# Supplementary material for: Stage-specific Proteomes from Onchocerca ochengi, Sister Species of the Human River Blindness Parasite, Uncover Adaptations to a Nodular Lifestyle
Source: Mol Cell Proteomics. 2016 May 25;15(8):2554–75. doi: 10.1074/mcp.M115.055640 (PMC4974336; doi:10.1074/mcp.M115.055640)
Supplement: Supplemental Data [file 10.1074_M115.055640_mcp.M115.055640-2.xlsx]

## Sheet: Oo ID
					Ov				Bm				Di				Ls				Oo unique peptides/Platform			AF			AM						vL3						iuMf						NF
ID	Description	Ontology terms	Signal peptide?	Pred TM Hel	Ov acc	% ID	E value	Bitscore	Brugia acc	% ID	E value	Bitscore	Diro acc	% ID	E value	Bitscore	Ls acc	%ID	e value	bitscore	AF AEX	AF geLCMS	Af insol	AF sol 1	AF sol 2	AF sol 3	Am AEX	Am geLCMS	AM insoluble	AM sol 1	AM sol 2	Am sol 3	L3 AEX	L3 geLCMS	L3 insoluble	L3 sol 2	L3 sol 3	L3sol 1	Mf AEX	Mf geLCMS	Mf insoluble	Mf sol 1	Mf sol 2	Mf sol 3	NF1	NF2	NF3	NF4	NF5
nOo.2.0.1.t00001	no description		N	0	#N/A	#N/A	#N/A	#N/A	#N/A	#N/A	#N/A	#N/A	#N/A	#N/A	#N/A	#N/A	#N/A	#N/A	#N/A	#N/A
nOo.2.0.1.t00002	gcc2 and gcc3 family protein	GO:0050794,GO:0048513,GO:0007417,GO:0022008,GO:0005515,GO:0005509,GO:0009790,GO:0048646	N	1	OVOC5331	77.48	0	5298	tr|A8PZ08|A8PZ08_BRUMA	66.84	0	2669	nDi.2.2.2.t05193-RA	62.82	0	4187	nLs.2.1.2.t07820-RA	25.36	4e-30	130
nOo.2.0.1.t00003	and ph domain-containing protein 4	GO:0045179,GO:0000902,GO:0002064,GO:0005543,GO:0046872,GO:0005515,GO:0040011,GO:0010171,GO:0035150,GO:0035023,GO:0005089	N	0	OVOC5330	99.88	0	1680	tr|A8PZ06|A8PZ06_BRUMA	90.58	0	1489	nDi.2.2.2.t05192-RA	94.94	0	1555	nLs.2.1.2.t05599-RA	83.21	0	1365							2												2
nOo.2.0.1.t00004	no description		N	0	#N/A	#N/A	#N/A	#N/A	#N/A	#N/A	#N/A	#N/A	#N/A	#N/A	#N/A	#N/A	#N/A	#N/A	#N/A	#N/A
nOo.2.0.1.t00005	diuretic hormone receptor	GO:0007186,GO:0016021,GO:0005886,GO:0004930	N	4	OVOC5327	100	2e-158	454	tr|A8PZ05|A8PZ05_BRUMA	82.83	0	557	nDi.2.2.2.t05507-RA	89.14	2e-131	387	nLs.2.1.2.t01318-RA	34.48	6e-16	77
nOo.2.0.1.t00006	no description		N	0	OVOC5326	77.19	3e-145	413	tr|A8PZ04|A8PZ04_BRUMA	57.58	1e-86	261	nDi.2.2.2.t05506-RA	62.67	6e-113	331	nLs.2.1.2.t01489-RA	52.27	2e-84	257							1												1
nOo.2.0.1.t00007	cuticlin 1	GO:0060102,GO:0010171	N	1	OVOC5325	99.24	0	820	tr|A8PZ03|A8PZ03_BRUMA	85.23	0	684	nDi.2.2.2.t05505-RA	92.99	0	756	nLs.2.1.2.t01490-RA	85.64	0	704
nOo.2.0.1.t00008	udp-galactose transporter family protein	GO:0015780,GO:0005351,GO:0005338,GO:0003690,GO:0000139,GO:0040010,GO:0008340,GO:0019915,GO:0016021,GO:0002119	N	7	OVOC5321	99.74	0	758	tr|A8PZ02|A8PZ02_BRUMA	84.23	0	647	nDi.2.2.2.t05503-RA	78.15	0	666	nLs.2.1.2.t01491-RA	80.56	0	599
nOo.2.0.1.t00009	no description		N	0	OVOC5320	88.92	0	1173	tr|A8PYZ9|A8PYZ9_BRUMA	51.46	0	712	nDi.2.2.2.t05500-RA	72.36	0	1050	nLs.2.1.2.t01493-RA	42.38	0	569							1
nOo.2.0.1.t00010	myosin heavy chain	GO:0030241,GO:0007413,GO:0048017,GO:0051015,GO:0005524,GO:0018991,GO:0006936,GO:0040011,GO:0043050,GO:0000146,GO:0010171,GO:0008307,GO:0005863	N	0	OVOC5319	100	0	4012	tr|A8PYZ8|A8PYZ8_BRUMA	97.04	0	3790	nDi.2.2.2.t05499-RA	97.4	0	3811	nLs.2.1.2.t01494-RA	96.06	0	3726	91	47	26	63	59	61	85	65	10	54	59	59	63	76	17	56	60	52	136	145	93	99	99	102
nOo.2.0.1.t00011	no description		N	0	OVOC5318	100	9e-56	169	#N/A	#N/A	#N/A	#N/A	#N/A	#N/A	#N/A	#N/A	#N/A	#N/A	#N/A	#N/A
nOo.2.0.1.t00012	transmembrane protein 167b	GO:0006457,GO:0051082,GO:0031072,GO:0005794,GO:0016021	N	2	OVOC5317	97.87	8e-28	98.2	#N/A	#N/A	#N/A	#N/A	nDi.2.2.2.t05498-RA	82.69	2e-26	94.7	#N/A	#N/A	#N/A	#N/A
nOo.2.0.1.t00013	pan domain protein	GO:0032502,GO:0032501	Y	0	OVOC5316	99.82	0	1142	tr|A8PYZ7|A8PYZ7_BRUMA	69.58	0	703	nDi.2.2.2.t05497-RA	72.95	0	860	nLs.2.1.2.t01495-RA	65.39	0	714																					2
nOo.2.0.1.t00014	recombining binding protein suppressor of hairless	GO:0005634,GO:0018991,GO:0040026,GO:0009792,GO:0042659,GO:0045944,GO:0018996,GO:0005112,GO:0040035,GO:0043565,GO:0043054,GO:0007219,GO:0003700,GO:0040002,GO:0042078	N	0	OVOC5315	97.67	0	1273	tr|A8PYZ6|A8PYZ6_BRUMA	86.5	0	1167	nDi.2.2.2.t05496-RA	88.67	0	1012	nLs.2.1.2.t01496-RA	87.29	0	1019
nOo.2.0.1.t00015	no description		N	0	OVOC5314	99.4	8e-118	333	tr|A8PYZ5|A8PYZ5_BRUMA	81.65	2e-76	232	nDi.2.2.2.t05496-RA	88.54	3e-79	250	nLs.2.1.2.t01497-RA	69.52	6e-83	247
nOo.2.0.1.t00016	no description		N	0	OVOC5313	98.8	2e-53	163	#N/A	#N/A	#N/A	#N/A	#N/A	#N/A	#N/A	#N/A	#N/A	#N/A	#N/A	#N/A
nOo.2.0.1.t00017	u6 snrna-associated sm-like protein lsm3	GO:0043928,GO:0000398,GO:0030629,GO:0005085,GO:0000932,GO:0009792,GO:0071013,GO:0046540,GO:0005515,GO:0005829,GO:0007264	N	0	OVOC4845	100	4e-71	209	tr|A8PZH2|A8PZH2_BRUMA	96.81	1e-62	189	nDi.2.2.2.t01403-RA	96.63	2e-58	177	nLs.2.1.2.t05198-RA	99.03	1e-70	208							1						1						1	1		1	1	1
nOo.2.0.1.t00018	guanine nucleotide exchange factor mss4	GO:0007264,GO:0005085	N	0	OVOC4846	100	2e-97	280	tr|A8PZH4|A8PZH4_BRUMA	86.67	4e-30	107	nDi.2.2.2.t01402-RA	89.56	1e-120	341	nLs.2.1.2.t08914-RA	54.3	1e-49	159
nOo.2.0.1.t00019	atp synthase subunit mitochondrial	GO:0005929,GO:0009792,GO:0015986,GO:0040010,GO:0008340,GO:0000276,GO:0010171,GO:0034606,GO:0015078	N	0	OVOC4847	94.7	8e-90	259	tr|A8PZH5|A8PZH5_BRUMA	85.71	8e-82	238	nDi.2.2.2.t01401-RA	88	9e-27	96.3	nLs.2.1.2.t08915-RA	90.91	4e-82	239	6	1	3	1	2	1	6	6	2	2	1	2							8	6	5	3	3	3
nOo.2.0.1.t00020	signal sequence receptor beta-like protein	GO:0006614,GO:0005783,GO:0004872,GO:0006412,GO:0016021,GO:0009792	N	2	OVOC4850	99.49	6e-142	398	tr|A8PZH6|A8PZH6_BRUMA	88.78	3e-127	360	nDi.2.2.2.t01400-RA	83.7	2e-132	375	nLs.2.1.2.t08916-RA	90.82	9e-130	370	3	1	1				3	1		1			2						4	2	2	1	2	1
nOo.2.0.1.t00021	nas-15 protein	GO:0006508,GO:0004222,GO:0008270	N	0	OVOC4851	100	0	936	tr|A8PZH8|A8PZH8_BRUMA	66.58	0	543	nDi.2.2.2.t01398-RA	79.19	0	708	nLs.2.1.2.t08917-RA	74.24	0	643
nOo.2.0.1.t00022	cell cycle checkpoint protein rad1	GO:0005634,GO:0006281,GO:0003684,GO:0008853	N	0	OVOC4852	89.21	1e-176	496	tr|A8PZH9|A8PZH9_BRUMA	85.79	2e-123	358	nDi.2.2.2.t01397-RA	76.1	7e-151	431	nLs.2.1.2.t04007-RA	85.9	7e-150	439
nOo.2.0.1.t00023	no description		N	0	OVOC4855	99.69	0	2704	tr|A8PZI0|A8PZI0_BRUMA	73.62	0	1947	nDi.2.2.2.t01396-RA	79.62	0	2137	nLs.2.1.2.t04006-RA	71.62	0	1947
nOo.2.0.1.t00024	no description		N	0	OVOC4858	99.34	0	626	tr|A8PZI2|A8PZI2_BRUMA	81	2e-56	182	nDi.2.2.2.t01070-RA	23.31	6e-15	74.3	nLs.2.1.2.t07118-RA	71.27	9e-136	392
nOo.2.0.1.t00025	no description		N	2	OVOC4860	96.94	0	857	tr|A8PZI3|A8PZI3_BRUMA	81.98	6e-134	390	nDi.2.2.2.t01395-RA	88.28	0	813	nLs.2.1.2.t07116-RA	85.5	8e-169	480																			1
nOo.2.0.1.t00026	low-density lipoprotein receptor repeat class b containing protein	GO:0005515,GO:0004872,GO:0016021	N	6	OVOC4862	99.54	0	3610	tr|A8PZI7|A8PZI7_BRUMA	83.33	0	3039	nDi.2.2.2.t01388-RA	88.64	5e-129	407	nLs.2.1.2.t09175-RA	82.36	0	2367
nOo.2.0.1.t00027	serine threonine-protein kinase ulk3	GO:0004713,GO:0005524,GO:0004674,GO:0006468	N	0	OVOC4865	99.25	0	835	tr|A8PZJ1|A8PZJ1_BRUMA	83.57	0	607	nDi.2.2.2.t01380-RA	81.52	0	773	nLs.2.1.2.t06568-RA	81.2	0	655
nOo.2.0.1.t00028	no description		N	0	OVOC4866	97.8	0	814	tr|A8PZJ2|A8PZJ2_BRUMA	82.43	0	781	nDi.2.2.2.t01379-RA	66.17	2e-47	164	nLs.2.1.2.t06569-RA	81.36	0	761																					1
nOo.2.0.1.t00029	no description		N	0	OVOC5774	70.49	2e-20	86.7	#N/A	#N/A	#N/A	#N/A	#N/A	#N/A	#N/A	#N/A	#N/A	#N/A	#N/A	#N/A
nOo.2.0.1.t00030	no description		Y	0	#N/A	#N/A	#N/A	#N/A	#N/A	#N/A	#N/A	#N/A	#N/A	#N/A	#N/A	#N/A	#N/A	#N/A	#N/A	#N/A
nOo.2.0.1.t00031	uncoordinated family member (unc-22)	GO:0000003,GO:0005524,GO:0006468,GO:0031672,GO:0004713,GO:0005515,GO:0004674,GO:0040027,GO:0040011,GO:0040018,GO:0040015	N	0	OVOC4989	99.09	0	13810	tr|A8Q0L6|A8Q0L6_BRUMA	83.38	0	11780	nDi.2.2.2.t02834-RA	85.09	0	11950	nLs.2.1.2.t03790-RA	81.7	0	11500	137	26				38	187	8	1	82	84	86	27	10		1		3	214	116	24	113	111	115
nOo.2.0.1.t00032	adp-ribosylation factor-like protein 8b	GO:0003677,GO:0048786,GO:0007059,GO:0051233,GO:0030496,GO:0007067,GO:0009792,GO:0048487,GO:0007264,GO:0043014,GO:0008333,GO:0004871,GO:0007186,GO:0005765,GO:0005634,GO:0008088,GO:0019003,GO:0008021,GO:0006184,GO:0031902,GO:0003924,GO:0006886,GO:0008340,GO:0051301,GO:0005525	N	0	OVOC4987	99.06	0	875	tr|A8Q0K8|A8Q0K8_BRUMA	84.4	0	748	nDi.2.2.2.t02831-RA	84.35	0	742	nLs.2.1.2.t03792-RA	81.8	0	712	8	2	2	2	2	1	7	7	1	3	2	3							7	4	1	2	2	2
nOo.2.0.1.t00033	fyve zinc finger family protein	GO:0005622,GO:0008270	N	0	OVOC4986	99.82	0	1139	tr|A8Q0K3|A8Q0K3_BRUMA	83.84	0	953	nDi.2.2.2.t02829-RA	87.46	0	1007	nLs.2.1.2.t03147-RA	82.01	0	942
nOo.2.0.1.t00034	bzip transcription factor family protein	GO:0006355,GO:0043565,GO:0003700,GO:0046983	N	0	OVOC4985	99	9e-150	417	tr|A8Q0K1|A8Q0K1_BRUMA	74.47	3e-92	270	nDi.2.2.2.t02828-RA	66.09	2e-71	216	nLs.2.1.2.t03146-RA	78.07	1e-104	302
nOo.2.0.1.t00035	no description		N	0	OVOC4983	98.07	0	1056	tr|A8Q0J9|A8Q0J9_BRUMA	57.2	0	585	nDi.2.2.2.t02827-RA	73.69	0	780	nLs.2.1.2.t03144-RA	68.51	0	751
nOo.2.0.1.t00036	no description		N	12	OVOC4982	97.77	0	2077	tr|A8Q0J8|A8Q0J8_BRUMA	88.12	0	795	nDi.2.2.2.t02826-RA	88.11	0	1844	nLs.2.1.2.t03143-RA	84.83	0	1769																			2	1	1
nOo.2.0.1.t00037	no description		N	21	OVOC4982	96.91	0	2528	#N/A	#N/A	#N/A	#N/A	nDi.2.2.2.t02826-RA	76.35	0	2028	nLs.2.1.2.t03143-RA	82.64	0	865																			1		2
nOo.2.0.1.t00038	no description		N	0	OVOC4981	91.67	3e-15	66.6	#N/A	#N/A	#N/A	#N/A	#N/A	#N/A	#N/A	#N/A	#N/A	#N/A	#N/A	#N/A
nOo.2.0.1.t00039	vesicle-associated membrane protein 8-like	GO:0030667,GO:0006892,GO:0016021,GO:0005624,GO:0016044,GO:0005886,GO:0005769	N	1	OVOC4980	98.1	2e-70	208	tr|A8Q0J6|A8Q0J6_BRUMA	75.24	2e-52	162	#N/A	#N/A	#N/A	#N/A	nLs.2.1.2.t03142-RA	63.21	2e-45	144	1						1												1
nOo.2.0.1.t00040	potassium channels protein t family	GO:0005267,GO:0016021,GO:0071805	N	1	OVOC8530	93.98	1e-52	163	tr|A8Q728|A8Q728_BRUMA	77.78	6e-40	138	nDi.2.2.2.t08972-RA	77.42	4e-46	154	nLs.2.1.2.t08033-RA	82.05	4e-39	136
nOo.2.0.1.t00041	serpin-like protein	GO:0004867	Y	0	OVOC8529	77.53	0	590	tr|A8NTX7|A8NTX7_BRUMA	34.78	1e-65	213	nDi.2.2.2.t10353-RA	70.27	5e-177	497	nLs.2.1.2.t05924-RA	26.92	2e-30	119	3	2					3		1		1								1
nOo.2.0.1.t00042	serpin-like protein	GO:0004867	N	0	OVOC8528	99.21	0	523	tr|A8Q733|A8Q733_BRUMA	76.12	4e-147	423	nDi.2.2.2.t02050-RA	78.46	2e-144	413	nLs.2.1.2.t05924-RA	69.63	7e-134	389
nOo.2.0.1.t00043	lim domain containing protein	GO:0032319,GO:0005925,GO:0035218,GO:0007016,GO:0055120,GO:0017166,GO:0009792,GO:0061061,GO:0040010,GO:0031430,GO:0002102,GO:0043050,GO:0008270,GO:0035220,GO:0002119	N	0	OVOC8527	99.73	0	789	tr|A8Q734|A8Q734_BRUMA	92.35	0	738	nDi.2.2.2.t02051-RA	87.12	0	538	nLs.2.1.2.t05923-RA	86.14	0	718	1						2			1									7	1		5	6	7
nOo.2.0.1.t00044	methyltransferase 10 domain containing	GO:0005634,GO:0007098,GO:0008168,GO:0040025,GO:0009790,GO:0032259	N	0	OVOC8526	99.59	0	1006	tr|A8Q736|A8Q736_BRUMA	83.03	0	854	nDi.2.2.2.t02052-RA	89.73	0	915	nLs.2.1.2.t05922-RA	82.96	0	858
nOo.2.0.1.t00045	spe-9	GO:0016020,GO:0005515,GO:0005509,GO:0044464	N	1	OVOC8525	100	0	1492	tr|A8Q737|A8Q737_BRUMA	77.3	0	1124	nDi.2.2.2.t02053-RA	81.56	0	1231	nLs.2.1.2.t05921-RA	70.88	0	888
nOo.2.0.1.t00046	no description		N	0	OVOC8523	100	0	541	tr|A8Q738|A8Q738_BRUMA	66.39	8e-108	315	nDi.2.2.2.t02055-RA	70.46	5e-104	305	nLs.2.1.2.t05920-RA	56.96	5e-69	215					1																							1
nOo.2.0.1.t00047	no description		N	0	OVOC8522	96.45	0	2589	tr|A8Q741|A8Q741_BRUMA	81.94	0	1814	nDi.2.2.2.t02056-RA	80.99	0	2083	nLs.2.1.2.t05919-RA	75.57	0	2001
nOo.2.0.1.t00048	vacuolar protein sorting-associated protein 8 homolog	GO:0005515	N	0	OVOC8521	97.27	0	2373	tr|A8Q742|A8Q742_BRUMA	73.43	0	1796	nDi.2.2.2.t02057-RA	78.31	0	1916	nLs.2.1.2.t01312-RA	77.83	0	1312
nOo.2.0.1.t00049	tkl stkr type1 protein kinase	GO:0023014,GO:0005524,GO:0030154,GO:0006468,GO:0048179,GO:0007178,GO:0016361,GO:0004713,GO:0046872,GO:0004702,GO:0042981	Y	1	OVOC8520	99.81	0	1121	tr|A8Q744|A8Q744_BRUMA	80.67	0	885	nDi.2.2.2.t02058-RA	90.35	0	1029	nLs.2.1.2.t01311-RA	85.5	0	978				1
nOo.2.0.1.t00050	gns1 sur4 family protein	GO:0005515,GO:0030176	N	3	OVOC8518	100	0	855	tr|A8Q746|A8Q746_BRUMA	77.2	4e-155	450	nDi.2.2.2.t02059-RA	69.06	0	547	nLs.2.1.2.t01309-RA	63.93	1e-172	499
nOo.2.0.1.t00051	mynd finger family protein	GO:0030425,GO:0005856,GO:0030424,GO:0030833,GO:0030512,GO:0008270,GO:0005102,GO:0010741	N	0	OVOC8517	100	9e-127	358	tr|A8Q749|A8Q749_BRUMA	98.31	2e-130	367	nDi.2.2.2.t02060-RA	98.84	2e-125	354	nLs.2.1.2.t01308-RA	96.81	1e-129	367
nOo.2.0.1.t00052	cyclin fold protein 1 variant b	GO:0000079,GO:0019901	N	0	OVOC8516	95.36	0	1149	tr|A8Q750|A8Q750_BRUMA	95.74	0	703	nDi.2.2.2.t02061-RA	94.89	0	696	nLs.2.1.2.t01307-RA	94.32	0	694					1		3
nOo.2.0.1.t00053	vacuolar protein-sorting-associated protein 36	GO:0016197,GO:0043130,GO:0005770,GO:0005829,GO:0016044,GO:0005764	N	0	OVOC8515	100	0	815	tr|A8Q753|A8Q753_BRUMA	92.05	0	758	nDi.2.2.2.t02063-RA	92.31	0	752	nLs.2.1.2.t01305-RA	89.23	0	734
nOo.2.0.1.t00054	pre-mrna 3 -end-processing factor fip1	GO:0003677,GO:0000981,GO:0048513,GO:0009792,GO:0006413,GO:0044424,GO:0006357,GO:0007552,GO:0003743,GO:0005515,GO:0048707,GO:0009755	N	0	OVOC8514	98.88	0	949	tr|A8Q754|A8Q754_BRUMA	88.62	0	628	nDi.2.2.2.t02064-RA	90.26	0	747	nLs.2.1.2.t01304-RA	85.48	0	759
nOo.2.0.1.t00055	no description		N	0	OVOC8513	99.37	0	979	tr|A8Q757|A8Q757_BRUMA	76.83	0	729	nDi.2.2.2.t02065-RA	82.67	0	814	nLs.2.1.2.t01303-RA	79.45	0	716
nOo.2.0.1.t00056	no description		N	0	#N/A	#N/A	#N/A	#N/A	#N/A	#N/A	#N/A	#N/A	#N/A	#N/A	#N/A	#N/A	#N/A	#N/A	#N/A	#N/A
nOo.2.0.1.t00057	ribosomal protein s9 containing protein	GO:0005840,GO:0008340,GO:0040010,GO:0006898,GO:0040035,GO:0006412,GO:0003735,GO:0002119,GO:0009792	N	0	OVOC8511	99.47	0	774	tr|A8Q759|A8Q759_BRUMA	85.79	0	672	nDi.2.2.2.t02068-RA	85.41	3e-109	327	nLs.2.1.2.t01302-RA	86.07	0	647																			1		1
nOo.2.0.1.t00058	calcium binding egf domain containing protein	GO:0000003,GO:0040010,GO:0005515,GO:0005509,GO:0040011,GO:0018996,GO:0002119	N	1	OVOC8399	99.28	0	6060	tr|A8Q7I3|A8Q7I3_BRUMA	64.12	0	2390	nDi.2.2.2.t00622-RA	64.57	0	2868	nLs.2.1.2.t01522-RA	49.35	0	2212
nOo.2.0.1.t00059	a-kinase anchor protein mitochondrial	GO:0038032,GO:0016310,GO:0016301,GO:0044444,GO:0005886	N	0	OVOC8400	90.76	2e-157	461	tr|A8Q7I1|A8Q7I1_BRUMA	72.14	0	667	nDi.2.2.2.t00621-RA	77.44	0	697	nLs.2.1.2.t01521-RA	75.94	0	672
nOo.2.0.1.t00060	no description		N	0	OVOC8401	98.67	9e-109	310	tr|A8Q7I0|A8Q7I0_BRUMA	69.64	7e-79	234	nDi.2.2.2.t00620-RA	79.17	6e-93	270	nLs.2.1.2.t01520-RA	67.86	6e-77	229
nOo.2.0.1.t00061	endoribonuclease dcr-1	GO:0003677,GO:0002009,GO:0040034,GO:0005524,GO:0003993,GO:0004530,GO:0003725,GO:0008026,GO:0005515,GO:0040035,GO:0006309,GO:0006401,GO:0004525,GO:0018991,GO:0005622,GO:0005625,GO:0030422,GO:0035262,GO:0040010,GO:0006952,GO:0040011,GO:0002119,GO:0045132,GO:0031054	N	0	OVOC8402	100	0	728	tr|A8Q7H8|A8Q7H8_BRUMA	97.24	0	714	nDi.2.2.2.t00619-RA	97.24	0	707	nLs.2.1.2.t01519-RA	94.75	0	697									1												1
nOo.2.0.1.t00062	endoribonuclease dicer	GO:0050794,GO:0040034,GO:0003677,GO:0002009,GO:0005524,GO:0004530,GO:0003993,GO:0004386,GO:0003725,GO:0007420,GO:0005515,GO:0040035,GO:0048468,GO:0006309,GO:0006401,GO:0004525,GO:0018991,GO:0005622,GO:0005625,GO:0030422,GO:0035262,GO:0040010,GO:0040011,GO:0006952,GO:0002119,GO:0031054,GO:0045132	N	0	OVOC8402	96.94	0	3100	tr|A8Q7H8|A8Q7H8_BRUMA	89.17	0	1780	nDi.2.2.2.t00618-RA	85.7	0	2570	nLs.2.1.2.t01519-RA	86.25	0	2759	1						1
nOo.2.0.1.t00063	large subunit ribosomal protein 6	GO:0005840,GO:0006412,GO:0003735	N	0	OVOC8404	100	0	506	tr|A8Q7H6|A8Q7H6_BRUMA	89.56	2e-163	457	nDi.2.2.2.t00616-RA	85	2e-161	453	nLs.2.1.2.t01517-RA	86.1	4e-161	452	5		7	2	2	2	3	1	8		1	1	2		6	1	1	1	7	1	7	3	3	3
nOo.2.0.1.t00064	solute carrier organic anion transporter family member partial	GO:0016020,GO:0006810,GO:0005215	N	1	OVOC8406	83.76	4e-60	197	tr|A8Q7H4|A8Q7H4_BRUMA	79.57	2e-39	138	nDi.2.2.2.t00614-RA	72.27	3e-49	166	nLs.2.1.2.t01516-RA	63.25	4e-38	135
nOo.2.0.1.t00065	no description		N	0	OVOC5749	66.67	6e-19	77.4	#N/A	#N/A	#N/A	#N/A	#N/A	#N/A	#N/A	#N/A	#N/A	#N/A	#N/A	#N/A
nOo.2.0.1.t00066	solute carrier organic anion transporter family member 4a1	GO:0016020,GO:0006810,GO:0005215	N	11	OVOC8406	99.05	0	1313	tr|A8Q7H4|A8Q7H4_BRUMA	76.2	0	664	nDi.2.2.2.t00614-RA	86.77	0	1155	nLs.2.1.2.t01516-RA	84.58	0	1133
nOo.2.0.1.t00067	no description		Y	1	OVOC8407	87.93	7e-118	337	tr|A8Q7H2|A8Q7H2_BRUMA	55.45	1e-72	221	nDi.2.2.2.t00613-RA	54.67	2e-66	205	nLs.2.1.2.t01514-RA	43.66	3e-49	160	3			2	2	3													2				1	1
nOo.2.0.1.t00069	leucine rich repeat family protein	GO:0005515,GO:0048477,GO:0009792	Y	0	OVOC5154	94.72	0	1623	tr|A8Q0D9|A8Q0D9_BRUMA	73.26	0	1224	nDi.2.2.2.t02339-RA	75.7	0	1259	nLs.2.1.2.t01950-RA	71.23	0	1186
nOo.2.0.1.t00070	no description		N	0	OVOC5153	86.83	0	604	tr|A8Q0E1|A8Q0E1_BRUMA	51.55	4e-82	253	nDi.2.2.2.t02338-RA	62.43	3e-123	359	nLs.2.1.2.t01951-RA	42.9	2e-66	214
nOo.2.0.1.t00071	1-phosphatidylinositol- -bisphosphate phosphodiesterase epsilon-1	GO:0000003,GO:0004435,GO:0005622,GO:0005085,GO:0005515,GO:0005509,GO:0007264,GO:0004871,GO:0006629	N	0	OVOC5152	97.94	0	3793	tr|A8Q0E4|A8Q0E4_BRUMA	75.15	0	1872	nDi.2.2.2.t02337-RA	79.71	0	3061	nLs.2.1.2.t01952-RA	71.38	0	2454
nOo.2.0.1.t00072	tbc1 domain family member 23	GO:0005097,GO:0005515,GO:0032851,GO:0005622	N	0	OVOC5151	94.22	0	1275	tr|A8Q0B4|A8Q0B4_BRUMA	82.25	0	1128	nDi.2.2.2.t02349-RA	78.03	0	1057	nLs.2.1.2.t01939-RA	82.15	0	1062
nOo.2.0.1.t00073	gtpase-activating protein gyp2	GO:0005097,GO:0005515,GO:0032851,GO:0005622	N	0	OVOC5148	97.94	0	1666	tr|A8Q0B3|A8Q0B3_BRUMA	88.6	0	1493	nDi.2.2.2.t02350-RA	89.22	0	1509	nLs.2.1.2.t01938-RA	85.13	0	1439
nOo.2.0.1.t00074	sec14-like protein 1	GO:0006810,GO:0005794,GO:0016021,GO:0005215	N	0	OVOC5147	99.58	0	1488	tr|A8Q0A8|A8Q0A8_BRUMA	89.49	0	1321	nDi.2.2.2.t02352-RA	93.33	0	1365	nLs.2.1.2.t01936-RA	83.18	0	1270
nOo.2.0.1.t00075	wd repeat domain phosphoinositide-interacting protein 3	GO:0005515	N	0	OVOC5146	89.67	0	538	tr|A8Q0A6|A8Q0A6_BRUMA	95.36	1e-137	389	nDi.2.2.2.t02353-RA	88.33	0	528	nLs.2.1.2.t09415-RA	85.33	0	506
nOo.2.0.1.t00076	acetyl- carboxylase 2	GO:0014070,GO:0005524,GO:0055114,GO:0005515,GO:0006084,GO:0031323,GO:0006633,GO:0005739,GO:0003989,GO:0004075,GO:0042493,GO:0051289,GO:0009374,GO:0005625,GO:0046872,GO:0005794,GO:0016740	N	0	OVOC5145	99.07	0	4405	tr|A8Q0A4|A8Q0A4_BRUMA	93.62	0	4187	nDi.2.2.2.t02354-RA	94.24	0	4233	nLs.2.1.2.t07950-RA	94.32	0	3211	11						6
nOo.2.0.1.t00077	ring finger protein 2	GO:0000278,GO:0035518,GO:0001739,GO:0001702,GO:0004842,GO:0000122,GO:0071339,GO:0035102,GO:0071535,GO:0005730,GO:0003682,GO:0000151,GO:0016604,GO:0008270,GO:0009948	N	0	OVOC5144	99.71	0	706	tr|A8Q0A1|A8Q0A1_BRUMA	64.62	5e-137	403	nDi.2.2.2.t02355-RA	78.33	0	556	nLs.2.1.2.t07952-RA	77.62	2e-177	507
nOo.2.0.1.t00078	no description		N	0	OVOC9635	100	0	598	#N/A	#N/A	#N/A	#N/A	nDi.2.2.2.t03512-RA	72.63	7e-142	407	nLs.2.1.2.t01906-RA	60.25	2e-89	291
nOo.2.0.1.t00079	no description		N	0	OVOC9635	100	3e-17	75.5	#N/A	#N/A	#N/A	#N/A	nDi.2.2.2.t03512-RA	93.62	8e-16	69.3	nLs.2.1.2.t01906-RA	95.65	4e-15	68.9
nOo.2.0.1.t00080	no description		N	0	OVOC9635	97.48	0	1198	tr|A8QHP4|A8QHP4_BRUMA	65.28	0	660	nDi.2.2.2.t03513-RA	67.15	0	847	nLs.2.1.2.t01906-RA	60.9	0	701
nOo.2.0.1.t00081	vesicular glutamate transporter 3	GO:0022804,GO:0055085,GO:0044464,GO:0006811,GO:0006865,GO:0016021,GO:0043051,GO:0061096	N	10	OVOC9637	97.35	0	1123	tr|A8Q6M8|A8Q6M8_BRUMA	56.53	4e-178	517	nDi.2.2.2.t03514-RA	86.24	0	1006	nLs.2.1.2.t01907-RA	85.01	0	988
nOo.2.0.1.t00082	leucine rich repeat family protein	GO:0005515	N	1	OVOC9640	99.82	0	1128	tr|A8NY30|A8NY30_BRUMA	84.69	2e-179	511	nDi.2.2.2.t03515-RA	81.28	0	862	nLs.2.1.2.t01908-RA	78.61	0	842
nOo.2.0.1.t00083	no description		N	0	OVOC9350	50	1e-12	60.5	#N/A	#N/A	#N/A	#N/A	#N/A	#N/A	#N/A	#N/A	#N/A	#N/A	#N/A	#N/A
nOo.2.0.1.t00084	mpp10 protein	GO:0000003,GO:0007275,GO:0050789,GO:0040007	N	0	OVOC9642	97.65	0	1731	tr|A8PBM8|A8PBM8_BRUMA	62.17	0	1052	nDi.2.2.2.t03516-RA	65.86	0	1110	nLs.2.1.2.t01910-RA	58.77	0	946
nOo.2.0.1.t00085	no description		N	0	OVOC9645	97.06	8e-16	70.9	#N/A	#N/A	#N/A	#N/A	nDi.2.2.2.t03517-RA	80.56	3e-11	60.1	#N/A	#N/A	#N/A	#N/A
nOo.2.0.1.t00086	no description		N	0	OVOC9646	100	5e-31	105	#N/A	#N/A	#N/A	#N/A	#N/A	#N/A	#N/A	#N/A	#N/A	#N/A	#N/A	#N/A
nOo.2.0.1.t00087	glycosyl transferase	GO:0000003,GO:0022008,GO:0009058,GO:0016757,GO:0006898,GO:0040011,GO:0040007,GO:0002119	N	4	OVOC9647	99.78	0	936	tr|A8PDT3|A8PDT3_BRUMA	87.66	0	849	nDi.2.2.2.t03518-RA	89.81	0	887	nLs.2.1.2.t01911-RA	72.78	0	720	5		3	2		1	8		4	1									2					1
nOo.2.0.1.t00088	ykt6 v-snare protein	GO:0005484,GO:0005783,GO:0031090,GO:0031410,GO:0006904,GO:0042147,GO:0044446,GO:0019706,GO:0012505,GO:0005768,GO:0005887,GO:0005794,GO:0006903,GO:0031201,GO:0006888,GO:0005739	N	0	OVOC9648	100	4e-149	417	tr|A8PDT6|A8PDT6_BRUMA	91	2e-136	385	nDi.2.2.2.t03520-RA	92.93	3e-110	334	nLs.2.1.2.t01912-RA	89.04	4e-140	397	3						3												3
nOo.2.0.1.t00089	cmgc gsk protein kinase	GO:0004713,GO:0004674,GO:0005524,GO:0006468	N	0	OVOC10661	96.07	0	652	tr|A8Q4U2|A8Q4U2_BRUMA	85.71	0	597	nDi.2.2.2.t00194-RA	92	0	638	nLs.2.1.2.t00110-RA	83.64	0	589
nOo.2.0.1.t00090	no description		N	0	OVOC10662	92.98	5e-160	448	tr|A8Q4U8|A8Q4U8_BRUMA	72.98	1e-146	416	nDi.2.2.2.t00195-RA	65.86	5e-146	416	nLs.2.1.2.t00109-RA	61.09	3e-130	375							1
nOo.2.0.1.t00091	dihydrolipoamide branched chain transacylase e2	GO:0009083,GO:0042645,GO:0046949,GO:0015630,GO:0009792,GO:0043754,GO:0048037,GO:0005947	N	0	OVOC10663	99.77	0	900	tr|A8Q4V3|A8Q4V3_BRUMA	78.44	0	739	nDi.2.2.2.t00196-RA	84.17	0	754	nLs.2.1.2.t00108-RA	77.39	0	695	1																		13	2		3	6	4
nOo.2.0.1.t00092	no description		N	1	OVOC10664	92.16	0	2074	tr|A8Q4V9|A8Q4V9_BRUMA	68.19	0	1518	nDi.2.2.2.t00197-RA	72.26	0	1642	nLs.2.1.2.t00107-RA	62.97	0	1416
nOo.2.0.1.t00093	no description		N	0	OVOC10665	99.49	0	819	tr|A8Q4W3|A8Q4W3_BRUMA	89.47	0	744	nDi.2.2.2.t00198-RA	90.73	0	754	nLs.2.1.2.t00106-RA	87.8	0	748
nOo.2.0.1.t00094	transcription factor btf3 homolog 4	GO:0043066,GO:0009792,GO:0040010,GO:0040039,GO:0005515,GO:0006898,GO:0040035,GO:0010171,GO:0005739	N	0	OVOC10666	100	1e-128	361	tr|A8Q4W8|A8Q4W8_BRUMA	93.89	1e-119	340	nDi.2.2.2.t00199-RA	96.67	1e-123	348	nLs.2.1.2.t00105-RA	96.11	3e-123	348	3						8	2		2	3	2							7	1	2	2	2	2
nOo.2.0.1.t00095	tfiie alpha subunit family protein	GO:0005654,GO:0009653,GO:0050789,GO:0043565,GO:0006367	N	0	OVOC10668	100	0	801	tr|A8Q4X3|A8Q4X3_BRUMA	84.2	0	666	nDi.2.2.2.t00200-RA	83.33	0	681	nLs.2.1.2.t00104-RA	82.07	0	660
nOo.2.0.1.t00096	high-affinity copper uptake protein 1	GO:0035434,GO:0016021,GO:0005375	N	2	OVOC10669	99.5	3e-144	403	tr|A8Q4X8|A8Q4X8_BRUMA	71.67	2e-86	255	nDi.2.2.2.t00201-RA	73.45	1e-93	274	nLs.2.1.2.t00103-RA	62.71	3e-74	224
nOo.2.0.1.t00097	fch domain only protein 2	GO:0006886,GO:0030131,GO:0016192	N	0	OVOC10673	99.68	0	1937	tr|A8Q4Y2|A8Q4Y2_BRUMA	80.23	0	1493	nDi.2.2.2.t00202-RA	85.12	0	1628	nLs.2.1.2.t00102-RA	78.17	0	1474
nOo.2.0.1.t00098	pecanex-like protein 1	GO:0040011,GO:0016021	N	10	OVOC10674	97.58	0	3892	tr|A8Q4Y6|A8Q4Y6_BRUMA	78.42	0	3108	nDi.2.2.2.t00203-RA	78.41	0	3123	nLs.2.1.2.t00101-RA	77.69	0	3130
nOo.2.0.1.t00099	kinetochore-associated protein 1	GO:0005515	N	0	OVOC10675	98.57	0	2997	tr|A8Q4Z6|A8Q4Z6_BRUMA	77.78	0	1348	nDi.2.2.2.t00205-RA	77.34	0	2655	nLs.2.1.2.t00100-RA	72.29	0	3197
nOo.2.0.1.t00100	histidine acid phosphatase family protein	GO:0003993	Y	0	OVOC3003	99.21	0	798	tr|A8PRW3|A8PRW3_BRUMA	75.07	0	600	nDi.2.2.2.t01534-RA	76.9	0	517	nLs.2.1.2.t01810-RA	74.6	3e-174	494																			1
nOo.2.0.1.t00101	no description		N	0	OVOC3004	95.17	0	980	tr|A8PRV5|A8PRV5_BRUMA	74.09	8e-158	452	nDi.2.2.2.t01532-RA	80.19	0	530	nLs.2.1.2.t01811-RA	72.2	0	702																					1
nOo.2.0.1.t00102	hypothetical protein Bm1_32825 [Brugia malayi]	GO:0046872	N	0	OVOC3005	96.99	0	1021	tr|A8PRV3|A8PRV3_BRUMA	67.55	0	622	nDi.2.2.2.t00990-RA	72.66	0	756	nLs.2.1.2.t01812-RA	66.43	0	698
nOo.2.0.1.t00103	no description		N	1	OVOC3007	100	2e-77	226	tr|A8PRV0|A8PRV0_BRUMA	71.3	1e-51	160	nDi.2.2.2.t00989-RA	62.96	1e-40	132	nLs.2.1.2.t01813-RA	55.56	5e-33	112
nOo.2.0.1.t00104	origin recognition complex subunit 5	GO:0005634,GO:0000808,GO:0006260,GO:0007049	N	0	OVOC3008	87.14	0	737	tr|A8PRU8|A8PRU8_BRUMA	82.19	0	694	nDi.2.2.2.t00988-RA	83.61	0	703	nLs.2.1.2.t01815-RA	82.66	0	701																									1
nOo.2.0.1.t00105	no description		N	0	OVOC3009	99.54	0	4061	tr|A8PRU4|A8PRU4_BRUMA	80.68	0	3046	nDi.2.2.2.t00987-RA	83.47	0	3133	nLs.2.1.2.t01816-RA	80.53	0	3059																			2
nOo.2.0.1.t00106	vacuolar protein sorting-associated protein 45	GO:0010008,GO:0007596,GO:0048477,GO:0006904,GO:0000139,GO:0006886,GO:0005515,GO:0006952,GO:0000299	N	0	OVOC3010	98.53	0	1113	tr|A8PRU2|A8PRU2_BRUMA	90.17	0	1025	nDi.2.2.2.t00986-RA	90.71	0	1023	nLs.2.1.2.t05150-RA	91.26	0	944							1
nOo.2.0.1.t00107	mitochondrial ribonuclease p protein 3	GO:0004129,GO:0005739	N	0	OVOC3011	99.31	0	1169	tr|A8PRT9|A8PRT9_BRUMA	80.89	0	996	nDi.2.2.2.t00985-RA	82.74	0	847	nLs.2.1.2.t05149-RA	77.04	0	943
nOo.2.0.1.t00109	serotonin receptor	GO:0007186,GO:0008227,GO:0016021,GO:0043176,GO:0033057	N	5	OVOC3013	87.77	0	656	tr|A8PRS7|A8PRS7_BRUMA	44.1	3e-52	176	nDi.2.2.2.t04543-RA	24.69	9e-19	86.3	nLs.2.1.2.t05147-RA	49.16	7e-123	365
nOo.2.0.1.t00111	initiation factor 2 subunit family protein	GO:0006413,GO:0003743	N	0	OVOC3015	95.03	0	1025	tr|A8PRS2|A8PRS2_BRUMA	79.96	0	814	nDi.2.2.2.t00983-RA	79.77	0	831	nLs.2.1.2.t05145-RA	75.48	0	777
nOo.2.0.1.t00112	mitochondrial ribosomal protein l41	GO:0000003,GO:0040010,GO:0005762,GO:0006412,GO:0003735,GO:0002119,GO:0009792	N	0	OVOC5701	100	5e-86	251	tr|A8PJ72|A8PJ72_BRUMA	90.16	2e-78	232	nDi.2.2.2.t03652-RA	86.89	6e-77	228	nLs.2.1.2.t03035-RA	90.16	6e-76	233
nOo.2.0.1.t00113	platelet-activating factor acetylhydrolase ib subunit gamma	GO:0016787,GO:0005829,GO:0046982,GO:0047179,GO:0007420	N	0	OVOC5702	92.67	2e-126	357	tr|A8PJ74|A8PJ74_BRUMA	83.05	9e-103	296	nDi.2.2.2.t03651-RA	89.64	6e-123	348	nLs.2.1.2.t03035-RA	85.26	1e-112	329	5	1		4	2	3	3	1		1	1	2							1
nOo.2.0.1.t00114	potassium channel tetramerisation domain containing 5	GO:0006813,GO:0005249,GO:0005515,GO:0071688,GO:0008076	N	0	OVOC5703	98.13	0	543	tr|A8PJ76|A8PJ76_BRUMA	86.13	3e-174	485	nDi.2.2.2.t03650-RA	95.02	0	518	nLs.2.1.2.t02656-RA	87.74	4e-169	471
nOo.2.0.1.t00115	pre-mrna-splicing factor rbm22	GO:0005840,GO:0006397,GO:0050794,GO:0003723,GO:0006886,GO:0005681,GO:0000166,GO:0006412,GO:0008270,GO:0003735,GO:0048518,GO:0008380	N	0	OVOC5704	99.19	0	764	tr|A8PJ78|A8PJ78_BRUMA	93.73	0	706	nDi.2.2.2.t03649-RA	97.27	0	707	nLs.2.1.2.t02657-RA	91.91	0	966																			1	1			1	1
nOo.2.0.1.t00116	protein disulfide	GO:0006396,GO:0015035,GO:0006662,GO:0009055,GO:0003723,GO:0008173,GO:0032259,GO:0045454	N	0	OVOC5706	90.01	0	1434	tr|A8PJ82|A8PJ82_BRUMA	68.11	0	1075	nDi.2.2.2.t03644-RA	82.75	0	549	nLs.2.1.2.t02658-RA	71.88	5e-98	311							1
nOo.2.0.1.t00117	jmjc domain containing protein	GO:0005515,GO:0008152	N	0	OVOC5708	97.48	0	1537	tr|A8PJ84|A8PJ84_BRUMA	81.03	0	694	nDi.2.2.2.t03643-RA	80.29	0	1214	nLs.2.1.2.t02659-RA	75.06	0	1213
nOo.2.0.1.t00118	cmgc cdk cdc2 protein kinase	GO:0004713,GO:0005524,GO:0009794,GO:0004674,GO:0006468	N	0	OVOC5709	100	0	653	tr|A8PJ86|A8PJ86_BRUMA	62.54	3e-130	376	nDi.2.2.2.t03642-RA	84.23	0	565	nLs.2.1.2.t02857-RA	52.98	4e-117	343
nOo.2.0.1.t00119	no description		N	0	OVOC5710	97.55	3e-177	491	tr|A8PJ87|A8PJ87_BRUMA	53.75	8e-67	210	nDi.2.2.2.t03641-RA	62.03	5e-95	281	nLs.2.1.2.t02662-RA	52.3	2e-65	206
nOo.2.0.1.t00120	cadherin domain containing protein	GO:0007186,GO:0042067,GO:0004930,GO:0007409,GO:0005515,GO:0005509,GO:0007156,GO:0016055,GO:0016021,GO:0005886	N	2	OVOC5711	93.97	0	5018	tr|A8PJ88|A8PJ88_BRUMA	84.13	0	4073	nDi.2.2.2.t03640-RA	82.13	0	4379	nLs.2.1.2.t02663-RA	73.18	0	4011
nOo.2.0.1.t00121	membrane associated guanylate ww and pdz domain containing 3	GO:0016310,GO:0005515,GO:0016301	N	0	OVOC5714	97.39	0	1500	tr|A8PJ89|A8PJ89_BRUMA	87.23	0	1312	nDi.2.2.2.t03639-RA	91.37	0	1371	nLs.2.1.2.t02664-RA	81.07	0	1449
nOo.2.0.1.t00122	no description		N	0	OVOC5715	100	5e-83	241	#N/A	#N/A	#N/A	#N/A	#N/A	#N/A	#N/A	#N/A	#N/A	#N/A	#N/A	#N/A
nOo.2.0.1.t00123	cre-magi-1 protein	GO:0005515	N	0	OVOC5714	99.53	6e-146	436	tr|A8PJ90|A8PJ90_BRUMA	80.47	6e-126	358	nDi.2.2.2.t03639-RA	86.45	1e-123	377	nLs.2.1.2.t02665-RA	76.17	8e-120	345
nOo.2.0.1.t00124	transcription initiation factor iib	GO:0006413,GO:0003743,GO:0006355,GO:0008270,GO:0006352,GO:0009792	N	0	OVOC6804	100	0	623	tr|A8QEV5|A8QEV5_BRUMA	95.72	0	596	nDi.2.2.2.t05617-RA	98.03	0	612	nLs.2.1.2.t01577-RA	96.71	0	606
nOo.2.0.1.t00125	wd repeat and hmg-box dna-binding protein 1	GO:0005515	N	0	OVOC6801	94.7	0	2000	tr|A8QEV7|A8QEV7_BRUMA	79.88	0	846	nDi.2.2.2.t05619-RA	84.19	0	1734	nLs.2.1.2.t01578-RA	77.6	0	1620
nOo.2.0.1.t00126	eukaryotic translation elongation factor 1 gamma	GO:0000003,GO:0003746,GO:0006414,GO:0009792,GO:0040010,GO:0005515,GO:0005829,GO:0005853,GO:0009615	N	0	OVOC6800	99.08	0	863	tr|A8QEV9|A8QEV9_BRUMA	81.86	0	759	nDi.2.2.2.t05620-RA	86.71	0	793	nLs.2.1.2.t01579-RA	84.53	0	780	14			7	6	5	12		3	2	3	4	8	8		8	7	6	15	3	1	12	11	12
nOo.2.0.1.t00127	tyrosine-protein kinase	GO:0005524,GO:0006468,GO:0009792,GO:0007169,GO:0005515,GO:0040011,GO:0016021,GO:0040002,GO:0004714	N	2	OVOC6798	97.66	0	3834	tr|A8QEW0|A8QEW0_BRUMA	80.92	0	3878	nDi.2.2.2.t04104-RA	83.24	0	4028	nLs.2.1.2.t01580-RA	79.28	0	3802
nOo.2.0.1.t00128	no description		N	0	OVOC6795	87.13	5e-156	463	tr|A8QEW2|A8QEW2_BRUMA	73.9	7e-124	356	nDi.2.2.2.t04107-RA	83.88	2e-152	436	nLs.2.1.2.t01582-RA	80.59	2e-139	402
nOo.2.0.1.t00129	no description		N	0	OVOC6795	96.63	3e-40	142	#N/A	#N/A	#N/A	#N/A	nDi.2.2.2.t04107-RA	81.08	9e-51	167	nLs.2.1.2.t01582-RA	78.38	6e-48	159
nOo.2.0.1.t00130	no description		N	0	#N/A	#N/A	#N/A	#N/A	tr|A8QEW3|A8QEW3_BRUMA	74.67	1e-31	109	nDi.2.2.2.t04108-RA	74.58	2e-22	89.4	nLs.2.1.2.t01583-RA	69.64	2e-18	74.3
nOo.2.0.1.t00131	pax-interacting protein 1	GO:0050789,GO:0005622,GO:0009987	N	0	OVOC6795	99.09	0	1375	tr|A8QEW4|A8QEW4_BRUMA	92.01	0	1198	nDi.2.2.2.t04108-RA	90.44	0	700	nLs.2.1.2.t01584-RA	90.98	0	1250
nOo.2.0.1.t00132	no description		N	0	#N/A	#N/A	#N/A	#N/A	#N/A	#N/A	#N/A	#N/A	#N/A	#N/A	#N/A	#N/A	#N/A	#N/A	#N/A	#N/A
nOo.2.0.1.t00133	no description		N	0	OVOC9231	38.3	2e-13	63.5	#N/A	#N/A	#N/A	#N/A	#N/A	#N/A	#N/A	#N/A	#N/A	#N/A	#N/A	#N/A
nOo.2.0.1.t00134	protein rsm22 mitochondrial isoform 1	GO:0008168,GO:0006412,GO:0032259,GO:0009792	N	0	OVOC6790	99.81	0	1123	tr|A8QEW6|A8QEW6_BRUMA	83.43	0	952	nDi.2.2.2.t08512-RA	85.18	0	974	nLs.2.1.2.t01586-RA	84.02	0	962
nOo.2.0.1.t00135	no description		N	0	OVOC8437	98.14	2e-145	444	tr|A8Q7E3|A8Q7E3_BRUMA	51.6	8e-50	176	nDi.2.2.2.t00584-RA	65.47	2e-77	244	nLs.2.1.2.t00312-RA	47.84	2e-43	157
nOo.2.0.1.t00136	transmembrane and ubiquitin-like domain-containing protein 2	GO:0005515	N	3	OVOC8438	93.15	0	820	tr|A8Q7E1|A8Q7E1_BRUMA	69.1	1e-112	335	nDi.2.2.2.t00583-RA	71.64	0	641	nLs.2.1.2.t00311-RA	67.63	0	565
nOo.2.0.1.t00137	no description		N	2	OVOC8439	100	2e-92	266	tr|A8Q7D9|A8Q7D9_BRUMA	76.47	6e-64	193	nDi.2.2.2.t00582-RA	83.85	1e-68	209	nLs.2.1.2.t00310-RA	74.29	2e-47	151
nOo.2.0.1.t00138	s-adenosyl-methionine cycloartenol-c24-	GO:0008168,GO:0032259	N	0	OVOC8440	98.42	0	651	tr|A8Q7D7|A8Q7D7_BRUMA	79.05	0	543	nDi.2.2.2.t00580-RA	81.82	3e-127	366	nLs.2.1.2.t00309-RA	77.33	0	541
nOo.2.0.1.t00139	isoform d	GO:0009987	N	0	OVOC8441	94.71	0	1089	tr|A8Q7D6|A8Q7D6_BRUMA	86.09	0	843	nDi.2.2.2.t00579-RA	80.03	0	980	nLs.2.1.2.t00309-RA	83.96	0	952	9			1			13	3				1							17	4		6	6	5
nOo.2.0.1.t00140	tetratricopeptide repeat protein 7b	GO:0005515	N	0	OVOC8442	99.66	0	1800	tr|A8Q7D5|A8Q7D5_BRUMA	86.82	0	1513	nDi.2.2.2.t04973-RA	90.78	0	1620	nLs.2.1.2.t00307-RA	87.73	0	1537
nOo.2.0.1.t00141	pao retrotransposon peptidase family protein	GO:0006259,GO:0003676	N	0	OVOC12570	86.67	1e-30	110	tr|A8PKQ9|A8PKQ9_BRUMA	44	7e-34	128	nDi.2.2.2.t11996-RA	63.01	2e-26	102	#N/A	#N/A	#N/A	#N/A
nOo.2.0.1.t00142	set (trithorax polycomb) domain containing family member (set-2)	GO:0005634,GO:0008340,GO:0005515,GO:0000166,GO:0042800,GO:0051568,GO:0003676,GO:0045132	N	0	OVOC8444	96.56	0	3334	tr|A8Q7D3|A8Q7D3_BRUMA	71.33	0	1389	nDi.2.2.2.t04974-RA	74.36	0	2449	nLs.2.1.2.t00306-RA	66.74	0	1602
nOo.2.0.1.t00143	dna polymerase lambda	GO:0000003,GO:0040010,GO:0009987,GO:0002119,GO:0009792,GO:0016772	N	0	OVOC8445	98.96	3e-142	397	tr|A8Q7C9|A8Q7C9_BRUMA	85.86	7e-126	355	nDi.2.2.2.t04975-RA	87.96	4e-127	358	nLs.2.1.2.t00305-RA	86.39	3e-125	353
nOo.2.0.1.t00144	intermediate filament protein	GO:0040010,GO:0007126,GO:0005198,GO:0005882,GO:0002119,GO:0009792	N	0	OVOC8446	99.65	0	1168	tr|A8Q7C8|A8Q7C8_BRUMA	96.02	0	1092	nDi.2.2.2.t04976-RA	97.23	0	1107	nLs.2.1.2.t00303-RA	95.33	0	1101	50	55	3	38	39	37	46	53	9	27	29	29	18	24		16	16	12	27	10	2	18	17	17
nOo.2.0.1.t00145	small ubiquitin-related modifier	GO:0034502,GO:0042802,GO:0070194,GO:0009792,GO:0000122,GO:0040010,GO:0040027,GO:0040035,GO:0010171,GO:0001703,GO:0040002	N	0	OVOC8449	98.98	1e-67	202	tr|A8Q7C7|A8Q7C7_BRUMA	94.34	1e-70	208	nDi.2.2.2.t04977-RA	93.58	5e-72	212	nLs.2.1.2.t00302-RA	95.28	1e-71	211	2			1			2			1									3
nOo.2.0.1.t00146	forkhead box protein p1	GO:0005488	N	1	OVOC5030	93.94	2e-39	142	tr|A8PYT5|A8PYT5_BRUMA	98.21	1e-31	112	nDi.2.2.2.t02251-RA	86.01	2e-57	184	nLs.2.1.2.t09873-RA	82.93	5e-52	168
nOo.2.0.1.t00147	forkhead box protein p1	GO:0009888,GO:0046982,GO:0051090,GO:0005737,GO:0042803,GO:0003705,GO:0003690,GO:0007389,GO:0003682,GO:0005667,GO:0009790,GO:0008270,GO:0043565,GO:0008301,GO:0008134	N	0	OVOC5030	94.64	0	635	tr|A8PYT7|A8PYT7_BRUMA	73.33	9e-177	500	nDi.2.2.2.t02252-RA	87.63	0	607	nLs.2.1.2.t08505-RA	91.92	1e-53	182																			2
nOo.2.0.1.t00148	ras-related protein rab-28-like isoform 2	GO:0016020,GO:0006184,GO:0019003,GO:0005622,GO:0003924,GO:0006886,GO:0006913,GO:0007264,GO:0005525	N	0	OVOC5031	86.96	6e-157	438	tr|A8PYT8|A8PYT8_BRUMA	83.81	2e-150	421	nDi.2.2.2.t02253-RA	78.14	6e-136	384	nLs.2.1.2.t08504-RA	80.47	2e-145	409
nOo.2.0.1.t00149	no description		N	0	OVOC5032	99.79	0	989	tr|A8PYU0|A8PYU0_BRUMA	85.35	0	721	nDi.2.2.2.t02254-RA	88.34	0	855	nLs.2.1.2.t09999-RA	79.2	0	765
nOo.2.0.1.t00150	zinc c3hc-type containing 1	GO:0005634,GO:0008270	N	0	OVOC5033	100	0	607	tr|A8PYU2|A8PYU2_BRUMA	80.3	3e-162	459	nDi.2.2.2.t02255-RA	88.28	0	549	nLs.2.1.2.t05504-RA	73.61	3e-159	449
nOo.2.0.1.t00151	28s ribosomal protein s24	GO:0005762,GO:0006412,GO:0003735,GO:0009792	N	0	OVOC5035	100	1e-128	361	tr|A8PYU4|A8PYU4_BRUMA	88.95	5e-115	326	nDi.2.2.2.t02256-RA	87.21	8e-115	326	nLs.2.1.2.t05503-RA	84.24	1e-107	307
nOo.2.0.1.t00152	ccr4-not transcription complex subunit 4	GO:0044424,GO:0010467,GO:0000166,GO:0008270,GO:0016071,GO:0016874,GO:0003676	N	0	OVOC5036	90.97	0	1372	tr|A8PYU6|A8PYU6_BRUMA	80.08	0	1159	nDi.2.2.2.t02257-RA	81.31	0	1208	nLs.2.1.2.t05502-RA	72	0	814
nOo.2.0.1.t00153	importin beta family protein 6	GO:0005622,GO:0005488	N	0	OVOC5037	99.26	0	1925	tr|A8PYU8|A8PYU8_BRUMA	82.45	0	1626	nDi.2.2.2.t02258-RA	85.77	0	1661	nLs.2.1.2.t05501-RA	77.66	0	1471
nOo.2.0.1.t00154	no description		N	0	OVOC5038	85.19	4e-164	459	tr|A8PYV0|A8PYV0_BRUMA	51.13	5e-83	252	nDi.2.2.2.t02260-RA	58	1e-66	209	nLs.2.1.2.t05500-RA	51.79	2e-77	237
nOo.2.0.1.t00155	protein mig- isoform b	GO:0051179	N	0	OVOC5039	99.39	0	2696	tr|A8PYV1|A8PYV1_BRUMA	82.63	0	2133	nDi.2.2.2.t02261-RA	85.48	0	2194	nLs.2.1.2.t05499-RA	80.91	0	2016
nOo.2.0.1.t00156	adapter molecule crk	GO:0031532,GO:0016477,GO:0007165,GO:0043652,GO:0006915,GO:0032403	N	0	OVOC5041	97.63	0	590	tr|A8PYV3|A8PYV3_BRUMA	93.1	0	558	nDi.2.2.2.t02263-RA	94.83	0	559	nLs.2.1.2.t05498-RA	92.59	5e-163	457	1																		1				1
nOo.2.0.1.t00157	set domain containing protein	GO:0005634,GO:0003677,GO:0006308,GO:0005694,GO:0034968,GO:0006302,GO:0005515,GO:0048523,GO:0008270,GO:0018024	N	0	OVOC5042	80.26	2e-127	360	tr|A8PYV5|A8PYV5_BRUMA	72.89	1e-115	330	nDi.2.2.2.t02264-RA	68.51	3e-109	315	nLs.2.1.2.t05497-RA	65.38	4e-91	275
nOo.2.0.1.t00158	ef hand family protein	GO:0005509	Y	0	OVOC5043	100	3e-137	384	tr|A8PYV7|A8PYV7_BRUMA	74.47	3e-88	259	#N/A	#N/A	#N/A	#N/A	nLs.2.1.2.t05497-RA	72.92	6e-89	270
nOo.2.0.1.t00159	immunoglobulin i-set domain containing protein	GO:0017154,GO:0005515,GO:0005887,GO:0048513,GO:0033564,GO:0065007,GO:0033563	Y	1	OVOC5045	99.74	0	2395	tr|A8PYV9|A8PYV9_BRUMA	85.99	0	2156	nDi.2.2.2.t02266-RA	83.44	0	2136	nLs.2.1.2.t04009-RA	83.18	0	2089
nOo.2.0.1.t00160	plexin b	GO:0046578,GO:0005515,GO:0004872,GO:0010646,GO:0007411	N	0	OVOC5047	89.19	1e-172	535	tr|A8PZZ9|A8PZZ9_BRUMA	37.66	2e-26	113	nDi.2.2.2.t00992-RA	37.66	3e-26	112	nLs.2.1.2.t04010-RA	76.87	9e-68	235										1
nOo.2.0.1.t00161	no description		N	0	OVOC5749	66.15	3e-19	81.6	#N/A	#N/A	#N/A	#N/A	#N/A	#N/A	#N/A	#N/A	#N/A	#N/A	#N/A	#N/A
nOo.2.0.1.t00162	cre-gly-20 protein	GO:0005795,GO:0008455,GO:0016021,GO:0009312	N	0	OVOC4945	100	4e-58	189	tr|A8Q061|A8Q061_BRUMA	75	1e-37	134	nDi.2.2.2.t02427-RA	80.43	2e-43	150	nLs.2.1.2.t08464-RA	73.86	2e-32	119
nOo.2.0.1.t00163	nuclear factor related to kappa-b-binding protein	GO:0044260,GO:0005634,GO:0090304,GO:0005488	N	0	OVOC4946	99.67	0	625	tr|A8Q063|A8Q063_BRUMA	92.36	0	585	nDi.2.2.2.t02426-RA	93.02	0	590	nLs.2.1.2.t08463-RA	89.4	0	567
nOo.2.0.1.t00164	negative elongation factor b	GO:0045892,GO:0005634,GO:0003746,GO:0006414	N	0	OVOC4947	94.61	0	1158	tr|A8Q064|A8Q064_BRUMA	85.12	0	1040	nDi.2.2.2.t02425-RA	86.68	0	1029	nLs.2.1.2.t08462-RA	67.31	0	784
nOo.2.0.1.t00165	vhs domain containing protein	GO:0006886,GO:0005622	N	0	OVOC4948	97.62	0	848	tr|A8Q066|A8Q066_BRUMA	78.98	0	733	nDi.2.2.2.t02424-RA	80.31	0	742	nLs.2.1.2.t08380-RA	73.02	0	647	11	1	1	6	8	7	10	2	1	4	5	4							8	2		8	7	7
nOo.2.0.1.t00166	transforming growth factor-beta receptor-associated protein 1	GO:0050794,GO:0005515,GO:0005083	N	0	OVOC4949	98.8	0	1515	tr|A8Q068|A8Q068_BRUMA	78.99	0	1149	nDi.2.2.2.t02422-RA	72.69	0	1151	nLs.2.1.2.t08379-RA	64.69	0	963
nOo.2.0.1.t00167	run domain-containing protein 1	GO:0005083	N	0	OVOC4950	99.82	0	1123	tr|A8Q070|A8Q070_BRUMA	74.69	0	793	nDi.2.2.2.t02421-RA	85.56	0	927	nLs.2.1.2.t08378-RA	82.66	0	842
nOo.2.0.1.t00169	rho gdp-dissociation inhibitor	GO:0005094,GO:0005737	N	0	OVOC4953	94.39	2e-135	379	tr|A8Q075|A8Q075_BRUMA	86.22	3e-124	351	nDi.2.2.2.t02419-RA	86.22	1e-123	350	nLs.2.1.2.t09096-RA	82.65	4e-119	338	3	2		1	2		2	2											1	1
nOo.2.0.1.t00170	nadh dehydrogenase	GO:0016021,GO:0040007,GO:0002119,GO:0009792	N	1	OVOC4954	100	4e-131	367	tr|A8Q076|A8Q076_BRUMA	87.71	4e-116	329	nDi.2.2.2.t02418-RA	91.06	7e-120	339	nLs.2.1.2.t09097-RA	86.59	1e-113	327	1		1				2		1										5	1	2	3	3	2
nOo.2.0.1.t00172	no description		N	0	#N/A	#N/A	#N/A	#N/A	#N/A	#N/A	#N/A	#N/A	#N/A	#N/A	#N/A	#N/A	#N/A	#N/A	#N/A	#N/A
nOo.2.0.1.t00173	phosphate carrier mitochondrial precursor	GO:0055085,GO:0015293,GO:0009792,GO:0040010,GO:0040035,GO:0005743,GO:0016021,GO:0002119	N	3	OVOC4957	99.44	0	646	tr|A8Q082|A8Q082_BRUMA	89.88	0	601	nDi.2.2.2.t02415-RA	93.75	0	627	nLs.2.1.2.t04421-RA	88.35	0	598	9	3	13	5	3	6	13	7	11	9	10	9	2		6				16	15	14	13	14	14
nOo.2.0.1.t00174	utp-glucose-1-phosphate uridylyltransferase	GO:0008152,GO:0048477,GO:0016779,GO:0009792,GO:0006915	N	0	OVOC4958	94.64	0	979	tr|A8Q083|A8Q083_BRUMA	84.66	0	848	nDi.2.2.2.t02414-RA	87.89	0	891	nLs.2.1.2.t04420-RA	82.53	0	817	2												1
nOo.2.0.1.t00175	nuclear receptor nhr-67	GO:0003707,GO:0016477,GO:0005515,GO:0048523,GO:0043565,GO:0040035,GO:0008270,GO:0003700,GO:0048468,GO:0005634,GO:0030182,GO:0035262,GO:0008340,GO:0040010,GO:0030900,GO:0045944,GO:0040018,GO:0043401,GO:2000026,GO:0045595	N	0	OVOC4960	100	0	647	tr|A8Q085|A8Q085_BRUMA	93.93	0	613	nDi.2.2.2.t02808-RA	95.5	0	617	nLs.2.1.2.t04419-RA	78.83	0	515
nOo.2.0.1.t00176	glycosyl transferase	GO:0046872,GO:0004653,GO:0016021,GO:0000139	N	1	OVOC4961	99.67	0	1282	tr|A8Q087|A8Q087_BRUMA	84.15	0	1091	nDi.2.2.2.t02811-RA	84.2	0	1090	nLs.2.1.2.t04418-RA	82.06	0	1093
nOo.2.0.1.t00177	nitrilase and fragile histidine triad fusion protein hit	GO:0006139,GO:0047710,GO:0016810	N	0	OVOC4962	97.39	0	936	tr|A8Q088|A8Q088_BRUMA	82.97	0	832	nDi.2.2.2.t02812-RA	86.24	0	857	nLs.2.1.2.t04417-RA	84.52	0	771	9			1	2	1	9			2	1	1							14			2	1	1
nOo.2.0.1.t00178	translocon-associated protein subunit delta precursor	GO:0005783,GO:0005515,GO:0040011,GO:0042221,GO:0016021	Y	2	OVOC4963	99.25	5e-93	276	tr|A8Q0H5|A8Q0H5_BRUMA	85.71	2e-81	246	nDi.2.2.2.t02813-RA	87.97	2e-81	246	nLs.2.1.2.t04415-RA	88.72	3e-84	254	2		1				2	1					2	1		1	2	1	2	2	2	2	2	1
nOo.2.0.1.t00179	death-associated protein kinase 1	GO:0050794,GO:0005515	N	0	OVOC4817	98.94	0	1339	tr|A8PYP6|A8PYP6_BRUMA	72.59	0	939	nDi.2.2.2.t01425-RA	83.58	0	1111	nLs.2.1.2.t01455-RA	75.11	0	950
nOo.2.0.1.t00180	acetylcholine receptor deg-3-like protein	GO:0005230,GO:0016021,GO:0006811,GO:0045211	N	4	OVOC4816	99.25	0	1100	tr|A8PYP4|A8PYP4_BRUMA	75.09	0	855	nDi.2.2.2.t01427-RA	70.33	0	831	nLs.2.1.2.t01456-RA	75.82	0	626
nOo.2.0.1.t00181	mothers against decapentaplegic homolog 4	GO:0042302,GO:0003677,GO:0032525,GO:0072134,GO:0005737,GO:0048733,GO:0051098,GO:0007179,GO:0001658,GO:0010862,GO:0003682,GO:0005667,GO:0060021,GO:0048859,GO:0003700,GO:0072133,GO:0008285,GO:0007498,GO:0007492,GO:0001702,GO:0060391,GO:0014033,GO:0051797,GO:0001701,GO:0010718,GO:0005518,GO:0045944,GO:0048663,GO:0048589,GO:0046332,GO:0060548	N	1	OVOC4813	99.5	0	1226	tr|A8PYP0|A8PYP0_BRUMA	87.75	0	1041	nDi.2.2.2.t01429-RA	91.65	0	1118	nLs.2.1.2.t01457-RA	83.5	0	1038																			1
nOo.2.0.1.t00182	equilibrative nucleoside transporter 1-like isoform 2	GO:0002009,GO:0005337,GO:0018991,GO:0016021,GO:0040035,GO:0015858	N	10	OVOC4811	99.48	0	780	tr|A8PYN8|A8PYN8_BRUMA	83.84	0	630	nDi.2.2.2.t01430-RA	88.83	0	738	nLs.2.1.2.t01459-RA	80.64	0	634	3				2	2	4		1										7	1		4	5	4
nOo.2.0.1.t00183	lethal giant larvae homolog 2	GO:0005515	N	0	OVOC4810	98.62	0	1937	tr|A8PYN4|A8PYN4_BRUMA	79.61	0	984	nDi.2.2.2.t01432-RA	89.33	0	1762	nLs.2.1.2.t01461-RA	84.21	0	1665							3												4		2
nOo.2.0.1.t00184	no description		N	1	OVOC4808	100	1e-64	192	#N/A	#N/A	#N/A	#N/A	#N/A	#N/A	#N/A	#N/A	#N/A	#N/A	#N/A	#N/A
nOo.2.0.1.t00185	ham-2	GO:0001709,GO:0005634,GO:0016477,GO:0008270,GO:0045664,GO:0003676	N	0	OVOC4805	99.04	0	603	tr|A8PYN0|A8PYN0_BRUMA	81.54	3e-177	508	nDi.2.2.2.t01435-RA	88.46	0	533	nLs.2.1.2.t01463-RA	77.88	1e-174	502
nOo.2.0.1.t00186	choline ethanolamine kinase	GO:0046907,GO:0016310,GO:0044459,GO:0006657,GO:0005737,GO:0004103,GO:0033036,GO:0043176,GO:0019899,GO:0036094	N	0	OVOC4803	92.97	5e-81	246	tr|A8PYM7|A8PYM7_BRUMA	91.74	2e-78	239	nDi.2.2.2.t01436-RA	94.21	1e-80	247	nLs.2.1.2.t08872-RA	36.15	1e-19	82.4
nOo.2.0.1.t00187	no description		N	0	OVOC680	99.07	2e-146	441	tr|A8QCM0|A8QCM0_BRUMA	75.46	4e-105	327	nDi.2.2.2.t01363-RA	84.26	2e-119	369	nLs.2.1.2.t03388-RA	81.94	1e-113	353
nOo.2.0.1.t00188	celfurpc protein	GO:0004252,GO:0006508	N	1	OVOC782	99.26	0	1608	tr|A8QGJ0|A8QGJ0_BRUMA	83.89	0	987	nDi.2.2.2.t02206-RA	84.35	0	1409	nLs.2.1.2.t04533-RA	76.47	0	1249
nOo.2.0.1.t00189	conserved oligomeric golgi complex subunit 3	GO:0016020,GO:0005783,GO:0002009,GO:0005801,GO:0009792,GO:0006886,GO:0035262,GO:0040039,GO:0030334,GO:0005794,GO:0040018,GO:0040035,GO:0002119	Y	2	OVOC783	99.88	0	1707	tr|A8QCC0|A8QCC0_BRUMA	80.34	0	1360	nDi.2.2.2.t02208-RA	83.62	0	1456	nLs.2.1.2.t04535-RA	82.95	0	1431	3						1			1			4	1		1	1	1	3			3	2	3
nOo.2.0.1.t00190	zinc c2h2 type family protein	GO:0005622,GO:0008270,GO:0003676	N	0	OVOC786	99.54	0	2006	tr|A8QCB6|A8QCB6_BRUMA	83.1	0	1268	nDi.2.2.2.t02211-RA	85.49	0	1747	nLs.2.1.2.t04537-RA	78.99	0	1607
nOo.2.0.1.t00191	myosin vi	GO:0035479,GO:0051640,GO:0005524,GO:0048844,GO:0003774,GO:0016459,GO:0007286,GO:0009792	N	0	OVOC787	89.5	0	1640	tr|A8Q418|A8Q418_BRUMA	48.92	0	812	nDi.2.2.2.t02116-RA	48.02	0	830	nLs.2.1.2.t04538-RA	70.5	0	1252	2						2		1										1		1
nOo.2.0.1.t00192	myosin vi	GO:0051015,GO:0045334,GO:0051046,GO:0000166,GO:0006897,GO:0005886,GO:0016591,GO:0035479,GO:0030330,GO:0031965,GO:0051649,GO:0048471,GO:0001726,GO:0048844,GO:0016459,GO:0005794,GO:0045944,GO:0007268,GO:0031941	N	0	OVOC787	99.66	0	605	tr|A8QCA9|A8QCA9_BRUMA	84.09	3e-52	168	nDi.2.2.2.t02215-RA	73.81	4e-140	412	nLs.2.1.2.t04538-RA	78.57	1e-158	476	1
nOo.2.0.1.t00193	tubulin-specific chaperone d	GO:0005488	N	0	OVOC789	98.71	0	1060	tr|A8QCA7|A8QCA7_BRUMA	78.38	0	2667	nDi.2.2.2.t02217-RA	80.44	0	1924	nLs.2.1.2.t01421-RA	77.53	0	1171							1		1										3
nOo.2.0.1.t00194	testis-expressed sequence 2 protein	GO:0016020,GO:0005543	N	2	OVOC10964	88.09	0	1619	tr|A8P7G4|A8P7G4_BRUMA	66.78	0	1105	nDi.2.2.2.t02940-RA	66.74	0	1228	nLs.2.1.2.t02473-RA	66.75	0	1038
nOo.2.0.1.t00195	abnormal cell lineage family member (lin-7)	GO:0008105,GO:0018991,GO:0030674,GO:0005622,GO:0030054,GO:0005102,GO:0040026,GO:0040010,GO:0008022,GO:0007173,GO:0006898	N	0	OVOC10966	85.07	7e-75	221	tr|A8P7G2|A8P7G2_BRUMA	75.38	6e-63	191	nDi.2.2.2.t02941-RA	74.81	2e-65	197	nLs.2.1.2.t02475-RA	69.23	4e-58	179
nOo.2.0.1.t00196	tetratricopeptide repeat domain 19	GO:0008340,GO:0040010,GO:0005739,GO:0009987,GO:0005488,GO:0044446	N	0	OVOC10967	100	0	796	tr|A8P7G0|A8P7G0_BRUMA	85	0	679	nDi.2.2.2.t02942-RA	87.47	0	655	nLs.2.1.2.t02476-RA	85.53	0	681	1						1												2
nOo.2.0.1.t00197	iron-sulfur cluster assembly accessory protein	GO:0005634,GO:0016226,GO:0006508,GO:0008233,GO:0005198,GO:0051536	N	0	OVOC13387	100	3e-92	268	tr|A8NK07|A8NK07_BRUMA	86.72	9e-81	236	nDi.2.2.2.t02943-RA	89.06	1e-81	238	nLs.2.1.2.t02477-RA	83.59	5e-80	234
nOo.2.0.1.t00198	protein lin-7 homolog b	GO:0016323,GO:0005840,GO:0007043,GO:0019717,GO:0030674,GO:0005102,GO:0007269,GO:0007173,GO:0005923,GO:0003735,GO:0015031,GO:0045211,GO:0008105,GO:0018991,GO:0014069,GO:0040026,GO:0040010,GO:0019904,GO:0008022,GO:0006898,GO:0006412,GO:0006887	N	0	OVOC10968	100	2e-142	401	tr|A8P7F5|A8P7F5_BRUMA	97.94	2e-115	332	nDi.2.2.2.t02945-RA	95.38	8e-112	323	nLs.2.1.2.t02480-RA	97.92	3e-87	259																			2
nOo.2.0.1.t00199	ubiquitin-protein ligase e3c	GO:0005515,GO:0006464,GO:0016881,GO:0005622	N	0	OVOC10969	97.76	0	1273	tr|A8P7F3|A8P7F3_BRUMA	83.79	0	1019	nDi.2.2.2.t02946-RA	80.29	0	1695	nLs.2.1.2.t02481-RA	78.16	0	1522
nOo.2.0.1.t00200	translation initiation factor eif-2b subunit epsilon	GO:0016070,GO:0000003,GO:0007275,GO:0016740,GO:0048856,GO:0005488,GO:0045927	N	0	OVOC10970	99.19	0	1261	tr|A8P7E9|A8P7E9_BRUMA	77.66	0	1021	nDi.2.2.2.t02947-RA	81.85	0	1054	nLs.2.1.2.t02482-RA	76.77	0	1004	1						2												2
nOo.2.0.1.t00201	agc mast mast protein kinase	GO:0000003,GO:0000287,GO:0004713,GO:0005515,GO:0004674,GO:0005524,GO:0006468,GO:0009792	N	0	OVOC10970	98.04	0	2374	tr|A8P7E6|A8P7E6_BRUMA	83.12	0	756	nDi.2.2.2.t02948-RA	85.26	0	2061	nLs.2.1.2.t02483-RA	80.89	0	1910
nOo.2.0.1.t00202	agc mast mast protein kinase	GO:0000287,GO:0004674,GO:0005524,GO:0006468	N	0	OVOC10970	100	2e-104	329	tr|A8P7E4|A8P7E4_BRUMA	73.29	1e-71	215	nDi.2.2.2.t02948-RA	67.95	6e-53	181	nLs.2.1.2.t02483-RA	71.79	5e-67	221
nOo.2.0.1.t00203	prohibitin	GO:0016020,GO:0016788,GO:0003676	N	1	OVOC10971	97.08	0	1140	tr|A8P7E0|A8P7E0_BRUMA	97.25	0	581	nDi.2.2.2.t02950-RA	96.91	0	581	nLs.2.1.2.t02485-RA	95.53	0	576	17	9	9	10	11	9	17	7	2	9	9	11	5	1		3	2	2	22	14	6	10	12	11
nOo.2.0.1.t00204	ubiquitin-conjugating enzyme e2 7	GO:0005524,GO:0016567,GO:0004842	N	0	OVOC10973	98.71	7e-113	322	tr|A8P7D5|A8P7D5_BRUMA	95.81	1e-119	339	nDi.2.2.2.t02952-RA	91.8	5e-121	347	nLs.2.1.2.t02487-RA	92.86	5e-107	308							3
nOo.2.0.1.t00205	nad kinase domain-containing protein 1	GO:0003951,GO:0008152	N	0	OVOC10974	99.07	0	892	tr|A8P7D3|A8P7D3_BRUMA	75.38	0	687	nDi.2.2.2.t02953-RA	84.51	0	775	nLs.2.1.2.t02488-RA	79	0	712	1						1												1
nOo.2.0.1.t00206	no description		N	0	OVOC8347	96.55	2e-40	144	#N/A	#N/A	#N/A	#N/A	nDi.2.2.2.t00665-RA	56.86	3e-28	104	#N/A	#N/A	#N/A	#N/A
nOo.2.0.1.t00207	egf-like domain containing protein	GO:0005515,GO:0040011,GO:0010171,GO:0022414,GO:0071842,GO:0048666	N	0	OVOC8347	98.07	0	5307	tr|A8Q7P5|A8Q7P5_BRUMA	81.97	0	4226	nDi.2.2.2.t00666-RA	82.88	0	4318	nLs.2.1.2.t02198-RA	67.23	0	3620
nOo.2.0.1.t00208	patched-related protein 9	GO:0016020,GO:0008158	N	11	OVOC8346	81.89	0	1347	tr|A8Q7P7|A8Q7P7_BRUMA	65.66	9e-122	380	nDi.2.2.2.t08981-RA	26.03	3e-24	103	nLs.2.1.2.t02213-RA	23.78	5e-21	97.1
nOo.2.0.1.t00209	mediator of rna polymerase ii transcription subunit 11	GO:0006357,GO:0005515,GO:0016592,GO:0001104,GO:0010171,GO:0040007,GO:0002119,GO:0009792	N	0	OVOC8344	98.37	1e-83	243	tr|A8Q7Q0|A8Q7Q0_BRUMA	90.84	3e-83	242	nDi.2.2.2.t00668-RA	88.28	7e-77	226	nLs.2.1.2.t02223-RA	88.28	2e-76	227
nOo.2.0.1.t00210	tfiih basal transcription factor complex helicase xpd subunit-like	GO:0005703,GO:0003677,GO:0051983,GO:0005524,GO:0009411,GO:0005705,GO:0010972,GO:0001111,GO:0005737,GO:0006289,GO:0007088,GO:0000439,GO:0005675,GO:0005515,GO:0043141,GO:0001113	N	0	OVOC8342	99.87	0	1569	tr|A8Q7Q2|A8Q7Q2_BRUMA	95.38	0	1512	nDi.2.2.2.t00671-RA	95.78	0	1525	nLs.2.1.2.t04136-RA	92.07	0	1149																			1
nOo.2.0.1.t00211	domain protein	GO:0007165,GO:0005622	N	0	OVOC8341	99.66	0	1817	tr|A8Q7Q4|A8Q7Q4_BRUMA	79.86	0	1413	nDi.2.2.2.t00672-RA	81.98	0	1472	nLs.2.1.2.t04137-RA	78.39	0	1420
nOo.2.0.1.t00212	no description		N	0	OVOC8340	90.03	0	563	tr|A8Q7Q5|A8Q7Q5_BRUMA	58.68	2e-116	342	nDi.2.2.2.t00673-RA	74.24	2e-170	481	#N/A	#N/A	#N/A	#N/A
nOo.2.0.1.t00213	26s proteasome non-atpase regulatory subunit nin1 mts3 family protein	GO:0016070,GO:0016246,GO:0005838,GO:0005737,GO:0044281,GO:0006915,GO:0042590,GO:0000075,GO:0048522,GO:0008340,GO:0006508,GO:0040027,GO:0005730,GO:0051439,GO:0051329	N	0	OVOC8339	91.88	0	598	tr|A8Q7Q6|A8Q7Q6_BRUMA	85.32	0	525	nDi.2.2.2.t00674-RA	80.89	0	521	nLs.2.1.2.t04139-RA	81.23	0	505	1
nOo.2.0.1.t00214	no description		N	0	OVOC8338	99.22	0	520	tr|A8Q7Q9|A8Q7Q9_BRUMA	71.37	7e-133	380	nDi.2.2.2.t00675-RA	67.45	1e-120	347	nLs.2.1.2.t04140-RA	63.71	7e-120	345
nOo.2.0.1.t00215	nadh dehydrogenase subunit 4	GO:0016021,GO:0005739,GO:0042773,GO:0008137	N	2	OVOC12637	87.72	3e-26	99.8	#N/A	#N/A	#N/A	#N/A	#N/A	#N/A	#N/A	#N/A	#N/A	#N/A	#N/A	#N/A							1														1
nOo.2.0.1.t00216	hif (hypoxia inducible factor) homolog family member (hif-1)	GO:0005634,GO:0003677,GO:0007165,GO:0006355,GO:0001085,GO:0006366,GO:0001666,GO:0008340,GO:0004871,GO:0003700	N	0	OVOC6551	96.38	0	1571	tr|A8PCZ2|A8PCZ2_BRUMA	69.71	0	1080	nDi.2.2.2.t02551-RA	78.22	0	1258	nLs.2.1.2.t07412-RA	69.93	0	798
nOo.2.0.1.t00217	no description		N	0	OVOC6552	99.6	0	510	tr|A8PCZ0|A8PCZ0_BRUMA	84.72	3e-38	132	nDi.2.2.2.t02552-RA	73.39	3e-173	489	nLs.2.1.2.t07413-RA	68.32	9e-151	431
nOo.2.0.1.t00218	alpha-( )-fucosyltransferase	GO:0005515,GO:0046921,GO:0009311,GO:0006487,GO:0000139	N	1	OVOC6553	99.66	0	1222	tr|A8PCY6|A8PCY6_BRUMA	80.71	0	1001	nDi.2.2.2.t02553-RA	84.81	0	1058	nLs.2.1.2.t07414-RA	75.77	0	953
nOo.2.0.1.t00219	no description		N	0	OVOC6555	94.89	0	621	tr|A8NXT2|A8NXT2_BRUMA	69.49	5e-158	450	nDi.2.2.2.t02554-RA	69.83	9e-153	436	nLs.2.1.2.t07400-RA	74.44	1e-161	459
nOo.2.0.1.t00220	cell division cycle 20 homolog	GO:0006911,GO:0007147,GO:0005813,GO:0007144,GO:0007067,GO:0022008,GO:0005515,GO:0008054,GO:0051301,GO:0030162,GO:0030718,GO:0007096,GO:0005819,GO:0000776	N	0	OVOC6556	100	0	1080	tr|A8NXU4|A8NXU4_BRUMA	80.78	0	842	nDi.2.2.2.t02555-RA	96.31	0	1042	nLs.2.1.2.t07399-RA	90.68	0	998
nOo.2.0.1.t00221	bed zinc finger family protein	GO:0003677,GO:0005506,GO:0008270,GO:0005622	N	0	OVOC6557	97.58	1e-142	416	tr|A8NXV0|A8NXV0_BRUMA	86.63	8e-119	358	nDi.2.2.2.t02557-RA	88.41	2e-124	369	nLs.2.1.2.t07398-RA	76.5	2e-94	298
nOo.2.0.1.t00222	lim domain containing protein	GO:0008270	N	0	OVOC6559	74.85	2e-85	249	tr|A8QFR2|A8QFR2_BRUMA	28.66	7e-19	78.6	nDi.2.2.2.t02558-RA	59.88	7e-65	197	nLs.2.1.2.t07398-RA	58.68	3e-63	204
nOo.2.0.1.t00223	no description		N	0	OVOC6560	99.34	1e-109	311	#N/A	#N/A	#N/A	#N/A	nDi.2.2.2.t02559-RA	92.81	1e-103	298	nLs.2.1.2.t07397-RA	84.97	7e-94	273																			2
nOo.2.0.1.t00224	rad51	GO:0005759,GO:0005524,GO:0006268,GO:0051260,GO:0003690,GO:0003697,GO:0007131,GO:0051106,GO:0000730,GO:0016605,GO:0042802,GO:0000800,GO:0043142,GO:0048471,GO:0046686,GO:0008022,GO:0003684,GO:0051597,GO:0006312	N	0	OVOC6561	94.65	0	675	tr|A8PJN3|A8PJN3_BRUMA	84.85	0	608	nDi.2.2.2.t02560-RA	87.96	0	625	nLs.2.1.2.t07456-RA	90.91	0	624
nOo.2.0.1.t00225	eb module family protein	GO:0005515,GO:0003824	N	0	OVOC2895	86.87	0	2056	tr|A8PSI5|A8PSI5_BRUMA	37.13	0	609	nDi.2.2.2.t07174-RA	24.71	4e-32	133	nLs.2.1.2.t00696-RA	44.14	0	644
nOo.2.0.1.t00226	no description		N	1	OVOC2897	93.22	1e-119	339	tr|A8PSI3|A8PSI3_BRUMA	81.44	7e-101	290	nDi.2.2.2.t04213-RA	84.43	3e-103	296	nLs.2.1.2.t00695-RA	80.98	7e-113	322
nOo.2.0.1.t00227	female germline-specific tumor suppressor gld-1	GO:0002009,GO:0048027,GO:0048477,GO:0000381,GO:0042127,GO:0040017,GO:0003730,GO:0009792,GO:0051729,GO:0017148,GO:0005515,GO:0005829,GO:0043186,GO:0007411,GO:0003727,GO:0007413,GO:0018991,GO:0040020,GO:0040010,GO:0040027,GO:0006898	N	0	OVOC2898	100	0	816	tr|A8PSI1|A8PSI1_BRUMA	96.16	0	785	nDi.2.2.2.t04214-RA	96.93	0	794	nLs.2.1.2.t00693-RA	94.15	0	627							2
nOo.2.0.1.t00228	ceh-14	GO:0040040,GO:0005634,GO:0030182,GO:0006355,GO:0016048,GO:0008270,GO:0043565,GO:0003700	N	0	OVOC2899	97.55	0	659	tr|A8PSH7|A8PSH7_BRUMA	75.37	1e-171	483	nDi.2.2.2.t04215-RA	84.92	0	577	nLs.2.1.2.t00691-RA	80.46	5e-152	432
nOo.2.0.1.t00229	protein lap1	GO:0000132,GO:0016323,GO:0007043,GO:0030728,GO:0005515,GO:0040035,GO:0040015,GO:0015031,GO:0060027,GO:0005912,GO:0030029,GO:0007155,GO:0060465,GO:0001764,GO:0014021,GO:0045108	N	0	OVOC2902	97.91	0	2079	tr|A8PSH3|A8PSH3_BRUMA	85.27	0	1960	nDi.2.2.2.t04216-RA	86.4	0	2398	nLs.2.1.2.t01914-RA	86.46	0	1894	5						3												18	2		6	2	4
nOo.2.0.1.t00230	no description		N	0	OVOC2904	97.59	0	867	tr|A8PSH1|A8PSH1_BRUMA	79.46	0	727	nDi.2.2.2.t04217-RA	80.13	0	741	nLs.2.1.2.t01915-RA	79.14	0	671
nOo.2.0.1.t00231	mboat family protein	GO:0016021	N	7	OVOC2905	99.55	0	907	tr|A8PSG9|A8PSG9_BRUMA	88.38	0	594	nDi.2.2.2.t04218-RA	84.19	0	775	nLs.2.1.2.t01916-RA	86.97	9e-149	429
nOo.2.0.1.t00232	no description		N	0	OVOC2906	99.1	2e-159	451	tr|A8PSG7|A8PSG7_BRUMA	74.56	4e-121	346	nDi.2.2.2.t04219-RA	74.87	9e-97	283	nLs.2.1.2.t01917-RA	78.07	3e-128	364
nOo.2.0.1.t00233	large subunit ribosomal protein 16	GO:0015934,GO:0006412,GO:0003735	N	0	OVOC2906	100	4e-147	419	tr|A8PSG4|A8PSG4_BRUMA	94.09	1e-143	401	nDi.2.2.2.t04220-RA	94.58	7e-144	402	nLs.2.1.2.t01918-RA	95.07	1e-143	401	1		2				1		5				1		1				3		3			1
nOo.2.0.1.t00234	no description		N	0	OVOC2907	100	1e-102	293	tr|A8PSG3|A8PSG3_BRUMA	85.52	2e-86	252	nDi.2.2.2.t04221-RA	84.93	4e-86	251	nLs.2.1.2.t01919-RA	92.86	8e-42	135
nOo.2.0.1.t00235	no description		N	0	OVOC2908	99.35	6e-110	313	tr|A8PSG1|A8PSG1_BRUMA	65.52	3e-76	228	nDi.2.2.2.t04222-RA	68.97	1e-76	230	nLs.2.1.2.t01921-RA	60.34	8e-71	214
nOo.2.0.1.t00236	zinc finger protein unc-98	GO:0005634,GO:0008152,GO:0030239,GO:0003676,GO:0040032,GO:0007626,GO:0031430,GO:0040011,GO:0017022,GO:0008270	N	0	OVOC2909	99.67	0	625	tr|A8PSF7|A8PSF7_BRUMA	69.9	6e-153	435	nDi.2.2.2.t04223-RA	89.58	2e-122	354	nLs.2.1.2.t01922-RA	74.17	1e-128	370																			2			1
nOo.2.0.1.t00237	5 -3 exoribonuclease 1	GO:0044424,GO:0004527,GO:0003676,GO:0000956	N	0	OVOC9749	96.57	0	3555	tr|A8QCP4|A8QCP4_BRUMA	37.41	2e-139	458	nDi.2.2.2.t03885-RA	75.8	0	2695	nLs.2.1.2.t07320-RA	65.91	0	2273																					1
nOo.2.0.1.t00238	von willebrand factor type d domain protein	GO:0005319,GO:0006869	Y	0	OVOC9748	91.59	0	5560	#N/A	#N/A	#N/A	#N/A	nDi.2.2.2.t03886-RA	78.32	0	5137	nLs.2.1.2.t08836-RA	68.58	0	2764	25	45	8	13	15	14	21	52	6	16	14	14	2		2		3	1	2		1				25	19	19	24	26
nOo.2.0.1.t00239	no description		N	0	OVOC9745	100	6e-49	153	#N/A	#N/A	#N/A	#N/A	nDi.2.2.2.t03887-RA	79.63	5e-23	88.2	#N/A	#N/A	#N/A	#N/A
nOo.2.0.1.t00240	adp-ribose mitochondrial precursor	GO:0016787,GO:0000166,GO:0003676	N	0	OVOC9744	95.22	0	848	tr|A8P6C9|A8P6C9_BRUMA	86.43	7e-139	407	nDi.2.2.2.t03889-RA	78.78	8e-160	456	nLs.2.1.2.t07823-RA	84.34	3e-101	302	1						1												4			3	2	2
nOo.2.0.1.t00241	e3 ubiquitin-protein ligase shprh	GO:0003677,GO:0005524	N	0	OVOC9741	99.62	0	1621	tr|A8P6C1|A8P6C1_BRUMA	78.33	0	845	nDi.2.2.2.t03891-RA	81.28	0	1819	nLs.2.1.2.t07825-RA	77.36	0	1739
nOo.2.0.1.t00242	e3 ubiquitin-protein ligase shprh	GO:0003677,GO:0005524,GO:0008270,GO:0004386	N	0	OVOC9741	89.78	0	585	tr|A8P6C1|A8P6C1_BRUMA	86.67	1e-58	199	nDi.2.2.2.t03891-RA	78.22	2e-176	527	nLs.2.1.2.t07825-RA	72.14	9e-155	471
nOo.2.0.1.t00243	no description		N	0	OVOC9740	98.33	3e-35	124	#N/A	#N/A	#N/A	#N/A	nDi.2.2.2.t03892-RA	56.92	3e-15	69.3	#N/A	#N/A	#N/A	#N/A
nOo.2.0.1.t00244	5 -amp-activated protein kinase subunit gamma-2	GO:0005515,GO:0008152,GO:0040011,GO:0040035,GO:0003824,GO:0009792	N	0	OVOC9740	98.98	0	802	tr|A8PRJ8|A8PRJ8_BRUMA	28.49	3e-30	119	nDi.2.2.2.t03892-RA	89.34	0	731	nLs.2.1.2.t08667-RA	87.08	0	705
nOo.2.0.1.t00245	hyaluronan mrna binding family protein	GO:0005703,GO:0016246,GO:0005634,GO:0070828,GO:0005737,GO:0051567,GO:0005701,GO:0016442,GO:0031935	N	0	OVOC9739	99.77	0	861	tr|A8P5T3|A8P5T3_BRUMA	85.09	0	545	nDi.2.2.2.t03893-RA	89.34	0	569	nLs.2.1.2.t08668-RA	83.48	0	579																			2		1
nOo.2.0.1.t00247	methionine aminopeptidase 2	GO:0005737,GO:0009792,GO:0008235,GO:0008406,GO:0006413,GO:0031365,GO:0003743,GO:0040010,GO:0046872,GO:0005515,GO:0004177,GO:0006508,GO:0016485,GO:0006898,GO:0007276,GO:0018206	N	0	OVOC4299	99.77	0	891	tr|A8PY78|A8PY78_BRUMA	94.84	0	836	nDi.2.2.2.t07127-RA	95.77	0	832	nLs.2.1.2.t05406-RA	94.6	0	823	4					1	4			1	1		1						8			3	3	3
nOo.2.0.1.t00248	coiled-coil domain-containing protein 51	GO:0043231	N	2	OVOC4298	99.69	0	655	tr|A8PY81|A8PY81_BRUMA	82.41	0	527	nDi.2.2.2.t07128-RA	86.42	0	554	nLs.2.1.2.t05407-RA	81.29	0	533	5		2	1			4												9	3	3	5	6	4
nOo.2.0.1.t00249	no description		N	0	#N/A	#N/A	#N/A	#N/A	#N/A	#N/A	#N/A	#N/A	#N/A	#N/A	#N/A	#N/A	#N/A	#N/A	#N/A	#N/A
nOo.2.0.1.t00250	vinculin	GO:0000003,GO:0007016,GO:0055120,GO:0005200,GO:0005912,GO:0009792,GO:0003779,GO:0007155,GO:0015629,GO:0005886	N	0	OVOC4296	99.79	0	2004	tr|A8PY84|A8PY84_BRUMA	94.45	0	1829	nDi.2.2.2.t07131-RA	95.86	0	1488	nLs.2.1.2.t04774-RA	95.07	0	1847	5		1				10		1	1			10	5		10	12	10	2	5	2	1	1	1
nOo.2.0.1.t00251	transcription initiation factor tfiid subunit partial	GO:0006413,GO:0003743,GO:0003677,GO:0006367,GO:0005669,GO:0001075	N	0	OVOC4295	100	1e-86	250	tr|A8PY86|A8PY86_BRUMA	89.43	2e-69	206	nDi.2.2.2.t06042-RA	93.5	4e-71	211	nLs.2.1.2.t04775-RA	90.24	6e-64	208
nOo.2.0.1.t00252	telomerase reverse transcriptase	GO:0031981,GO:0003677,GO:0003723,GO:0003721,GO:0006278,GO:0065007	Y	0	OVOC4294	97.44	0	1246	tr|A8PY89|A8PY89_BRUMA	85.49	1e-162	469	nDi.2.2.2.t06041-RA	80.77	0	1046	nLs.2.1.2.t05411-RA	84.44	0	1004
nOo.2.0.1.t00253	no description		N	0	OVOC4293	99.34	1e-103	296	#N/A	#N/A	#N/A	#N/A	#N/A	#N/A	#N/A	#N/A	#N/A	#N/A	#N/A	#N/A
nOo.2.0.1.t00254	phosphoacetylglucosamine mutase	GO:0000287,GO:0048477,GO:0005975,GO:0004610,GO:0009792,GO:0006915	N	0	OVOC4292	99.82	0	1183	tr|A8PY91|A8PY91_BRUMA	83.64	0	962	nDi.2.2.2.t06040-RA	87.23	0	1050	nLs.2.1.2.t04776-RA	80.88	0	939							2
nOo.2.0.1.t00255	pumilio domain-containing protein c14orf21-like	GO:0003723	N	0	OVOC4291	100	0	1258	tr|A8PY93|A8PY93_BRUMA	72.43	0	903	nDi.2.2.2.t06039-RA	75.87	0	937	nLs.2.1.2.t04777-RA	71.29	0	872
nOo.2.0.1.t00256	ras protein let-60	GO:0046330,GO:0008286,GO:0007596,GO:0040025,GO:0048011,GO:0008543,GO:0032228,GO:0008285,GO:0000186,GO:0051385,GO:0005792,GO:0030036,GO:0006184,GO:0019003,GO:0005625,GO:0003924,GO:0040010,GO:0045944,GO:0048477,GO:0090398,GO:0040035,GO:0005739,GO:0005886,GO:0051384,GO:0051291,GO:0051092,GO:0050900,GO:0007517,GO:0032940,GO:0009887,GO:0006913,GO:0010171,GO:0048169,GO:0005938,GO:0035022,GO:0031344,GO:…	N	0	OVOC4290	100	2e-134	376	tr|A8PY96|A8PY96_BRUMA	98.91	1e-133	374	nDi.2.2.2.t06038-RA	99.45	3e-134	376	nLs.2.1.2.t04777-RA	98.33	3e-124	370	2	1					2	2											7	3	2	4	4	3
nOo.2.0.1.t00257	no description		Y	0	OVOC4289	99.47	0	1181	tr|A8PY98|A8PY98_BRUMA	81.35	0	520	nDi.2.2.2.t06037-RA	73.39	0	832	nLs.2.1.2.t04778-RA	61.33	0	714
nOo.2.0.1.t00258	phd finger protein	GO:0005515,GO:0008270	N	0	OVOC4288	91.75	0	3418	tr|A8PYA0|A8PYA0_BRUMA	55.24	0	1805	nDi.2.2.2.t06036-RA	66.61	0	2299	nLs.2.1.2.t04779-RA	49.59	0	1385																			1
nOo.2.0.1.t00259	nucleolar protein 10	GO:0005634,GO:0040010,GO:0005515,GO:0018991,GO:0002119,GO:0009792	N	0	OVOC4286	91.91	0	1300	tr|A8PYA3|A8PYA3_BRUMA	52.62	0	615	nDi.2.2.2.t06035-RA	72.76	0	1003	nLs.2.1.2.t09876-RA	71.32	0	733
nOo.2.0.1.t00260	kdel motif-containing protein 1	GO:0005788	N	0	OVOC745	100	0	1015	tr|A8QCF4|A8QCF4_BRUMA	82.82	0	859	nDi.2.2.2.t03218-RA	87.55	0	902	nLs.2.1.2.t01073-RA	80.08	0	839
nOo.2.0.1.t00261	transmembrane emp24 domain-containing protein 7 precursor	GO:0006810,GO:0016021	Y	1	OVOC746	99.48	4e-142	399	tr|A8QCF2|A8QCF2_BRUMA	88.35	3e-138	388	nDi.2.2.2.t03217-RA	89.86	1e-135	383	nLs.2.1.2.t01072-RA	89.23	6e-131	371	4		1	2	2		2	1											5	1		1	1	1
nOo.2.0.1.t00262	no description		N	4	OVOC747	100	3e-178	492	tr|A8QCF1|A8QCF1_BRUMA	88.61	1e-149	419	nDi.2.2.2.t10351-RA	89.71	6e-77	241	nLs.2.1.2.t01071-RA	86.92	2e-147	415																			1				1
nOo.2.0.1.t00263	zinc c2h2 type family protein	GO:0005622,GO:0008270,GO:0003676	N	0	OVOC749	99.3	0	1177	tr|A8QCF0|A8QCF0_BRUMA	77.71	0	709	nDi.2.2.2.t02182-RA	79.45	2e-73	235	nLs.2.1.2.t01070-RA	66.28	0	775
nOo.2.0.1.t00264	cd151 antigen	GO:0016021	N	3	OVOC750	98.7	9e-170	473	tr|A8QCE8|A8QCE8_BRUMA	81.29	2e-84	250	nDi.2.2.2.t02183-RA	81.39	3e-129	369	nLs.2.1.2.t01069-RA	79.22	3e-131	374
nOo.2.0.1.t00265	translation factor mitochondrial	GO:0005759,GO:0043022,GO:0006184,GO:0005743,GO:0005525,GO:0045727,GO:0003924	N	0	OVOC13425	99.69	0	1336	sp|A8QCE7|GUF1_BRUMA	84.33	0	1148	nDi.2.2.2.t02184-RA	84.64	0	1164	nLs.2.1.2.t01068-RA	82.51	0	1141
nOo.2.0.1.t00266	no description		N	0	OVOC751	99.15	2e-80	243	#N/A	#N/A	#N/A	#N/A	nDi.2.2.2.t02185-RA	76.04	2e-45	151	nLs.2.1.2.t01067-RA	62.5	9e-42	142
nOo.2.0.1.t00267	lateral signaling target protein 2 homolog	GO:0005097,GO:0032266,GO:0046872,GO:0031901,GO:0005515,GO:0032851,GO:0005829,GO:0007175	N	0	OVOC752	99.5	0	1243	sp|A8QCE4|LST2_BRUMA	85.43	0	1030	nDi.2.2.2.t02186-RA	87.79	0	1065	nLs.2.1.2.t01066-RA	84.76	0	1020
nOo.2.0.1.t00268	maguk p55 subfamily member 2	GO:0016310,GO:0005515,GO:0016301	N	0	OVOC754	99.41	0	1052	tr|A8QCE2|A8QCE2_BRUMA	74.51	0	803	nDi.2.2.2.t02187-RA	80.23	0	713	nLs.2.1.2.t01065-RA	67.19	0	679	13	4	1	4	2	4	8	4	1	2	2	2							16	4		4	5	5
nOo.2.0.1.t00269	nuclear receptor-binding protein	GO:0004713,GO:0005524,GO:0004872,GO:0006468	N	0	OVOC756	95.78	0	1026	tr|A8QCD9|A8QCD9_BRUMA	92.02	0	520	nDi.2.2.2.t02192-RA	87.23	0	752	nLs.2.1.2.t09512-RA	80.15	0	852																			1			1		1
nOo.2.0.1.t00270	mitochondrial precursor	GO:0042221,GO:0005488,GO:0004325,GO:0065007,GO:0006783	N	0	OVOC759	94.24	0	802	tr|A8QCD7|A8QCD7_BRUMA	77.11	0	666	nDi.2.2.2.t02194-RA	79.38	0	691	nLs.2.1.2.t07928-RA	76.74	0	663	1		3				1		2										5	2	5	1		1
nOo.2.0.1.t00271	hmg box family protein	GO:0032440,GO:0003677,GO:0055114	N	0	OVOC762	98.85	0	1122	tr|A8QCD4|A8QCD4_BRUMA	74.39	0	717	nDi.2.2.2.t02196-RA	83.49	0	827	nLs.2.1.2.t07927-RA	75.94	0	779
nOo.2.0.1.t00272	ck1 worm6 protein kinase	GO:0005524,GO:0040011,GO:0004672,GO:0006468	N	0	OVOC12137	99.11	0	694	tr|A8PCY3|A8PCY3_BRUMA	87.57	0	625	nDi.2.2.2.t06925-RA	88.46	0	629	nLs.2.1.2.t09695-RA	83.43	0	606
nOo.2.0.1.t00273	briggsae cbr-jamp-1 protein	GO:0046486,GO:0050789,GO:0044281	N	3	OVOC12138	99.12	0	686	tr|A8PCY1|A8PCY1_BRUMA	78.26	6e-105	310	nDi.2.2.2.t06924-RA	75	0	520	nLs.2.1.2.t07055-RA	67.46	4e-155	441
nOo.2.0.1.t00274	no description		N	6	OVOC12139	99.69	0	648	tr|A8PCY0|A8PCY0_BRUMA	90.37	0	597	nDi.2.2.2.t06923-RA	91.93	0	609	nLs.2.1.2.t07054-RA	88.82	0	576
nOo.2.0.1.t00275	no description		Y	6	OVOC12140	85.88	0	584	tr|A8PCX8|A8PCX8_BRUMA	67.78	5e-155	439	nDi.2.2.2.t06922-RA	68.66	1e-165	466	nLs.2.1.2.t07053-RA	68.09	1e-166	469
nOo.2.0.1.t00276	no description		N	0	OVOC12141	94.43	0	2859	tr|A8PCX6|A8PCX6_BRUMA	73.11	0	1150	nDi.2.2.2.t06921-RA	76.3	0	1264	nLs.2.1.2.t07052-RA	72.99	0	1138
nOo.2.0.1.t00277	no description		Y	0	OVOC12143	98.94	3e-55	171	tr|A8PG82|A8PG82_BRUMA	69.68	1e-59	184	nDi.2.2.2.t09855-RA	83.08	4e-60	184	nLs.2.1.2.t02972-RA	65.22	4e-52	165
nOo.2.0.1.t00278	protein cwc15 homolog	GO:0003723,GO:0000398,GO:0006898,GO:0071013,GO:0009792	N	0	OVOC12145	99.09	4e-161	448	tr|A8PG85|A8PG85_BRUMA	94.01	6e-133	376	nDi.2.2.2.t07702-RA	95.43	6e-138	390	nLs.2.1.2.t02973-RA	93.55	9e-133	375																			1
nOo.2.0.1.t00279	xap5 protein	GO:0005634,GO:0022008,GO:0008340,GO:0040011,GO:0040007,GO:0002119,GO:0009792	N	0	OVOC12147	100	0	651	tr|A8PG87|A8PG87_BRUMA	93.13	0	601	nDi.2.2.2.t07703-RA	94.65	0	621	nLs.2.1.2.t02974-RA	90.94	0	587																			1
nOo.2.0.1.t00280	atp synthase b	GO:0005929,GO:0009792,GO:0006915,GO:0015986,GO:0008340,GO:0040010,GO:0000276,GO:0040027,GO:0034606,GO:0015078	N	0	OVOC12148	84.67	2e-173	484	tr|A8PG88|A8PG88_BRUMA	75.26	2e-153	432	nDi.2.2.2.t07704-RA	75.93	6e-161	452	nLs.2.1.2.t02975-RA	74.22	3e-151	428	8	2	7	6	5	5	13	3	2	5	6	5	1					1	17	6	8	9	9	8
nOo.2.0.1.t00281	gdp-d-glucose phosphorylase c15orf58 homolog	GO:0006006,GO:0080048,GO:0005737,GO:0009792	N	0	OVOC12149	98.03	0	820	tr|A8PG89|A8PG89_BRUMA	81.37	0	681	nDi.2.2.2.t07705-RA	85.5	0	709	nLs.2.1.2.t02976-RA	81.79	0	653	1
nOo.2.0.1.t00282	no description		N	2	OVOC12150	100	2e-121	347	tr|A8PG90|A8PG90_BRUMA	71.06	2e-123	355	nDi.2.2.2.t07706-RA	78.3	1e-136	389	nLs.2.1.2.t02977-RA	71	7e-122	351					1	1			1												1
nOo.2.0.1.t00283	phosphatidylinositol transfer protein	GO:0006810,GO:0005622	N	0	OVOC12151	88.76	6e-174	486	tr|A8PG94|A8PG94_BRUMA	81.65	2e-162	453	nDi.2.2.2.t07707-RA	82.02	6e-164	457	nLs.2.1.2.t02978-RA	82.4	2e-163	456
nOo.2.0.1.t00284	no description		N	0	#N/A	#N/A	#N/A	#N/A	#N/A	#N/A	#N/A	#N/A	nDi.2.2.2.t10615-RA	56.1	7e-11	53.1	#N/A	#N/A	#N/A	#N/A
nOo.2.0.1.t00285	no description		Y	0	OVOC4735	97.01	6e-156	436	tr|A8PZY4|A8PZY4_BRUMA	61.03	3e-69	214	nDi.2.2.2.t01010-RA	61.86	1e-64	202	nLs.2.1.2.t03577-RA	55.69	2e-50	166								1																	3	2	2	5	4
nOo.2.0.1.t00286	ankyrin repeat-containing	GO:0005515	N	0	OVOC4731	85.38	0	1066	tr|A8PZY1|A8PZY1_BRUMA	66.24	3e-111	347	nDi.2.2.2.t01011-RA	58.96	1e-151	458	nLs.2.1.2.t07997-RA	58.16	0	724
nOo.2.0.1.t00287	hmg box family protein	GO:0005634,GO:0003677,GO:0006355	N	0	OVOC4730	95.3	0	2407	tr|A8PZY0|A8PZY0_BRUMA	74.48	0	1884	nDi.2.2.2.t01012-RA	82.22	0	2079	nLs.2.1.2.t07996-RA	72.44	0	1334
nOo.2.0.1.t00288	no description		N	0	OVOC4730	82.87	0	671	tr|A8PZY0|A8PZY0_BRUMA	70.64	1e-177	543	nDi.2.2.2.t01012-RA	86.32	0	714	nLs.2.1.2.t07452-RA	73.61	0	590
nOo.2.0.1.t00289	pre-mrna-processing factor 39	GO:0007281,GO:0009792	N	0	OVOC6687	80.35	0	525	tr|A8QDH9|A8QDH9_BRUMA	72.01	1e-133	385	nDi.2.2.2.t03078-RA	86.01	6e-170	476	nLs.2.1.2.t05877-RA	83.28	5e-163	458																			3				1	1
nOo.2.0.1.t00290	hook protein	GO:0016043,GO:0008152,GO:0005515,GO:0050789,GO:0044464,GO:0009987	N	0	OVOC6690	96.1	0	2608	tr|A8QDI2|A8QDI2_BRUMA	79.23	0	1647	nDi.2.2.2.t04447-RA	77.3	0	1916	nLs.2.1.2.t05879-RA	72.97	0	1406	1																					1
nOo.2.0.1.t00291	hypothetical protein Bm1_52780 [Brugia malayi]	GO:0016787	N	0	OVOC6694	99.67	0	642	tr|A8QDI6|A8QDI6_BRUMA	85.02	0	559	nDi.2.2.2.t04450-RA	87.54	0	564	nLs.2.1.2.t05883-RA	85.81	3e-95	285
nOo.2.0.1.t00292	spectrin beta chain	GO:0016358,GO:0030054,GO:0040017,GO:0008305,GO:0031674,GO:0016328,GO:0007411,GO:0007413,GO:0005200,GO:0005543,GO:0046716,GO:0003779,GO:0010172,GO:0008091,GO:0040010,GO:0031430,GO:0002119	N	0	OVOC6697	98.73	0	4762	tr|A8QDI9|A8QDI9_BRUMA	90.26	0	3450	nDi.2.2.2.t04452-RA	96.11	0	4580	nLs.2.1.2.t02593-RA	92.69	0	4439	99	27	5		40		85	38	6	34	38	44	13	2		1		1	125	16	13			85
nOo.2.0.1.t00293	npl4 family protein	GO:0002009,GO:0031625,GO:0006944,GO:0009792,GO:0034098,GO:0005829,GO:0008270,GO:0005634,GO:0071712,GO:0007030,GO:0043130,GO:0008340,GO:0040010,GO:0040011,GO:0006898,GO:0002119,GO:0032403	N	0	OVOC10940	99.18	7e-86	263	tr|A8P602|A8P602_BRUMA	92.06	3e-84	259	nDi.2.2.2.t03165-RA	95.08	3e-84	259	nLs.2.1.2.t02624-RA	90.3	5e-84	258	1																		1
nOo.2.0.1.t00294	no description		N	0	OVOC10939	99.48	0	777	tr|A8P603|A8P603_BRUMA	68.3	2e-177	504	nDi.2.2.2.t03163-RA	76.3	0	579	nLs.2.1.2.t02625-RA	69.05	2e-177	502
nOo.2.0.1.t00295	no description		Y	0	OVOC10939	94.74	0	1296	tr|A8P605|A8P605_BRUMA	68.55	0	871	nDi.2.2.2.t03162-RA	68.13	0	960	nLs.2.1.2.t02626-RA	30.56	7e-09	57.8	1		1				1		2
nOo.2.0.1.t00296	tel2-interacting protein 1 homolog	GO:0005488	N	0	OVOC10938	94.78	0	1835	tr|A8P606|A8P606_BRUMA	77.21	0	1238	nDi.2.2.2.t03161-RA	77.71	0	1479	nLs.2.1.2.t02626-RA	70.49	0	1339
nOo.2.0.1.t00297	nuclear hormone receptor family member nhr-19	GO:0003707,GO:0005634,GO:0005515,GO:0006355,GO:0043565,GO:0008270,GO:0043401,GO:0003700	N	0	OVOC10937	100	0	828	tr|A8P607|A8P607_BRUMA	87.78	0	699	nDi.2.2.2.t03160-RA	89.95	0	716	nLs.2.1.2.t04526-RA	29.02	9e-38	142
nOo.2.0.1.t00298	zinc c2h2 type family protein	GO:0005622,GO:0008270,GO:0003676	N	0	OVOC10935	99.57	0	959	tr|A8P610|A8P610_BRUMA	80.97	0	694	nDi.2.2.2.t03156-RA	80.13	0	756	nLs.2.1.2.t03677-RA	69.7	0	655
nOo.2.0.1.t00299	not2 not3 not5 family protein	GO:0005634,GO:0002009,GO:0006355,GO:0009792,GO:0040010,GO:0008340,GO:0019915,GO:0005515,GO:0006898,GO:0040011,GO:0040018,GO:0040035,GO:0002119	N	0	OVOC10934	95.74	0	594	tr|A8PDA7|A8PDA7_BRUMA	50.84	5e-97	291	nDi.2.2.2.t03155-RA	64.31	1e-144	412	nLs.2.1.2.t03678-RA	51.08	1e-111	328
nOo.2.0.1.t00300	not2 not3 not5 family protein	GO:0002009,GO:0006355,GO:0009792,GO:0005515,GO:0005829,GO:0000289,GO:0040035,GO:0005634,GO:0001104,GO:0019915,GO:0008340,GO:0040010,GO:0040011,GO:0006898,GO:0040018,GO:0002119	N	0	OVOC10933	100	0	803	tr|A8PDA0|A8PDA0_BRUMA	92.54	0	568	nDi.2.2.2.t03154-RA	89.95	0	679	nLs.2.1.2.t03679-RA	89.18	0	688																			1
nOo.2.0.1.t00301	no description		N	1	OVOC10932	99.18	1e-85	248	#N/A	#N/A	#N/A	#N/A	nDi.2.2.2.t03153-RA	74.38	7e-55	172	nLs.2.1.2.t03680-RA	66.67	3e-42	138
nOo.2.0.1.t00302	forkhead protein forkhead protein domain	GO:0002009,GO:0003705,GO:0003690,GO:0007389,GO:0008406,GO:0019100,GO:0005667,GO:0040035,GO:0043565,GO:0040002,GO:0018991,GO:0008356,GO:0051090,GO:0006898,GO:0009790,GO:0008301,GO:0008134	N	0	OVOC10931	100	0	526	tr|A8PDA3|A8PDA3_BRUMA	84.06	5e-67	207	nDi.2.2.2.t03152-RA	92.83	1e-156	438	nLs.2.1.2.t03681-RA	76.69	5e-58	182
nOo.2.0.1.t00303	cuticlin 1	GO:0060102,GO:0010171	N	0	OVOC10929	97.74	1e-93	271	tr|A8PDA4|A8PDA4_BRUMA	65.69	1e-61	188	nDi.2.2.2.t03150-RA	70.68	1e-72	218	nLs.2.1.2.t03683-RA	68.75	2e-62	189
nOo.2.0.1.t00304	trna-splicing ligase homolog	GO:0072669,GO:0005524,GO:0034446,GO:0006388,GO:0017166,GO:0005737,GO:0007160,GO:0046872,GO:0003972	N	0	OVOC822	100	0	1053	sp|A8QC60|RTCB_BRUMA	95.45	0	1020	nDi.2.2.2.t06694-RA	95.25	0	1018	nLs.2.1.2.t01967-RA	93.27	0	1001	7				1		5			1		1							5	1		1	1	1
nOo.2.0.1.t00305	isoleucyl-trna mitochondrial-like	GO:0005524,GO:0006428,GO:0005737,GO:0004822	N	0	OVOC820	94.23	0	2119	tr|A8QC63|A8QC63_BRUMA	79.84	0	1412	nDi.2.2.2.t02246-RA	83.25	0	2413	nLs.2.1.2.t01968-RA	79.3	0	2279
nOo.2.0.1.t00306	exocyst complex component 4	GO:0005515,GO:0000145,GO:0044463,GO:0006904,GO:0015031,GO:0043005	N	0	OVOC819	100	0	1848	tr|A8QC66|A8QC66_BRUMA	79.83	0	1476	nDi.2.2.2.t02245-RA	87.49	0	1598	nLs.2.1.2.t01969-RA	86.7	0	1224
nOo.2.0.1.t00307	zinc finger protein	GO:0005622,GO:0008270	N	0	OVOC818	99.71	0	707	tr|A8QC67|A8QC67_BRUMA	61.11	1e-128	376	nDi.2.2.2.t02244-RA	71.1	8e-173	492	nLs.2.1.2.t01971-RA	61.63	3e-131	382
nOo.2.0.1.t00308	leucine rich repeat family protein	GO:0005515	N	0	OVOC817	99.07	7e-73	228	tr|A8QC68|A8QC68_BRUMA	79.28	2e-63	196	#N/A	#N/A	#N/A	#N/A	nLs.2.1.2.t01973-RA	66.67	1e-08	50.8
nOo.2.0.1.t00309	no description		N	1	OVOC817	100	0	526	tr|A8QC70|A8QC70_BRUMA	57.93	6e-99	293	nDi.2.2.2.t00719-RA	34.12	2e-10	59.3	nLs.2.1.2.t01973-RA	54.01	9e-84	255
nOo.2.0.1.t00310	macoilin	GO:0042995,GO:0016021	N	5	OVOC814	92.14	0	1678	tr|A8QC71|A8QC71_BRUMA	76.16	0	1337	nDi.2.2.2.t02243-RA	75.13	0	1372	nLs.2.1.2.t01976-RA	74.29	0	1334	1
nOo.2.0.1.t00311	wd repeat domain 18	GO:0005634,GO:0016477,GO:0006364,GO:0008406,GO:0040010,GO:0007281,GO:0005515,GO:0006898,GO:0040035,GO:0002119	N	0	OVOC813	99.78	0	920	tr|A8QC72|A8QC72_BRUMA	75.28	0	700	nDi.2.2.2.t02242-RA	81.96	0	733	nLs.2.1.2.t01977-RA	78.62	0	708
nOo.2.0.1.t00312	28s ribosomal protein s33	GO:0005840,GO:0008340,GO:0040010,GO:0008242,GO:0002119,GO:0009792	N	0	OVOC811	97.6	3e-111	351	tr|A8QC75|A8QC75_BRUMA	87.85	2e-118	342	nDi.2.2.2.t02239-RA	89.73	3e-124	357	nLs.2.1.2.t01979-RA	82.97	3e-112	327
nOo.2.0.1.t00313	ribosomal protein l19 containing protein	GO:0005840,GO:0005515,GO:0006412,GO:0008270,GO:0003735,GO:0009792	N	6	OVOC811	99.86	0	1516	tr|A8QC78|A8QC78_BRUMA	69.91	0	1041	nDi.2.2.2.t02238-RA	85.93	0	720	nLs.2.1.2.t01980-RA	76.54	0	599
nOo.2.0.1.t00314	no description		N	0	OVOC810	99.31	0	1185	tr|A8QC79|A8QC79_BRUMA	55.95	4e-71	230	nDi.2.2.2.t02236-RA	75.21	0	680	nLs.2.1.2.t05177-RA	69.7	0	795
nOo.2.0.1.t00315	inositol triphosphate receptor family member (itr-1)	GO:0070588,GO:0005783,GO:0030728,GO:0048016,GO:0030334,GO:0016021,GO:0042713,GO:0051489,GO:0007622,GO:0006936,GO:0001556,GO:0005220,GO:0034607,GO:0006898,GO:0012501,GO:0017022,GO:0007204,GO:0048598,GO:0043051,GO:0030421	N	0	OVOC4468	93.1	0	2024	tr|A8Q1X7|A8Q1X7_BRUMA	84.18	0	1803	nDi.2.2.2.t01932-RA	85.66	0	1871	nLs.2.1.2.t01663-RA	78.65	0	1654
nOo.2.0.1.t00316	no description		N	0	OVOC4469	100	7e-57	173	#N/A	#N/A	#N/A	#N/A	nDi.2.2.2.t01931-RA	85.14	6e-23	86.3	#N/A	#N/A	#N/A	#N/A
nOo.2.0.1.t00317	no description		N	0	OVOC4471	98.44	0	1016	tr|A8Q1Y1|A8Q1Y1_BRUMA	60.94	2e-178	516	nDi.2.2.2.t01930-RA	68.1	0	535	nLs.2.1.2.t01661-RA	61.46	8e-168	488
nOo.2.0.1.t00318	ap2-associated protein kinase 1	GO:0004713,GO:0008340,GO:0004674,GO:0005524,GO:0006468,GO:0009792	N	0	OVOC4473	91.42	0	1219	tr|A8Q1Y4|A8Q1Y4_BRUMA	80.16	0	1058	nDi.2.2.2.t01928-RA	83.02	0	996	nLs.2.1.2.t01659-RA	78.96	0	1028
nOo.2.0.1.t00319	amino acid permease family protein	GO:0016020,GO:0006813,GO:0055085,GO:0006821,GO:0022820,GO:0009792	N	10	OVOC4474	96.16	0	2263	tr|A8Q1Y6|A8Q1Y6_BRUMA	86.82	0	2025	nDi.2.2.2.t01927-RA	87.09	0	1979	nLs.2.1.2.t01658-RA	85.27	0	1986	2		1		1		1												3		1	2	1	1
nOo.2.0.1.t00320	no description		Y	0	#N/A	#N/A	#N/A	#N/A	tr|A8Q1Y8|A8Q1Y8_BRUMA	59.72	2e-25	92.4	#N/A	#N/A	#N/A	#N/A	nLs.2.1.2.t01656-RA	57.29	1e-30	108
nOo.2.0.1.t00321	no description		N	1	OVOC4475	96.89	0	822	tr|A8Q202|A8Q202_BRUMA	80.34	0	653	nDi.2.2.2.t01924-RA	81.57	0	688	nLs.2.1.2.t01655-RA	74.94	0	604
nOo.2.0.1.t00322	no description		N	0	OVOC4476	98.86	3e-60	180	#N/A	#N/A	#N/A	#N/A	#N/A	#N/A	#N/A	#N/A	#N/A	#N/A	#N/A	#N/A
nOo.2.0.1.t00323	no description		N	0	OVOC5774	70	9e-21	85.1	#N/A	#N/A	#N/A	#N/A	#N/A	#N/A	#N/A	#N/A	#N/A	#N/A	#N/A	#N/A
nOo.2.0.1.t00324	latrophilin receptor protein 2	GO:0005529,GO:0016021,GO:0007218,GO:0005488,GO:0005886,GO:0004930	N	7	OVOC10681	99.13	0	1653	tr|A8Q527|A8Q527_BRUMA	68.27	0	1172	nDi.2.2.2.t00214-RA	70.73	0	1801	nLs.2.1.2.t00093-RA	55.76	0	681	2						1
nOo.2.0.1.t00325	no description		N	1	OVOC10680	92.91	5e-173	481	tr|A8Q523|A8Q523_BRUMA	63.11	5e-89	266	#N/A	#N/A	#N/A	#N/A	nLs.2.1.2.t00094-RA	57.44	8e-117	340
nOo.2.0.1.t00326	no description		N	1	OVOC10678	75.7	8e-48	155	tr|A8Q515|A8Q515_BRUMA	62.5	8e-36	121	nDi.2.2.2.t00211-RA	58.41	3e-39	130	nLs.2.1.2.t00096-RA	60.75	5e-27	99.8
nOo.2.0.1.t00327	cre-vab-9 protein	GO:0006952,GO:0030054	N	3	OVOC10678	100	8e-82	242	tr|A8Q511|A8Q511_BRUMA	90.32	1e-78	232	nDi.2.2.2.t00210-RA	87.37	3e-57	177	nLs.2.1.2.t00097-RA	91.87	2e-70	211
nOo.2.0.1.t00328	g patch domain-containing protein 3	GO:0006486,GO:0008417,GO:0032580,GO:0016021,GO:0036065,GO:0003676	N	0	OVOC10676	99.09	0	907	tr|A8Q501|A8Q501_BRUMA	69.66	0	629	nDi.2.2.2.t00207-RA	77.38	0	710	nLs.2.1.2.t00099-RA	74.27	0	680
nOo.2.0.1.t00329	temporarily assigned gene name family member (tag-144)	GO:0016310,GO:0005515,GO:0016301	N	3	OVOC6351	98.18	0	1993	tr|A8PDF4|A8PDF4_BRUMA	87.18	0	1801	nDi.2.2.2.t09996-RA	90.11	0	1836	nLs.2.1.2.t09111-RA	85.19	0	1661
nOo.2.0.1.t00330	no description		N	0	OVOC6350	100	0	1057	tr|A8PDF6|A8PDF6_BRUMA	96.27	0	1023	nDi.2.2.2.t06931-RA	97.45	0	1056	nLs.2.1.2.t09110-RA	91.32	0	993
nOo.2.0.1.t00331	spectrin beta chain	GO:0002064,GO:0016324,GO:0005737,GO:0046622,GO:0040002,GO:0018991,GO:0045793,GO:0005543,GO:0003779,GO:0010172,GO:0040010,GO:0035150,GO:0040012,GO:0040018,GO:0002119,GO:0071688	N	0	OVOC6349	98.7	0	8082	tr|A8PDF8|A8PDF8_BRUMA	90.49	0	7408	nDi.2.2.2.t06931-RA	91.11	0	7514	nLs.2.1.2.t08734-RA	85.79	0	3396	59	1	1	12	9	10	47	13	1	4	6	4							6		2								1
nOo.2.0.1.t00332	no description		N	0	OVOC6347	100	7e-67	198	#N/A	#N/A	#N/A	#N/A	#N/A	#N/A	#N/A	#N/A	#N/A	#N/A	#N/A	#N/A
nOo.2.0.1.t00333	adenosine deaminase-like protein	GO:0019239,GO:0009168	N	0	OVOC6346	89.9	0	657	tr|A8PDG0|A8PDG0_BRUMA	59.42	1e-144	417	nDi.2.2.2.t06930-RA	76.3	2e-69	216	nLs.2.1.2.t08713-RA	52.8	6e-78	243
nOo.2.0.1.t00334	no description		N	0	OVOC6345	96.88	0	987	tr|A8PDG2|A8PDG2_BRUMA	87.47	0	875	nDi.2.2.2.t08554-RA	85.13	0	824	nLs.2.1.2.t08711-RA	78.71	0	753
nOo.2.0.1.t00335	stress-induced-phosphoprotein 1	GO:0008406,GO:0032780,GO:0051879,GO:0008340,GO:0030544,GO:0005737,GO:0009408	N	0	OVOC6344	100	0	645	tr|A8QGN5|A8QGN5_BRUMA	97.07	0	541	nDi.2.2.2.t08553-RA	97.18	0	607	nLs.2.1.2.t07454-RA	93.73	0	620	13			8	9	8	16	7		7	8	8	4				2		17	9		10	11	8
nOo.2.0.1.t00336	transforming growth factor beta like domain containing protein	GO:0008083,GO:0005576,GO:0040007	N	1	OVOC6342	98.43	8e-84	254	tr|A8PJN0|A8PJN0_BRUMA	88.98	8e-75	231	nDi.2.2.2.t08552-RA	88.19	6e-69	217	nLs.2.1.2.t07453-RA	81.25	3e-49	164
nOo.2.0.1.t00337	no description		N	1	OVOC1237	78.13	1e-10	56.6	tr|A8PTM8|A8PTM8_BRUMA	39.93	2e-44	157	nDi.2.2.2.t11314-RA	70.18	3e-23	91.7	nLs.2.1.2.t01672-RA	33.6	8e-32	122
nOo.2.0.1.t00338	no description		N	0	OVOC2646	100	0	559	tr|A8PTM8|A8PTM8_BRUMA	59.68	2e-91	282	nDi.2.2.2.t07667-RA	56.4	1e-71	221	nLs.2.1.2.t01672-RA	55.51	3e-86	271
nOo.2.0.1.t00339	heterogeneous nuclear ribonucleoprotein a1	GO:0002009,GO:0000781,GO:0003723,GO:0000398,GO:0048477,GO:0031581,GO:0009792,GO:0040010,GO:0008340,GO:0000166,GO:0030529,GO:0040035,GO:0040015,GO:0002119	N	0	OVOC2644	100	2e-142	426	tr|A8PTM4|A8PTM4_BRUMA	96.81	2e-161	474	nDi.2.2.2.t06311-RA	94.7	1e-151	450	nLs.2.1.2.t01673-RA	87.64	9e-148	454	3			1			6			1	2	2	3			4	2	4	8	2		11	11	11
nOo.2.0.1.t00340	peroxiredoxin 6	GO:0009395,GO:0043231,GO:0055114,GO:0000302,GO:0051920,GO:0004623,GO:0005515,GO:0004601,GO:0005829	N	0	OVOC2642	99.72	0	730	tr|A8PTM3|A8PTM3_BRUMA	82.62	0	615	nDi.2.2.2.t06310-RA	76.44	0	617	nLs.2.1.2.t01681-RA	76.25	0	552	29	19	10	19	20	23	24	20	9	20	20	19	10	5	1	8	7	9	19	5	3	16	13	13	4	7	6	4	6
nOo.2.0.1.t00341	glutathione transferase	GO:0004364,GO:0000003,GO:0005515,GO:0008152,GO:0006952,GO:0009792	N	0	OVOC2640	99.52	3e-152	424	tr|A8PTL9|A8PTL9_BRUMA	80.29	4e-125	354	nDi.2.2.2.t06308-RA	82.21	8e-128	362	nLs.2.1.2.t01676-RA	76.12	7e-118	336	14	13	2	6	9	6	9	13	2	7	7	5	4	4		3	5	3	11	9	1	5	6	5		2	1	2	3
nOo.2.0.1.t00342	importin beta-3	GO:0006886,GO:0008565,GO:0005622,GO:0005488	N	0	OVOC2639	99.82	0	2286	tr|A8PTL7|A8PTL7_BRUMA	93.74	0	2133	nDi.2.2.2.t06307-RA	91.38	0	2031	nLs.2.1.2.t01677-RA	90.51	0	1776	14	1		1	1	1	12	2	3	1	2								11	2		2	4	2
nOo.2.0.1.t00343	u3 small nucleolar rna-associated protein 18 homolog	GO:0005634,GO:0005515	N	0	OVOC2638	86.12	0	851	tr|A8PTL3|A8PTL3_BRUMA	76.42	6e-140	403	nDi.2.2.2.t06306-RA	53.5	1e-139	412	nLs.2.1.2.t05159-RA	69.42	0	662
nOo.2.0.1.t00344	cell death abnormality family member (ced-7)	GO:0043231,GO:0016020,GO:0006810,GO:0005524,GO:0006200,GO:0044444,GO:0016887	N	9	OVOC2635	83.98	0	1464	tr|A8PTL1|A8PTL1_BRUMA	73.56	0	1277	nDi.2.2.2.t06305-RA	75.11	0	1343	nLs.2.1.2.t05158-RA	69.88	0	1263																			1		1
nOo.2.0.1.t00345	pdz domain containing protein	GO:0005515,GO:0007275	N	0	OVOC649	99.68	0	644	tr|A8P0I6|A8P0I6_BRUMA	87.64	2e-169	474	nDi.2.2.2.t08496-RA	87.62	0	571	nLs.2.1.2.t10056-RA	85.06	7e-103	301
nOo.2.0.1.t00346	polyadenylate-binding protein 2	GO:0008143,GO:0005737,GO:0006378,GO:0071013,GO:0022008,GO:0000289,GO:0000166,GO:0071011	N	0	OVOC648	87.74	3e-94	274	tr|A8QBW3|A8QBW3_BRUMA	65.41	6e-81	242	nDi.2.2.2.t04329-RA	67.22	9e-82	245	nLs.2.1.2.t00595-RA	66.67	3e-79	240													1
nOo.2.0.1.t00347	ras association	GO:0007165	N	0	OVOC647	99.6	1e-171	476	tr|A8PVJ7|A8PVJ7_BRUMA	84.13	2e-133	379	#N/A	#N/A	#N/A	#N/A	nLs.2.1.2.t07849-RA	78.97	1e-123	354
nOo.2.0.1.t00348	no description		N	3	OVOC646	98.99	0	608	tr|A8PVK1|A8PVK1_BRUMA	58.47	3e-118	344	nDi.2.2.2.t01336-RA	62.8	1e-148	423	nLs.2.1.2.t07848-RA	64.48	6e-150	439
nOo.2.0.1.t00349	f-box only protein 25	GO:0016020,GO:0006508,GO:0043053	N	0	OVOC645	99.71	0	721	tr|A8PVK5|A8PVK5_BRUMA	94.53	3e-176	503	nDi.2.2.2.t01335-RA	94.86	0	686	nLs.2.1.2.t07848-RA	93.93	0	652
nOo.2.0.1.t00350	no description		N	0	OVOC643	99.72	0	2945	tr|A8QH25|A8QH25_BRUMA	81.25	0	832	nDi.2.2.2.t01334-RA	81.5	0	3188	nLs.2.1.2.t06302-RA	76.69	0	1984																			1
nOo.2.0.1.t00351	prolyl oligopeptidase family protein	GO:0016020,GO:0006508,GO:0008236	N	0	OVOC642	99.88	0	1681	tr|A8QGJ6|A8QGJ6_BRUMA	86.82	0	1044	nDi.2.2.2.t01333-RA	90.14	0	1537	nLs.2.1.2.t06301-RA	86.31	0	1479
nOo.2.0.1.t00352	decaprenyl-diphosphate synthase subunit 1	GO:0008299,GO:0018991,GO:0046982,GO:0006744,GO:0040017,GO:0051290,GO:0040010,GO:0008340,GO:0050347,GO:0005739,GO:0000010	N	0	OVOC641	99.74	0	795	tr|A8PVK8|A8PVK8_BRUMA	90.55	0	723	nDi.2.2.2.t01332-RA	92.17	0	732	nLs.2.1.2.t06300-RA	91.64	0	706
nOo.2.0.1.t00353	no description		N	0	OVOC640	96.63	3e-142	398	tr|A8QH04|A8QH04_BRUMA	82.64	3e-78	233	nDi.2.2.2.t01331-RA	83.57	7e-78	233	nLs.2.1.2.t06299-RA	76.15	5e-60	186
nOo.2.0.1.t00354	leucine rich repeat family protein	GO:0005515,GO:0040011,GO:0007275	N	2	OVOC639	93.11	0	1291	tr|A8QH05|A8QH05_BRUMA	81.2	0	579	nDi.2.2.2.t01330-RA	74.09	0	892	nLs.2.1.2.t06298-RA	57.34	0	687
nOo.2.0.1.t00355	golgin subfamily a member 5	GO:0006810,GO:0007165,GO:0005515,GO:0044444	N	0	OVOC638	91.72	0	2010	tr|A8PVL8|A8PVL8_BRUMA	76.1	0	801	nDi.2.2.2.t01329-RA	81.22	0	810	nLs.2.1.2.t06297-RA	78.95	0	832									1	1	1	1							4	1		1	1	1
nOo.2.0.1.t00356	bestrophin family protein	GO:0019915	N	2	OVOC8572	90.64	0	620	tr|A8Q8J6|A8Q8J6_BRUMA	79.88	0	548	nDi.2.2.2.t02523-RA	82.11	0	567	nLs.2.1.2.t04977-RA	90.08	5e-174	486
nOo.2.0.1.t00357	no description		N	0	OVOC5774	77.88	6e-54	187	#N/A	#N/A	#N/A	#N/A	#N/A	#N/A	#N/A	#N/A	#N/A	#N/A	#N/A	#N/A
nOo.2.0.1.t00358	no description		N	0	OVOC8574	99.59	0	1924	tr|A8Q8J4|A8Q8J4_BRUMA	75.31	0	1365	nDi.2.2.2.t02522-RA	79.3	0	1483	nLs.2.1.2.t04978-RA	68.46	0	914
nOo.2.0.1.t00359	dynactin 4	GO:0043229,GO:0005737	N	0	OVOC8574	98.62	0	903	tr|A8Q8J4|A8Q8J4_BRUMA	88.6	0	806	nDi.2.2.2.t02521-RA	78.86	0	717	nLs.2.1.2.t04980-RA	86.26	0	768
nOo.2.0.1.t00360	ubiquitin-fold modifier-conjugating enzyme 1	GO:0046331	Y	0	OVOC8575	100	2e-122	345	sp|A8Q8J2|UFC1_BRUMA	95.12	1e-117	333	nDi.2.2.2.t02520-RA	93.94	3e-116	330	nLs.2.1.2.t04981-RA	93.94	3e-116	330	2			1	2	1	1			1									2
nOo.2.0.1.t00361	ubiquinol-cytochrome c iron-sulfur subunit family protein	GO:0000003,GO:0006810,GO:0051537,GO:0008121,GO:0009792,GO:0046872,GO:0005739,GO:0070469,GO:0006122	N	0	OVOC8576	94.82	2e-177	494	tr|A8Q8J0|A8Q8J0_BRUMA	68.55	5e-121	350	nDi.2.2.2.t02519-RA	74.9	2e-122	354	nLs.2.1.2.t02038-RA	54.77	2e-96	289							1
nOo.2.0.1.t00362	no description		N	0	OVOC8577	100	1e-87	259	tr|A8Q8I8|A8Q8I8_BRUMA	76	3e-59	186	nDi.2.2.2.t02518-RA	80.8	5e-70	210	nLs.2.1.2.t04982-RA	78.23	2e-65	201
nOo.2.0.1.t00363	glutamate receptor 2	GO:0008328,GO:0030054,GO:0004971,GO:0009792,GO:0043025,GO:0035235,GO:0050913,GO:0005234,GO:0030288,GO:0007614,GO:0045211,GO:0009612,GO:0006811,GO:0014069,GO:0016595,GO:0007631,GO:0040007,GO:0019899,GO:0002119	N	3	OVOC8578	95.84	0	765	tr|A8Q8I5|A8Q8I5_BRUMA	95.96	0	753	nDi.2.2.2.t02517-RA	95.89	0	734	nLs.2.1.2.t04983-RA	92.67	0	587
nOo.2.0.1.t00364	glutamate receptor 1	GO:0030425,GO:0030054,GO:0009792,GO:0035235,GO:0005234,GO:0016021,GO:0030288,GO:0005886,GO:0050877,GO:0045211,GO:0007610,GO:0005488,GO:0006811,GO:0004970,GO:0040007,GO:0002119	N	0	OVOC8578	100	0	1054	tr|A8Q8I5|A8Q8I5_BRUMA	92.48	0	988	nDi.2.2.2.t02517-RA	90.46	0	977	nLs.2.1.2.t02043-RA	87.48	0	912
nOo.2.0.1.t00365	39s ribosomal protein l45	GO:0006886,GO:0005840,GO:0005744,GO:0015450	N	0	OVOC8579	90.21	0	864	tr|A8Q8I3|A8Q8I3_BRUMA	78.61	0	624	nDi.2.2.2.t02516-RA	78.35	0	633	nLs.2.1.2.t02042-RA	79.38	0	644
nOo.2.0.1.t00366	mitochondrial ribosomal protein l18	GO:0040010,GO:0005622,GO:0002119,GO:0009792	N	0	OVOC8580	100	2e-117	356	tr|A8Q8I0|A8Q8I0_BRUMA	82.14	4e-98	282	nDi.2.2.2.t02514-RA	83.93	1e-108	310	nLs.2.1.2.t02040-RA	85.71	3e-108	310	1																		2
nOo.2.0.1.t00367	r3h domain-containing protein 1	GO:0003676	N	0	OVOC8580	91.03	0	1295	tr|A8Q8H8|A8Q8H8_BRUMA	67.94	0	915	nDi.2.2.2.t02513-RA	73.68	0	983	nLs.2.1.2.t02039-RA	64.7	0	823
nOo.2.0.1.t00368	ubiquinol-cytochrome c iron-sulfur subunit family protein	GO:0000003,GO:0006810,GO:0051537,GO:0008121,GO:0009792,GO:0046872,GO:0005739,GO:0070469,GO:0006122	N	0	OVOC8581	93.03	0	546	tr|A8Q8H5|A8Q8H5_BRUMA	87.18	4e-174	484	nDi.2.2.2.t02512-RA	84.13	8e-170	473	nLs.2.1.2.t02038-RA	84.19	3e-171	477	5	1	1				5	4		2	1	2	1			1	1	1	8	6		6	7	6
nOo.2.0.1.t00369	mitochondria bc1 complex core subunit 1	GO:0004222,GO:0048477,GO:0006915,GO:0009792,GO:0008340,GO:0006508,GO:0008270,GO:0040007,GO:0002119	N	0	OVOC8582	99.56	0	939	tr|A8Q8H3|A8Q8H3_BRUMA	84.12	0	607	nDi.2.2.2.t02511-RA	86.15	0	835	nLs.2.1.2.t02037-RA	82.34	0	798	16	5	6	11	9	8	20	8	1	12	11	8	12	4		7	6	5	30	27	2	23	23	23
nOo.2.0.1.t00370	hsp20 alpha crystallin family protein	GO:0008340,GO:0005515,GO:0030968	N	0	OVOC8583	99.1	1e-164	456	tr|A8Q8H1|A8Q8H1_BRUMA	72.25	6e-107	310	nDi.2.2.2.t02510-RA	52.94	6e-44	146	nLs.2.1.2.t02036-RA	62.71	2e-93	276
nOo.2.0.1.t00371	e3 ufm1-protein ligase 1 homolog	GO:0016874	N	0	OVOC6666	96.67	0	1422	tr|A8QDE9|A8QDE9_BRUMA	80.78	0	1182	nDi.2.2.2.t03104-RA	78.14	0	1110	nLs.2.1.2.t01000-RA	78.12	0	1103	1		1				1		1										1		1
nOo.2.0.1.t00372	conserved oligomeric golgi complex subunit 2	GO:0016020,GO:0007548,GO:0016477,GO:0048513,GO:0050789,GO:0040007,GO:0007030,GO:0015031	N	0	OVOC6667	94.59	0	1350	tr|A8QDF1|A8QDF1_BRUMA	73.35	0	1020	nDi.2.2.2.t03103-RA	79.34	0	1140	nLs.2.1.2.t01000-RA	74.78	0	1053
nOo.2.0.1.t00373	atp-dependent rna helicase p62	GO:0005524,GO:0003724,GO:0003676,GO:0008026,GO:0009792,GO:0040010,GO:0005875,GO:0002119	N	0	OVOC6668	99.83	0	1199	tr|A8QDF3|A8QDF3_BRUMA	82.67	0	986	nDi.2.2.2.t03102-RA	85.99	0	1050	nLs.2.1.2.t00999-RA	79.1	0	955																			1
nOo.2.0.1.t00374	l-isoaspartyl protein carboxyl methyltransferase	GO:0006464,GO:0004719,GO:0032259,GO:0005737	Y	1	OVOC6669	99.69	0	671	tr|A8QDF5|A8QDF5_BRUMA	81.42	0	534	nDi.2.2.2.t03101-RA	84.84	0	510	nLs.2.1.2.t00998-RA	76.54	6e-176	493	5	1		2		2	4	3		1	2	1							3						7	2	2	3	4
nOo.2.0.1.t00375	no description		N	2	OVOC6671	99.12	6e-168	466	tr|A8P8P7|A8P8P7_BRUMA	28.08	6e-21	87	nDi.2.2.2.t03100-RA	66.51	4e-89	266	nLs.2.1.2.t00997-RA	65.4	8e-100	295
nOo.2.0.1.t00376	domain containing protein	GO:0000003,GO:0046872,GO:0000910,GO:0005622,GO:0035556,GO:0048856,GO:0032321	N	0	OVOC6672	99.22	0	1316	tr|A8QDF8|A8QDF8_BRUMA	81.22	0	749	nDi.2.2.2.t03099-RA	79.84	0	1064	nLs.2.1.2.t00994-RA	49.64	0	658
nOo.2.0.1.t00377	rac gtpase-activating protein 1	GO:0005622,GO:0035556,GO:0022414,GO:0046872,GO:0005515,GO:0032506,GO:0007275,GO:0051179,GO:0033205,GO:0048856,GO:0032321	N	0	OVOC6673	99.7	0	1399	tr|A8QDF9|A8QDF9_BRUMA	81.19	0	1095	nDi.2.2.2.t03097-RA	86.22	0	742	nLs.2.1.2.t00994-RA	77.68	0	1040
nOo.2.0.1.t00378	no description		N	0	OVOC6674	99.62	0	538	#N/A	#N/A	#N/A	#N/A	#N/A	#N/A	#N/A	#N/A	nLs.2.1.2.t00993-RA	55.17	7e-96	293
nOo.2.0.1.t00379	ribosomal protein l37a	GO:0005840,GO:0006412,GO:0003735	N	0	OVOC6675	100	3e-59	180	tr|A8QDG2|A8QDG2_BRUMA	97.89	3e-61	187	nDi.2.2.2.t03095-RA	98.9	1e-58	179	nLs.2.1.2.t00992-RA	100	3e-59	180
nOo.2.0.1.t00380	no description		N	0	OVOC6676	92.44	0	545	tr|A8QDG4|A8QDG4_BRUMA	49.82	2e-78	240	nDi.2.2.2.t03094-RA	65.15	7e-115	333	nLs.2.1.2.t00991-RA	48.38	1e-76	236
nOo.2.0.1.t00381	no description		N	0	OVOC6677	97.96	8e-67	201	#N/A	#N/A	#N/A	#N/A	#N/A	#N/A	#N/A	#N/A	nLs.2.1.2.t00990-RA	44.83	9e-14	65.1
nOo.2.0.1.t00382	cre-ttll-15 protein	GO:0005524,GO:0006464,GO:0004835	N	0	OVOC6678	99.6	0	1029	tr|A8NTE9|A8NTE9_BRUMA	27.8	1e-15	78.2	nDi.2.2.2.t08182-RA	25.51	4e-14	73.2	nLs.2.1.2.t01320-RA	27.09	7e-16	79
nOo.2.0.1.t00383	lipoate-protein ligase b containing protein	GO:0006464,GO:0033819,GO:0016415,GO:0005739,GO:0009107,GO:0016874	N	0	OVOC6679	99.61	0	533	tr|A8QDG5|A8QDG5_BRUMA	90.56	3e-155	435	nDi.2.2.2.t03088-RA	88.14	2e-154	433	nLs.2.1.2.t07939-RA	82.65	4e-120	343
nOo.2.0.1.t00384	cre-lpl-1 protein	GO:0000003,GO:0040010,GO:0006898,GO:0040018,GO:0016740,GO:0002119,GO:0009792	N	0	OVOC6680	85.71	1e-47	150	tr|A8QDG7|A8QDG7_BRUMA	80.2	1e-58	180	nDi.2.2.2.t03087-RA	89.11	6e-66	198	nLs.2.1.2.t07940-RA	88.66	1e-61	187
nOo.2.0.1.t00385	rna polymerase-associated protein leo1	GO:0003676	N	0	OVOC6681	99.34	0	547	tr|A8QDG8|A8QDG8_BRUMA	80.66	2e-134	392	nDi.2.2.2.t03086-RA	77.08	2e-136	398	nLs.2.1.2.t07941-RA	82.76	2e-146	423																			1
nOo.2.0.1.t00386	filamin abp280 repeat family protein	GO:0005515	N	0	OVOC2709	69.85	0	2398	tr|A8PTW4|A8PTW4_BRUMA	86.15	0	2689	nDi.2.2.2.t08613-RA	85.91	0	2974	nLs.2.1.2.t05546-RA	83.31	0	1326	3					1	1												4	3		2	3	2
nOo.2.0.1.t00387	no description		N	0	#N/A	#N/A	#N/A	#N/A	#N/A	#N/A	#N/A	#N/A	#N/A	#N/A	#N/A	#N/A	#N/A	#N/A	#N/A	#N/A
nOo.2.0.1.t00388	tetraspanin family protein	GO:0016021	N	4	OVOC2706	95.65	0	508	tr|A8PTW2|A8PTW2_BRUMA	86.61	6e-146	412	nDi.2.2.2.t08388-RA	89.33	5e-162	453	nLs.2.1.2.t05545-RA	88.41	3e-177	492													2
nOo.2.0.1.t00389	lbp bpi cetp n-terminal domain containing protein	GO:0008289,GO:0040011,GO:0040007,GO:0002119,GO:0009792	N	0	OVOC2699	98.62	0	1907	tr|A8PTV5|A8PTV5_BRUMA	48.52	0	809	nDi.2.2.2.t08392-RA	52.67	2e-146	447	nLs.2.1.2.t05544-RA	42.39	0	633									3												1
nOo.2.0.1.t00390	axoneme-associated protein	GO:0016020,GO:0005737	N	0	OVOC2697	95.46	0	999	tr|A8PTV3|A8PTV3_BRUMA	81.02	0	865	nDi.2.2.2.t09353-RA	81.6	0	787	nLs.2.1.2.t05543-RA	77.76	0	831
nOo.2.0.1.t00391	cre-plx-2 protein	GO:0016020,GO:0005515,GO:0007165,GO:0007275,GO:0044464,GO:0048856	Y	1	OVOC5047	97.23	0	2464	tr|A8PZZ9|A8PZZ9_BRUMA	25.17	2e-55	210	nDi.2.2.2.t00992-RA	24.07	1e-77	281	nLs.2.1.2.t04010-RA	56.51	0	563
nOo.2.0.1.t00392	uridine cytidine kinase-like 1	GO:0016310,GO:0005524,GO:0004849,GO:0006222,GO:0008340,GO:0005975,GO:0040035,GO:0008974	N	0	OVOC5048	98.89	0	1103	tr|A8PYW1|A8PYW1_BRUMA	93.15	0	1043	nDi.2.2.2.t02272-RA	95.93	0	1080	nLs.2.1.2.t04011-RA	91.33	0	1021	4						3			1									4				1
nOo.2.0.1.t00393	elks rab6-interacting cast family member 1	GO:0005605,GO:0048786,GO:0008104,GO:0030165,GO:0005737,GO:0060626	N	0	OVOC5050	98.82	0	1712	tr|A8PYW2|A8PYW2_BRUMA	89.3	0	1359	nDi.2.2.2.t02273-RA	89.42	0	1540	nLs.2.1.2.t04012-RA	83.43	0	1436																			3
nOo.2.0.1.t00394	storkhead box 1	GO:0001709,GO:0005634,GO:0051179,GO:0005737	N	0	OVOC5051	100	2e-147	416	tr|A8PYW3|A8PYW3_BRUMA	67.36	3e-106	309	nDi.2.2.2.t02274-RA	77.07	4e-106	308	nLs.2.1.2.t04013-RA	78.22	4e-112	329
nOo.2.0.1.t00395	inositol polyphosphate multikinase	GO:0016310,GO:0008440	N	0	OVOC5052	99.33	0	622	tr|A8PYW4|A8PYW4_BRUMA	83.23	1e-96	284	nDi.2.2.2.t02276-RA	83.64	2e-101	296	nLs.2.1.2.t04014-RA	76.63	3e-169	474
nOo.2.0.1.t00396	map kinase-activated protein kinase 3	GO:0005634,GO:0005524,GO:0006468,GO:0005737,GO:0004713,GO:0008340,GO:0004683,GO:0045202	N	1	OVOC5053	96.39	0	616	tr|A8PYW7|A8PYW7_BRUMA	92.29	0	700	nDi.2.2.2.t02278-RA	93.3	0	729	nLs.2.1.2.t04015-RA	93.87	0	716	5						3												4		1
nOo.2.0.1.t00397	protein transport protein sec24c	GO:0000003,GO:0006886,GO:0030127,GO:0006898,GO:0008270,GO:0040007,GO:0006888,GO:0002119	N	0	OVOC5054	99.63	0	2243	tr|A8PYW8|A8PYW8_BRUMA	80.38	0	1822	nDi.2.2.2.t02280-RA	86.05	0	1719	nLs.2.1.2.t04016-RA	81.27	0	1835	8			1	1	2	9		1	3	4	3	1						10	3	2	5	3	3
nOo.2.0.1.t00398	slit-robo rho gtpase-activating protein 1	GO:0030675,GO:0007165,GO:0070587,GO:0060101,GO:0005622,GO:0022409,GO:0030336,GO:0032855,GO:0005912,GO:0045132	N	0	OVOC5056	97.63	0	2098	tr|A8PYW9|A8PYW9_BRUMA	86.94	0	1575	nDi.2.2.2.t02281-RA	88.27	0	1621	nLs.2.1.2.t08228-RA	84.2	0	1599
nOo.2.0.1.t00399	aaa family protein	GO:0005634,GO:0006281,GO:0005524,GO:0015630,GO:0044430,GO:0016226,GO:0046872,GO:0003684,GO:0005829,GO:0017111,GO:0051539,GO:0016740,GO:0004519	N	0	OVOC13395	98.29	0	1407	tr|A8PW91|A8PW91_BRUMA	92.24	0	909	nDi.2.2.2.t01658-RA	92.03	0	900	nLs.2.1.2.t04203-RA	90.36	0	870																			2
nOo.2.0.1.t00400	neuronal calcium sensor 2	GO:0005509	N	0	OVOC550	100	5e-139	389	tr|A8PW93|A8PW93_BRUMA	100	1e-138	387	nDi.2.2.2.t01659-RA	88.95	7e-118	334	nLs.2.1.2.t04202-RA	100	1e-138	387	6			5	3	3	6			4	4	3							14	1		4	5	7
nOo.2.0.1.t00401	protein-tyrosine phosphatase	GO:0005515,GO:0035335,GO:0016740,GO:0004725	N	2	OVOC548	95	0	842	tr|A8PW96|A8PW96_BRUMA	95.42	0	759	nDi.2.2.2.t01661-RA	82.27	0	762	nLs.2.1.2.t04201-RA	92.99	0	742																			4	2		2	2	3
nOo.2.0.1.t00402	coiled-coil domain-containing protein 58	GO:0005739	N	1	OVOC547	99.57	1e-174	482	tr|A8PWA3|A8PWA3_BRUMA	83.72	2e-76	229	nDi.2.2.2.t01663-RA	89.92	1e-81	243	nLs.2.1.2.t04198-RA	83.72	5e-75	225	3	1	1	1	1	1	4	3			1								4	1		2	2	1
nOo.2.0.1.t00403	ww domain-containing protein	GO:0005515	N	0	OVOC546	98.28	4e-168	466	tr|A8PWA5|A8PWA5_BRUMA	92.58	8e-153	428	nDi.2.2.2.t01664-RA	89.96	8e-155	432	nLs.2.1.2.t04197-RA	87.77	3e-148	417
nOo.2.0.1.t00404	rna-binding protein sym- partial	GO:0005488	N	0	OVOC544	99.34	4e-107	305	tr|A8PWA9|A8PWA9_BRUMA	81.05	3e-88	256	nDi.2.2.2.t01666-RA	81.05	2e-76	233	nLs.2.1.2.t08347-RA	71.79	3e-29	103
nOo.2.0.1.t00405	epithelial splicing regulatory protein 2	GO:0006397,GO:0043484,GO:0005634,GO:0003729,GO:0000166,GO:0008270	N	0	OVOC543	100	2e-34	125	tr|A8PWB1|A8PWB1_BRUMA	98.28	4e-35	127	nDi.2.2.2.t01666-RA	98.28	6e-34	122	nLs.2.1.2.t08348-RA	98.28	2e-33	120
nOo.2.0.1.t00406	rna-binding protein fusilli-like	GO:0050879,GO:0010172,GO:0000166,GO:0003676,GO:0009792	N	0	OVOC543	96.89	8e-111	327	tr|A8PWB1|A8PWB1_BRUMA	92.17	7e-105	313	nDi.2.2.2.t01667-RA	96.38	3e-96	279	nLs.2.1.2.t08348-RA	91.61	3e-98	291	1
nOo.2.0.1.t00407	rna-binding protein 35a	GO:0000166,GO:0007173,GO:0003676	N	0	OVOC543	95.79	5e-115	337	tr|A8PWB1|A8PWB1_BRUMA	80.77	8e-110	324	nDi.2.2.2.t01668-RA	91.33	3e-124	352	nLs.2.1.2.t08349-RA	93.37	2e-125	355
nOo.2.0.1.t00408	pan domain containing protein	GO:0040027,GO:0040011,GO:0018996,GO:0010171,GO:0040007,GO:0009792	N	1	OVOC542	99.91	0	2195	tr|A8PWB3|A8PWB3_BRUMA	82.45	0	1813	nDi.2.2.2.t01669-RA	84.68	0	1879	nLs.2.1.2.t08845-RA	82.19	0	1716	1												4	2		4	2	1	9	7	2	2	3	2
nOo.2.0.1.t00409	bop1-prov protein	GO:0005654,GO:0006364,GO:0009792,GO:0040010,GO:0005515,GO:0005730,GO:0006898,GO:0040035,GO:0051726,GO:0002119	N	0	OVOC541	100	3e-117	348	sp|A8PWB6|BOP1_BRUMA	91.57	3e-107	322	nDi.2.2.2.t01670-RA	91.57	8e-109	326	nLs.2.1.2.t08846-RA	93.98	1e-115	332
nOo.2.0.1.t00410	recepotor type guanyly cyclase	GO:0040040,GO:0005524,GO:0005622,GO:0006468,GO:0035556,GO:0006182,GO:0008340,GO:0004672,GO:0043679,GO:0007168,GO:0004383	N	1	OVOC10698	94.29	0	1574	tr|A8Q578|A8Q578_BRUMA	78.8	0	1325	nDi.2.2.2.t00236-RA	86.58	0	1451	nLs.2.1.2.t00079-RA	77.22	0	1307
nOo.2.0.1.t00411	no description		Y	0	OVOC10699	96.55	7e-123	347	#N/A	#N/A	#N/A	#N/A	#N/A	#N/A	#N/A	#N/A	nLs.2.1.2.t00078-RA	60.61	2e-40	137
nOo.2.0.1.t00412	spermatogenesis-associated protein 20	GO:0003824	N	0	OVOC10701	99.74	0	1591	#N/A	#N/A	#N/A	#N/A	#N/A	#N/A	#N/A	#N/A	nLs.2.1.2.t00077-RA	79.53	0	1229	1
nOo.2.0.1.t00413	no description		N	0	OVOC10702	95.27	0	1340	tr|A8Q582|A8Q582_BRUMA	75.73	0	1060	nDi.2.2.2.t00239-RA	77.99	0	1120	nLs.2.1.2.t00076-RA	72.08	0	1028
nOo.2.0.1.t00414	protein-tyrosine phosphatase containing protein	GO:0035335,GO:0004725	N	0	OVOC10703	95.19	0	731	tr|A8Q586|A8Q586_BRUMA	80.33	0	617	nDi.2.2.2.t00240-RA	83.16	0	649	nLs.2.1.2.t00075-RA	73.73	0	585									3							1	1	1
nOo.2.0.1.t00415	no description		N	0	#N/A	#N/A	#N/A	#N/A	#N/A	#N/A	#N/A	#N/A	#N/A	#N/A	#N/A	#N/A	#N/A	#N/A	#N/A	#N/A
nOo.2.0.1.t00416	no description		N	0	OVOC8600	99.45	4e-132	374	tr|A8Q8E7|A8Q8E7_BRUMA	70	3e-80	242	#N/A	#N/A	#N/A	#N/A	nLs.2.1.2.t02498-RA	61.62	2e-74	225
nOo.2.0.1.t00417	endonuclease exonuclease phosphatase family protein	GO:0004527,GO:0004519	N	0	OVOC8599	99.56	0	1408	tr|A8Q8E9|A8Q8E9_BRUMA	79.26	0	1041	nDi.2.2.2.t02494-RA	80.27	0	1127	nLs.2.1.2.t02020-RA	73.8	0	1040
nOo.2.0.1.t00418	no description		Y	0	OVOC8598	100	0	544	tr|A8Q8F1|A8Q8F1_BRUMA	74.58	1e-159	448	nDi.2.2.2.t02495-RA	75.59	1e-160	454	nLs.2.1.2.t02021-RA	72.22	5e-153	432
nOo.2.0.1.t00419	no description		N	1	OVOC8597	100	5e-32	108	tr|A8Q8F3|A8Q8F3_BRUMA	71.7	1e-24	89.4	nDi.2.2.2.t02496-RA	84.78	2e-24	89	nLs.2.1.2.t02022-RA	71.7	5e-24	87.4	1						1	1		1	1								1	1	1	1	1
nOo.2.0.1.t00420	hsc70-interacting protein	GO:0070389,GO:0042802,GO:0030674,GO:0051260,GO:0051087,GO:0061084,GO:0019904,GO:0051082,GO:0005829,GO:0043234,GO:0030544,GO:0032564,GO:0032403	N	0	OVOC8596	99.12	1e-164	463	tr|A8Q8F5|A8Q8F5_BRUMA	82.61	1e-136	388	nDi.2.2.2.t02497-RA	88.31	3e-138	391	nLs.2.1.2.t02023-RA	82.67	4e-125	358	10	1		3	4	4	12	4		8	7	8	1				2	1	12	5		6	8	6
nOo.2.0.1.t00421	no description		Y	0	OVOC8595	96.65	0	2141	tr|A8Q8F7|A8Q8F7_BRUMA	61.5	0	1355	nDi.2.2.2.t02498-RA	64.93	0	1402	nLs.2.1.2.t02024-RA	53.34	0	1117	1								1												6
nOo.2.0.1.t00422	no description		N	0	OVOC8596	100	2e-102	301	tr|A8Q8F9|A8Q8F9_BRUMA	77.63	1e-76	227	nDi.2.2.2.t02499-RA	86.58	5e-89	258	nLs.2.1.2.t02025-RA	76.62	6e-68	206	1						2	2					1						3	1		3	2	2
nOo.2.0.1.t00423	g patch domain-containing protein 1	GO:0000003,GO:0005622,GO:0009792,GO:0003676,GO:0040010,GO:0019915,GO:0005515,GO:0010171,GO:0002119	N	0	OVOC8593	94.47	0	1384	tr|A8Q8G1|A8Q8G1_BRUMA	73	0	1035	nDi.2.2.2.t02500-RA	78.01	0	1145	nLs.2.1.2.t02026-RA	72.35	0	1020
nOo.2.0.1.t00424	swi snf-related matrix-associated actin-dependent regulator of chromatin subfamily b member 1	GO:0006396,GO:0003723,GO:0007474,GO:0005737,GO:0040017,GO:0045893,GO:0008586,GO:0070983,GO:0000166,GO:0040035,GO:0043044,GO:0070984,GO:0001700,GO:0008285,GO:0018991,GO:0007517,GO:0035060,GO:0000228,GO:0008544,GO:0008587,GO:0003713,GO:0006898,GO:0002119	N	0	OVOC8592	95.05	0	1110	tr|A8Q8G3|A8Q8G3_BRUMA	93.15	0	1051	nDi.2.2.2.t02502-RA	96.08	0	759	nLs.2.1.2.t02028-RA	97.08	0	774							1						3	3		2	1	2	4	2		3	2	1
nOo.2.0.1.t00425	transmembrane protein 33	GO:0005515,GO:0016021	N	3	OVOC8591	97.01	3e-152	427	tr|A8QH88|A8QH88_BRUMA	77.09	6e-110	318	nDi.2.2.2.t02503-RA	87.87	3e-158	444	nLs.2.1.2.t02030-RA	84.93	2e-160	449	3		3	1	1		4		1						1				4		4			2
nOo.2.0.1.t00426	hypothetical protein LOAG_05982 [Loa loa]	GO:0040010,GO:0040011,GO:0002119	N	4	OVOC8590	95.98	2e-103	296	tr|A8Q8G7|A8Q8G7_BRUMA	86.05	8e-51	159	nDi.2.2.2.t02504-RA	88.69	5e-105	301	#N/A	#N/A	#N/A	#N/A
nOo.2.0.1.t00427	af2 peptide	GO:0007218	Y	0	OVOC8589	98.82	3e-56	172	tr|A8Q8G9|A8Q8G9_BRUMA	80.68	7e-48	150	nDi.2.2.2.t02505-RA	84.17	4e-71	211	nLs.2.1.2.t02031-RA	77.78	1e-52	163
nOo.2.0.1.t00428	e3 ubiquitin-protein ligase parkin	GO:0043231,GO:0016567,GO:0007154,GO:0007005,GO:0005515,GO:0048523,GO:0050896,GO:0023052,GO:0016881,GO:0008270,GO:0032501,GO:0044444	N	0	OVOC8588	99.47	0	778	tr|A8QHQ1|A8QHQ1_BRUMA	70.81	0	568	nDi.2.2.2.t02506-RA	80.71	0	666	nLs.2.1.2.t02032-RA	77.41	0	635
nOo.2.0.1.t00429	pescadillo homolog	GO:0005654,GO:0006364,GO:0009792,GO:0006915,GO:0040010,GO:0019915,GO:0005730,GO:0040035,GO:0002119,GO:0006629	N	0	OVOC8587	93.87	0	979	sp|A8QHQ0|PESC_BRUMA	81.99	0	884	nDi.2.2.2.t02507-RA	85.94	0	872	nLs.2.1.2.t02033-RA	81.25	0	877
nOo.2.0.1.t00430	large subunit ribosomal protein 9	GO:0000003,GO:0005840,GO:0009408,GO:0009792,GO:0008340,GO:0006412,GO:0010171,GO:0003735,GO:0040007,GO:0002119,GO:0019843	N	0	OVOC8586	100	8e-138	385	tr|A8QHP9|A8QHP9_BRUMA	94.68	8e-133	372	nDi.2.2.2.t02508-RA	92.55	7e-130	365	nLs.2.1.2.t02034-RA	93.62	9e-133	372	3		1				7	1	1	1		1	3		2	1			8	1	5	3	4	5
nOo.2.0.1.t00431	collagen alpha-2 chain	GO:0000003,GO:0005201,GO:0007517,GO:0009792,GO:0050714,GO:0040010,GO:0008340,GO:0040039,GO:0030198,GO:0006898,GO:0005581,GO:0002119,GO:0005604	Y	0	OVOC8585	98.76	0	3180	tr|A8QHP8|A8QHP8_BRUMA	84.91	0	2419	nDi.2.2.2.t02509-RA	87.96	0	2581	nLs.2.1.2.t02035-RA	83.64	0	2322	5	4	5	4	4	4	6	5	7	4	5	5	2	3	2	1	1		3	3	5	2	5	2
nOo.2.0.1.t00432	von willebrand factor type a domain containing protein	GO:0005515	Y	0	OVOC8639	92.38	0	1404	tr|A8NQV7|A8NQV7_BRUMA	72.77	0	680	nDi.2.2.2.t00024-RA	79.81	0	1218	nLs.2.1.2.t07509-RA	72.88	0	1058
nOo.2.0.1.t00433	jmjc domain containing protein	GO:0030901,GO:0021670,GO:0043524,GO:2000178,GO:0000790,GO:0032452,GO:0007283,GO:0016577,GO:0045322,GO:0000122,GO:0005515,GO:0021993,GO:0021592,GO:0021555,GO:0021678,GO:0016491,GO:0048596	N	0	OVOC8642	91.9	0	2118	tr|A8Q861|A8Q861_BRUMA	63.97	0	1229	nDi.2.2.2.t00026-RA	69.73	0	1553	nLs.2.1.2.t07511-RA	69.71	0	1330		1					1
nOo.2.0.1.t00434	chitobiosyldiphosphodolichol beta-mannosyltransferase	GO:0009058,GO:0016757	N	1	OVOC8643	99.58	0	1469	tr|A8QHU2|A8QHU2_BRUMA	83.82	0	981	nDi.2.2.2.t00027-RA	86.04	0	1112	nLs.2.1.2.t08052-RA	83.86	0	778							1
nOo.2.0.1.t00435	eukaryotic translation initiation factor 5b	GO:0000003,GO:0006184,GO:0003746,GO:0006414,GO:0004781,GO:0009792,GO:0003924,GO:0006413,GO:0003743,GO:0005525,GO:0040007,GO:0002119	N	0	OVOC8644	98.56	0	1991	tr|A8Q856|A8Q856_BRUMA	81.73	0	1597	nDi.2.2.2.t00030-RA	86.36	0	1813	nLs.2.1.2.t08054-RA	84.91	0	1691	1						5												1	1				1
nOo.2.0.1.t00436	phosphatidylinositol 4-kinase alpha	GO:0000003,GO:0016773,GO:0008219,GO:0048015,GO:0035004,GO:0046854	N	0	OVOC8647	98.37	0	754	tr|A8Q851|A8Q851_BRUMA	89.32	0	712	nDi.2.2.2.t00032-RA	91.44	0	714	nLs.2.1.2.t08269-RA	89.84	0	723
nOo.2.0.1.t00437	phosphatidylinositol 4-kinase alpha	GO:0000003,GO:0016773,GO:0048015,GO:0008219,GO:0046854,GO:0035004	N	0	OVOC8647	98.09	0	2219	tr|A8Q849|A8Q849_BRUMA	82.16	0	1724	nDi.2.2.2.t00032-RA	84.48	0	2601	nLs.2.1.2.t08269-RA	83.21	0	2525										1	1
nOo.2.0.1.t00438	variant sh3 domain containing protein	GO:0050794,GO:0042995,GO:0010468,GO:0007059,GO:0065008,GO:0043232,GO:0048477,GO:0044446,GO:0007283,GO:0005179,GO:0008026,GO:0007389,GO:0022008,GO:0007015,GO:0023052,GO:0006810,GO:0043231,GO:0000902,GO:0048749,GO:0051276,GO:0007154,GO:0007281,GO:0009887,GO:0044297,GO:0030529,GO:0022402,GO:0043234,GO:0044444	N	0	OVOC4581	99.8	0	1004	tr|A8Q1I0|A8Q1I0_BRUMA	71.77	0	700	nDi.2.2.2.t00843-RA	80.91	5e-128	397	nLs.2.1.2.t06232-RA	71.8	0	686
nOo.2.0.1.t00439	no description		N	0	OVOC4580	99.26	0	568	tr|A8Q1I4|A8Q1I4_BRUMA	84.83	0	509	nDi.2.2.2.t00842-RA	84.59	0	525	nLs.2.1.2.t06230-RA	82.99	0	512
nOo.2.0.1.t00440	no description		N	1	OVOC4580	84.62	3e-119	350	tr|A8Q1I6|A8Q1I6_BRUMA	71.36	3e-100	291	nDi.2.2.2.t00841-RA	75	3e-107	310	nLs.2.1.2.t06230-RA	70.39	9e-99	298
nOo.2.0.1.t00441	daf-18 protein	GO:0030425,GO:0031174,GO:0002009,GO:0035335,GO:0051896,GO:0042992,GO:0001568,GO:0043025,GO:0042577,GO:0005515,GO:0009898,GO:0050920,GO:0007611,GO:0030424,GO:0005634,GO:0004725,GO:0009408,GO:0040010,GO:0008340,GO:0008138,GO:0040024,GO:0046856	N	0	OVOC4579	97.07	0	1436	tr|A8Q1I7|A8Q1I7_BRUMA	88.87	0	1327	nDi.2.2.2.t00839-RA	90.41	0	1339	nLs.2.1.2.t06229-RA	83.94	0	1241
nOo.2.0.1.t00442	hypothetical protein LOAG_10653 [Loa loa]	GO:0008152,GO:0008168	N	0	OVOC4577	100	0	743	tr|A8Q1I9|A8Q1I9_BRUMA	77.93	0	595	nDi.2.2.2.t00838-RA	85.2	0	646	nLs.2.1.2.t06228-RA	72.91	0	562	3						2
nOo.2.0.1.t00443	ww domain-containing oxidoreductase	GO:0032502,GO:0043231,GO:0051716,GO:0055114,GO:0043065,GO:0005515,GO:0000166,GO:0032501,GO:0044444,GO:0016491	N	0	OVOC4576	99.34	0	622	tr|A8Q1J1|A8Q1J1_BRUMA	78.41	2e-164	462	nDi.2.2.2.t00757-RA	30.65	7e-21	91.3	nLs.2.1.2.t03441-RA	29.47	5e-23	95.5
nOo.2.0.1.t00444	fumarylacetoacetate hydrolase domain containing 1	GO:0016823,GO:0008152,GO:0005743,GO:0040007,GO:0002119,GO:0009792	N	0	OVOC4575	99.53	1e-160	446	tr|A8Q1J3|A8Q1J3_BRUMA	91.16	7e-144	403	nDi.2.2.2.t00836-RA	93.23	9e-134	379	nLs.2.1.2.t03299-RA	89.77	2e-147	413																			7	5		5	5	7
nOo.2.0.1.t00445	e3 ubiquitin-protein ligase siah1	GO:0005097,GO:0051402,GO:0007141,GO:0040014,GO:0030877,GO:0007283,GO:0042787,GO:0043065,GO:0009791,GO:0005829,GO:0008270,GO:0005624,GO:0005769,GO:0031648,GO:0005634,GO:0030154,GO:0042803,GO:0004842,GO:2001244,GO:0032851,GO:0008022,GO:0043161	N	0	OVOC4574	99.41	0	710	tr|A8Q1J5|A8Q1J5_BRUMA	97.84	0	664	nDi.2.2.2.t00835-RA	97.53	0	663	nLs.2.1.2.t03300-RA	98.46	0	667
nOo.2.0.1.t00446	h4 histone protein	GO:0009792,GO:0006352,GO:0040035,GO:0043565,GO:0000786,GO:0005634,GO:0006334,GO:0032940,GO:0040010,GO:0019915,GO:0060465,GO:0006952,GO:0040011,GO:0006898,GO:0010171,GO:0071688,GO:0002119	N	0	OVOC4571	100	2e-68	202	tr|A8Q1K1|A8Q1K1_BRUMA	100	2e-68	202	nDi.2.2.2.t00833-RA	100	2e-68	202	nLs.2.1.2.t03302-RA	100	2e-68	202	5		1	1	1	1			1						3		2	2	4	6	1	3	1	1
nOo.2.0.1.t00447	no description		N	0	OVOC4569	96.95	0	1902	tr|A8Q1K4|A8Q1K4_BRUMA	37.45	1e-143	456	nDi.2.2.2.t00831-RA	49.02	1e-21	92.8	nLs.2.1.2.t03303-RA	33.37	2e-106	355
nOo.2.0.1.t00448	no description		N	1	OVOC658	99.26	0	1019	tr|A8QCQ8|A8QCQ8_BRUMA	72.44	0	534	nDi.2.2.2.t01345-RA	75.32	0	751	nLs.2.1.2.t02215-RA	70.06	0	681																			1		1
nOo.2.0.1.t00449	baculoviral iap repeat-containing protein 6	GO:0016881,GO:0005622	N	0	OVOC659	96.09	0	10070	tr|A8QCQ4|A8QCQ4_BRUMA	74.71	0	3748	nDi.2.2.2.t01346-RA	79.89	0	8312	nLs.2.1.2.t02217-RA	76.67	0	4968																					1
nOo.2.0.1.t00450	5 -3 exoribonuclease 2	GO:0005730,GO:0004534,GO:0000738,GO:0008270,GO:0006351,GO:0003676	N	0	OVOC660	98.11	0	1940	tr|A8QCP4|A8QCP4_BRUMA	82.91	0	1659	nDi.2.2.2.t01347-RA	85.06	0	1728	nLs.2.1.2.t02218-RA	83.21	0	1647
nOo.2.0.1.t00451	helix-loop-helix dna-binding domain-containing protein	GO:0050794,GO:0003677,GO:0048731	N	0	OVOC662	99.51	4e-147	412	tr|A8QCP3|A8QCP3_BRUMA	78.61	2e-99	290	nDi.2.2.2.t01347-RA	89.74	2e-111	348	nLs.2.1.2.t04467-RA	98.82	3e-53	169
nOo.2.0.1.t00452	apolipoprotein a-i-binding	GO:0044297,GO:0005615,GO:0051289,GO:0005739,GO:0042803,GO:0019861	N	0	OVOC664	99.62	0	544	tr|A8QCP0|A8QCP0_BRUMA	80.83	2e-158	444	nDi.2.2.2.t01348-RA	84.5	8e-170	474	nLs.2.1.2.t04468-RA	79.69	3e-152	428	7	1		3	4	2	6		1	3	4	3				1	1		7	3		4	3	4
nOo.2.0.1.t00453	glycogen synthase kinase-3 beta	GO:0048011,GO:0021766,GO:0031625,GO:0032092,GO:0043025,GO:0090090,GO:0005178,GO:0032091,GO:0006917,GO:0043197,GO:0008543,GO:0001837,GO:0050774,GO:0005625,GO:0001085,GO:0010800,GO:0031334,GO:0045944,GO:0033138,GO:0031333,GO:0051534,GO:0001954,GO:0005524,GO:0010226,GO:0000320,GO:0005730,GO:0048168,GO:0034747,GO:0044027,GO:0005886,GO:0032886,GO:0009887,GO:0004674,GO:0030529,GO:0045444,GO:0008013,GO:…	N	0	OVOC665	100	0	724	tr|A8QCN8|A8QCN8_BRUMA	89.97	0	650	nDi.2.2.2.t01349-RA	88.51	0	645	nLs.2.1.2.t04469-RA	89.24	0	643							1
nOo.2.0.1.t00454	no description		N	0	OVOC6736	99.56	0	1395	tr|A8QDN6|A8QDN6_BRUMA	75.3	0	1004	nDi.2.2.2.t05624-RA	81.08	0	1034	nLs.2.1.2.t07777-RA	72.1	0	1020
nOo.2.0.1.t00455	er lumen protein retaining receptor	GO:0030140,GO:0004872,GO:0006890,GO:0006891,GO:0009792,GO:0006621,GO:0005046,GO:0016021,GO:0005789,GO:0015031	N	6	OVOC6737	100	3e-154	429	tr|A8QDN8|A8QDN8_BRUMA	95.77	4e-151	421	nDi.2.2.2.t05624-RA	96.17	1e-134	419	nLs.2.1.2.t07778-RA	94.37	1e-149	420										1		1							2	1		2	1	1
nOo.2.0.1.t00456	no description		N	0	OVOC6738	99.42	0	1434	tr|A8QDN9|A8QDN9_BRUMA	67.7	0	728	nDi.2.2.2.t05629-RA	70.09	0	900	nLs.2.1.2.t04005-RA	65.04	0	896
nOo.2.0.1.t00457	no description		N	0	OVOC6739	99.41	3e-126	354	#N/A	#N/A	#N/A	#N/A	nDi.2.2.2.t05625-RA	63.54	2e-84	249	nLs.2.1.2.t04004-RA	52.1	6e-51	163
nOo.2.0.1.t00458	dopamine receptor protein 2	GO:0007165	N	0	OVOC6740	90.15	0	726	tr|A8QF00|A8QF00_BRUMA	52.78	4e-115	353	nDi.2.2.2.t05626-RA	64.01	1e-159	469	nLs.2.1.2.t04003-RA	50	8e-34	126
nOo.2.0.1.t00459	no description		N	0	OVOC5749	72	2e-26	104	#N/A	#N/A	#N/A	#N/A	#N/A	#N/A	#N/A	#N/A	#N/A	#N/A	#N/A	#N/A
nOo.2.0.1.t00460	dopamine d2-like receptor-like	GO:0032094,GO:0016021,GO:0001591,GO:0007212	N	5	OVOC6741	98.79	1e-179	498	tr|A8QF00|A8QF00_BRUMA	90.34	6e-96	296	nDi.2.2.2.t05626-RA	87.64	2e-161	466	nLs.2.1.2.t04002-RA	77.7	3e-71	218
nOo.2.0.1.t00461	rrna 2 -o-methyltransferase fibrillarin-like	GO:0040019,GO:0003723,GO:0016477,GO:0008168,GO:0045727,GO:0006364,GO:0009792,GO:0008033,GO:0008406,GO:0040010,GO:0005730,GO:0032259,GO:0002119	N	0	OVOC6744	100	1e-178	497	tr|A8QGG2|A8QGG2_BRUMA	86.25	0	518	nDi.2.2.2.t05991-RA	88.08	0	512	nLs.2.1.2.t04001-RA	95.78	1e-166	471									1				1						8		6	3	2	3
nOo.2.0.1.t00462	no description		N	0	OVOC6745	99.84	0	1277	tr|A8QGG3|A8QGG3_BRUMA	71.82	0	921	nDi.2.2.2.t05992-RA	77.54	0	996	nLs.2.1.2.t04000-RA	69.56	0	864
nOo.2.0.1.t00463	proteasome a-type and b-type family protein	GO:0000003,GO:0005634,GO:0051603,GO:0004298,GO:0005351,GO:0005737,GO:0005839,GO:0009792,GO:0006915,GO:0008340,GO:0040011,GO:0018996,GO:0040007,GO:0002119,GO:0009401	N	0	OVOC6746	99.64	0	575	tr|A8QGG4|A8QGG4_BRUMA	89.17	0	530	nDi.2.2.2.t05993-RA	94.44	2e-179	497	nLs.2.1.2.t03999-RA	88.77	0	523	7	1		3	2	4	6	3	1				6	8		2	1	1	8	3		1
nOo.2.0.1.t00464	no description		Y	0	OVOC6747	99.1	2e-156	435	tr|A8QEZ9|A8QEZ9_BRUMA	67.41	9e-99	291	nDi.2.2.2.t05994-RA	77.11	1e-32	115	nLs.2.1.2.t03999-RA	63.89	2e-20	86.7
nOo.2.0.1.t00465	bone morphogenetic protein isoform cra_a	GO:0016043,GO:0008083,GO:0065008,GO:0051216,GO:0072273,GO:0071310,GO:0009791,GO:0031324,GO:0010564,GO:0045597,GO:0032835,GO:0045927,GO:0008285,GO:0090189,GO:0009605,GO:0090100,GO:0007507,GO:0030509,GO:0051240,GO:0048545,GO:0003401,GO:0030900,GO:0048514,GO:0045596,GO:0051147,GO:0048598,GO:0051146,GO:0051254,GO:0030099,GO:0003002,GO:0002521,GO:0060284,GO:0001932,GO:0006357,GO:0048645,GO:0005576,GO:…	N	0	OVOC6748	99.05	0	864	tr|A8QEZ8|A8QEZ8_BRUMA	77.05	0	645	nDi.2.2.2.t05995-RA	85.48	0	552	nLs.2.1.2.t02294-RA	77.49	0	610
nOo.2.0.1.t00466	no description		N	0	OVOC6420	91.89	5e-69	208	tr|A8P6Y9|A8P6Y9_BRUMA	63.96	1e-50	159	nDi.2.2.2.t04139-RA	78.18	3e-60	189	nLs.2.1.2.t08829-RA	67.59	3e-48	161
nOo.2.0.1.t00467	dna-directed rna polymerases i and iii subunit rpac1	GO:0003899,GO:0003677,GO:0016757,GO:0006351,GO:0046983	N	0	OVOC6421	96.11	0	1309	tr|A8P6Y5|A8P6Y5_BRUMA	80.56	0	596	nDi.2.2.2.t04141-RA	81.94	0	606	nLs.2.1.2.t08580-RA	85.6	0	647																			1
nOo.2.0.1.t00468	ribonucleoside-diphosphate reductase large subunit	GO:0004748,GO:0005524,GO:0006260,GO:0055114,GO:0005971	N	0	OVOC6422	100	8e-117	357	tr|A8P6Y3|A8P6Y3_BRUMA	94.89	5e-109	337	nDi.2.2.2.t04142-RA	95.08	8e-125	352	nLs.2.1.2.t08579-RA	91.8	2e-121	343			1																2		2
nOo.2.0.1.t00469	ribonucleoside-diphosphate reductase large subunit	GO:0005524,GO:0006260,GO:0015949,GO:0040017,GO:0055114,GO:0009792,GO:0004748,GO:0005829,GO:0040035,GO:0009263,GO:0005654,GO:0051290,GO:0005971,GO:0006915,GO:0040007,GO:0002119	N	0	OVOC6422	94.92	0	1632	tr|A8P6Y3|A8P6Y3_BRUMA	88.71	0	1476	nDi.2.2.2.t04143-RA	90.66	0	1499	nLs.2.1.2.t08578-RA	89.98	0	1532
nOo.2.0.1.t00470	protein kup-1	GO:0000166	N	0	OVOC6423	98.86	0	682	tr|A8P6Y1|A8P6Y1_BRUMA	65.68	0	576	nDi.2.2.2.t04144-RA	82.52	0	555	nLs.2.1.2.t08577-RA	79.88	2e-171	491	1						1												1
nOo.2.0.1.t00471	ataxin 3 variant ref	GO:0005759,GO:0000226,GO:0030036,GO:0045104,GO:0090304,GO:0034605,GO:0042405,GO:0031981,GO:0005515,GO:0006511,GO:0035640,GO:0010810,GO:0032501,GO:0031966,GO:0008242	N	0	OVOC6424	100	0	613	tr|A8P6X9|A8P6X9_BRUMA	75.75	1e-139	402	nDi.2.2.2.t04146-RA	80.37	0	527	nLs.2.1.2.t07034-RA	73.42	1e-164	463	1				1	1						1
nOo.2.0.1.t00472	no description		N	0	OVOC6427	98.81	0	849	#N/A	#N/A	#N/A	#N/A	nDi.2.2.2.t04149-RA	50.22	2e-116	350	nLs.2.1.2.t07032-RA	36.42	8e-60	203									1
nOo.2.0.1.t00473	no description		N	0	OVOC6428	93.31	5e-176	489	tr|A8NSW0|A8NSW0_BRUMA	30.81	4e-21	89.7	nDi.2.2.2.t04150-RA	69.54	3e-164	464	nLs.2.1.2.t07031-RA	66.41	7e-118	343							2
nOo.2.0.1.t00474	prenylcysteine oxidase-like	GO:0016020,GO:0006810,GO:0030328,GO:0044464,GO:0016670,GO:0055114,GO:0022857	N	0	OVOC4531	98.33	0	943	tr|A8Q1R2|A8Q1R2_BRUMA	77.94	1e-31	122	nDi.2.2.2.t00782-RA	78.51	0	733	#N/A	#N/A	#N/A	#N/A	15	5	3	7	9	7	11	7	6	9	9	8							2			1	1		2			2	1
nOo.2.0.1.t00475	mitochondrial import receptor subunit tom70	GO:0005515	N	1	OVOC4532	99.48	0	1196	tr|A8Q1R0|A8Q1R0_BRUMA	85.37	0	935	nDi.2.2.2.t00783-RA	88.58	0	1066	nLs.2.1.2.t04267-RA	85.12	0	1033							1												1
nOo.2.0.1.t00476	no description		N	0	OVOC4533	99.68	0	649	tr|A8Q1Q8|A8Q1Q8_BRUMA	71.92	1e-176	495	nDi.2.2.2.t00785-RA	81.76	0	538	nLs.2.1.2.t04268-RA	63.91	8e-139	399
nOo.2.0.1.t00477	no description		N	4	OVOC13490	99.6	0	996	tr|A8Q1Q5|A8Q1Q5_BRUMA	83.78	2e-106	324	nDi.2.2.2.t00786-RA	68.36	5e-158	464	nLs.2.1.2.t04269-RA	54.31	4e-163	482
nOo.2.0.1.t00478	protein sec13 homolog	GO:0043687,GO:0003723,GO:0018279,GO:0048208,GO:0000236,GO:0002474,GO:0006886,GO:0005515,GO:0005829,GO:0031080,GO:0005789,GO:0000776,GO:0012507	N	0	OVOC4535	100	0	625	tr|A8Q1Q3|A8Q1Q3_BRUMA	92.43	0	592	nDi.2.2.2.t00788-RA	85	0	583	nLs.2.1.2.t04271-RA	90.11	0	543																			3				1
nOo.2.0.1.t00479	malignant t cell-amplified sequence 1-like	GO:0003723	N	0	OVOC4536	100	2e-133	374	tr|A8Q1Q1|A8Q1Q1_BRUMA	93.44	1e-125	354	nDi.2.2.2.t00789-RA	96.17	8e-129	362	nLs.2.1.2.t04271-RA	91.26	6e-116	340	2						1												1				2
nOo.2.0.1.t00480	autophagy protein apg6 containing protein	GO:0006914,GO:0035071	N	0	OVOC4537	100	0	810	tr|A8Q1P9|A8Q1P9_BRUMA	89.26	0	722	nDi.2.2.2.t00790-RA	92.8	0	744	nLs.2.1.2.t04272-RA	87.44	0	700
nOo.2.0.1.t00481	gtp-binding protein sar1	GO:0000003,GO:0005783,GO:0009792,GO:0030134,GO:0007264,GO:0018996,GO:0004871,GO:0035293,GO:0007186,GO:0005634,GO:0050774,GO:0035050,GO:0003924,GO:0006886,GO:0009306,GO:0005811,GO:0006898,GO:0005794,GO:0005525,GO:0040007,GO:0002119,GO:0048081,GO:0007029	N	0	OVOC4538	100	3e-143	402	tr|A8Q1P8|A8Q1P8_BRUMA	98.45	2e-141	397	nDi.2.2.2.t00792-RA	98.45	9e-141	395	nLs.2.1.2.t04273-RA	97.42	2e-139	392	5	1			2		6	2			2	2	2	3					6	1		3	2	2
nOo.2.0.1.t00482	no description		N	0	OVOC4539	99.79	0	970	tr|A8Q1P6|A8Q1P6_BRUMA	73.18	0	668	nDi.2.2.2.t00793-RA	79.61	0	744	#N/A	#N/A	#N/A	#N/A	1						2												1
nOo.2.0.1.t00483	sorting nexin-33	GO:0007154,GO:0090389,GO:0032009,GO:0009792,GO:0035091,GO:0040027,GO:0005515,GO:0097194	N	0	OVOC4540	87.9	0	1028	tr|A8Q1P4|A8Q1P4_BRUMA	79.22	0	927	nDi.2.2.2.t00794-RA	79.73	0	925	nLs.2.1.2.t06099-RA	78.55	0	923	1						1
nOo.2.0.1.t00484	no description		N	0	OVOC4541	99.01	0	1044	tr|A8Q1P1|A8Q1P1_BRUMA	83.21	7e-175	497	nDi.2.2.2.t00795-RA	85.14	0	885	nLs.2.1.2.t06100-RA	82.99	0	882
nOo.2.0.1.t00485	tyrosine-protein phosphatase non-receptor type 13	GO:0005856,GO:0040022,GO:0040020,GO:0042127,GO:0008406,GO:0005515,GO:0040007,GO:0002119,GO:0045132	N	0	OVOC4542	99.2	0	2806	tr|A8Q1N9|A8Q1N9_BRUMA	74	0	2046	nDi.2.2.2.t00797-RA	84.76	0	1684	nLs.2.1.2.t06101-RA	76.81	0	2132	4						4												3
nOo.2.0.1.t00486	cxxc zinc finger family protein	GO:0003677,GO:0008168,GO:0008270,GO:0006306	N	0	OVOC8368	99.51	0	799	tr|A8Q7M5|A8Q7M5_BRUMA	82.77	0	633	nDi.2.2.2.t00651-RA	85.96	0	686	nLs.2.1.2.t02012-RA	84.77	0	682
nOo.2.0.1.t00487	cut domain protein	GO:0005634,GO:0007275,GO:0006355,GO:0043565,GO:0016021,GO:0003700,GO:0006891,GO:0000139	N	0	OVOC8366	98.81	0	2464	tr|A8Q7M6|A8Q7M6_BRUMA	84.71	0	2097	nDi.2.2.2.t00652-RA	85.7	0	2097	nLs.2.1.2.t02014-RA	79.57	0	1789
nOo.2.0.1.t00488	no description		N	0	OVOC8365	100	2e-136	381	tr|A8Q7M8|A8Q7M8_BRUMA	87.91	7e-123	347	nDi.2.2.2.t00654-RA	92.86	4e-129	364	nLs.2.1.2.t02015-RA	89.01	6e-123	347	1						3	2					1						5	4		4	3	4
nOo.2.0.1.t00489	pdz domain containing protein	GO:0005515	N	0	OVOC8364	92.8	0	733	tr|A8Q7M9|A8Q7M9_BRUMA	73.27	0	620	nDi.2.2.2.t00655-RA	84.94	0	603	nLs.2.1.2.t02016-RA	68.69	0	606
nOo.2.0.1.t00490	no description		N	0	OVOC8363	96.11	0	1168	tr|A8Q7N2|A8Q7N2_BRUMA	66.67	9e-82	258	nDi.2.2.2.t00656-RA	68.99	0	820	nLs.2.1.2.t05911-RA	63.4	0	742
nOo.2.0.1.t00491	pumilio-family rna binding repeat containing protein	GO:0002009,GO:0048477,GO:0035188,GO:0007283,GO:0003730,GO:0009792,GO:0051729,GO:0017148,GO:0005515,GO:0040035,GO:0043186,GO:0008285,GO:0040022,GO:0000910,GO:0009992,GO:0006915,GO:0035046,GO:0007281,GO:0040027,GO:0006898,GO:0040011,GO:0045132	N	0	OVOC8362	97.44	0	929	tr|A8Q7N6|A8Q7N6_BRUMA	89	0	890	nDi.2.2.2.t00657-RA	88.43	0	922	nLs.2.1.2.t05910-RA	89.07	0	886
nOo.2.0.1.t00492	trypsin family protein	GO:0004252,GO:0006508	N	0	OVOC8361	100	0	573	tr|A8Q7N7|A8Q7N7_BRUMA	77.74	9e-163	456	nDi.2.2.2.t00659-RA	82.12	2e-171	480	nLs.2.1.2.t05909-RA	75.55	4e-157	443
nOo.2.0.1.t00493	cre-tag-314 protein	GO:0046872	N	3	OVOC8360	85.4	0	541	tr|A8Q7N8|A8Q7N8_BRUMA	67.09	2e-153	435	nDi.2.2.2.t00660-RA	66.15	1e-152	434	nLs.2.1.2.t05908-RA	66.67	3e-152	432
nOo.2.0.1.t00494	protein disulfide-isomerase a4	GO:0015035,GO:0006662,GO:0009055,GO:0005783,GO:0016853,GO:0045454	Y	0	OVOC8359	96.47	0	1234	tr|A8Q7P0|A8Q7P0_BRUMA	79.55	0	1041	nDi.2.2.2.t07988-RA	38.22	1e-99	315	nLs.2.1.2.t05907-RA	79.94	0	1043							4				1		2
nOo.2.0.1.t00495	no description		N	0	OVOC5125	100	3e-160	449	tr|A8NSW0|A8NSW0_BRUMA	33.5	6e-28	107	nDi.2.2.2.t01290-RA	33.33	1e-26	107	nLs.2.1.2.t06271-RA	73.24	3e-115	333
nOo.2.0.1.t00496	no description		N	0	OVOC5124	79.88	0	1162	tr|A8PZS3|A8PZS3_BRUMA	58.03	0	795	nDi.2.2.2.t06292-RA	58.72	0	805	nLs.2.1.2.t06270-RA	51.57	0	618
nOo.2.0.1.t00497	no description		N	0	OVOC5123	99.64	0	572	tr|A8PZS2|A8PZS2_BRUMA	80.78	6e-159	447	nDi.2.2.2.t06293-RA	86.83	2e-180	505	nLs.2.1.2.t06270-RA	80.42	4e-160	476
nOo.2.0.1.t00498	atlastin	GO:0005792,GO:0048477,GO:0042802,GO:0006184,GO:0051260,GO:0003924,GO:0006915,GO:0007409,GO:0016021,GO:0000137,GO:0005525,GO:0005789,GO:0007029	N	1	OVOC5121	98.13	0	1192	tr|A8PZS1|A8PZS1_BRUMA	90.49	0	1107	nDi.2.2.2.t06294-RA	92.19	0	1124	nLs.2.1.2.t06269-RA	87.78	0	1074	7		3	3	1	2	6	2	2	2	2	3	2						14	3	5	7	4	4
nOo.2.0.1.t00499	adp-ribosylation factor-like protein 3-like	GO:0001822,GO:0005881,GO:0030496,GO:0000139,GO:0060271,GO:0007264,GO:0005886,GO:0005876,GO:0005634,GO:0006184,GO:0032391,GO:0019003,GO:0000910,GO:0005813,GO:0008017,GO:0003924,GO:0006886,GO:0042461,GO:0005525,GO:0007049	N	0	OVOC5120	100	2e-134	377	tr|A8PZR9|A8PZR9_BRUMA	96.13	2e-127	359	nDi.2.2.2.t06295-RA	77.49	4e-122	347	nLs.2.1.2.t06268-RA	98.78	2e-54	172																			3
nOo.2.0.1.t00500	no description		N	0	OVOC5119	100	1e-93	270	tr|A8PZR8|A8PZR8_BRUMA	90.48	5e-35	118	nDi.2.2.2.t06296-RA	75.41	7e-59	181	nLs.2.1.2.t06115-RA	71.82	3e-52	164
nOo.2.0.1.t00501	voltage-dependent calcium channel unc-36	GO:0005783,GO:0018991,GO:0035418,GO:0005245,GO:0040017,GO:0007210,GO:0005515,GO:0051925,GO:0043050,GO:0007268,GO:0005891	Y	0	OVOC5117	99.09	0	2694	tr|A8PZR7|A8PZR7_BRUMA	84.94	0	2301	nDi.2.2.2.t06298-RA	86.8	0	2362	nLs.2.1.2.t06114-RA	77.56	0	2116	1																		2
nOo.2.0.1.t00502	dna damage-binding protein 1	GO:0005654,GO:0003677,GO:0031464,GO:0005737,GO:0042787,GO:0000075,GO:0043161,GO:0005515,GO:0000718,GO:0031465	N	0	OVOC5116	98.8	0	2314	tr|A8PZR4|A8PZR4_BRUMA	93.23	0	1226	nDi.2.2.2.t06299-RA	95.52	0	2242	nLs.2.1.2.t06113-RA	86.6	0	2088	6		1	1	1	1	3		1			1							17	2	2	5	4	4
nOo.2.0.1.t00503	endothelial differentiation-related factor 1	GO:0008168,GO:0004402,GO:0005737,GO:0005669,GO:0045893,GO:0003713,GO:0005730,GO:0007275,GO:0019216,GO:0043565,GO:0045446,GO:0005516,GO:0003700,GO:0043388	N	0	OVOC5115	100	7e-115	325	tr|A8PZR3|A8PZR3_BRUMA	88.61	6e-102	292	nDi.2.2.2.t06300-RA	94.97	1e-108	312	nLs.2.1.2.t06112-RA	89.31	6e-102	293	1																		1		1
nOo.2.0.1.t00504	no description		N	0	OVOC5190	100	1e-110	316	tr|A8Q0Q4|A8Q0Q4_BRUMA	85.26	9e-54	179	nDi.2.2.2.t04271-RA	65.43	1e-63	209	nLs.2.1.2.t01601-RA	86.32	7e-54	180
nOo.2.0.1.t00505	receptor family ligand binding region containing protein	GO:0007186,GO:0004965,GO:0016021	N	6	OVOC5191	94.19	0	1614	tr|A8Q0Q5|A8Q0Q5_BRUMA	89.85	0	1541	nDi.2.2.2.t04271-RA	95.02	0	894	nLs.2.1.2.t07981-RA	86.81	0	1505
nOo.2.0.1.t00506	no description		N	0	OVOC5195	93.71	0	1125	tr|A8Q0Q7|A8Q0Q7_BRUMA	65.64	0	573	nDi.2.2.2.t04277-RA	61.74	0	654	nLs.2.1.2.t07554-RA	77.29	3e-143	438
nOo.2.0.1.t00507	no description		N	0	OVOC5196	96.5	0	578	#N/A	#N/A	#N/A	#N/A	nDi.2.2.2.t04277-RA	73.33	2e-131	410	nLs.2.1.2.t07553-RA	61.48	3e-112	329
nOo.2.0.1.t00508	mannosyl oligosaccharide glucosidase family protein	GO:0004573,GO:0040010,GO:0040011,GO:0009311	N	1	OVOC5197	99.62	0	1641	tr|A8Q0R2|A8Q0R2_BRUMA	83.79	0	1404	nDi.2.2.2.t04278-RA	86.06	0	1430	nLs.2.1.2.t07551-RA	80.15	0	1351			1				3		2	1									3		2	1
nOo.2.0.1.t00509	cre-unc-6 protein	GO:0030424,GO:0033564,GO:0016358,GO:0008045,GO:0016525,GO:0048665,GO:0008078,GO:0005102,GO:0005737,GO:0033563,GO:0035262,GO:0030334,GO:0001569,GO:0005604	Y	0	OVOC5200	92.66	0	1201	tr|A8Q0R4|A8Q0R4_BRUMA	86.74	0	1106	nDi.2.2.2.t04279-RA	87.79	0	1120	nLs.2.1.2.t01963-RA	92.38	0	658
nOo.2.0.1.t00510	zinc finger protein	GO:0005622,GO:0008270,GO:0003676	N	0	OVOC10917	97.08	0	554	tr|A8PFD2|A8PFD2_BRUMA	79.4	3e-163	459	nDi.2.2.2.t03141-RA	79.38	6e-169	475	nLs.2.1.2.t00730-RA	78.83	2e-161	454
nOo.2.0.1.t00511	speckle-type poz protein	GO:0005515,GO:0048477,GO:0006915	N	0	OVOC10916	99.74	0	794	tr|A8PFD1|A8PFD1_BRUMA	98.13	0	769	nDi.2.2.2.t03140-RA	93.95	0	749	nLs.2.1.2.t00731-RA	96.6	0	759
nOo.2.0.1.t00512	acyl-coa dehydrogenase	GO:0040010,GO:0050660,GO:0003995,GO:0055114,GO:0009792	N	0	OVOC10915	99.18	0	1258	tr|A8PFD0|A8PFD0_BRUMA	86.58	0	1106	nDi.2.2.2.t03139-RA	86.58	0	1122	nLs.2.1.2.t00732-RA	83.93	0	1060	5		2	1		2	13	2		1	2	2							4		1		1
nOo.2.0.1.t00513	peroxisomal multifunctional enzyme type 2	GO:0043231,GO:0042802,GO:0055114,GO:0008340,GO:0019915,GO:0006952,GO:0009987,GO:0016491	N	0	OVOC10914	97.97	0	592	tr|A8PFC9|A8PFC9_BRUMA	84.23	2e-177	495	nDi.2.2.2.t03138-RA	84.79	0	555	nLs.2.1.2.t00733-RA	82.43	0	514	11				1	2	4
nOo.2.0.1.t00514	epithelial fusion failure family member (eff-1)	GO:0002009,GO:0018991,GO:0040025,GO:0043282,GO:0042802,GO:0009792,GO:0000768,GO:0010172,GO:0040032,GO:0005887,GO:0045138,GO:0040011,GO:0045026,GO:0005576,GO:0040035	Y	0	OVOC10912	99.66	0	1225	tr|A8PFC8|A8PFC8_BRUMA	88.85	0	541	nDi.2.2.2.t03137-RA	84.36	0	1072	nLs.2.1.2.t00734-RA	86.61	0	681
nOo.2.0.1.t00515	cre-glb-10 protein	GO:0015671,GO:0020037,GO:0019825	N	0	OVOC10911	100	4e-145	405	tr|A8PFC7|A8PFC7_BRUMA	72.32	1e-54	171	nDi.2.2.2.t03136-RA	74.11	1e-107	309	nLs.2.1.2.t00735-RA	68.04	3e-95	278
nOo.2.0.1.t00516	peptidyl-prolyl cis-trans isomerase b precursor	GO:0005788,GO:0006457,GO:0003755,GO:0051169,GO:0000413,GO:0042277,GO:0042470	N	1	OVOC10910	100	1e-146	410	tr|Q6YNZ2|Q6YNZ2_BRUMA	88.18	3e-130	369	nDi.2.2.2.t03135-RA	87.44	2e-131	375	nLs.2.1.2.t00736-RA	86.14	2e-125	357	12	5		8	7	6	9	11		5	6	7	8	12		6	8	9	10	4		5	4	4	1	1			1
nOo.2.0.1.t00517	no description		Y	0	OVOC10909	100	2e-119	338	tr|A8QGX6|A8QGX6_BRUMA	80.61	8e-93	270	nDi.2.2.2.t03134-RA	88.82	3e-97	281	nLs.2.1.2.t00737-RA	75.9	5e-85	251
nOo.2.0.1.t00518	3 5 -cyclic nucleotide phosphodiesterase family protein	GO:0007596,GO:0004114,GO:0071321,GO:0019933,GO:0071560,GO:0006198,GO:0046872,GO:0043116,GO:0019934,GO:0005829,GO:0043117,GO:0048610,GO:0006629	N	0	OVOC10908	99.81	0	1070	tr|A8PFC4|A8PFC4_BRUMA	79.24	0	833	nDi.2.2.2.t03132-RA	89.02	4e-170	485	nLs.2.1.2.t00738-RA	76.41	0	762
nOo.2.0.1.t00519	innexin unc-9	GO:0007610,GO:0005921,GO:0050789,GO:0044425,GO:0022414,GO:0032501,GO:0048856,GO:0005886	N	2	OVOC949	86.7	6e-143	406	tr|A8QBR9|A8QBR9_BRUMA	50.95	4e-61	191	nDi.2.2.2.t02391-RA	74.23	1e-127	370	nLs.2.1.2.t09221-RA	41.53	1e-43	153
nOo.2.0.1.t00520	innexin unc-9	GO:0002009,GO:0040010,GO:0005921,GO:0040011,GO:0040035,GO:0055077	N	1	OVOC1776	54.17	5e-36	126	tr|A8QBS0|A8QBS0_BRUMA	85.71	2e-54	168	nDi.2.2.2.t02391-RA	91.67	5e-61	193	nLs.2.1.2.t02239-RA	79.59	2e-55	176
nOo.2.0.1.t00521	no description		N	1	#N/A	#N/A	#N/A	#N/A	#N/A	#N/A	#N/A	#N/A	#N/A	#N/A	#N/A	#N/A	#N/A	#N/A	#N/A	#N/A
nOo.2.0.1.t00522	lethal family member (let-23)	GO:0016323,GO:0016324,GO:0005524,GO:0006468,GO:0030728,GO:0040026,GO:0007169,GO:0030539,GO:0004714	N	2	OVOC946	98.99	0	2379	tr|A8QBS3|A8QBS3_BRUMA	74.96	0	1916	nDi.2.2.2.t02393-RA	80.8	0	2114	nLs.2.1.2.t02242-RA	71.41	0	1800
nOo.2.0.1.t00523	katanin p80 wd40-containing subunit b1	GO:0050794,GO:0005515,GO:0015630,GO:0071842	N	0	OVOC945	99.42	0	1417	tr|A8QBS4|A8QBS4_BRUMA	81.76	0	980	nDi.2.2.2.t02395-RA	80.37	0	1131	nLs.2.1.2.t02243-RA	76.81	0	1056
nOo.2.0.1.t00524	cell division cycle and apoptosis regulator protein 1	GO:0040011,GO:0005509,GO:0048518,GO:0006915,GO:0003676	N	0	OVOC942	95.97	0	2116	tr|A8QBS6|A8QBS6_BRUMA	84.8	0	1907	nDi.2.2.2.t02396-RA	85.78	0	1920	nLs.2.1.2.t02245-RA	83.13	0	1795							2												18	5		2	2	3
nOo.2.0.1.t00525	homeobox protein nkx-	GO:0005634,GO:0007507,GO:0006355,GO:0000976,GO:0003700	N	0	OVOC4892	98.67	6e-163	452	tr|A8PZJ7|A8PZJ7_BRUMA	75.13	6e-92	270	nDi.2.2.2.t02477-RA	73.27	2e-96	284	nLs.2.1.2.t05541-RA	64.39	1e-83	250
nOo.2.0.1.t00526	nucleolar gtp-binding protein 1	GO:0000003,GO:0008168,GO:0009792,GO:0040010,GO:0005730,GO:0040011,GO:0005525,GO:0032259,GO:0002119	N	0	OVOC4891	99.69	0	1316	tr|A8PZJ9|A8PZJ9_BRUMA	84.23	0	1611	nDi.2.2.2.t09928-RA	88.61	0	1172	nLs.2.1.2.t05473-RA	89.66	0	1205
nOo.2.0.1.t00527	no description		N	0	OVOC4877	86.01	3e-106	305	tr|A8PZL3|A8PZL3_BRUMA	60.56	1e-66	205	nDi.2.2.2.t05815-RA	64.4	3e-79	246	nLs.2.1.2.t05472-RA	58.12	1e-65	210
nOo.2.0.1.t00528	nk homeobox protein	GO:0005634,GO:0006355,GO:0043565,GO:0003700	N	0	OVOC4878	100	0	636	tr|A8PZL2|A8PZL2_BRUMA	75	2e-118	345	nDi.2.2.2.t05815-RA	85.1	1e-153	442	nLs.2.1.2.t05472-RA	74.29	3e-143	415
nOo.2.0.1.t00529	inhibitor of bruton tyrosine kinase	GO:0044237	N	0	OVOC4879	92.98	0	1889	tr|A8PZK9|A8PZK9_BRUMA	67.46	0	853	nDi.2.2.2.t05816-RA	70.49	0	1432	nLs.2.1.2.t05471-RA	47.38	0	865
nOo.2.0.1.t00530	no description		N	1	OVOC4880	94.48	1e-87	260	tr|A8PZK8|A8PZK8_BRUMA	64.79	6e-62	194	nDi.2.2.2.t05817-RA	66.21	4e-64	199	nLs.2.1.2.t05470-RA	57.64	5e-48	159
nOo.2.0.1.t00531	amyloid a4 extracellular domain containing protein	GO:0000003,GO:0031410,GO:0046914,GO:0040017,GO:0043025,GO:0043005,GO:0042395,GO:0016021,GO:0010171,GO:0008201,GO:0040018,GO:0002119	Y	1	OVOC4881	99.86	0	1482	tr|A8PZK5|A8PZK5_BRUMA	80.54	0	1198	nDi.2.2.2.t05819-RA	83.87	0	1106	nLs.2.1.2.t05469-RA	85.44	0	1166																			4									1
nOo.2.0.1.t00532	no description		N	0	OVOC4884	57.38	6e-78	234	#N/A	#N/A	#N/A	#N/A	#N/A	#N/A	#N/A	#N/A	#N/A	#N/A	#N/A	#N/A
nOo.2.0.1.t00533	casein kinase i isoform alpha isoform 1	GO:0000287,GO:0000003,GO:0005524,GO:0005847,GO:0007067,GO:0009792,GO:0005730,GO:0005829,GO:0000777,GO:0051219,GO:0000902,GO:0007507,GO:0005813,GO:0016607,GO:0042277,GO:0005625,GO:0006915,GO:0004674,GO:0060069,GO:0018105,GO:0030529,GO:0051301,GO:0007052,GO:0001948	N	0	OVOC8481	98.67	9e-166	463	tr|A8Q793|A8Q793_BRUMA	72.45	6e-140	399	nDi.2.2.2.t02093-RA	77.87	5e-140	401	nLs.2.1.2.t01051-RA	79.45	5e-151	424
nOo.2.0.1.t00534	no description		N	0	OVOC8480	100	0	530	tr|A8Q795|A8Q795_BRUMA	70.2	3e-119	343	nDi.2.2.2.t02094-RA	73.91	4e-106	310	nLs.2.1.2.t01052-RA	69.73	5e-123	353
nOo.2.0.1.t00535	no description		Y	1	OVOC8479	99.51	3e-70	222	#N/A	#N/A	#N/A	#N/A	nDi.2.2.2.t02096-RA	74	6e-17	77.8	nLs.2.1.2.t01053-RA	58.73	4e-13	66.6							2		5	1	1	1									2
nOo.2.0.1.t00536	ef-hand 2	GO:0032391,GO:0007099,GO:0008017,GO:0032795,GO:0006289,GO:0005814,GO:0031683,GO:0005932,GO:0005829,GO:0005509,GO:0000086,GO:0032465,GO:0071942	N	0	OVOC8478	99.4	3e-120	340	tr|A8QGG8|A8QGG8_BRUMA	83.83	1e-95	276	nDi.2.2.2.t02097-RA	91.62	9e-112	318	nLs.2.1.2.t01054-RA	86.83	2e-101	291																			2
nOo.2.0.1.t00537	no description		N	0	OVOC8477	99.42	0	717	tr|A8QGG7|A8QGG7_BRUMA	75.9	0	569	nDi.2.2.2.t02098-RA	80.79	2e-179	504	nLs.2.1.2.t01055-RA	73.73	1e-180	508
nOo.2.0.1.t00538	no description		N	1	#N/A	#N/A	#N/A	#N/A	tr|A8QGA6|A8QGA6_BRUMA	85	1e-33	112	#N/A	#N/A	#N/A	#N/A	#N/A	#N/A	#N/A	#N/A	1								1										1			1	1	1
nOo.2.0.1.t00539	gtp-binding protein 128up	GO:0005525	N	0	OVOC8472	100	4e-33	117	tr|A8QGA5|A8QGA5_BRUMA	91.38	9e-27	94.7	nDi.2.2.2.t02099-RA	89.66	2e-26	94.7	nLs.2.1.2.t01056-RA	87.93	6e-26	93.2
nOo.2.0.1.t00540	protein isoform b	GO:0000003,GO:0007275,GO:0048856	N	1	OVOC8474	99.72	0	1477	tr|A8Q797|A8Q797_BRUMA	60.79	0	780	nDi.2.2.2.t02100-RA	60.94	0	539	nLs.2.1.2.t01057-RA	57.36	0	573
nOo.2.0.1.t00541	developmentally regulated gtp binding protein 1	GO:0071456,GO:0005874,GO:0015684,GO:0009792,GO:0032287,GO:0055038,GO:0043015,GO:0005913,GO:0015093,GO:0005829,GO:0040035,GO:0045576,GO:0016021,GO:0005886,GO:0010038,GO:0017137,GO:0030330,GO:0005634,GO:0045111,GO:0005813,GO:0006351,GO:0008017,GO:0048471,GO:0045296,GO:0090232,GO:0040007,GO:0005525,GO:0008134,GO:0002119,GO:0005844	N	0	OVOC8472	93.13	0	556	tr|A8Q799|A8Q799_BRUMA	90	0	538	nDi.2.2.2.t02102-RA	92.07	0	551	nLs.2.1.2.t01058-RA	90.03	0	540	2						2		1										1
nOo.2.0.1.t00542	px domain containing serine threonine kinase	GO:0044424,GO:0016310,GO:0005515,GO:0016301,GO:0050789,GO:0007154,GO:0035091	N	0	OVOC8471	99.78	0	961	tr|A8Q7A0|A8Q7A0_BRUMA	81.02	0	691	nDi.2.2.2.t02104-RA	88.92	0	661	nLs.2.1.2.t01059-RA	83.55	0	815
nOo.2.0.1.t00543	no description		N	0	OVOC8470	98.56	0	3140	tr|A8Q7A1|A8Q7A1_BRUMA	63.34	0	1886	nDi.2.2.2.t02106-RA	64.63	0	1361	nLs.2.1.2.t01060-RA	62.33	0	1864
nOo.2.0.1.t00544	splicing factor 3b subunit 5	GO:0005654,GO:0000398,GO:0005689	N	0	OVOC8469	99.28	0	567	tr|A8Q7A3|A8Q7A3_BRUMA	72.2	2e-143	411	nDi.2.2.2.t02107-RA	81.09	0	647	nLs.2.1.2.t01061-RA	72.09	0	565																			1				1
nOo.2.0.1.t00545	cx module family protein	GO:0016020	Y	0	OVOC8468	98.68	3e-126	361	tr|A8Q7A5|A8Q7A5_BRUMA	62.81	4e-85	256	nDi.2.2.2.t02108-RA	81.95	1e-116	337	nLs.2.1.2.t01062-RA	80.12	2e-82	248							1
nOo.2.0.1.t00546	prion-like-(q n-rich)-domain-bearing protein family member (pqn-83)	GO:0000003,GO:0040011,GO:0002119	Y	0	OVOC8467	97.64	0	515	tr|A8Q7A6|A8Q7A6_BRUMA	53.33	1e-83	254	nDi.2.2.2.t02109-RA	57.04	2e-101	300	nLs.2.1.2.t01063-RA	54.52	4e-85	258
nOo.2.0.1.t00547	synaptotagmin i	GO:0016020,GO:0048488,GO:0008021,GO:0010940,GO:0016079,GO:0007626,GO:0005515,GO:0046928,GO:0043051,GO:0030421,GO:0005215	N	0	OVOC8466	98.79	0	504	tr|A8Q7A8|A8Q7A8_BRUMA	85.48	5e-148	419	nDi.2.2.2.t02110-RA	87.5	2e-153	433	nLs.2.1.2.t04643-RA	83.81	2e-142	406
nOo.2.0.1.t00548	steroid receptor-interacting snf2 domain protein	GO:0003677,GO:0005524,GO:0004386	N	0	OVOC4683	96.85	0	1367	tr|A8PYC9|A8PYC9_BRUMA	84.64	0	1211	nDi.2.2.2.t01053-RA	87.34	0	1251	nLs.2.1.2.t05952-RA	83.14	0	1206
nOo.2.0.1.t00549	histone acetyltransferase kat2b	GO:0042325,GO:0051716,GO:0045786,GO:0004402,GO:0016573,GO:0030017,GO:0045893,GO:0006366,GO:0003712,GO:0000123,GO:0019899	N	0	OVOC4682	93.65	0	1429	tr|A8PYD1|A8PYD1_BRUMA	79.81	0	1210	nDi.2.2.2.t01054-RA	83.63	0	1257	nLs.2.1.2.t05951-RA	79.62	0	1205
nOo.2.0.1.t00550	cation efflux family protein	GO:0055085,GO:0016021,GO:0006812,GO:0008324	N	5	OVOC4681	99.74	0	780	tr|A8PYD4|A8PYD4_BRUMA	87.57	0	687	nDi.2.2.2.t01055-RA	92.55	0	728	nLs.2.1.2.t05950-RA	92.62	0	548
nOo.2.0.1.t00551	thioredoxin family protein	GO:0019915,GO:0040010,GO:0006898,GO:0040035,GO:0045454	Y	1	OVOC4680	99.75	0	840	tr|A8PYD6|A8PYD6_BRUMA	87.78	0	758	nDi.2.2.2.t01056-RA	88.51	0	761	nLs.2.1.2.t05949-RA	85.82	0	724	1						1		1										1
nOo.2.0.1.t00552	b9 domain-containing protein 2	GO:0030425,GO:0005813,GO:0035177,GO:0042384,GO:0008340,GO:0043015,GO:0005932,GO:0008104,GO:0036038	N	0	OVOC4679	100	2e-128	360	tr|A8PYE0|A8PYE0_BRUMA	91.95	6e-118	333	nDi.2.2.2.t01057-RA	89.6	7e-116	332	nLs.2.1.2.t05948-RA	89.42	9e-67	202
nOo.2.0.1.t00553	cre-nsy-4 protein	GO:0016021	N	4	OVOC4678	99.44	0	1490	tr|A8PYE2|A8PYE2_BRUMA	63.4	0	884	nDi.2.2.2.t01060-RA	73.6	0	885	nLs.2.1.2.t08802-RA	89.04	0	543
nOo.2.0.1.t00554	cre-nsy-4 protein	GO:0016021,GO:0009792	N	4	OVOC4677	100	0	649	tr|A8PYE5|A8PYE5_BRUMA	92.28	0	579	nDi.2.2.2.t01062-RA	91.64	0	578	nLs.2.1.2.t08803-RA	80.8	0	545	1		4																7	5	2	5	5	5
nOo.2.0.1.t00555	no description		N	0	OVOC4673	93.2	0	1698	tr|A8PYF1|A8PYF1_BRUMA	76.2	0	792	nDi.2.2.2.t01066-RA	76.86	0	1308	nLs.2.1.2.t06755-RA	68.81	0	1135
nOo.2.0.1.t00556	nadh dehydrogenase	GO:0000003,GO:0005524,GO:0009792,GO:0006120,GO:0005747,GO:0051539,GO:0008137,GO:0042493,GO:0051276,GO:0051287,GO:0005694,GO:0006979,GO:0046872,GO:0008340,GO:0006898,GO:0048038,GO:0040007,GO:0002119	N	0	OVOC4671	100	0	902	tr|A8PYF6|A8PYF6_BRUMA	89.58	0	822	nDi.2.2.2.t01067-RA	90.51	0	835	nLs.2.1.2.t05548-RA	70.83	0	682	1		1				6	1	1										7	1		1	1	1
nOo.2.0.1.t00557	no description		N	0	OVOC6940	95.07	0	1635	tr|A8QEH7|A8QEH7_BRUMA	48.49	6e-115	360	nDi.2.2.2.t05045-RA	57.88	0	859	nLs.2.1.2.t02628-RA	45.7	2e-32	132	19			7	4	4	28	2		7	8	8	4						27	12		6	11	8
nOo.2.0.1.t00558	protein ambp precursor	GO:0004867,GO:0005515,GO:0008233,GO:0046914	N	1	OVOC13512	99.47	7e-138	387	tr|A8QEH5|A8QEH5_BRUMA	59.8	1e-76	231	nDi.2.2.2.t05044-RA	64.63	1e-69	212	nLs.2.1.2.t02627-RA	50.96	1e-18	78.2
nOo.2.0.1.t00559	protein yipf4-like	GO:0016020,GO:0005783	N	5	OVOC6941	100	0	540	tr|A8QEH4|A8QEH4_BRUMA	93.98	9e-105	304	nDi.2.2.2.t05043-RA	84.39	1e-163	457	nLs.2.1.2.t04634-RA	88.32	1e-126	361
nOo.2.0.1.t00560	transmembrane emp24 domain-containing protein 10 precursor	GO:0005783,GO:0070765,GO:0001822,GO:0001101,GO:0030137,GO:0005801,GO:0009792,GO:0043279,GO:0016021,GO:0034205,GO:0051259,GO:0005792,GO:0030140,GO:0045055,GO:0006890,GO:0005793,GO:0007030,GO:0006886,GO:0042589,GO:0035964,GO:0032403	N	2	OVOC6942	97.58	1e-148	417	tr|A8QGI2|A8QGI2_BRUMA	89.94	4e-111	323	nDi.2.2.2.t05042-RA	94.29	2e-148	417	nLs.2.1.2.t04633-RA	90.48	3e-143	404	6		1		2	1	5		1	1	1	2	2	3		1			5		2	1	3	3
nOo.2.0.1.t00561	ring finger protein 207	GO:0005515,GO:0005622,GO:0008270	N	0	OVOC6943	99.62	0	1639	tr|A8QGI3|A8QGI3_BRUMA	89.44	0	835	nDi.2.2.2.t05041-RA	83.67	0	1338	nLs.2.1.2.t04632-RA	79.03	0	1253	1
nOo.2.0.1.t00562	no description		Y	0	OVOC6944	99.12	1e-80	236	tr|A8QEH3|A8QEH3_BRUMA	84.96	3e-70	209	#N/A	#N/A	#N/A	#N/A	#N/A	#N/A	#N/A	#N/A	1						1	1											3			1	1
nOo.2.0.1.t00563	retinol dehydrogenase 14	GO:0000166,GO:0055114,GO:0016491	N	0	OVOC6946	99.4	0	686	tr|A8QEH2|A8QEH2_BRUMA	86.14	0	572	nDi.2.2.2.t02887-RA	87.95	0	601	nLs.2.1.2.t04630-RA	79.56	0	572	6	1	1	1	1	2	4	1	2	1	2								4	1	2	1	1
nOo.2.0.1.t00564	n-acetylgalactosaminyltransferase 7-like	GO:0016757,GO:0005794,GO:0016021,GO:0005975	N	1	OVOC6947	99.82	0	1167	tr|A8QEH1|A8QEH1_BRUMA	84.64	0	1053	nDi.2.2.2.t02886-RA	88.95	0	1095	nLs.2.1.2.t04629-RA	84.47	0	1044
nOo.2.0.1.t00565	mitochondrial carrier triple repeat protein 1-like	GO:0006810,GO:0016021,GO:0009792	N	0	OVOC2881	99.25	0	528	tr|A8PSL5|A8PSL5_BRUMA	85.07	1e-160	454	nDi.2.2.2.t04081-RA	88.43	1e-178	498	nLs.2.1.2.t00709-RA	82.11	4e-113	329
nOo.2.0.1.t00566	e3 sumo-protein ligase nse2-like	GO:0035176,GO:0040035,GO:0040007,GO:0002119	N	0	OVOC2883	100	7e-142	396	tr|A8PSL4|A8PSL4_BRUMA	80	6e-110	315	nDi.2.2.2.t04082-RA	77.96	1e-103	299	nLs.2.1.2.t00708-RA	76.32	7e-104	300
nOo.2.0.1.t00567	dcun1d1 protein	GO:0005515,GO:0000151	N	0	OVOC2884	99.59	0	509	tr|A8PSL2|A8PSL2_BRUMA	95.82	2e-175	487	nDi.2.2.2.t04083-RA	94.72	6e-179	497	nLs.2.1.2.t00707-RA	93.07	4e-165	462	2						1												1	1				1
nOo.2.0.1.t00568	ef-hand domain-containing protein 1	GO:0019861	N	0	OVOC2885	100	0	945	tr|A8PSK9|A8PSK9_BRUMA	79.58	0	607	nDi.2.2.2.t04084-RA	81.27	0	708	#N/A	#N/A	#N/A	#N/A
nOo.2.0.1.t00569	cubilin (intrinsic factor-cobalamin receptor)	GO:0043231,GO:0016020,GO:0008152,GO:0044444,GO:0005488	N	1	OVOC2886	98.58	0	1437	tr|A8PSK7|A8PSK7_BRUMA	65.43	6e-70	235	nDi.2.2.2.t04085-RA	82.28	0	1274	nLs.2.1.2.t00706-RA	74.19	0	1124
nOo.2.0.1.t00570	no description		N	0	OVOC2887	92.25	0	1317	tr|A8PSK5|A8PSK5_BRUMA	82.25	0	1183	nDi.2.2.2.t04086-RA	83.02	0	1208	nLs.2.1.2.t00705-RA	81.46	0	1170													1						1
nOo.2.0.1.t00571	selt selw selh selenoprotein domain containing protein	GO:0008430,GO:0045454	Y	2	OVOC2888	97.84	9e-168	465	tr|A8PSK3|A8PSK3_BRUMA	87.5	1e-144	407	nDi.2.2.2.t04087-RA	88.84	6e-154	430	nLs.2.1.2.t00704-RA	82.83	2e-144	407	2	1	1	1	1	1	3				1	1	1						5	2		2	3	2
nOo.2.0.1.t00572	calcium-binding protein 39	GO:0051291,GO:0008286,GO:0030295,GO:0007050,GO:0009792,GO:0046320,GO:0004674,GO:0005829,GO:0043234,GO:0005509,GO:0001934,GO:0019900	N	0	OVOC2889	100	0	692	tr|A8PSK1|A8PSK1_BRUMA	96.43	0	655	nDi.2.2.2.t04088-RA	96.43	0	654	nLs.2.1.2.t00703-RA	96.43	0	650	8			4	3	2	6					1							11	3		3	3	2				1
nOo.2.0.1.t00573	no description		N	1	OVOC2890	100	2e-110	313	tr|A8PSJ9|A8PSJ9_BRUMA	68.42	4e-72	216	nDi.2.2.2.t04089-RA	67.65	4e-57	194	nLs.2.1.2.t00702-RA	70.27	7e-74	220
nOo.2.0.1.t00574	no description		N	0	OVOC6409	97.78	5e-114	344	tr|A8P6K0|A8P6K0_BRUMA	53.5	2e-35	129	nDi.2.2.2.t05111-RA	62.37	5e-73	235	nLs.2.1.2.t08972-RA	44.59	8e-29	110
nOo.2.0.1.t00575	no description		N	0	OVOC6407	100	6e-119	337	#N/A	#N/A	#N/A	#N/A	nDi.2.2.2.t05113-RA	68.52	2e-77	231	nLs.2.1.2.t08971-RA	54.37	1e-57	181
nOo.2.0.1.t00576	no description		N	0	OVOC6406	98.79	0	506	tr|A8Q3S2|A8Q3S2_BRUMA	27.94	1e-08	53.5	nDi.2.2.2.t05114-RA	60.9	1e-49	170	nLs.2.1.2.t08970-RA	44.77	1e-36	134
nOo.2.0.1.t00577	uridine 5 -monophosphate synthase	GO:0000003,GO:0004590,GO:0005737,GO:0040010,GO:0044205,GO:0006207,GO:0004588,GO:0007040	N	0	OVOC6405	100	0	984	tr|A8PDZ6|A8PDZ6_BRUMA	80.14	0	698	nDi.2.2.2.t05115-RA	87.68	0	884	nLs.2.1.2.t08489-RA	77.87	0	793	21	1		11	8	6	19	2	3	6	5	5							11			7	3	4
nOo.2.0.1.t00579	no description		N	0	OVOC6402	99.68	0	637	tr|A8PDZ2|A8PDZ2_BRUMA	83.49	0	540	nDi.2.2.2.t05117-RA	82.86	0	531	nLs.2.1.2.t08491-RA	79.18	3e-175	491
nOo.2.0.1.t00580	60s ribosomal protein l18a	GO:0000003,GO:0005840,GO:0006915,GO:0009792,GO:0040010,GO:0006412,GO:0003735,GO:0002119	N	0	OVOC6401	99.44	5e-133	375	tr|A8PDZ0|A8PDZ0_BRUMA	93.89	2e-128	363	nDi.2.2.2.t05119-RA	95.56	8e-130	367	nLs.2.1.2.t08492-RA	93.33	2e-126	358	1		2				2	2	3						3				6		4	2	1	1
nOo.2.0.1.t00581	wd repeat-containing protein 74	GO:0040010,GO:0005515,GO:0040035,GO:0002119	N	0	OVOC6400	96.35	0	835	tr|A8PDY8|A8PDY8_BRUMA	85.34	0	751	nDi.2.2.2.t05120-RA	86.29	0	776	nLs.2.1.2.t08493-RA	82.78	0	707
nOo.2.0.1.t00582	elongator complex protein 1-like	GO:0044237,GO:0032501,GO:0048856	N	0	OVOC6399	98.94	0	1379	tr|A8PDY6|A8PDY6_BRUMA	72.79	0	1862	nDi.2.2.2.t05121-RA	74.7	0	1919	nLs.2.1.2.t05970-RA	70	0	1219
nOo.2.0.1.t00583	vacuolar protein sorting-associated protein 37b	GO:0002009,GO:0032801,GO:0000813,GO:0030163,GO:0032940,GO:0009792,GO:0040010,GO:0008340,GO:0005515,GO:0006898,GO:0040011,GO:0005829,GO:0018996,GO:0040035,GO:0002119	N	0	OVOC6398	99.07	1e-158	441	tr|A8PDY4|A8PDY4_BRUMA	77.42	2e-104	302	nDi.2.2.2.t05122-RA	89.3	4e-122	357	nLs.2.1.2.t05969-RA	77.23	3e-48	157	1						2												2					1
nOo.2.0.1.t00584	mitochondrial ribosomal protein l48	GO:0040010,GO:0006898,GO:0002119,GO:0009792	N	0	OVOC6397	98.95	5e-136	381	tr|A8PDY3|A8PDY3_BRUMA	78.28	5e-109	313	nDi.2.2.2.t05122-RA	84.82	4e-117	343	nLs.2.1.2.t05967-RA	84.11	8e-59	182
nOo.2.0.1.t00585	no description		N	0	OVOC6395	99.64	0	543	tr|A8PDY1|A8PDY1_BRUMA	56.76	2e-65	204	nDi.2.2.2.t05123-RA	66.67	4e-43	147	nLs.2.1.2.t05966-RA	54.94	8e-92	275							6		3	1	2	1
nOo.2.0.1.t00586	no description		N	0	OVOC6393	96.53	0	1177	tr|A8PDX8|A8PDX8_BRUMA	78.46	0	966	nDi.2.2.2.t05126-RA	82.15	0	1001	nLs.2.1.2.t05963-RA	73.72	0	913	3			1	1	1	3			2	1	1							2
nOo.2.0.1.t00587	actin-depolymerizing factor 1	GO:0051015,GO:0009792,GO:0005865,GO:0008340,GO:0040011,GO:0040035,GO:0030838,GO:0030042,GO:0040007,GO:0002119,GO:0030240,GO:0051014	N	0	OVOC6392	100	8e-122	343	tr|A8PDX6|A8PDX6_BRUMA	100	7e-122	343	nDi.2.2.2.t05127-RA	98.8	5e-121	341	nLs.2.1.2.t05962-RA	99.4	4e-121	341	7	3		4	5	4	7	4		5	5	3	3	4		3	4	4	7	2		3	4	3
nOo.2.0.1.t00588	t-complex protein 1 subunit eta	GO:0005524,GO:0042802,GO:0051084,GO:0009792,GO:0005832,GO:0006915,GO:0051082,GO:0006898,GO:0040011,GO:0040035,GO:0005739,GO:0040007,GO:0002119,GO:0042026	N	0	OVOC6391	100	0	1092	tr|A8PDX3|A8PDX3_BRUMA	95.49	0	1051	nDi.2.2.2.t05128-RA	96.62	0	1066	nLs.2.1.2.t05961-RA	94.54	0	1043	22	6	1	13	12	14	20	15	1	11	10	9	7	9		8	6	6	20	15	1	18	18	14
nOo.2.0.1.t00589	erv1 alr family protein	GO:0055114,GO:0016972,GO:0045454	N	1	OVOC4629	95.45	0	1248	tr|A8Q1B1|A8Q1B1_BRUMA	83.59	0	1033	nDi.2.2.2.t00882-RA	87.33	0	1095	nLs.2.1.2.t03794-RA	78.34	0	965	7		8
nOo.2.0.1.t00590	tata-binding protein-associated factor 172	GO:0003677,GO:0005524,GO:0004386	N	0	OVOC4633	99.65	0	3490	tr|A8Q1B0|A8Q1B0_BRUMA	89.46	0	1651	nDi.2.2.2.t00883-RA	91.93	0	3216	nLs.2.1.2.t03793-RA	87.06	0	2971
nOo.2.0.1.t00591	tyrosyl-dna phosphodiesterase 1	GO:0005634,GO:0006281,GO:0008234,GO:0006508,GO:0008081	N	0	OVOC4634	99.55	0	1389	tr|A8Q1A6|A8Q1A6_BRUMA	82.82	0	801	nDi.2.2.2.t00884-RA	94.46	0	1321	nLs.2.1.2.t08933-RA	82.12	0	1101
nOo.2.0.1.t00592	thioredoxin reductase 3	GO:0015035,GO:0009055,GO:0050661,GO:0005829,GO:0050660,GO:0055114,GO:0045454,GO:0004791	Y	0	OVOC4636	96.38	0	1261	tr|A8Q1A2|A8Q1A2_BRUMA	85.87	0	1111	nDi.2.2.2.t00886-RA	90.25	0	1176	nLs.2.1.2.t08271-RA	88.78	0	1082	2						1						6	3		4	2	5	9			3	4	3
nOo.2.0.1.t00593	no description		N	0	OVOC4637	98.68	0	603	tr|A8Q1A1|A8Q1A1_BRUMA	75.93	3e-125	370	nDi.2.2.2.t00888-RA	71.07	0	889	nLs.2.1.2.t08270-RA	61.29	0	714
nOo.2.0.1.t00594	no description		N	0	OVOC6749	100	1e-21	80.1	tr|A8NCT7|A8NCT7_BRUMA	71.43	7e-12	53.9	#N/A	#N/A	#N/A	#N/A	#N/A	#N/A	#N/A	#N/A
nOo.2.0.1.t00595	egf-like domain containing protein	GO:0005515	N	1	OVOC6752	99.78	0	968	tr|A8QEZ7|A8QEZ7_BRUMA	72.34	0	687	nDi.2.2.2.t05996-RA	80.52	0	685	nLs.2.1.2.t02295-RA	71.58	0	678
nOo.2.0.1.t00596	gtp-binding protein 2	GO:0006184,GO:0042802,GO:0003746,GO:0005525,GO:0006414,GO:0003924	N	0	OVOC6753	99.64	0	1143	tr|A8QEZ6|A8QEZ6_BRUMA	87.72	0	1032	nDi.2.2.2.t03939-RA	88.93	0	1042	nLs.2.1.2.t02296-RA	86.89	0	1011																									1
nOo.2.0.1.t00597	striatin-3 isoform 1	GO:0030425,GO:0005654,GO:0070016,GO:0043025,GO:0000122,GO:0032355,GO:0005794,GO:0045944,GO:0005886,GO:0000159,GO:0051721,GO:0003700,GO:0033147,GO:0032403	N	0	OVOC6754	96.17	0	1513	tr|A8QEZ5|A8QEZ5_BRUMA	86.05	0	1417	nDi.2.2.2.t03938-RA	87.67	0	1395	nLs.2.1.2.t02297-RA	86.24	0	1367							2												4	1
nOo.2.0.1.t00598	no description		N	0	OVOC6755	99.75	0	843	tr|A8QEZ4|A8QEZ4_BRUMA	74.89	0	689	nDi.2.2.2.t03937-RA	73.88	0	680	#N/A	#N/A	#N/A	#N/A
nOo.2.0.1.t00599	no description		N	0	OVOC826	99.5	7e-144	402	tr|A8QC57|A8QC57_BRUMA	69.72	5e-104	303	nDi.2.2.2.t06691-RA	71.1	4e-104	302	nLs.2.1.2.t01965-RA	58.06	1e-66	206
nOo.2.0.1.t00600	gtp-binding protein 5	GO:0000287,GO:0006184,GO:0005525,GO:0003924	N	0	OVOC13428	100	0	778	tr|A8QC56|A8QC56_BRUMA	85.98	0	591	nDi.2.2.2.t06690-RA	89.1	0	639	nLs.2.1.2.t08359-RA	84.92	0	602
nOo.2.0.1.t00601	nuclear hormone receptor e75	GO:0003707,GO:0005634,GO:0006355,GO:0008270,GO:0043565,GO:0043401,GO:0032501,GO:0003700	N	0	OVOC827	97.66	0	804	tr|A8QGV0|A8QGV0_BRUMA	76.39	0	638	nDi.2.2.2.t04428-RA	79.49	0	680	nLs.2.1.2.t08361-RA	68.59	0	636
nOo.2.0.1.t00602	no description		N	0	#N/A	#N/A	#N/A	#N/A	#N/A	#N/A	#N/A	#N/A	#N/A	#N/A	#N/A	#N/A	#N/A	#N/A	#N/A	#N/A
nOo.2.0.1.t00603	ankyrin repeat and sterile alpha motif domain-containing protein 1b isoform 1	GO:0046875	N	0	OVOC5201	99.39	0	2692	tr|A8Q0R7|A8Q0R7_BRUMA	81.53	0	2112	nDi.2.2.2.t04281-RA	82.84	0	2165	nLs.2.1.2.t01961-RA	78.66	0	2020
nOo.2.0.1.t00604	no description		N	1	OVOC5202	79.78	7e-146	417	tr|A8Q0W8|A8Q0W8_BRUMA	70.85	8e-95	278	nDi.2.2.2.t04282-RA	54.68	8e-88	269	nLs.2.1.2.t01960-RA	46.57	2e-44	154
nOo.2.0.1.t00605	no description		N	1	OVOC5202	98.44	3e-38	132	#N/A	#N/A	#N/A	#N/A	nDi.2.2.2.t04282-RA	87.5	3e-32	115	nLs.2.1.2.t01960-RA	78.13	7e-29	105
nOo.2.0.1.t00606	cuticle collagen dpy-7	GO:0008152,GO:0003824	N	0	OVOC5203	77.41	4e-129	365	tr|A8Q0W5|A8Q0W5_BRUMA	71.05	3e-35	123	nDi.2.2.2.t09059-RA	37.65	6e-08	50.4	#N/A	#N/A	#N/A	#N/A
nOo.2.0.1.t00607	no description		N	1	OVOC2872	100	1e-97	282	tr|A8PSN0|A8PSN0_BRUMA	66.67	1e-54	172	#N/A	#N/A	#N/A	#N/A	nLs.2.1.2.t05778-RA	59.15	1e-22	90.9
nOo.2.0.1.t00608	thymidylate synthase	GO:0005759,GO:0006260,GO:0009888,GO:0046683,GO:0005515,GO:0000083,GO:0005829,GO:0006206,GO:0032259,GO:0005654,GO:0006281,GO:0048513,GO:0006231,GO:0046134,GO:0004799,GO:0005743,GO:0048015,GO:0036094	N	0	OVOC2869	99.52	0	865	tr|A8P7A2|A8P7A2_BRUMA	85.12	0	739	nDi.2.2.2.t04065-RA	90	0	776	nLs.2.1.2.t09348-RA	83.9	0	735	2			1			3				1
nOo.2.0.1.t00609	no description		Y	0	OVOC2866	97.25	0	704	tr|A8PSN9|A8PSN9_BRUMA	77.84	9e-93	278	nDi.2.2.2.t04063-RA	78.38	0	592	nLs.2.1.2.t06735-RA	65.05	2e-166	472
nOo.2.0.1.t00610	ns1 binding protein	GO:0005515	N	0	OVOC2864	95.5	0	1578	tr|A8PSP1|A8PSP1_BRUMA	75.74	0	1202	nDi.2.2.2.t04062-RA	75.06	0	1224	nLs.2.1.2.t06736-RA	69.17	0	1117	1						3												1
nOo.2.0.1.t00611	beta- -galactosyltransferase brn	GO:0006486,GO:0008194,GO:0005794,GO:0016021,GO:0008378	N	1	OVOC2863	96	0	789	tr|A8PSP3|A8PSP3_BRUMA	82.25	0	595	nDi.2.2.2.t04061-RA	84.1	0	615	nLs.2.1.2.t06737-RA	71.58	5e-148	424
nOo.2.0.1.t00612	no description		N	0	OVOC2862	99.62	0	544	tr|A8PSP6|A8PSP6_BRUMA	55.17	8e-91	270	nDi.2.2.2.t04060-RA	65.48	2e-128	369	nLs.2.1.2.t06738-RA	63.46	8e-117	344
nOo.2.0.1.t00613	protein disulfide-isomerase a6	GO:0015035,GO:0009055,GO:0016853,GO:0045454,GO:0006662,GO:0040011,GO:0040007,GO:0002119	N	0	OVOC2861	97.47	0	871	tr|A8PSP8|A8PSP8_BRUMA	82.35	0	769	nDi.2.2.2.t04058-RA	85.23	0	740	nLs.2.1.2.t06739-RA	83.6	0	749	15	5	2	1	1	1	11	4		1	1	1		1				9	12	2		1	1	1
nOo.2.0.1.t00614	no description		N	0	OVOC2860	98.8	0	679	tr|A8PSQ0|A8PSQ0_BRUMA	93.9	0	652	nDi.2.2.2.t04057-RA	95.12	0	665	nLs.2.1.2.t06740-RA	94.19	0	657
nOo.2.0.1.t00615	prickle-like protein 2	GO:0016327,GO:0005515,GO:0008270,GO:0031175,GO:0016328,GO:0005737,GO:0045197	N	0	OVOC4773	98.97	0	1006	tr|A8PZZ4|A8PZZ4_BRUMA	85.13	0	793	nDi.2.2.2.t00997-RA	64.78	0	648	nLs.2.1.2.t04737-RA	85.89	0	804
nOo.2.0.1.t00616	3 -phosphoadenosine 5 -phosphosulfate synthase 2	GO:0000103,GO:0008340,GO:0005524,GO:0050428,GO:0004020,GO:0004781	Y	0	OVOC4776	98.89	0	1298	tr|A8PZK4|A8PZK4_BRUMA	87.58	0	1160	nDi.2.2.2.t01000-RA	91.27	0	1219	nLs.2.1.2.t04738-RA	86.44	0	1227	1						1												9	1		3	5	1
nOo.2.0.1.t00617	transthyretin-like family protein	GO:0005615	Y	0	OVOC4777	97.87	6e-102	291	tr|A8PZK3|A8PZK3_BRUMA	85.71	1e-90	262	nDi.2.2.2.t01001-RA	77.3	3e-81	239	nLs.2.1.2.t04739-RA	71.43	2e-81	242
nOo.2.0.1.t00618	pctaire class cell cycle kinase protein isoform b	GO:0004674,GO:0005524,GO:0006468	N	0	OVOC4779	100	2e-73	218	tr|A8PYJ0|A8PYJ0_BRUMA	80.56	7e-36	129	nDi.2.2.2.t08165-RA	87.38	2e-63	192	nLs.2.1.2.t08424-RA	82.52	2e-55	184
nOo.2.0.1.t00619	pctaire class cell cycle kinase family member (pct-1)	GO:0030424,GO:0030425,GO:0004713,GO:0004674,GO:0005524,GO:0005515,GO:0051301,GO:0006468	N	0	OVOC4780	99.8	0	1017	tr|A8PYJ0|A8PYJ0_BRUMA	95.12	0	846	nDi.2.2.2.t08166-RA	95.83	0	753	nLs.2.1.2.t08424-RA	93.5	0	833
nOo.2.0.1.t00620	calcium-independent phospholipase a2-gamma	GO:0016787,GO:0006629	N	0	OVOC4782	98.08	0	1033	tr|A8PYJ4|A8PYJ4_BRUMA	90.79	0	743	nDi.2.2.2.t08167-RA	90.07	0	808	nLs.2.1.2.t08423-RA	74.78	0	667									1
nOo.2.0.1.t00621	zinc finger swim domain-containing protein kiaa0913-like	GO:0008270	N	0	OVOC4783	99.04	0	2699	tr|A8PYJ6|A8PYJ6_BRUMA	86.07	0	2375	nDi.2.2.2.t01452-RA	88.68	0	1757	nLs.2.1.2.t09841-RA	85.09	0	1313
nOo.2.0.1.t00622	neuroendocrine convertase 2	GO:0030424,GO:0004252,GO:0008340,GO:0006508,GO:0061096	Y	1	OVOC6607	99.85	0	1390	tr|Q3LS74|Q3LS74_BRUMA	94.86	0	1309	nDi.2.2.2.t04050-RA	92.32	0	1327	nLs.2.1.2.t03473-RA	90.33	0	1263																			1
nOo.2.0.1.t00623	xanthine uracil permease family protein	GO:0055085,GO:0016021,GO:0005215	N	11	OVOC6608	100	0	1141	tr|A8QF70|A8QF70_BRUMA	91.47	0	1058	nDi.2.2.2.t04049-RA	93.95	0	1058	nLs.2.1.2.t03472-RA	91.56	0	1026
nOo.2.0.1.t00624	no description		N	0	OVOC6609	90.98	0	667	tr|A8QF71|A8QF71_BRUMA	55.23	2e-129	377	nDi.2.2.2.t04048-RA	61.93	5e-151	432	nLs.2.1.2.t03471-RA	51.6	1e-109	328
nOo.2.0.1.t00625	gamma-soluble nsf attachment protein	GO:0006886,GO:0005622,GO:0005488	N	0	OVOC6610	100	0	656	tr|A8QF72|A8QF72_BRUMA	77.99	5e-177	495	nDi.2.2.2.t04047-RA	79.25	2e-176	494	nLs.2.1.2.t03470-RA	77.99	9e-178	497																			1
nOo.2.0.1.t00626	sec23 protein	GO:0048477,GO:0032940,GO:0009792,GO:0006915,GO:0006886,GO:0040010,GO:0006898,GO:0018996,GO:0030127,GO:0008270,GO:0006888,GO:0002119,GO:0030421	N	0	OVOC6611	94.67	0	1571	tr|A8QF73|A8QF73_BRUMA	89.22	0	1498	nDi.2.2.2.t04046-RA	91.33	0	1550	nLs.2.1.2.t03469-RA	90.46	0	1502	5	1	1	2	1	3	5	1	2	2	2	2	5						12	5	1	7	3	5
nOo.2.0.1.t00627	small subunit ribosomal protein 25	GO:0005840,GO:0040010,GO:0009792	N	0	OVOC6612	100	1e-85	249	tr|A8QF75|A8QF75_BRUMA	97.62	6e-65	196	nDi.2.2.2.t04045-RA	85.53	5e-63	192	nLs.2.1.2.t03468-RA	80.99	2e-54	173			1					1					1		2				1	1	1	1	1	1
nOo.2.0.1.t00628	alcohol dehydrogenase class iii	GO:0045777,GO:0006069,GO:0032496,GO:0003016,GO:0000166,GO:0008270,GO:0005739,GO:0004024,GO:0051903,GO:0051409,GO:0018467,GO:0042803,GO:0018119,GO:0051775,GO:0001523,GO:0046294,GO:0005504	N	0	OVOC6614	99.48	0	780	tr|A8QF76|A8QF76_BRUMA	88.44	0	690	nDi.2.2.2.t04044-RA	90.81	0	731	nLs.2.1.2.t09783-RA	87.63	0	695
nOo.2.0.1.t00629	trna (uracil-5-)-methyltransferase a	GO:0006396,GO:0001510,GO:0000166,GO:0008173	N	0	OVOC6615	96.93	0	1327	tr|A8QF77|A8QF77_BRUMA	75.18	0	1021	nDi.2.2.2.t04043-RA	78.57	0	1082	nLs.2.1.2.t06766-RA	70.73	0	789
nOo.2.0.1.t00630	no description		N	0	OVOC6616	97.91	0	1233	tr|A8QF78|A8QF78_BRUMA	60	0	638	nDi.2.2.2.t04042-RA	64.54	0	740	nLs.2.1.2.t06767-RA	60.79	0	606
nOo.2.0.1.t00631	no description		N	0	OVOC4607	99.83	0	1251	tr|A8Q1F1|A8Q1F1_BRUMA	48.83	0	550	nDi.2.2.2.t00861-RA	83.36	0	1011	nLs.2.1.2.t04753-RA	39.56	1e-79	260
nOo.2.0.1.t00632	lbp bpi cetp c-terminal domain containing protein	GO:0008289	N	0	OVOC4608	99.47	0	1167	tr|A8Q1E9|A8Q1E9_BRUMA	82.39	0	1031	nDi.2.2.2.t00862-RA	89.29	0	978	nLs.2.1.2.t04755-RA	87.17	0	819
nOo.2.0.1.t00633	cre-bcc- protein	GO:0090090,GO:0003723,GO:0005515	N	0	OVOC4610	99.73	0	1522	tr|A8Q1E6|A8Q1E6_BRUMA	85.97	0	1291	nDi.2.2.2.t00863-RA	92.43	0	1425	nLs.2.1.2.t04756-RA	82.84	0	1301
nOo.2.0.1.t00634	no description		Y	0	OVOC4613	90.52	2e-46	147	#N/A	#N/A	#N/A	#N/A	nDi.2.2.2.t00864-RA	53.42	4e-33	114	nLs.2.1.2.t04758-RA	48.67	4e-18	75.5			1																		1
nOo.2.0.1.t00635	nsfl1 cofactor p47	GO:0016020,GO:0009055,GO:0005515,GO:0008137	N	0	OVOC4615	91.83	0	843	tr|A8Q1E1|A8Q1E1_BRUMA	75.87	1e-160	464	nDi.2.2.2.t00867-RA	87.11	1e-119	354	nLs.2.1.2.t04760-RA	66.94	0	647	5						8	1		1			1						6			1		2
nOo.2.0.1.t00636	no description		N	0	OVOC4616	100	2e-58	181	#N/A	#N/A	#N/A	#N/A	#N/A	#N/A	#N/A	#N/A	#N/A	#N/A	#N/A	#N/A
nOo.2.0.1.t00637	thrombospondin n-terminal -like domain containing protein	GO:0007399,GO:0005515,GO:0065008,GO:0044425,GO:0009987,GO:0005886	N	1	OVOC4618	99.31	0	2403	tr|A8Q1D7|A8Q1D7_BRUMA	82.27	0	1828	nDi.2.2.2.t00870-RA	85.17	0	2103	nLs.2.1.2.t04762-RA	77.22	0	1932
nOo.2.0.1.t00638	osm9	GO:0040040,GO:0007629,GO:0043052,GO:0043025,GO:0006972,GO:0016021,GO:0055085,GO:0007608,GO:0009612,GO:0006811,GO:0009408,GO:0005261,GO:0008355,GO:0022401,GO:0048060,GO:0007605,GO:0031513	N	4	OVOC4619	88.96	0	850	tr|A8Q1D4|A8Q1D4_BRUMA	89.76	0	673	nDi.2.2.2.t00871-RA	77.27	0	745	nLs.2.1.2.t03803-RA	79.43	2e-143	414
nOo.2.0.1.t00639	no description		N	0	OVOC4607	99.83	0	1251	tr|A8Q1F1|A8Q1F1_BRUMA	48.83	0	550	nDi.2.2.2.t00861-RA	83.36	0	1011	nLs.2.1.2.t04753-RA	39.56	1e-79	260
nOo.2.0.1.t00640	lbp bpi cetp c-terminal domain containing protein	GO:0008289	N	0	OVOC4608	99.47	0	1167	tr|A8Q1E9|A8Q1E9_BRUMA	82.39	0	1031	nDi.2.2.2.t00862-RA	89.29	0	978	nLs.2.1.2.t04755-RA	87.17	0	819
nOo.2.0.1.t00641	cre-bcc- protein	GO:0090090,GO:0003723,GO:0005515	N	0	OVOC4610	99.73	0	1522	tr|A8Q1E6|A8Q1E6_BRUMA	85.97	0	1291	nDi.2.2.2.t00863-RA	92.43	0	1425	nLs.2.1.2.t04756-RA	82.84	0	1301
nOo.2.0.1.t00642	no description		Y	0	OVOC4613	90.52	2e-46	147	#N/A	#N/A	#N/A	#N/A	nDi.2.2.2.t00864-RA	53.42	4e-33	114	nLs.2.1.2.t04758-RA	48.67	4e-18	75.5
nOo.2.0.1.t00644	no description		N	0	OVOC4616	100	2e-58	181	#N/A	#N/A	#N/A	#N/A	#N/A	#N/A	#N/A	#N/A	#N/A	#N/A	#N/A	#N/A
nOo.2.0.1.t00645	thrombospondin n-terminal -like domain containing protein	GO:0007399,GO:0005515,GO:0065008,GO:0044425,GO:0009987,GO:0005886	N	1	OVOC4618	99.31	0	2403	tr|A8Q1D7|A8Q1D7_BRUMA	82.27	0	1828	nDi.2.2.2.t00870-RA	85.17	0	2103	nLs.2.1.2.t04762-RA	77.22	0	1932
nOo.2.0.1.t00646	osm9	GO:0040040,GO:0007629,GO:0043052,GO:0043025,GO:0006972,GO:0016021,GO:0055085,GO:0007608,GO:0009612,GO:0006811,GO:0009408,GO:0005261,GO:0008355,GO:0022401,GO:0048060,GO:0007605,GO:0031513	N	4	OVOC4619	88.96	0	850	tr|A8Q1D4|A8Q1D4_BRUMA	89.76	0	673	nDi.2.2.2.t00871-RA	77.27	0	745	nLs.2.1.2.t03803-RA	79.43	2e-143	414
nOo.2.0.1.t00647	mothers against decapentaplegic 2	GO:0042177,GO:0031625,GO:0043009,GO:0005160,GO:0017015,GO:0019901,GO:0007389,GO:0045216,GO:0070410,GO:0006917,GO:0000987,GO:0001102,GO:0003700,GO:0071141,GO:0005654,GO:0045930,GO:0048729,GO:0035413,GO:0051240,GO:0090263,GO:0001666,GO:0031053,GO:0001933,GO:0045944,GO:0019902,GO:0005637,GO:0006919,GO:0048598,GO:0042993,GO:0032909,GO:0007183,GO:0001503,GO:0007050,GO:0043235,GO:0000122,GO:0032101,GO:…	N	0	OVOC4602	99.48	0	796	tr|A8Q1F8|A8Q1F8_BRUMA	86.49	0	736	nDi.2.2.2.t00855-RA	91.55	0	801	nLs.2.1.2.t07041-RA	86.23	0	732
nOo.2.0.1.t00648	briggsae cbr-col-125 protein	GO:0042302,GO:0009792,GO:0019915,GO:0040011,GO:0006898,GO:0010171,GO:0016021,GO:0005581,GO:0040007,GO:0002119,GO:0040002	N	1	OVOC4603	99.71	0	651	tr|A8Q1F6|A8Q1F6_BRUMA	86.93	2e-91	280	nDi.2.2.2.t00856-RA	84.17	5e-104	314	nLs.2.1.2.t07042-RA	87.99	1e-87	270							1		2				2	1	1
nOo.2.0.1.t00649	traf3-interacting protein 1	GO:0045184,GO:0030992,GO:0006972,GO:0005932,GO:0035085,GO:0042073,GO:0035058,GO:0048609,GO:0006935,GO:0055088,GO:0006461,GO:0005215,GO:0043053	N	0	OVOC4606	98.67	0	530	tr|A8Q1F2|A8Q1F2_BRUMA	73.13	3e-141	424	nDi.2.2.2.t00860-RA	77.26	6e-149	443	nLs.2.1.2.t07045-RA	69.43	2e-132	401
nOo.2.0.1.t00650	no description		N	0	OVOC4607	99.85	0	1429	tr|A8Q1F1|A8Q1F1_BRUMA	46.99	0	587	nDi.2.2.2.t00861-RA	80.06	0	1098	nLs.2.1.2.t04753-RA	39.56	1e-78	259
nOo.2.0.1.t00651	lbp bpi cetp c-terminal domain containing protein	GO:0008289	N	0	OVOC4608	99.47	0	1167	tr|A8Q1E9|A8Q1E9_BRUMA	82.39	0	1031	nDi.2.2.2.t00862-RA	89.29	0	978	nLs.2.1.2.t04755-RA	87.17	0	819
nOo.2.0.1.t00652	cre-bcc- protein	GO:0090090,GO:0003723,GO:0005515	N	0	OVOC4610	99.73	0	1522	tr|A8Q1E6|A8Q1E6_BRUMA	85.97	0	1291	nDi.2.2.2.t00863-RA	92.43	0	1425	nLs.2.1.2.t04756-RA	82.84	0	1301
nOo.2.0.1.t00653	patatin family	GO:0016787,GO:0006629	N	0	OVOC2466	100	0	509	tr|A8NUD7|A8NUD7_BRUMA	83.06	2e-143	412	nDi.2.2.2.t07801-RA	85.88	7e-150	432	nLs.2.1.2.t03383-RA	70.83	0	613
nOo.2.0.1.t00654	no description		N	1	OVOC2464	98.86	2e-59	179	#N/A	#N/A	#N/A	#N/A	#N/A	#N/A	#N/A	#N/A	#N/A	#N/A	#N/A	#N/A
nOo.2.0.1.t00655	no description		N	0	OVOC2463	100	7e-91	265	tr|A8NR25|A8NR25_BRUMA	78.68	1e-36	124	nDi.2.2.2.t08961-RA	85.29	5e-41	146	nLs.2.1.2.t08873-RA	75.35	9e-38	127
nOo.2.0.1.t00656	fibronectin type iii domain-containing protein 3b	GO:0005515	N	0	OVOC2462	99.66	0	2308	tr|A8NR26|A8NR26_BRUMA	85.39	0	2004	nDi.2.2.2.t08961-RA	89.35	0	2026	nLs.2.1.2.t05168-RA	85.89	0	1994
nOo.2.0.1.t00657	no description		N	0	OVOC2461	100	4e-60	180	tr|A8NR27|A8NR27_BRUMA	64.95	1e-40	130	nDi.2.2.2.t06469-RA	76.74	3e-41	135	nLs.2.1.2.t05167-RA	75.28	5e-46	144	1						1	2											4			1		1
nOo.2.0.1.t00658	trafficking protein particle complex subunit 4	GO:0016020,GO:0030425,GO:0016358,GO:0045212,GO:0008021,GO:0030008,GO:0005795,GO:0005515,GO:0006888	N	0	OVOC2460	98.03	4e-147	411	tr|A8NR28|A8NR28_BRUMA	91.63	1e-138	389	nDi.2.2.2.t06470-RA	91.28	5e-99	286	nLs.2.1.2.t05166-RA	87.68	4e-133	375	1																		1
nOo.2.0.1.t00659	no description		N	0	OVOC2459	99.27	0	564	tr|A8NR29|A8NR29_BRUMA	60.61	2e-121	354	nDi.2.2.2.t06471-RA	62.99	5e-125	363	#N/A	#N/A	#N/A	#N/A
nOo.2.0.1.t00660	rna recognition motif domain containing protein	GO:0000166,GO:0003676	N	0	OVOC10858	100	1e-68	221	tr|A8PFD3|A8PFD3_BRUMA	98.35	4e-92	278	nDi.2.2.2.t03037-RA	100	2e-70	220	nLs.2.1.2.t00728-RA	100	2e-70	218	1		1																3	2		1	1	1
nOo.2.0.1.t00661	denn domain-containing protein 5a	GO:0005515	N	0	OVOC10857	97.38	0	2932	tr|A8PFD5|A8PFD5_BRUMA	83.86	0	2472	nDi.2.2.2.t03036-RA	84.23	0	1859	nLs.2.1.2.t00727-RA	82.37	0	1607					1
nOo.2.0.1.t00662	solute carrier family 35 (udp-glucuronic acid udp-n-acetylgalactosamine dual transporter) member d1	GO:0002009,GO:0016051,GO:0018991,GO:0040025,GO:0009792,GO:0044281,GO:0015781,GO:0016021,GO:0005789,GO:0015165,GO:0044249	N	9	OVOC10856	92.05	0	594	tr|A8PFD6|A8PFD6_BRUMA	74.62	1e-173	486	nDi.2.2.2.t03034-RA	79.01	0	516	nLs.2.1.2.t00726-RA	68.44	3e-122	353
nOo.2.0.1.t00663	ubiquitin carboxyl-terminal hydrolase 25	GO:0008234,GO:0006511,GO:0006464,GO:0004221	N	1	OVOC10855	93.05	0	2287	tr|A8PFD7|A8PFD7_BRUMA	76.86	0	1795	nDi.2.2.2.t03033-RA	85.99	0	2127	nLs.2.1.2.t00725-RA	78.5	0	1878	1						1												1	1	2
nOo.2.0.1.t00664	7sk snrna methylphosphate capping enzyme	GO:0000003,GO:0040010,GO:0008168,GO:0040011,GO:0032259,GO:0002119,GO:0009792	N	0	OVOC10854	99.47	0	1176	tr|A8PFD8|A8PFD8_BRUMA	83.69	0	858	nDi.2.2.2.t03031-RA	76.51	0	838	nLs.2.1.2.t00724-RA	80.43	0	845
nOo.2.0.1.t00665	zinc finger protein	GO:0005515,GO:0008270,GO:0005622	N	0	OVOC10850	99.73	0	1476	tr|A8PFE0|A8PFE0_BRUMA	67.99	0	999	nDi.2.2.2.t02892-RA	69.58	0	988	nLs.2.1.2.t00721-RA	68.8	0	961							1			1	1	1
nOo.2.0.1.t00666	voltage-gated potassium shaker-family ( kv1-like) alpha-subunit	GO:0007629,GO:0048675,GO:0048150,GO:0005515,GO:0007611,GO:0008076,GO:0050909,GO:0008345,GO:0007619,GO:0005249,GO:0034765,GO:0007637,GO:0045187,GO:0060025,GO:0001508,GO:0009584,GO:0071805	N	6	OVOC10849	99.75	0	806	tr|A8PFE1|A8PFE1_BRUMA	85.71	0	626	nDi.2.2.2.t02894-RA	90.2	0	681	nLs.2.1.2.t00720-RA	90.57	0	516
nOo.2.0.1.t00667	rna-binding protein 7-like	GO:0000166,GO:0003676	N	0	OVOC4689	100	6e-124	348	tr|A8PZV7|A8PZV7_BRUMA	75	1e-73	219	nDi.2.2.2.t01033-RA	82.17	2e-94	275	nLs.2.1.2.t03713-RA	75.94	4e-66	201
nOo.2.0.1.t00668	g-protein-linked acetylcholine receptor family member (gar-1)	GO:0016907,GO:0007213,GO:0007271,GO:0040011,GO:0016021,GO:0045211	N	6	OVOC4705	99.56	0	931	tr|A8NX56|A8NX56_BRUMA	52.17	7e-28	109	nDi.2.2.2.t01030-RA	82.6	0	746	nLs.2.1.2.t03714-RA	83.48	2e-126	373
nOo.2.0.1.t00669	no description		N	0	OVOC4706	99.03	0	2268	tr|A8PZV9|A8PZV9_BRUMA	78.72	0	1825	nDi.2.2.2.t01029-RA	87.34	0	2032	nLs.2.1.2.t03715-RA	82	0	1917
nOo.2.0.1.t00670	no description		N	0	OVOC4707	100	0	639	tr|A8PZW0|A8PZW0_BRUMA	86.56	0	556	nDi.2.2.2.t01028-RA	91.3	0	569	nLs.2.1.2.t03717-RA	86.92	0	578
nOo.2.0.1.t00671	aldo keto reductase family protein	GO:0040010,GO:0040011,GO:0002119,GO:0055114,GO:0016491,GO:0009792	N	0	OVOC4708	99.32	0	615	tr|A8PZW2|A8PZW2_BRUMA	88.18	0	550	nDi.2.2.2.t01027-RA	85.81	0	537	nLs.2.1.2.t03718-RA	83.78	0	516	11	3		2	2	2	10	1		2	3	2	1						8	1		1	1	1
nOo.2.0.1.t00672	3 -5 exonuclease	GO:0002009,GO:0005622,GO:0006139,GO:0003676,GO:0008408,GO:0005515,GO:0018996,GO:0040011	N	0	OVOC4710	100	0	751	tr|A8PZW4|A8PZW4_BRUMA	94.97	0	721	nDi.2.2.2.t01025-RA	96.3	0	730	nLs.2.1.2.t03719-RA	94.18	0	722
nOo.2.0.1.t00673	no description		N	0	#N/A	#N/A	#N/A	#N/A	#N/A	#N/A	#N/A	#N/A	#N/A	#N/A	#N/A	#N/A	#N/A	#N/A	#N/A	#N/A
nOo.2.0.1.t00674	no description		N	5	OVOC12710	66.97	9e-99	293	#N/A	#N/A	#N/A	#N/A	nDi.2.2.2.t05844-RA	66.67	2e-61	194	nLs.2.1.2.t00492-RA	39.81	1e-39	140
nOo.2.0.1.t00675	hypothetical protein Bm1_13490 [Brugia malayi]	GO:0044260,GO:0031323,GO:0080090,GO:0060255	N	0	OVOC9612	94.61	0	957	tr|A8P0J4|A8P0J4_BRUMA	67.89	0	691	nDi.2.2.2.t06728-RA	76.62	0	729	nLs.2.1.2.t08883-RA	68.38	0	563
nOo.2.0.1.t00676	n t family member (cit- )	GO:0006355,GO:0000079,GO:0019901	N	0	OVOC9613	84	1e-139	402	tr|A8P0J4|A8P0J4_BRUMA	80.92	3e-155	460	nDi.2.2.2.t06729-RA	87.34	6e-172	486	nLs.2.1.2.t08882-RA	81.64	6e-158	449
nOo.2.0.1.t00677	g-protein-linked acetylcholine receptor family member (gar-2)	GO:0007213,GO:0016907,GO:0016021	N	2	OVOC9614	88.53	0	676	tr|A8NX56|A8NX56_BRUMA	89.6	6e-72	226	nDi.2.2.2.t08348-RA	74.69	0	523	nLs.2.1.2.t09543-RA	65	9e-49	170
nOo.2.0.1.t00678	ankyrin repeat domain-containing protein 50	GO:0040010,GO:0008340,GO:0005515,GO:0006974	N	0	OVOC9615	99.5	0	2031	tr|A8NTQ6|A8NTQ6_BRUMA	82.81	1e-101	320	nDi.2.2.2.t08347-RA	89.53	0	1497	nLs.2.1.2.t07751-RA	73.48	0	669
nOo.2.0.1.t00679	no description		N	0	OVOC4754	99.5	2e-142	398	tr|A8PYH9|A8PYH9_BRUMA	91	2e-134	377	nDi.2.2.2.t06356-RA	90	2e-132	373	nLs.2.1.2.t04380-RA	80.9	2e-120	343	9	3	4	4	5	6	8	8	6	7	7	8	3			3	1	2	10	4	6	7	8	7
nOo.2.0.1.t00680	no description		N	0	OVOC4753	95.16	0	884	tr|A8PYI3|A8PYI3_BRUMA	72.84	0	686	nDi.2.2.2.t06357-RA	80.04	0	746	nLs.2.1.2.t04381-RA	65.06	0	557
nOo.2.0.1.t00681	no description		N	1	OVOC4750	62.15	2e-46	151	tr|A8PYI5|A8PYI5_BRUMA	67.52	4e-45	147	nDi.2.2.2.t06358-RA	87.06	2e-29	107	nLs.2.1.2.t04382-RA	83.75	3e-41	137	4		5	1	1	1	3	2	4	1	1	1							4	3	3	4	4	4
nOo.2.0.1.t00682	ww domain-binding protein 11	GO:0008599,GO:0050699,GO:0005730,GO:0016607,GO:0008380,GO:0050790,GO:0005737	N	0	OVOC4749	99.75	0	821	tr|A8PYI7|A8PYI7_BRUMA	92.65	0	671	nDi.2.2.2.t08164-RA	95.11	0	708	nLs.2.1.2.t04384-RA	88.24	0	640
nOo.2.0.1.t00683	no description		N	0	OVOC4747	77.45	2e-47	148	#N/A	#N/A	#N/A	#N/A	#N/A	#N/A	#N/A	#N/A	#N/A	#N/A	#N/A	#N/A
nOo.2.0.1.t00684	no description		N	1	#N/A	#N/A	#N/A	#N/A	#N/A	#N/A	#N/A	#N/A	#N/A	#N/A	#N/A	#N/A	nLs.2.1.2.t03572-RA	89.66	5e-13	59.3
nOo.2.0.1.t00685	dna topoisomerase 2-binding protein 1	GO:0050794,GO:0005634,GO:0043232,GO:0016853,GO:0006261,GO:0005488,GO:0044446	N	0	OVOC1047	99.35	0	2182	tr|A8QBJ0|A8QBJ0_BRUMA	67.54	0	1122	nDi.2.2.2.t02653-RA	75.87	0	1693	nLs.2.1.2.t00336-RA	67.8	0	1527
nOo.2.0.1.t00686	atp-binding domain-containing protein 4	GO:0005524	N	0	OVOC1048	98.48	4e-140	394	tr|A8QBJ2|A8QBJ2_BRUMA	88.89	2e-119	342	nDi.2.2.2.t02654-RA	90.91	5e-131	370	nLs.2.1.2.t00335-RA	80.49	4e-121	346
nOo.2.0.1.t00687	eukaryotic translation initiation factor 6	GO:0043022,GO:0005634,GO:0005737,GO:0009792,GO:0006413,GO:0003743,GO:0040010,GO:0006898,GO:0042256,GO:0002119	N	0	OVOC1049	100	2e-180	498	tr|A8QBJ4|A8QBJ4_BRUMA	95.51	8e-175	484	nDi.2.2.2.t02655-RA	96.33	1e-174	483	nLs.2.1.2.t00334-RA	94.69	3e-174	482	1						1	1		1
nOo.2.0.1.t00688	dna polymerase alpha catalytic subunit	GO:0031981,GO:0003677,GO:0003887,GO:0006281,GO:0000166,GO:0006271,GO:0001882,GO:0044427,GO:0051329	N	0	OVOC1050	96.99	0	2853	tr|A8QBJ6|A8QBJ6_BRUMA	81.65	0	3830	nDi.2.2.2.t02657-RA	86.63	0	4101	nLs.2.1.2.t00332-RA	85.17	0	2394																			1
nOo.2.0.1.t00689	e3 ubiquitin-protein ligase ubr4	GO:0008270,GO:0016567,GO:0004842	Y	0	OVOC1051	98.8	0	3541	tr|A8QBJ8|A8QBJ8_BRUMA	77.24	0	2839	nDi.2.2.2.t02657-RA	85.63	0	3160	nLs.2.1.2.t00332-RA	74.51	0	2769							1	1
nOo.2.0.1.t00690	er lumen protein retaining receptor	GO:0006886,GO:0005046,GO:0005794,GO:0004872,GO:0016021,GO:0005789,GO:0005801,GO:0016192,GO:0006621	N	2	OVOC4342	100	1e-54	172	tr|A8PZ48|A8PZ48_BRUMA	89.53	4e-50	159	nDi.2.2.2.t01750-RA	90.7	5e-50	158	nLs.2.1.2.t07778-RA	67.82	8e-35	120
nOo.2.0.1.t00691	no description		N	0	OVOC4342	100	1e-28	103	#N/A	#N/A	#N/A	#N/A	#N/A	#N/A	#N/A	#N/A	#N/A	#N/A	#N/A	#N/A
nOo.2.0.1.t00692	ring finger protein unkempt homolog	GO:0008270,GO:0003676	N	0	OVOC4343	98.67	0	1348	tr|A8PZ47|A8PZ47_BRUMA	90.07	0	1271	nDi.2.2.2.t01751-RA	94.72	0	1344	nLs.2.1.2.t01358-RA	91.88	0	1331																			4			1	1	1
nOo.2.0.1.t00693	gpi inositol-deacylase	GO:0006886,GO:0006506,GO:0009792,GO:0031227,GO:0016788	N	0	OVOC4344	99.13	0	947	tr|A8PZ46|A8PZ46_BRUMA	82.13	0	691	nDi.2.2.2.t01753-RA	81.14	0	811	nLs.2.1.2.t01359-RA	80.53	0	744
nOo.2.0.1.t00694	transcription initiation factor	GO:0003677,GO:0005515,GO:0006355,GO:0005669,GO:0003700,GO:0006352	N	0	OVOC4345	99.79	0	972	tr|A8PZ41|A8PZ41_BRUMA	87.84	0	690	nDi.2.2.2.t01754-RA	90.34	0	764	nLs.2.1.2.t01360-RA	85.43	0	765
nOo.2.0.1.t00695	diacylglycerol kinase epsilon	GO:0004143,GO:0007205,GO:0005622,GO:0035556,GO:0071688	Y	1	OVOC4346	95.85	0	846	tr|A8PQE2|A8PQE2_BRUMA	32.78	3e-50	183	nDi.2.2.2.t01756-RA	88.46	0	770	nLs.2.1.2.t07602-RA	85.29	0	748
nOo.2.0.1.t00696	no description		N	0	OVOC4347	92.31	2e-112	337	tr|A8PZ39|A8PZ39_BRUMA	86.56	6e-109	312	nDi.2.2.2.t01757-RA	90.86	2e-108	311	nLs.2.1.2.t07602-RA	80.32	2e-84	264
nOo.2.0.1.t00697	3-ketodihydrosphingosine reductase	GO:0005615,GO:0000166,GO:0030148,GO:0047560,GO:0005789,GO:0055114,GO:0006666	N	2	OVOC4347	99.77	0	891	tr|A8PZ37|A8PZ37_BRUMA	76.98	0	667	nDi.2.2.2.t01759-RA	85.61	0	513	nLs.2.1.2.t07601-RA	72.15	0	625
nOo.2.0.1.t00698	alp enigma encoding family member (alp-1)	GO:0001952,GO:0055120,GO:0008340,GO:0043050,GO:0040011,GO:0008270,GO:0015629,GO:0051371	N	0	OVOC8527	37.57	2e-28	118	tr|A8PZ35|A8PZ35_BRUMA	82.78	0	695	nDi.2.2.2.t01760-RA	86.76	0	742	nLs.2.1.2.t07598-RA	69.76	0	651	11	1		2			15	9		12	10	10	2						4
nOo.2.0.1.t00699	member of ras oncogene family	GO:0016020,GO:0006184,GO:0005622,GO:0003924,GO:0008544,GO:0007264,GO:0005525,GO:0040002,GO:0015031	N	0	OVOC4348	99.07	1e-160	446	tr|A8Q0M4|A8Q0M4_BRUMA	49.76	1e-61	192	nDi.2.2.2.t02838-RA	49.76	1e-61	193	nLs.2.1.2.t09954-RA	50.24	4e-62	194
nOo.2.0.1.t00700	no description		N	0	OVOC2760	99.56	2e-146	414	tr|A8PM98|A8PM98_BRUMA	68.39	5e-63	198	nDi.2.2.2.t04584-RA	75	4e-101	298	nLs.2.1.2.t03483-RA	71.56	9e-92	274
nOo.2.0.1.t00701	protein rop	GO:0000003,GO:0030424,GO:0007271,GO:0001956,GO:0040011,GO:0016081	N	0	OVOC2759	99.15	0	1181	tr|A8P4F7|A8P4F7_BRUMA	95.66	0	1084	nDi.2.2.2.t04583-RA	96.9	0	1157	nLs.2.1.2.t03484-RA	96.21	0	1150	10			2	1	2	10	2			1								20	4	2	10	8	9
nOo.2.0.1.t00702	gdp-fucose protein o-fucosyltransferase 1	GO:0005515,GO:0036066,GO:0046922	N	1	OVOC2758	100	0	813	tr|A8P4F9|A8P4F9_BRUMA	79.22	0	674	nDi.2.2.2.t07514-RA	83.12	0	697	nLs.2.1.2.t03485-RA	79.77	0	612																			1
nOo.2.0.1.t00703	intraflagellar transport protein 81 homolog	GO:0005929,GO:0032006,GO:0005813,GO:0048793	N	0	OVOC2756	99.69	0	1283	tr|A8P4G2|A8P4G2_BRUMA	78.1	3e-125	373	nDi.2.2.2.t07512-RA	78.32	0	1016	nLs.2.1.2.t03487-RA	75.63	0	973
nOo.2.0.1.t00704	no description		N	0	OVOC2755	99.37	0	642	tr|A8P4G3|A8P4G3_BRUMA	92.99	0	634	nDi.2.2.2.t07511-RA	91.77	0	629	nLs.2.1.2.t03488-RA	89.94	0	619	1
nOo.2.0.1.t00705	hypothetical protein LOAG_08860 [Loa loa]	GO:0003677	N	0	OVOC2754	99.74	0	813	tr|A8P4G4|A8P4G4_BRUMA	80.46	0	645	nDi.2.2.2.t07510-RA	88.01	0	712	nLs.2.1.2.t03489-RA	82.61	0	670
nOo.2.0.1.t00706	briggsae cbr-dpy-20 protein	GO:0003677	N	0	OVOC2754	92.15	0	754	tr|A8P4G5|A8P4G5_BRUMA	84.98	0	703	nDi.2.2.2.t07509-RA	85.05	0	701	nLs.2.1.2.t03490-RA	81.7	0	661
nOo.2.0.1.t00707	mec-3	GO:0005634,GO:0016358,GO:0006355,GO:0043565,GO:0008270,GO:0003700,GO:0007638	N	0	OVOC2752	97.54	0	579	tr|A8P4G7|A8P4G7_BRUMA	85.83	1e-150	424	nDi.2.2.2.t07508-RA	87.46	0	511	nLs.2.1.2.t09747-RA	79.36	7e-165	464
nOo.2.0.1.t00708	tyrosine-protein phosphatase non-receptor type 9	GO:0035335,GO:0004872,GO:0004725	N	0	OVOC2751	99.7	0	693	tr|A8P4G8|A8P4G8_BRUMA	88.41	0	627	nDi.2.2.2.t07507-RA	89.02	0	618	nLs.2.1.2.t06088-RA	86.93	0	588							2					1
nOo.2.0.1.t00709	60s ribosomal protein l7a	GO:0005840,GO:0042254	N	0	OVOC2749	100	0	536	tr|A8P4H1|A8P4H1_BRUMA	94.34	1e-176	490	nDi.2.2.2.t09055-RA	94.72	2e-176	490	nLs.2.1.2.t06090-RA	94.72	4e-177	491	2		1				2	1	3		1		1		3				3		7	1	1	1
nOo.2.0.1.t00710	major facilitator superfamily transporter	GO:0000003,GO:0055085,GO:0040010,GO:0006898,GO:0016021	N	11	OVOC2748	97.04	0	1056	tr|A8P4H4|A8P4H4_BRUMA	75.39	0	853	nDi.2.2.2.t09054-RA	84.26	0	931	nLs.2.1.2.t06091-RA	73.72	0	848			1				1												2	1	3	1	1
nOo.2.0.1.t00711	protein isoform a	GO:0005515	N	0	OVOC8751	95.76	0	917	tr|A8Q2M2|A8Q2M2_BRUMA	72.78	0	650	nDi.2.2.2.t00117-RA	82.72	4e-111	347	nLs.2.1.2.t06202-RA	62.62	5e-180	518
nOo.2.0.1.t00712	no description		N	0	OVOC8752	94.22	0	756	tr|A8P9C3|A8P9C3_BRUMA	27.44	8e-15	72.8	nDi.2.2.2.t09486-RA	25.64	5e-26	105	nLs.2.1.2.t08191-RA	24.94	2e-28	113
nOo.2.0.1.t00713	proton-coupled amino acid transporter 1	GO:0016021	N	10	OVOC8753	92.6	0	791	tr|A8Q2M3|A8Q2M3_BRUMA	80.41	0	729	nDi.2.2.2.t00118-RA	80.49	0	749	nLs.2.1.2.t06203-RA	79.19	0	717
nOo.2.0.1.t00714	fatty acid retinoid binding protein precursor	GO:0016918,GO:0005504,GO:0005576,GO:0019841	N	1	OVOC8754	98.95	7e-135	378	tr|A8Q2M4|A8Q2M4_BRUMA	79.27	2e-109	315	nDi.2.2.2.t00119-RA	82.02	1e-105	303	nLs.2.1.2.t06204-RA	82.58	3e-107	308	6	1	3	4	4	4	7	2		4	4	4	3			4	4	3	1						5	4	5	5	3
nOo.2.0.1.t00715	x-ray repair cross-complementing protein 6	GO:0003677,GO:0005958,GO:0006303,GO:0004003	N	0	OVOC8755	99.83	0	1196	tr|A8Q2M6|A8Q2M6_BRUMA	76.8	0	888	nDi.2.2.2.t00120-RA	84.64	0	956	nLs.2.1.2.t06205-RA	75.57	0	868
nOo.2.0.1.t00717	gelsolin precursor	GO:0051015,GO:0051016,GO:0003785,GO:0005546,GO:0051014	N	0	OVOC2933	100	0	942	tr|A8PSA7|A8PSA7_BRUMA	82.43	0	644	nDi.2.2.2.t01594-RA	85.46	0	811	nLs.2.1.2.t03761-RA	78.33	0	772	25	11	1	17	14	18	27	28	2	24	23	24	3	2		4	3	3	20	6		15	15	14
nOo.2.0.1.t00718	chitinase domain-containing protein 1 precursor	GO:0043169,GO:0006032,GO:0004568	Y	1	OVOC2935	91.39	0	734	tr|A8PSA2|A8PSA2_BRUMA	81.07	1e-169	477	nDi.2.2.2.t01593-RA	76.96	0	634	nLs.2.1.2.t03759-RA	58.25	1e-152	437																			1
nOo.2.0.1.t00719	no description		Y	0	#N/A	#N/A	#N/A	#N/A	#N/A	#N/A	#N/A	#N/A	#N/A	#N/A	#N/A	#N/A	#N/A	#N/A	#N/A	#N/A
nOo.2.0.1.t00720	cre-dve-1 protein	GO:0000003,GO:0005634,GO:0006355,GO:0051087,GO:0009792,GO:0040010,GO:0008340,GO:0043565,GO:0002119,GO:0003700	N	0	OVOC2939	65.32	2e-52	166	tr|A8PS96|A8PS96_BRUMA	98.36	1e-37	125	nDi.2.2.2.t01589-RA	100	1e-35	129	nLs.2.1.2.t03104-RA	92.65	1e-39	131
nOo.2.0.1.t00721	dve (defective proventriculus in drosophila) homolog family member (dve-1)	GO:0000003,GO:0005634,GO:0006355,GO:0051087,GO:0009792,GO:0040010,GO:0008340,GO:0043565,GO:0002119,GO:0003700	N	0	OVOC2940	79.21	2e-103	300	tr|A8PS94|A8PS94_BRUMA	99.17	1e-80	239	nDi.2.2.2.t01589-RA	95.93	7e-76	239	nLs.2.1.2.t03103-RA	98.32	8e-76	238																			1			1
nOo.2.0.1.t00722	dna-binding protein satb1	GO:0000003,GO:0005634,GO:0006355,GO:0051087,GO:0009792,GO:0040010,GO:0008340,GO:0043565,GO:0002119,GO:0003700	N	0	OVOC2941	100	0	700	tr|A8PS92|A8PS92_BRUMA	91.25	3e-173	485	nDi.2.2.2.t01589-RA	93.31	0	573	nLs.2.1.2.t03103-RA	78.86	8e-166	473																						1	1
nOo.2.0.1.t00723	protein kinase domain containing protein	GO:0005524,GO:0004672,GO:0006468	N	0	OVOC2942	99.5	0	837	tr|A8NRT1|A8NRT1_BRUMA	91.6	0	721	nDi.2.2.2.t01588-RA	93.06	0	763	nLs.2.1.2.t03101-RA	90.28	0	697									2
nOo.2.0.1.t00724	von willebrand factor type egf and pentraxin domain-containing protein 1	GO:0010466,GO:0005576,GO:0030414	Y	0	OVOC2913	97.95	0	2757	tr|A8PSF0|A8PSF0_BRUMA	87.08	0	2466	nDi.2.2.2.t04228-RA	84.69	0	2064	nLs.2.1.2.t01925-RA	60.24	0	1482
nOo.2.0.1.t00725	gmp reductase	GO:0046872,GO:0003920,GO:0040007,GO:0002119,GO:0055114,GO:0009792,GO:0009117	N	0	OVOC2914	99.72	0	748	tr|A8PSE8|A8PSE8_BRUMA	82.35	0	665	nDi.2.2.2.t04229-RA	91.48	0	688	nLs.2.1.2.t01926-RA	82.96	0	611	1						6			3	3	2	1			1	1		3	1		2	1	1
nOo.2.0.1.t00726	basic helix-loop-helix transcription factor amos	GO:0003677	N	0	OVOC2915	100	7e-61	184	tr|A8PSE6|A8PSE6_BRUMA	93.18	2e-54	168	nDi.2.2.2.t04230-RA	93.1	3e-54	167	nLs.2.1.2.t01927-RA	89.77	5e-53	164
nOo.2.0.1.t00727	geranylgeranyl transferase type-2 subunit beta	GO:0000003,GO:0008219,GO:0018344,GO:0009792,GO:0004663	N	0	OVOC2916	99.4	0	701	tr|A8PSE4|A8PSE4_BRUMA	89.46	0	627	nDi.2.2.2.t04231-RA	90.69	0	625	nLs.2.1.2.t01928-RA	84.94	0	590																			1
nOo.2.0.1.t00728	eukaryotic translation initiation factor 2-alpha kinase 1	GO:0004713,GO:0005524,GO:0004674,GO:0048523,GO:0034645,GO:0006468,GO:0050896	N	0	OVOC2916	99.14	0	1171	tr|A8PSE0|A8PSE0_BRUMA	67.78	2e-162	474	nDi.2.2.2.t04232-RA	77.95	0	837	nLs.2.1.2.t01928-RA	64.91	0	710
nOo.2.0.1.t00729	uridine-cytidine kinase 2	GO:0016310,GO:0006911,GO:0005524,GO:0004849,GO:0016773,GO:0016972,GO:0055114,GO:0006222	N	0	OVOC2918	95.82	1e-163	466	tr|A8PSD5|A8PSD5_BRUMA	84.1	2e-143	414	nDi.2.2.2.t04234-RA	90.6	6e-152	437	nLs.2.1.2.t01929-RA	77.57	0	640	4	1		1	1	2	4	2			1								3	1		2	1	1
nOo.2.0.1.t00730	large subunit ribosomal protein 30	GO:0005840,GO:0006412,GO:0003735	N	0	OVOC2919	100	2e-79	231	tr|A8PSD3|A8PSD3_BRUMA	99.11	5e-79	230	nDi.2.2.2.t04235-RA	100	2e-79	231	nLs.2.1.2.t01930-RA	98.21	2e-78	228	1		1			1	2	3	1	2	2				1				2		1	1	2	2
nOo.2.0.1.t00731	galactosyltransferase family protein	GO:0006486,GO:0005794,GO:0016021,GO:0008378	N	0	OVOC2920	97.76	0	607	tr|A8PSD1|A8PSD1_BRUMA	81.58	0	530	nDi.2.2.2.t04236-RA	83.97	0	546	nLs.2.1.2.t01931-RA	70.87	8e-169	476
nOo.2.0.1.t00732	alpha- -mannosyltransferase alg2	GO:0040010,GO:0008340,GO:0016757,GO:0009058,GO:0018996,GO:0040011,GO:0040035,GO:0010171,GO:0002119	N	0	OVOC2921	100	0	861	tr|A8PSC9|A8PSC9_BRUMA	85.47	0	761	nDi.2.2.2.t04237-RA	89.86	0	686	nLs.2.1.2.t01932-RA	81.15	0	717
nOo.2.0.1.t00733	no description		N	3	OVOC995	99.02	8e-66	203	tr|A8QB48|A8QB48_BRUMA	83.64	7e-61	189	nDi.2.2.2.t09481-RA	88.14	4e-68	208	nLs.2.1.2.t00891-RA	83.64	2e-58	183
nOo.2.0.1.t00734	transmembrane protein 188	GO:0010867,GO:0031965,GO:0005515,GO:0035307,GO:0016021,GO:0034504,GO:0071595,GO:0005737	N	1	OVOC996	92.06	2e-37	124	tr|A8QB47|A8QB47_BRUMA	90.48	3e-37	124	nDi.2.2.2.t09482-RA	73.08	2e-61	186	nLs.2.1.2.t00892-RA	70.77	3e-59	181
nOo.2.0.1.t00735	probable ubiquitin-conjugating enzyme e2 w-like	GO:0005634,GO:0005524,GO:0006281,GO:0043161,GO:0006513,GO:0006515,GO:0071218,GO:0004842	N	0	OVOC997	100	5e-112	317	tr|A8QB46|A8QB46_BRUMA	95.97	8e-107	305	nDi.2.2.2.t09483-RA	97.35	5e-110	311	nLs.2.1.2.t00893-RA	82.39	5e-102	292
nOo.2.0.1.t00736	sodium-driven chloride bicarbonate exchanger	GO:0015108,GO:0005452,GO:0015106,GO:0015701,GO:0007271,GO:0005887,GO:0006821,GO:0046685,GO:0040018,GO:0015992,GO:0006814,GO:0032228	N	10	OVOC999	97.42	0	2393	tr|A8QB44|A8QB44_BRUMA	88.95	0	1995	nDi.2.2.2.t09451-RA	90.89	0	2085	nLs.2.1.2.t00895-RA	84.92	0	1518	8		2				5	2		1			1						17	4	5	7	7	9
nOo.2.0.1.t00737	no description		N	5	OVOC1000	100	0	511	tr|A8NNU1|A8NNU1_BRUMA	29.63	1e-27	107	nDi.2.2.2.t09452-RA	77.43	2e-133	380	nLs.2.1.2.t03085-RA	44.25	3e-57	185
nOo.2.0.1.t00738	pot family protein	GO:0006857,GO:0042936,GO:0044464,GO:0016021	N	4	OVOC1002	100	1e-137	402	tr|A8QB43|A8QB43_BRUMA	83.25	9e-111	333	nDi.2.2.2.t10022-RA	72.47	1e-87	270	nLs.2.1.2.t00897-RA	86.22	2e-119	357
nOo.2.0.1.t00739	ephrin efn-4	GO:0016020	N	0	OVOC4451	99.41	0	700	tr|A8PXH7|A8PXH7_BRUMA	83.12	1e-92	276	nDi.2.2.2.t04844-RA	76.02	0	526	nLs.2.1.2.t05814-RA	73.62	6e-171	481
nOo.2.0.1.t00740	rna recognition domain-containing protein	GO:0002009,GO:0018991,GO:0009792,GO:0003676,GO:0007281,GO:0006898,GO:0000166,GO:0040011,GO:0040035,GO:0040007,GO:0071688,GO:0002119	Y	0	OVOC4450	97.63	0	591	tr|A8PXI6|A8PXI6_BRUMA	52.7	3e-64	212	nDi.2.2.2.t04843-RA	66.2	7e-84	262	nLs.2.1.2.t05816-RA	57.53	1e-72	232
nOo.2.0.1.t00741	ubiquinol-cytochrome c oxidoreductase complex family member (ucr- )	GO:0006508,GO:0004222,GO:0008270,GO:0009790	N	0	OVOC4448	92.94	0	820	tr|A8PXI9|A8PXI9_BRUMA	74.46	0	682	nDi.2.2.2.t04842-RA	78.89	0	709	nLs.2.1.2.t05817-RA	76.14	0	641	14	4	5	10	8	9	16	8	1	14	15	13	6	3		4	2	2	20	10	4	14	15	17
nOo.2.0.1.t00742	plasma alpha-l-fucosidase	GO:0043169,GO:0006004,GO:0004560	Y	0	OVOC4447	97.63	0	1023	tr|A8PXJ2|A8PXJ2_BRUMA	77.39	0	773	nDi.2.2.2.t04841-RA	88.8	0	916	nLs.2.1.2.t03459-RA	82.99	0	857	1																								3		1	2	2
nOo.2.0.1.t00743	branched-chain-amino-acid cytosolic	GO:0052654,GO:0052656,GO:0052655,GO:0002119,GO:0005737,GO:0009082,GO:0009792	N	0	OVOC4446	100	0	763	tr|A8PXJ5|A8PXJ5_BRUMA	83.98	0	660	nDi.2.2.2.t04840-RA	89.33	0	692	nLs.2.1.2.t03458-RA	82.54	0	640	9			4	4	5													15	5		11	12	12
nOo.2.0.1.t00744	probable atp-dependent rna helicase ddx20	GO:0040010,GO:0005524,GO:0006898,GO:0008026,GO:0003676	N	0	OVOC4445	89.85	0	1296	tr|A8PXJ9|A8PXJ9_BRUMA	67.07	0	860	nDi.2.2.2.t04839-RA	73.21	0	917	nLs.2.1.2.t03457-RA	56.97	0	756
nOo.2.0.1.t00745	male sterility protein	GO:0016620,GO:0008237,GO:0006508,GO:0000166,GO:0034701,GO:0055114,GO:0016805	N	2	OVOC4443	99.62	0	1100	tr|A8PXK5|A8PXK5_BRUMA	91.12	0	1033	nDi.2.2.2.t04837-RA	91.68	0	1036	nLs.2.1.2.t03455-RA	91.51	0	924	18	2		7	8	8	16	5		8	9	9							15	1		4	4	4
nOo.2.0.1.t00746	alpha- -mannosyl-glycoprotein 4-beta-n-acetylglucosaminyltransferase a	GO:0016020,GO:0016758,GO:0005975	N	1	OVOC4442	99.41	0	1048	tr|A8PXK8|A8PXK8_BRUMA	77.8	0	803	nDi.2.2.2.t04836-RA	87.3	0	934	nLs.2.1.2.t03454-RA	81.05	0	860
nOo.2.0.1.t00747	protoheme ix farnesyltransferase family protein	GO:0016021,GO:0005739,GO:0008535,GO:0008495,GO:0048034	N	7	OVOC4441	99.72	0	738	tr|A8PXL1|A8PXL1_BRUMA	89.28	0	632	nDi.2.2.2.t04835-RA	84.7	0	588	nLs.2.1.2.t03453-RA	80.99	0	610
nOo.2.0.1.t00749	no description		N	3	OVOC5495	98.85	3e-55	179	tr|A8P6M1|A8P6M1_BRUMA	31.4	2e-14	68.2	nDi.2.2.2.t10406-RA	32.61	1e-19	81.6	#N/A	#N/A	#N/A	#N/A
nOo.2.0.1.t00750	no description		N	4	OVOC5495	99.65	0	586	tr|A8P6M1|A8P6M1_BRUMA	37.86	5e-22	93.2	nDi.2.2.2.t04532-RA	89.66	3e-124	356	nLs.2.1.2.t07497-RA	80.33	1e-137	394
nOo.2.0.1.t00751	inwardly rectifying potassium isoform b	GO:0005520,GO:0005009,GO:0005524,GO:0034059,GO:0008286,GO:0048132,GO:0060250,GO:0007391,GO:0030307,GO:0007296,GO:0046622,GO:0005911,GO:0007390,GO:0007584,GO:0006974,GO:0007411,GO:0042391,GO:0007285,GO:0006813,GO:0034765,GO:0045793,GO:0015272,GO:0060180,GO:0007446,GO:0046777,GO:0007626,GO:0008340,GO:0005899,GO:0048133,GO:0040018,GO:2000377,GO:0042220,GO:0008284	N	2	OVOC5496	100	0	957	tr|A8NGR7|A8NGR7_BRUMA	94.17	6e-63	204	nDi.2.2.2.t04531-RA	95.85	0	924	nLs.2.1.2.t07496-RA	93.79	0	890
nOo.2.0.1.t00752	phosphatidylinositol-4-phosphate 3-kinase c2 domain-containing beta polypeptide	GO:0060100,GO:0036092,GO:0046854,GO:0035091,GO:0019915,GO:0016303,GO:0005515,GO:0005942,GO:0048015,GO:0002119	N	0	OVOC5498	94.08	0	3181	tr|A8NML9|A8NML9_BRUMA	80.93	0	2604	nDi.2.2.2.t04529-RA	87.16	0	2885	nLs.2.1.2.t07573-RA	82.78	0	2731
nOo.2.0.1.t00753	e3 ubiquitin-protein ligase cbl-b	GO:0005938,GO:0010941,GO:0016567,GO:0042127,GO:0007465,GO:0008270,GO:0004871,GO:0007298,GO:0007175,GO:0005634,GO:0048134,GO:0008069,GO:0004842,GO:0007476,GO:0001784,GO:0006508,GO:0005509	N	0	OVOC5500	99.65	0	1189	tr|A8NML1|A8NML1_BRUMA	90.69	0	1062	nDi.2.2.2.t04528-RA	92.09	0	1084	nLs.2.1.2.t07572-RA	89.44	0	1048
nOo.2.0.1.t00755	no description		N	0	#N/A	#N/A	#N/A	#N/A	#N/A	#N/A	#N/A	#N/A	#N/A	#N/A	#N/A	#N/A	#N/A	#N/A	#N/A	#N/A
nOo.2.0.1.t00756	no description		N	0	OVOC12493	38.1	2e-13	62	#N/A	#N/A	#N/A	#N/A	#N/A	#N/A	#N/A	#N/A	#N/A	#N/A	#N/A	#N/A
nOo.2.0.1.t00757	zinc transporter zip3	GO:0016020,GO:0055085,GO:0046873,GO:0030001	N	2	OVOC1668	100	4e-51	164	#N/A	#N/A	#N/A	#N/A	nDi.2.2.2.t11642-RA	87.01	1e-42	135	nLs.2.1.2.t06239-RA	88.06	9e-37	127
nOo.2.0.1.t00758	uncoordinated family member (unc-43)	GO:0005954,GO:0005524,GO:0007067,GO:0043005,GO:0018107,GO:0044325,GO:0004713,GO:0004683,GO:0040011,GO:0009931,GO:0005516	N	0	OVOC4456	99.08	1e-74	223	tr|A8Q239|A8Q239_BRUMA	76.58	3e-49	159	nDi.2.2.2.t04848-RA	74	1e-14	69.7	nLs.2.1.2.t05423-RA	71.92	3e-61	194
nOo.2.0.1.t00759	uncoordinated family member (unc-43)	GO:0005954,GO:0005524,GO:0007067,GO:0043005,GO:0018107,GO:0044325,GO:0004713,GO:0004683,GO:0040011,GO:0009931,GO:0005516	N	0	OVOC4457	100	3e-107	304	tr|A8Q238|A8Q238_BRUMA	99.29	6e-105	298	nDi.2.2.2.t04848-RA	97.87	1e-101	302	nLs.2.1.2.t05423-RA	97.18	5e-105	305	1						2						1						5	1
nOo.2.0.1.t00760	pyridoxal-dependent decarboxylase domain-containing protein 1	GO:0016831,GO:0019752,GO:0030170	N	0	OVOC4458	82.22	0	1281	tr|A8Q237|A8Q237_BRUMA	72.49	0	758	#N/A	#N/A	#N/A	#N/A	nLs.2.1.2.t05422-RA	69.77	0	1063	2						3		1										1
nOo.2.0.1.t00761	zinc c2h2 type family protein	GO:0006911,GO:0006355,GO:0042440,GO:0055114,GO:0007427,GO:0000166,GO:0007390,GO:0016204,GO:0008270,GO:0004757,GO:0007525,GO:0005634,GO:0007417,GO:0006729,GO:0003676,GO:0007398	N	0	OVOC4460	99.31	0	1181	tr|A8Q229|A8Q229_BRUMA	86.9	0	1037	nDi.2.2.2.t01941-RA	90.86	0	1082	nLs.2.1.2.t05421-RA	82.1	0	940
nOo.2.0.1.t00762	no description		N	0	OVOC4461	98.78	3e-53	163	#N/A	#N/A	#N/A	#N/A	#N/A	#N/A	#N/A	#N/A	#N/A	#N/A	#N/A	#N/A
nOo.2.0.1.t00763	cg5639 cg5639-pa	GO:0004867,GO:0005576	N	0	OVOC4462	92.9	0	3531	tr|A8QEH8|A8QEH8_BRUMA	41.86	4e-13	73.2	nDi.2.2.2.t05792-RA	34.07	8e-13	72.4	nLs.2.1.2.t04351-RA	26.23	5e-12	68.6
nOo.2.0.1.t00764	alpha- -mannosyl-glycoprotein 2-beta-n-acetylglucosaminyltransferase	GO:0005795,GO:0008455,GO:0006487,GO:0016021,GO:0009312	N	0	OVOC4945	99.67	0	643	tr|A8Q061|A8Q061_BRUMA	89.18	0	580	nDi.2.2.2.t02427-RA	89.58	0	594	nLs.2.1.2.t08464-RA	89.51	0	565
nOo.2.0.1.t00765	no description		N	4	OVOC4944	99.55	4e-161	447	tr|A8Q060|A8Q060_BRUMA	78.08	2e-123	353	nDi.2.2.2.t02429-RA	88.52	1e-76	229	nLs.2.1.2.t08465-RA	78.08	7e-126	357				1
nOo.2.0.1.t00766	potassium channel modulatory factor 1	GO:0005622,GO:0008270	N	0	OVOC4943	98.05	0	2354	tr|A8Q058|A8Q058_BRUMA	74.9	0	1107	nDi.2.2.2.t02431-RA	79.14	0	1689	nLs.2.1.2.t10078-RA	78.67	0	613
nOo.2.0.1.t00767	coiled-coil domain-containing protein 6	GO:0005737	N	0	OVOC4942	98.19	0	1099	tr|A8Q056|A8Q056_BRUMA	89.74	0	990	nDi.2.2.2.t02433-RA	92.82	0	1024	nLs.2.1.2.t05384-RA	85.53	0	918
nOo.2.0.1.t00768	cre-pes-8 protein	GO:0000003,GO:0032501	Y	1	OVOC4941	98.36	0	822	tr|A8Q055|A8Q055_BRUMA	65.1	3e-154	444	nDi.2.2.2.t02436-RA	72.6	0	590	nLs.2.1.2.t05383-RA	59.76	2e-155	452
nOo.2.0.1.t00769	no description		N	4	OVOC4940	93.53	2e-133	414	tr|A8Q053|A8Q053_BRUMA	86.94	7e-131	370	nDi.2.2.2.t02437-RA	80.57	2e-90	293	nLs.2.1.2.t05382-RA	83.92	1e-84	250
nOo.2.0.1.t00770	dedicator of cytokinesis 1	GO:0040039,GO:0007165,GO:0044464,GO:0051020,GO:0005085,GO:0005525,GO:0043652	N	0	OVOC4940	98.84	0	3679	tr|A8Q052|A8Q052_BRUMA	85.84	0	3170	nDi.2.2.2.t02437-RA	89.54	0	3425	nLs.2.1.2.t05381-RA	92.14	0	3461																			1		1
nOo.2.0.1.t00771	lectin c-type domain containing protein	GO:0005488	N	1	OVOC4939	99.28	0	1422	tr|A8Q050|A8Q050_BRUMA	59.86	0	796	nDi.2.2.2.t02438-RA	70.66	0	952	nLs.2.1.2.t05380-RA	57.51	0	739
nOo.2.0.1.t00772	sphingosine-1-phosphate lyase 1	GO:0009653,GO:0048513,GO:0022414,GO:0016831,GO:0019752,GO:0008340,GO:0040010,GO:0030170,GO:0006629	N	0	OVOC4938	99.82	0	1140	tr|A8Q048|A8Q048_BRUMA	82.18	0	954	nDi.2.2.2.t02439-RA	87.27	0	1016	nLs.2.1.2.t05379-RA	78.39	0	915																					1
nOo.2.0.1.t00773	rna-binding protein 5	GO:0006397,GO:0005634,GO:0000166,GO:0008270,GO:0008380,GO:0003676	N	0	OVOC133	99.78	0	1886	tr|A8NYF1|A8NYF1_BRUMA	82.01	0	1444	nDi.2.2.2.t08359-RA	91.87	0	1505	nLs.2.1.2.t06485-RA	87.06	0	1481
nOo.2.0.1.t00774	serine threonine-protein kinase prp4 homolog	GO:0002009,GO:0005524,GO:0006468,GO:0005694,GO:0009792,GO:0071013,GO:0004713,GO:0040010,GO:0004674,GO:0005730,GO:0040011,GO:0040035,GO:0002119	N	0	OVOC132	95.02	0	1758	tr|A8NYF4|A8NYF4_BRUMA	83.95	0	1155	nDi.2.2.2.t08360-RA	82.15	0	1523	nLs.2.1.2.t06484-RA	75.57	0	1395																			2
nOo.2.0.1.t00775	nadh ubiquinone oxidoreductase	GO:0042493,GO:0040010,GO:0003954,GO:0006120,GO:0010171,GO:0002119,GO:0009792	N	1	OVOC131	99.25	2e-96	278	tr|A8NYF8|A8NYF8_BRUMA	87.22	3e-87	254	nDi.2.2.2.t08361-RA	87.97	4e-87	254	nLs.2.1.2.t06483-RA	83.46	1e-84	248	1						3	1											5	2		1	1	3
nOo.2.0.1.t00776	adducin-related protein 1	GO:0046872	N	0	OVOC5522	86.52	0	1632	tr|A8QG43|A8QG43_BRUMA	85.28	0	1359	nDi.2.2.2.t01742-RA	76.97	0	1503	nLs.2.1.2.t08538-RA	80.56	0	1212	2			1		1	6	1		3	1	1							3		1	2	2	1
nOo.2.0.1.t00777	no description		N	0	OVOC5521	100	4e-50	154	#N/A	#N/A	#N/A	#N/A	nDi.2.2.2.t01741-RA	88.16	2e-44	141	#N/A	#N/A	#N/A	#N/A
nOo.2.0.1.t00778	serine threonine protein kinase	GO:0005524,GO:0010646,GO:0009888,GO:0016265,GO:0006468,GO:0023051,GO:0004713,GO:0004674,GO:0007275,GO:0006914,GO:0040007,GO:0050808	N	0	OVOC5520	97.69	0	696	tr|A8QG44|A8QG44_BRUMA	72.76	2e-152	432	nDi.2.2.2.t01740-RA	84.74	0	552	nLs.2.1.2.t03636-RA	31.14	1e-24	104
nOo.2.0.1.t00779	dna mismatch repair protein msh6	GO:0008630,GO:0045190,GO:0007127,GO:0005524,GO:0006298,GO:0016446,GO:0009411,GO:0000790,GO:0032137,GO:0045910,GO:0008340,GO:0003684,GO:0003682,GO:0043570,GO:0032301	N	0	OVOC1565	99.09	0	2467	tr|A8Q345|A8Q345_BRUMA	79.44	0	2008	nDi.2.2.2.t05676-RA	85.94	0	2180	nLs.2.1.2.t03841-RA	78.67	0	1958
nOo.2.0.1.t00780	uba ts-n domain containing protein	GO:0000003,GO:0040011,GO:0040007,GO:0002119,GO:0009792	N	0	OVOC1566	99.04	0	1538	tr|A8Q347|A8Q347_BRUMA	88.81	0	1345	nDi.2.2.2.t05675-RA	89.4	0	1370	nLs.2.1.2.t03842-RA	86.21	0	1325																			6			2	2	1
nOo.2.0.1.t00781	xaa-pro dipeptidase app( )	GO:0004177,GO:0009987,GO:0030145	N	0	OVOC1567	99.8	0	1014	tr|A8Q350|A8Q350_BRUMA	79.43	0	821	nDi.2.2.2.t05674-RA	83.5	0	858	nLs.2.1.2.t03843-RA	76.58	0	769
nOo.2.0.1.t00782	cub domain containing protein	GO:0005515	N	1	OVOC1568	98.99	0	980	tr|A8Q353|A8Q353_BRUMA	80.92	0	822	nDi.2.2.2.t05673-RA	84.81	0	804	nLs.2.1.2.t03844-RA	75.92	0	602
nOo.2.0.1.t00783	hmp-2 protein	GO:0005515	N	0	OVOC1569	98.73	0	795	tr|A8Q356|A8Q356_BRUMA	80.88	0	1115	nDi.2.2.2.t05672-RA	84.86	0	1163	nLs.2.1.2.t03845-RA	81.28	0	1121
nOo.2.0.1.t00784	armadillo beta-catenin-like repeat family protein	GO:0016324,GO:0048526,GO:0003136,GO:0007391,GO:0035019,GO:0019901,GO:0044422,GO:0042074,GO:0001105,GO:0008360,GO:0045296,GO:0010172,GO:0045944,GO:0032880,GO:0006898,GO:0034613,GO:0046667,GO:0035147,GO:0045186,GO:0003006,GO:0048477,GO:0046530,GO:0090138,GO:0007370,GO:0045294,GO:0035293,GO:0030424,GO:0001709,GO:0005634,GO:0005915,GO:0016342,GO:0014019,GO:0060914,GO:0019904,GO:0035153,GO:0060232,GO:…	N	0	OVOC1570	99.86	0	1414	tr|A8Q356|A8Q356_BRUMA	92.99	0	1255	nDi.2.2.2.t05671-RA	92.36	0	1262	nLs.2.1.2.t03845-RA	78.17	0	1034	2						2												3	1		1
nOo.2.0.1.t00785	snf-related serine threonine-protein kinase	GO:0004713,GO:0004674,GO:0005524,GO:0006468	N	0	OVOC1571	94.61	0	1376	tr|A8Q358|A8Q358_BRUMA	87.88	0	1153	nDi.2.2.2.t05670-RA	85.07	0	1297	nLs.2.1.2.t03846-RA	79.69	0	1080
nOo.2.0.1.t00786	leucyl-trna synthetase	GO:0004823,GO:0005524,GO:0006429,GO:0005737	N	0	OVOC1573	99.64	0	1753	tr|A8Q361|A8Q361_BRUMA	85.42	0	1528	nDi.2.2.2.t05669-RA	85.88	0	1549	nLs.2.1.2.t03847-RA	82.66	0	1467																			1
nOo.2.0.1.t00787	gex interacting protein family member (gei-4)	GO:0045109,GO:0048477,GO:0005882,GO:0005200,GO:0009792,GO:0040010,GO:0040027,GO:0005515,GO:0006898,GO:0040035	N	0	OVOC8767	97.51	0	712	tr|A8Q2P5|A8Q2P5_BRUMA	93.73	0	686	nDi.2.2.2.t00133-RA	84.11	0	658	nLs.2.1.2.t05721-RA	93.96	0	684																					2
nOo.2.0.1.t00788	no description		Y	1	OVOC8766	98.02	0	823	tr|A8Q2P4|A8Q2P4_BRUMA	65.36	2e-126	371	nDi.2.2.2.t00131-RA	55.95	2e-136	399	#N/A	#N/A	#N/A	#N/A
nOo.2.0.1.t00789	no description		N	0	OVOC8765	100	1e-117	332	tr|A8Q2P3|A8Q2P3_BRUMA	99.38	1e-117	332	nDi.2.2.2.t00130-RA	98.15	3e-116	328	nLs.2.1.2.t09159-RA	99.38	2e-117	332													1						3	1		3	3	2
nOo.2.0.1.t00790	acyl- -binding protein	GO:0019915,GO:0000062	N	0	OVOC8764	100	7e-56	169	tr|A8Q2P1|A8Q2P1_BRUMA	72.84	9e-38	122	nDi.2.2.2.t06214-RA	47.69	7e-15	64.7	nLs.2.1.2.t09158-RA	82.14	4e-44	139	1						1
nOo.2.0.1.t00791	4-hydroxybenzoate polyprenyl transferase	GO:0043231,GO:0004659,GO:0006744,GO:0042742,GO:0044446,GO:0008340,GO:0044238,GO:0016021	N	8	OVOC8763	99.57	4e-151	435	tr|A8Q2P0|A8Q2P0_BRUMA	81.39	1e-134	389	nDi.2.2.2.t00129-RA	87.5	9e-136	395	nLs.2.1.2.t09157-RA	74.33	0	586
nOo.2.0.1.t00792	replication factor c subunit 2	GO:0000003,GO:0005663,GO:0005524,GO:0006283,GO:0004386,GO:0009792,GO:0003689,GO:0005515,GO:0000722,GO:0005654,GO:0006271,GO:0000084,GO:0000075,GO:0040011,GO:0006297,GO:0000724,GO:0032201	N	0	OVOC8762	100	0	559	tr|A8Q2N8|A8Q2N8_BRUMA	89.45	0	526	nDi.2.2.2.t00127-RA	92.54	0	523	nLs.2.1.2.t09156-RA	92.28	0	535																			2
nOo.2.0.1.t00793	werner syndrome atp-dependent helicase	GO:0006281,GO:0005524,GO:0006260,GO:0043232,GO:0050789,GO:0007569,GO:0031981,GO:0004527,GO:0046872,GO:0005515,GO:0043140,GO:0000217,GO:0006310	N	1	OVOC8761	99.53	0	1755	tr|A8Q2N7|A8Q2N7_BRUMA	80.74	7e-130	398	nDi.2.2.2.t00126-RA	71.54	3e-114	360	nLs.2.1.2.t06494-RA	69.64	0	1556	3		1				3	1	1										7	1	2	2		1
nOo.2.0.1.t00794	nnmt pnmt temt family protein	GO:0008168,GO:0032259	N	0	OVOC8760	99.67	0	625	tr|A8Q2N4|A8Q2N4_BRUMA	83.8	0	506	nDi.2.2.2.t00125-RA	83.33	0	529	nLs.2.1.2.t06495-RA	43.81	8e-35	125
nOo.2.0.1.t00795	nucleoporin nup43	GO:0006810,GO:0005515,GO:0009987,GO:0044446	N	0	OVOC8759	100	0	722	tr|A8Q2N2|A8Q2N2_BRUMA	85.63	0	621	nDi.2.2.2.t00124-RA	79.89	0	561	nLs.2.1.2.t06496-RA	81.9	0	600
nOo.2.0.1.t00796	golgi snap receptor complex member 1	GO:0004872,GO:0008270,GO:0016021,GO:0006888,GO:0005801,GO:0003676,GO:0000139	N	1	OVOC8758	95.93	0	1073	tr|A8Q2N1|A8Q2N1_BRUMA	77.23	0	839	nDi.2.2.2.t00123-RA	77.02	0	848	nLs.2.1.2.t06497-RA	76.05	0	809																			1									1
nOo.2.0.1.t00798	cre-ttr-36 protein	GO:0005615,GO:0071688	N	0	OVOC5112	100	6e-24	88.2	tr|A8PZS7|A8PZS7_BRUMA	95.24	3e-23	87	nDi.2.2.2.t05071-RA	35.48	8e-10	54.3	nLs.2.1.2.t06110-RA	90.24	3e-21	83.2
nOo.2.0.1.t00799	tetraspanin family protein	GO:0016021	N	4	OVOC5129	99.8	0	1030	tr|A8PZS9|A8PZS9_BRUMA	62.22	7e-164	473	nDi.2.2.2.t02366-RA	84.83	0	833	nLs.2.1.2.t04861-RA	83.16	0	778
nOo.2.0.1.t00800	dual specificity mitogen-activated protein kinase kinase 6-like	GO:0005524,GO:0018991,GO:0050829,GO:0006468,GO:0004713,GO:0004674,GO:0045087,GO:0051403	N	0	OVOC5131	96.06	0	714	tr|A8PZT1|A8PZT1_BRUMA	93.64	0	682	nDi.2.2.2.t02364-RA	96.88	0	721	nLs.2.1.2.t04863-RA	89.75	0	682	1						1												8			2	1	1
nOo.2.0.1.t00801	hydroxyacylglutathione hydrolase	GO:0004416,GO:0008270,GO:0005737	N	0	OVOC5133	98.22	0	572	tr|A8Q090|A8Q090_BRUMA	81.09	1e-166	479	nDi.2.2.2.t02361-RA	85.56	3e-174	499	nLs.2.1.2.t04865-RA	84.98	1e-173	498	9	2		3	4	3	8	7		4	7	3	1						7	3		3	4	4
nOo.2.0.1.t00802	tetraspanin family protein	GO:0010171,GO:0016021,GO:0040007,GO:0002119,GO:0040002	N	4	OVOC5135	100	0	536	tr|A8Q092|A8Q092_BRUMA	85.99	1e-169	472	nDi.2.2.2.t02360-RA	90.73	2e-178	495	nLs.2.1.2.t04866-RA	84.56	5e-169	470
nOo.2.0.1.t00803	protein malvolio	GO:0016020,GO:0006810,GO:0005215	N	7	OVOC5136	88.31	0	983	tr|A8Q093|A8Q093_BRUMA	76.02	0	811	nDi.2.2.2.t02359-RA	81.14	0	927	nLs.2.1.2.t04867-RA	71.95	0	800			1																		1
nOo.2.0.1.t00804	transmembrane protein 129	GO:0016020	Y	3	OVOC5139	100	0	800	tr|A8Q095|A8Q095_BRUMA	77.3	6e-176	494	nDi.2.2.2.t02358-RA	91.58	0	740	nLs.2.1.2.t04868-RA	89.53	0	697
nOo.2.0.1.t00805	uncharacterized atp-dependent helicase yhr031c	GO:0004386	N	0	OVOC1236	82.93	8e-17	77	#N/A	#N/A	#N/A	#N/A	#N/A	#N/A	#N/A	#N/A	#N/A	#N/A	#N/A	#N/A
nOo.2.0.1.t00806	no description		N	0	OVOC7345	100	2e-14	63.9	#N/A	#N/A	#N/A	#N/A	#N/A	#N/A	#N/A	#N/A	#N/A	#N/A	#N/A	#N/A
nOo.2.0.1.t00807	gamma-glutamyltranspeptidase family protein	GO:0003840	N	0	OVOC7270	99.82	0	1174	tr|A8PHB8|A8PHB8_BRUMA	51.88	0	590	nDi.2.2.2.t01308-RA	88.3	0	1042	nLs.2.1.2.t00366-RA	85.31	0	1000	2						2		7	1	1	1							1		4
nOo.2.0.1.t00808	kunitz bovine pancreatic trypsin inhibitor domain containing protein	GO:0004867	Y	0	OVOC7267	99.38	0	2947	tr|A8NJ39|A8NJ39_BRUMA	57.81	0	1280	nDi.2.2.2.t01306-RA	64.67	0	3618	nLs.2.1.2.t00368-RA	46.58	0	1420													2						3
nOo.2.0.1.t00809	protein mcm10 homolog	GO:0005634,GO:0006260	N	0	OVOC7266	99.58	0	1477	tr|A8P4Q9|A8P4Q9_BRUMA	76.16	0	800	nDi.2.2.2.t01305-RA	76.17	0	1123	nLs.2.1.2.t00368-RA	65.88	0	915
nOo.2.0.1.t00810	ctsf protein	GO:0006508,GO:0004197,GO:0004869	Y	0	OVOC7265	95.65	0	949	tr|A8P4Q6|A8P4Q6_BRUMA	51.2	3e-89	276	nDi.2.2.2.t01304-RA	80.79	0	803	nLs.2.1.2.t00369-RA	60.5	0	593	10	5		3	2	3	8	6	1	3	4	3	3			2	3	1	3	1					5		1	6	2
nOo.2.0.1.t00811	transferase mitochondrial	GO:0006546,GO:0004047,GO:0032259,GO:0005737	N	0	OVOC7263	100	1e-176	497	tr|A8NDF1|A8NDF1_BRUMA	79.17	2e-141	407	nDi.2.2.2.t01302-RA	82.5	2e-148	426	nLs.2.1.2.t00370-RA	80	4e-141	408	1						5	1											2
nOo.2.0.1.t00812	calcyclin binding protein	GO:0055007,GO:0005737,GO:0045740,GO:0005625,GO:0007568,GO:0043005,GO:0071277,GO:0044297,GO:0060416,GO:0060548,GO:0005641	N	0	OVOC7262	100	4e-170	474	tr|A8NDF0|A8NDF0_BRUMA	79.67	2e-99	294	nDi.2.2.2.t01301-RA	86.64	6e-145	410	nLs.2.1.2.t00371-RA	75.71	8e-129	370	7	1		3	3	1	7	4		3	4	2							10	5		5	3	5
nOo.2.0.1.t00813	scavenger mrna-decapping enzyme -like	GO:0006790,GO:0003677,GO:0005634,GO:0047627,GO:0050072,GO:0004780,GO:0009408,GO:0000290,GO:0005737,GO:0003899,GO:0009150,GO:0008270,GO:0006974	N	4	OVOC2365	99.43	0	726	tr|A8QFI6|A8QFI6_BRUMA	90.48	7e-72	228	nDi.2.2.2.t01868-RA	85.35	2e-173	498	nLs.2.1.2.t07201-RA	77.67	9e-110	331
nOo.2.0.1.t00814	heat shock 70kda protein 5	GO:0005788,GO:0000003,GO:0005524,GO:0042470,GO:0055114,GO:0005576,GO:0030968,GO:0016887,GO:0000902,GO:0032440,GO:0009306,GO:0005509,GO:0040011,GO:0010171,GO:0040007,GO:0002119	Y	0	OVOC2366	100	0	1387	tr|A8NQH3|A8NQH3_BRUMA	88.89	0	917	nDi.2.2.2.t01870-RA	93.16	0	1283	nLs.2.1.2.t02701-RA	91.27	0	1270	28	17	4	15	17	16	23	24	1	17	17	18	20	18	1	16	19	14	28	21	3	19	20	19				3
nOo.2.0.1.t00815	proteasome subunit alpha type-1	GO:0000003,GO:0003723,GO:0019773,GO:0006521,GO:0009792,GO:0051437,GO:0005730,GO:0005515,GO:0005829,GO:0018996,GO:0000216,GO:0000209,GO:0005654,GO:0004298,GO:0005813,GO:0016032,GO:0000084,GO:0002862,GO:0001530,GO:0008340,GO:0010467,GO:0051436,GO:0031145,GO:0002479,GO:0040011,GO:0006977,GO:0016071,GO:0040007,GO:0002119,GO:0042981,GO:0005844	N	0	OVOC2367	100	0	538	tr|A8P6Q9|A8P6Q9_BRUMA	94.59	2e-180	499	nDi.2.2.2.t01871-RA	95.75	0	503	nLs.2.1.2.t02700-RA	96.53	0	523	13	6		8	7	7	12	9		6	6	4	8	1		3	4	4	15	5		8	10	10
nOo.2.0.1.t00816	vacuolar atp synthase subunit h	GO:0010008,GO:0006879,GO:0033179,GO:0008286,GO:0016049,GO:0015991,GO:0016787,GO:0033572,GO:0015078	N	2	OVOC2368	100	6e-65	193	tr|A8P6R1|A8P6R1_BRUMA	78.95	7e-49	152	nDi.2.2.2.t01872-RA	78.95	7e-49	152	nLs.2.1.2.t02699-RA	77.89	3e-48	150
nOo.2.0.1.t00817	salivary secreted ribonuclease	GO:0000003,GO:0008233,GO:0006898,GO:0018996,GO:0016021,GO:0002119,GO:0009792	N	2	OVOC2369	86.14	1e-56	172	tr|A8NQH1|A8NQH1_BRUMA	89.11	7e-62	186	nDi.2.2.2.t01873-RA	92.45	7e-71	210	nLs.2.1.2.t02698-RA	94.34	2e-71	211
nOo.2.0.1.t00818	ck1 protein kinase	GO:0004713,GO:0005524,GO:0006468	N	0	OVOC2370	98.64	0	750	tr|A8NQH0|A8NQH0_BRUMA	82.22	7e-131	377	nDi.2.2.2.t01874-RA	85.09	0	654	nLs.2.1.2.t02697-RA	76.09	0	575
nOo.2.0.1.t00819	no description		N	0	OVOC2371	99.71	0	719	tr|A8NQG9|A8NQG9_BRUMA	71.16	2e-154	438	nDi.2.2.2.t01875-RA	86.45	0	592	nLs.2.1.2.t07139-RA	37.38	8e-13	68.2
nOo.2.0.1.t00820	eukaryotic translation initiation factor 4e-1	GO:0045727,GO:0005737,GO:0009408,GO:0009792,GO:0006413,GO:0003743,GO:0008340,GO:0019915,GO:0005515	N	0	OVOC2372	100	0	506	tr|A8NQG8|A8NQG8_BRUMA	89.34	3e-161	449	nDi.2.2.2.t01876-RA	93.85	6e-173	479	nLs.2.1.2.t02696-RA	89.34	2e-164	459	2					1	2			1	1								3				1	1
nOo.2.0.1.t00821	peroxisomal biogenesis factor 3	GO:0007031,GO:0005779,GO:0040010	N	1	OVOC2373	100	0	766	tr|A8NQG7|A8NQG7_BRUMA	80.54	0	597	nDi.2.2.2.t01877-RA	85.41	0	640	nLs.2.1.2.t02695-RA	85.09	0	635							1												2		1
nOo.2.0.1.t00822	no description		N	0	OVOC2375	99.15	1e-171	477	tr|A8NQG6|A8NQG6_BRUMA	87.98	8e-132	376	nDi.2.2.2.t01878-RA	72.35	4e-145	413	nLs.2.1.2.t02693-RA	81.62	5e-93	276
nOo.2.0.1.t00823	cre-lin-18 protein	GO:0004713	N	0	OVOC2377	100	3e-99	300	#N/A	#N/A	#N/A	#N/A	nDi.2.2.2.t01879-RA	77.18	1e-81	248	#N/A	#N/A	#N/A	#N/A
nOo.2.0.1.t00824	no description		N	1	OVOC2377	100	1e-41	142	#N/A	#N/A	#N/A	#N/A	nDi.2.2.2.t07207-RA	71.21	3e-24	93.6	#N/A	#N/A	#N/A	#N/A
nOo.2.0.1.t00825	abc transporter family protein	GO:0055085,GO:0005524,GO:0006200,GO:0005743,GO:0016021,GO:0005886,GO:0015421	N	0	OVOC7050	96.51	4e-110	331	tr|A8QDT3|A8QDT3_BRUMA	90.06	4e-105	318	nDi.2.2.2.t02044-RA	95.93	2e-112	339	nLs.2.1.2.t01197-RA	90.12	2e-103	313
nOo.2.0.1.t00826	serine threonine-protein kinase d3	GO:0016020,GO:0005634,GO:0005524,GO:0050829,GO:0045089,GO:0004697,GO:0005737,GO:0007243,GO:0004713,GO:0018105,GO:0050830	N	0	OVOC7049	95.07	0	798	tr|A8QDT2|A8QDT2_BRUMA	71.88	0	640	nDi.2.2.2.t09230-RA	52.87	2e-116	355	nLs.2.1.2.t01198-RA	75.25	0	635
nOo.2.0.1.t00827	no description		N	0	#N/A	#N/A	#N/A	#N/A	#N/A	#N/A	#N/A	#N/A	#N/A	#N/A	#N/A	#N/A	#N/A	#N/A	#N/A	#N/A
nOo.2.0.1.t00828	no description		N	0	OVOC3571	60.36	2e-32	117	#N/A	#N/A	#N/A	#N/A	#N/A	#N/A	#N/A	#N/A	#N/A	#N/A	#N/A	#N/A
nOo.2.0.1.t00829	phorbol esters diacylglycerol binding domain	GO:0016020,GO:0005524,GO:0050829,GO:0045089,GO:0004697,GO:0005737,GO:0005543,GO:0007243,GO:0046872,GO:0005515,GO:0018105,GO:0050830	N	0	OVOC7047	98.82	0	527	tr|A8QDT2|A8QDT2_BRUMA	67.69	4e-121	367	nDi.2.2.2.t04612-RA	32.08	2e-17	80.5	nLs.2.1.2.t04850-RA	28.52	2e-21	92.8
nOo.2.0.1.t00830	serine threonine-protein kinase d2-like	GO:0016020,GO:0005524,GO:0050829,GO:0045089,GO:0004697,GO:0005737,GO:0005543,GO:0009103,GO:0007243,GO:0048522,GO:0004713,GO:0046872,GO:0018105,GO:0050830	N	0	OVOC7046	90.07	3e-87	254	tr|A8QDT2|A8QDT2_BRUMA	60.71	1e-47	164	nDi.2.2.2.t04612-RA	39.52	1e-20	87.8	nLs.2.1.2.t06467-RA	40.38	2e-18	81.3
nOo.2.0.1.t00831	no description		Y	1	OVOC7044	100	1e-145	406	tr|A8QDT0|A8QDT0_BRUMA	81.31	2e-96	281	nDi.2.2.2.t02043-RA	86.29	9e-115	328	nLs.2.1.2.t01199-RA	80.83	2e-114	327																			2				1	1
nOo.2.0.1.t00832	glycosyl hydrolase family catalytic domain containing protein	GO:0043169,GO:0005975,GO:0015929	N	0	OVOC7042	97.56	0	1079	tr|A8QDS9|A8QDS9_BRUMA	72.36	0	865	nDi.2.2.2.t02042-RA	83.52	0	935	nLs.2.1.2.t01201-RA	86.75	2e-149	436																									1			1
nOo.2.0.1.t00833	guanylate cyclase soluble subunit beta-2-like	GO:0020037,GO:0005622,GO:0009454,GO:0070026,GO:0035556,GO:0006182,GO:0055093,GO:0019826,GO:0070025,GO:0004383	N	0	OVOC2763	89.47	0	1120	tr|A8P4E7|A8P4E7_BRUMA	73.43	0	771	nDi.2.2.2.t04586-RA	74.77	0	637	nLs.2.1.2.t03481-RA	65.45	0	539
nOo.2.0.1.t00834	no description		N	0	OVOC2764	98.67	0	619	tr|A8P4E4|A8P4E4_BRUMA	72.67	9e-151	437	nDi.2.2.2.t04587-RA	70.65	0	673	nLs.2.1.2.t03480-RA	65.03	0	667
nOo.2.0.1.t00835	polyadenylate-binding protein	GO:0002009,GO:0003729,GO:0000932,GO:0009792,GO:0040010,GO:0005515,GO:0000166,GO:0006898,GO:0040035,GO:0010171,GO:0043186,GO:0007276	N	0	OVOC2767	99.85	0	1361	tr|A8P4D9|A8P4D9_BRUMA	96.79	0	1305	nDi.2.2.2.t04588-RA	94.85	0	1154	nLs.2.1.2.t03479-RA	95.58	0	1283	10				1		13	12		10	9	8	3	1		4	3	4	18	7	1	6	8	5
nOo.2.0.1.t00836	no description		N	0	OVOC2768	90.61	8e-128	361	tr|A8P4D7|A8P4D7_BRUMA	60.83	6e-84	249	nDi.2.2.2.t04588-RA	62.16	1e-76	248	nLs.2.1.2.t03478-RA	58.69	2e-71	218
nOo.2.0.1.t00837	no description		N	2	OVOC2769	100	3e-99	283	#N/A	#N/A	#N/A	#N/A	nDi.2.2.2.t04591-RA	55.24	1e-31	111	#N/A	#N/A	#N/A	#N/A
nOo.2.0.1.t00838	pre-mrna-splicing factor syf2	GO:0006397,GO:0005634,GO:0008380	N	0	OVOC2770	100	1e-149	419	tr|A8PQ88|A8PQ88_BRUMA	89.32	8e-137	385	nDi.2.2.2.t04592-RA	92.72	1e-131	375	nLs.2.1.2.t07012-RA	90.29	5e-136	385
nOo.2.0.1.t00839	kh domain containing protein	GO:0007399,GO:0005634,GO:0003723,GO:0009987,GO:0005737	N	0	OVOC2771	100	0	996	tr|A8PQ94|A8PQ94_BRUMA	95.07	0	825	nDi.2.2.2.t04593-RA	96.1	0	843	nLs.2.1.2.t07011-RA	93.43	0	822	12	1		4	3	2	16	5		6	9	8	5	2		2	2	4	16	5		10	12	11
nOo.2.0.1.t00840	cap-specific mrna (nucleoside-2 -o-)-methyltransferase 1	GO:0008168,GO:0016071,GO:0032259,GO:0003676	N	1	OVOC2772	99.4	0	1404	tr|A8PQ99|A8PQ99_BRUMA	77.07	0	1068	nDi.2.2.2.t04595-RA	85.57	0	1216	nLs.2.1.2.t07009-RA	82.92	0	1192
nOo.2.0.1.t00841	hypothetical protein LOAG_06954 [Loa loa]	GO:0016787	N	0	OVOC9733	98.1	0	527	#N/A	#N/A	#N/A	#N/A	nDi.2.2.2.t03896-RA	83.97	5e-165	461	nLs.2.1.2.t09939-RA	77.91	6e-157	441
nOo.2.0.1.t00842	e3 ubiquitin-protein ligase march8-like	GO:0048513,GO:0008270	N	1	OVOC9731	99.4	2e-118	351	#N/A	#N/A	#N/A	#N/A	nDi.2.2.2.t03897-RA	84.3	3e-105	301	nLs.2.1.2.t09737-RA	74.56	4e-80	247
nOo.2.0.1.t00843	cre-tag-164 protein	GO:0008270	N	1	OVOC9731	81.08	0	712	tr|A8PHT6|A8PHT6_BRUMA	26.14	4e-14	71.6	nDi.2.2.2.t03899-RA	61.07	5e-93	286	nLs.2.1.2.t09737-RA	72.99	1e-60	208									2	1	1
nOo.2.0.1.t00844	no description		N	0	OVOC9730	91.16	0	517	tr|A8QGW2|A8QGW2_BRUMA	88.08	3e-136	389	nDi.2.2.2.t03900-RA	88.62	4e-154	470	nLs.2.1.2.t07812-RA	87.04	8e-139	429																			1
nOo.2.0.1.t00845	initiation factor 4g family member (ifg-1)	GO:0016070,GO:0005515,GO:0007275	N	0	OVOC9729	96.85	0	2132	tr|A8PAA2|A8PAA2_BRUMA	86.01	0	1835	nDi.2.2.2.t03900-RA	88.21	0	1935	nLs.2.1.2.t07812-RA	81.03	0	1764	4						12	1		2	3	4	1						12		5		3	1
nOo.2.0.1.t00846	lipase family protein	GO:0019915,GO:0045132	Y	0	OVOC9727	100	0	577	tr|A8PA99|A8PA99_BRUMA	90.1	1e-137	389	nDi.2.2.2.t03901-RA	88.53	0	520	nLs.2.1.2.t07813-RA	92.41	7e-107	310
nOo.2.0.1.t00847	hypothetical protein LOAG_00672 [Loa loa]	GO:0005515	Y	0	OVOC9726	95.17	0	1074	#N/A	#N/A	#N/A	#N/A	nDi.2.2.2.t07886-RA	82.29	0	909	nLs.2.1.2.t07681-RA	64.27	0	723	6						7	3																	3			1
nOo.2.0.1.t00848	vesicular integral-membrane protein vip36	GO:0016020,GO:0018991,GO:0009792	Y	1	OVOC9725	99.73	0	763	tr|A8QG01|A8QG01_BRUMA	87.91	0	557	nDi.2.2.2.t07885-RA	85.6	0	660	nLs.2.1.2.t07680-RA	81.25	0	611	1					1	2						1						2	2			1	1
nOo.2.0.1.t00849	fat tumor suppressor homolog 1	GO:0007413,GO:0005515,GO:0007156,GO:0007163,GO:0005509,GO:0016021,GO:0005886,GO:0007411	Y	1	OVOC8727	98.3	0	8890	tr|A8Q2K1|A8Q2K1_BRUMA	77.91	0	7219	nDi.2.2.2.t00101-RA	81.1	0	7524	nLs.2.1.2.t07917-RA	71.67	0	5301
nOo.2.0.1.t00850	protein kinase domain containing protein	GO:0004713,GO:0004674,GO:0005524,GO:0006468	N	0	OVOC8728	91.35	0	1080	tr|A8P057|A8P057_BRUMA	88.57	0	592	nDi.2.2.2.t00103-RA	72.71	0	856	nLs.2.1.2.t02361-RA	60.33	0	640
nOo.2.0.1.t00851	sodium chloride cotransporter 3	GO:0016020,GO:0055085	N	12	OVOC11088	91.52	0	1178	tr|A8PIR4|A8PIR4_BRUMA	66.79	9e-111	343	nDi.2.2.2.t04681-RA	75.42	0	1530	nLs.2.1.2.t00975-RA	75.68	0	1019
nOo.2.0.1.t00852	zinc finger ran-binding domain-containing protein 2	GO:0005622,GO:0008270	N	0	OVOC11086	100	7e-115	335	tr|A8PIR6|A8PIR6_BRUMA	85.95	3e-133	389	nDi.2.2.2.t04682-RA	88.02	2e-162	463	nLs.2.1.2.t00973-RA	78.12	5e-139	403																			2			1	1	1
nOo.2.0.1.t00853	protein yipf1	GO:0016020,GO:0030133	N	4	OVOC11084	100	0	703	tr|A8PIR7|A8PIR7_BRUMA	76.54	0	555	nDi.2.2.2.t04683-RA	73.75	5e-170	478	nLs.2.1.2.t00972-RA	74.01	1e-178	501							1
nOo.2.0.1.t00854	no description		N	2	OVOC11082	100	8e-51	157	#N/A	#N/A	#N/A	#N/A	nDi.2.2.2.t04685-RA	63.79	5e-40	131	nLs.2.1.2.t00970-RA	56.94	3e-21	81.6
nOo.2.0.1.t00855	nol1 nop2 sun family rna methylase containing protein	GO:0040019,GO:0000003,GO:0008757,GO:0003723,GO:0006364,GO:0009792,GO:0040039,GO:0040010,GO:0008340,GO:0005730,GO:0040015,GO:0032259,GO:0002119	N	0	OVOC11081	99.19	0	1502	tr|A8PL10|A8PL10_BRUMA	75.65	0	1113	nDi.2.2.2.t04687-RA	79.28	0	1095	nLs.2.1.2.t00969-RA	81.8	0	709	1		1				2	1	1				1		1				2		1
nOo.2.0.1.t00856	pao retrotransposon peptidase family protein	GO:0005488	N	0	#N/A	#N/A	#N/A	#N/A	tr|A8PFW1|A8PFW1_BRUMA	50.6	5e-18	78.2	nDi.2.2.2.t09220-RA	45.45	5e-12	58.5	#N/A	#N/A	#N/A	#N/A
nOo.2.0.1.t00857	no description		N	0	OVOC11078	100	7e-54	164	#N/A	#N/A	#N/A	#N/A	nDi.2.2.2.t11420-RA	85.71	2e-09	50.1	#N/A	#N/A	#N/A	#N/A
nOo.2.0.1.t00859	serine threonine-protein kinase mig-15	GO:0016020,GO:0023014,GO:0005524,GO:0033563,GO:0040039,GO:0004713,GO:0000160,GO:0040035,GO:0006468,GO:0000155,GO:0019915,GO:0004674,GO:0005083,GO:0006898,GO:0010171,GO:0002119	N	0	OVOC3059	98.65	0	1023	tr|A8PRB3|A8PRB3_BRUMA	90.72	0	969	nDi.2.2.2.t00941-RA	90.35	0	919	nLs.2.1.2.t08246-RA	91.17	0	955
nOo.2.0.1.t00860	no description		N	0	#N/A	#N/A	#N/A	#N/A	#N/A	#N/A	#N/A	#N/A	#N/A	#N/A	#N/A	#N/A	#N/A	#N/A	#N/A	#N/A
nOo.2.0.1.t00861	cre-hmit- protein	GO:0008643,GO:0055085,GO:0016021,GO:0022891	N	10	OVOC3058	89.68	0	1085	tr|A8PRB6|A8PRB6_BRUMA	77.7	0	879	nDi.2.2.2.t00942-RA	81.22	0	988	nLs.2.1.2.t02059-RA	77.5	0	946
nOo.2.0.1.t00862	golgi snap receptor complex member 2	GO:0016020,GO:0004872	N	1	OVOC3057	98.6	8e-155	431	tr|A8PRC0|A8PRC0_BRUMA	83.33	2e-134	382	nDi.2.2.2.t00943-RA	83.16	1e-116	334	nLs.2.1.2.t02060-RA	78.22	3e-131	372	1						1												1
nOo.2.0.1.t00863	protein ddi1 homolog 2-like	GO:0005515,GO:0006508,GO:0004190	N	0	OVOC3056	100	0	839	tr|A8PRC3|A8PRC3_BRUMA	84.34	0	702	nDi.2.2.2.t00945-RA	94.67	5e-168	473	nLs.2.1.2.t02061-RA	78.81	0	686
nOo.2.0.1.t00864	bzip transcription factor family member (zip-4)	GO:0006355,GO:0043565,GO:0003700,GO:0046983	N	0	OVOC3055	99.05	0	647	tr|A8PRC6|A8PRC6_BRUMA	79.58	6e-162	456	nDi.2.2.2.t00946-RA	81.73	0	515	nLs.2.1.2.t02062-RA	76.27	1e-170	479
nOo.2.0.1.t00865	atp-dependent rna helicase dhx33	GO:0005654,GO:0000182,GO:0005524,GO:0005730,GO:0045943,GO:0033613,GO:0008026	N	0	OVOC3054	97.88	0	1325	tr|A8PRC9|A8PRC9_BRUMA	88.59	0	1202	nDi.2.2.2.t00947-RA	86.69	0	1200	nLs.2.1.2.t02063-RA	89.07	0	1044
nOo.2.0.1.t00866	udp-glucose pyrophosphorylase	GO:0040010,GO:0008340,GO:0008152,GO:0016779,GO:0002119,GO:0009792	N	0	OVOC13439	99.79	0	981	tr|A8PRD5|A8PRD5_BRUMA	82.55	2e-168	478	nDi.2.2.2.t00948-RA	87.63	0	881	nLs.2.1.2.t02064-RA	79.71	0	811	1
nOo.2.0.1.t00867	hypothetical protein LOAG_05102 [Loa loa]	GO:0000166	N	0	OVOC3052	100	7e-40	137	tr|A8PRE1|A8PRE1_BRUMA	61.54	4e-18	72.4	nDi.2.2.2.t00950-RA	81.01	8e-39	134	nLs.2.1.2.t02065-RA	64.56	1e-28	105
nOo.2.0.1.t00868	scaffold attachment factor b	GO:0000166,GO:0009987,GO:0003676	N	0	OVOC801	93.53	0	1548	tr|A8QC88|A8QC88_BRUMA	80.79	0	1299	nDi.2.2.2.t02231-RA	83.04	0	1303	nLs.2.1.2.t05181-RA	73.4	0	644																			3
nOo.2.0.1.t00869	run domain containing protein	GO:0005515,GO:0040011,GO:0032880	N	0	OVOC800	99.38	0	672	tr|A8QC90|A8QC90_BRUMA	86.36	0	1125	nDi.2.2.2.t02230-RA	86.97	0	1146	nLs.2.1.2.t05183-RA	82.68	0	1066
nOo.2.0.1.t00870	no description		N	0	OVOC800	95.77	5e-41	141	tr|A8QC91|A8QC91_BRUMA	94.2	3e-41	131	nDi.2.2.2.t02228-RA	97.06	2e-41	132	nLs.2.1.2.t01410-RA	94.12	7e-41	130
nOo.2.0.1.t00871	histone h3	GO:0000003,GO:0005634,GO:0003677,GO:0006334,GO:0009792,GO:0060465,GO:0040010,GO:0008340,GO:0040011,GO:0010171,GO:0006974,GO:0002119,GO:0000786	N	0	OVOC798	100	1e-108	308	tr|A8QC92|A8QC92_BRUMA	84.42	8e-91	263	nDi.2.2.2.t02226-RA	82.35	5e-90	261	nLs.2.1.2.t01411-RA	81.82	1e-90	263			1																2		2		1	1
nOo.2.0.1.t00872	dna-directed rna polymerases and iii subunit rpabc2	GO:0005665,GO:0000003,GO:0003677,GO:0006468,GO:0006366,GO:0009792,GO:0003899,GO:0005730,GO:0004672,GO:0006898	N	0	OVOC797	100	3e-88	255	tr|A8QC94|A8QC94_BRUMA	96.88	7e-86	248	nDi.2.2.2.t02225-RA	95.31	2e-84	245	nLs.2.1.2.t01412-RA	93.75	5e-84	244
nOo.2.0.1.t00873	villin headpiece domain containing protein	GO:0003779,GO:0007010	N	0	OVOC796	98.35	0	1851	tr|A8QC95|A8QC95_BRUMA	71.43	9e-143	440	nDi.2.2.2.t02224-RA	73.2	3e-66	221	nLs.2.1.2.t01413-RA	73.58	0	1360
nOo.2.0.1.t00874	rho-associated protein kinase 2-like	GO:0005524,GO:0006260,GO:0035556,GO:0007067,GO:0004713,GO:0007131,GO:0006281,GO:0010165,GO:0006916,GO:0000077,GO:0000910,GO:0051276,GO:0006468,GO:0005622,GO:0005543,GO:0003676,GO:0008340,GO:0046872,GO:0004674,GO:0051307,GO:0043140,GO:0019899	N	0	OVOC795	95.94	0	1967	tr|A8QC96|A8QC96_BRUMA	77.36	0	1593	nDi.2.2.2.t02223-RA	82.57	0	1672	nLs.2.1.2.t01414-RA	79.02	0	1552																					1
nOo.2.0.1.t00875	no description		N	0	#N/A	#N/A	#N/A	#N/A	#N/A	#N/A	#N/A	#N/A	#N/A	#N/A	#N/A	#N/A	#N/A	#N/A	#N/A	#N/A
nOo.2.0.1.t00876	no description		N	1	OVOC6650	100	5e-134	389	tr|A8QDC1|A8QDC1_BRUMA	70.31	4e-91	268	nDi.2.2.2.t03116-RA	69.15	1e-85	265	nLs.2.1.2.t01010-RA	64.36	2e-77	248
nOo.2.0.1.t00877	no description		N	1	OVOC6650	100	9e-161	457	tr|A8QDC3|A8QDC3_BRUMA	71.43	2e-108	315	nDi.2.2.2.t03116-RA	84.33	2e-134	389	nLs.2.1.2.t01010-RA	67.19	4e-118	354
nOo.2.0.1.t00878	son of sevenless homolog 1	GO:0003677,GO:0042221,GO:0005543,GO:0044424,GO:0007169,GO:0005515,GO:0035023,GO:0032501,GO:0005089	N	0	OVOC6653	93.96	0	2127	tr|A8QDC6|A8QDC6_BRUMA	87.09	0	1925	nDi.2.2.2.t03115-RA	84.63	0	2025	nLs.2.1.2.t01009-RA	89.1	0	2007
nOo.2.0.1.t00879	no description		N	0	OVOC6654	98.73	0	612	tr|A8QDC8|A8QDC8_BRUMA	72.54	2e-169	483	nDi.2.2.2.t03112-RA	73.86	1e-165	474	nLs.2.1.2.t01008-RA	74.3	2e-178	506
nOo.2.0.1.t00880	lipin 3	GO:0030514,GO:0000003,GO:0005783,GO:0007474,GO:0005635,GO:0009792,GO:0000070,GO:0006357,GO:0035183,GO:0007078,GO:0019432,GO:0019217,GO:0005654,GO:0051783,GO:0000910,GO:0032940,GO:0006915,GO:0019915,GO:0042594,GO:0003713,GO:0040011,GO:0007052,GO:0040018,GO:0055088,GO:0008195,GO:0034504,GO:0002119,GO:0007029,GO:0031468	N	0	OVOC6657	98.86	0	1555	tr|A8QDD2|A8QDD2_BRUMA	83.06	0	1304	nDi.2.2.2.t03110-RA	86.65	0	1400	nLs.2.1.2.t01007-RA	82.72	0	1279																					1
nOo.2.0.1.t00881	lbp bpi cetp n-terminal domain containing protein	GO:0008289,GO:0001818	Y	0	OVOC8677	99.79	0	968	tr|A8Q2E5|A8Q2E5_BRUMA	59.03	4e-58	190	nDi.2.2.2.t00060-RA	25.41	1e-32	127	nLs.2.1.2.t00214-RA	47.59	2e-146	430	10	2	6	2	4	2
nOo.2.0.1.t00882	lbp bpi cetp n-terminal domain containing protein	GO:0050794,GO:0008289,GO:0001817,GO:0051716,GO:0002376,GO:0006952,GO:0051179,GO:0051240,GO:0002237	Y	0	OVOC8678	92.12	0	901	tr|A8Q2E6|A8Q2E6_BRUMA	66.6	0	667	nDi.2.2.2.t00060-RA	66.07	0	587	nLs.2.1.2.t00215-RA	61.39	0	623	1		1				2		2
nOo.2.0.1.t00883	glutamate dehydrogenase	GO:0000003,GO:0040010,GO:0000166,GO:0006520,GO:0016639,GO:0055114	N	0	OVOC8679	99.61	0	1071	tr|A8NRG3|A8NRG3_BRUMA	65.43	0	727	nDi.2.2.2.t00061-RA	90.91	0	988	nLs.2.1.2.t06388-RA	66.02	0	732	17	3		2	2	4	16	7	1	6	6	4							27	18	1	14	17	19
nOo.2.0.1.t00884	abnormal embryonic partitioning of cytoplasm family member (par-3)	GO:0009653,GO:0048513,GO:0030010,GO:0007548,GO:0005515,GO:0040001,GO:0009790,GO:0002119,GO:0044444	N	0	OVOC8680	95.39	0	2932	tr|A8Q2E8|A8Q2E8_BRUMA	74.45	0	1503	nDi.2.2.2.t00063-RA	80	0	1249	nLs.2.1.2.t00216-RA	63.21	0	1822
nOo.2.0.1.t00885	no description		N	0	OVOC8683	97.58	2e-81	240	#N/A	#N/A	#N/A	#N/A	#N/A	#N/A	#N/A	#N/A	#N/A	#N/A	#N/A	#N/A
nOo.2.0.1.t00886	no description		N	0	OVOC8685	99.1	1e-76	226	#N/A	#N/A	#N/A	#N/A	nDi.2.2.2.t00066-RA	63.33	5e-47	149	nLs.2.1.2.t00219-RA	60.53	1e-42	139
nOo.2.0.1.t00887	transcription factor hes-	GO:0003677,GO:0009987	N	0	OVOC4998	97.95	6e-103	298	tr|A8Q0M5|A8Q0M5_BRUMA	74.42	1e-39	131	nDi.2.2.2.t00178-RA	33.59	5e-15	69.3	nLs.2.1.2.t01443-RA	34.11	8e-15	68.6
nOo.2.0.1.t00888	7 transmembrane receptor	GO:0007186,GO:0016021,GO:0044464,GO:0050877,GO:0004930	Y	7	OVOC4999	99.57	0	2908	#N/A	#N/A	#N/A	#N/A	nDi.2.2.2.t02840-RA	84.44	0	2422	nLs.2.1.2.t05280-RA	72.49	0	2050
nOo.2.0.1.t00889	hsp20 alpha crystallin family protein	GO:0050794,GO:0043229,GO:0048513,GO:0005515,GO:0048519,GO:0006950,GO:0044444,GO:0006915	N	0	OVOC5000	98.51	2e-144	405	tr|A8Q0M9|A8Q0M9_BRUMA	79.27	2e-104	303	nDi.2.2.2.t02841-RA	83.42	6e-114	328	nLs.2.1.2.t05279-RA	78.35	9e-106	306	2						5	4		3	3	3	1
nOo.2.0.1.t00890	plekhf2 protein	GO:0046872,GO:0005515,GO:0005543	N	0	OVOC5001	99.62	0	555	tr|A8Q0N0|A8Q0N0_BRUMA	95.4	4e-180	501	nDi.2.2.2.t02842-RA	95.49	0	515	nLs.2.1.2.t05278-RA	92.86	0	501
nOo.2.0.1.t00891	coatomer subunit beta -like	GO:0048599,GO:0030126,GO:0030903,GO:0006891,GO:0032940,GO:0009792,GO:0006915,GO:0006886,GO:0005515,GO:0006898,GO:0015629,GO:0005198,GO:0016905,GO:0002119	N	0	OVOC5002	99.43	0	2092	tr|A8Q0N2|A8Q0N2_BRUMA	88.3	0	1931	nDi.2.2.2.t02844-RA	90.31	0	1966	nLs.2.1.2.t05276-RA	87.56	0	1887	15		3	2		2	13	1	2	1	1	1	3	1		1		2	22	9	2	7	7	6
nOo.2.0.1.t00892	guanine nucleotide-binding 3 homolog	GO:0015684,GO:0040014,GO:0006184,GO:0042127,GO:0003924,GO:0007281,GO:0040010,GO:0005730,GO:0015093,GO:0016021,GO:0040035,GO:0010171,GO:0005525,GO:0002119	N	0	OVOC10998	100	7e-19	77.8	tr|A8PVB9|A8PVB9_BRUMA	96.67	8e-14	63.2	nDi.2.2.2.t06856-RA	97.44	1e-18	77	nLs.2.1.2.t01869-RA	93.33	6e-13	60.8
nOo.2.0.1.t00893	no description		Y	0	OVOC10999	100	3e-119	337	tr|A8PVC0|A8PVC0_BRUMA	71.08	2e-86	253	nDi.2.2.2.t06857-RA	86.36	2e-50	159	nLs.2.1.2.t01870-RA	77.71	1e-91	266	10	7	1	8	9	9	8	7	1	5	5	5	2	1	1	1		1	1						9	7	8	8	6
nOo.2.0.1.t00894	vacuolar protein sorting-associated protein	GO:0040010,GO:0008104	N	0	OVOC11000	96.22	0	6419	tr|A8PVC2|A8PVC2_BRUMA	77.24	0	5178	nDi.2.2.2.t03486-RA	86.75	0	3055	nLs.2.1.2.t01871-RA	78.11	0	5239
nOo.2.0.1.t00895	cadmium-inducible lysosomal protein cdr-5	GO:0040007,GO:0040002,GO:0002119,GO:0009792	N	0	OVOC11001	84.87	4e-164	457	tr|A8PVC4|A8PVC4_BRUMA	68	1e-134	383	nDi.2.2.2.t03488-RA	86.25	3e-99	290	nLs.2.1.2.t02873-RA	81.88	7e-95	277			1				2		2										1		3		1	1
nOo.2.0.1.t00896	gs homeobox 2	GO:0005634,GO:0006355,GO:0000976,GO:0003700	N	0	OVOC11002	100	5e-119	335	tr|A8PVC6|A8PVC6_BRUMA	84.34	2e-44	143	nDi.2.2.2.t03489-RA	88.89	9e-94	271	nLs.2.1.2.t02872-RA	89.12	1e-74	222
nOo.2.0.1.t00897	peroxisomal membrane protein pex13-like	GO:0040010,GO:0016560,GO:0016021,GO:0005777,GO:0002119,GO:0009792	Y	0	OVOC11003	85.18	0	610	tr|A8PVC7|A8PVC7_BRUMA	75.65	4e-124	358	nDi.2.2.2.t03490-RA	67.51	7e-148	422	nLs.2.1.2.t02871-RA	65.3	1e-133	386
nOo.2.0.1.t00898	low-density lipoprotein receptor domain class a containing protein	GO:0007165,GO:0004872,GO:0005102	N	0	OVOC11004	98.84	7e-124	360	tr|A8PVC9|A8PVC9_BRUMA	77.42	5e-82	252	nDi.2.2.2.t03491-RA	79.77	1e-97	294	nLs.2.1.2.t02869-RA	56.67	3e-51	172
nOo.2.0.1.t00899	no description		N	3	OVOC5624	98.68	3e-159	452	#N/A	#N/A	#N/A	#N/A	nDi.2.2.2.t05025-RA	84.07	9e-132	382	#N/A	#N/A	#N/A	#N/A
nOo.2.0.1.t00900	protein mon2 homolog	GO:0071688	N	0	OVOC5625	95.86	0	3430	tr|A8PJG1|A8PJG1_BRUMA	86.76	0	3051	nDi.2.2.2.t05026-RA	88.76	0	3147	nLs.2.1.2.t09661-RA	78.67	0	1698									1
nOo.2.0.1.t00901	suppression of tumorigenicity isoform a	GO:0033554,GO:0060425,GO:0031090,GO:0040008,GO:0048738,GO:0005102,GO:0001890,GO:0001568,GO:0043405,GO:0071310,GO:0051480,GO:0005887,GO:0044255,GO:0030879,GO:0060688,GO:0009605,GO:0030154,GO:2000027,GO:0006816,GO:0022607,GO:0051240,GO:0050678,GO:0071842,GO:0070482,GO:0048545,GO:0044057,GO:0001933,GO:0009790,GO:0033036,GO:0007519,GO:0050878,GO:0042310,GO:0044446,GO:0033135,GO:0044281,GO:0003007,GO:…	N	4	OVOC5626	100	0	1117	tr|A8PJG0|A8PJG0_BRUMA	96.28	0	1086	nDi.2.2.2.t05028-RA	97.22	0	654	nLs.2.1.2.t07582-RA	93.68	0	1044
nOo.2.0.1.t00902	no description		N	0	OVOC5627	81.61	1e-71	224	tr|A8PJF9|A8PJF9_BRUMA	69.52	2e-20	87.4	#N/A	#N/A	#N/A	#N/A	#N/A	#N/A	#N/A	#N/A
nOo.2.0.1.t00903	cre-egl-23 protein	GO:0005267,GO:0016021,GO:0071805	N	1	OVOC5629	99.43	5e-118	342	tr|A8PJF8|A8PJF8_BRUMA	39.43	6e-12	62	nDi.2.2.2.t05031-RA	57.53	2e-110	337	nLs.2.1.2.t07583-RA	52.12	3e-70	226
nOo.2.0.1.t00904	cre-egl-23 protein	GO:0006810	N	4	OVOC5631	99.13	9e-166	459	tr|A8Q713|A8Q713_BRUMA	31.48	1e-30	117	nDi.2.2.2.t05031-RA	75.68	7e-112	336	nLs.2.1.2.t04874-RA	32.23	7e-34	126
nOo.2.0.1.t00905	no description		N	1	OVOC10770	99.56	5e-169	468	tr|A8QE18|A8QE18_BRUMA	82.02	1e-105	305	nDi.2.2.2.t00293-RA	78.32	2e-133	378	nLs.2.1.2.t09746-RA	73.25	1e-120	345							1
nOo.2.0.1.t00906	no description		Y	1	OVOC10769	99.75	0	838	tr|A8Q5G3|A8Q5G3_BRUMA	90.05	0	740	nDi.2.2.2.t00292-RA	93.21	0	749	nLs.2.1.2.t06921-RA	91.12	0	741	12	2	1	6	8	8	12	2	4	9	8	10	1	2		2	2	3	14	3	4	9	10	11	1			1
nOo.2.0.1.t00907	ttc9 protein	GO:0005488	N	0	OVOC10766	99.29	4e-171	478	tr|A8Q5G2|A8Q5G2_BRUMA	79.21	5e-153	431	nDi.2.2.2.t00290-RA	82.81	9e-133	392	nLs.2.1.2.t06919-RA	81.07	8e-157	443																			1
nOo.2.0.1.t00908	tyrosine-protein phosphatase non-receptor type 9	GO:0035335,GO:0004872,GO:0004725	N	0	OVOC10765	100	0	682	tr|A8Q5G0|A8Q5G0_BRUMA	87.79	8e-142	403	nDi.2.2.2.t00290-RA	89.88	0	634	nLs.2.1.2.t06918-RA	81.22	4e-110	323							2
nOo.2.0.1.t00909	paired box domain containing protein	GO:0005634,GO:0003677,GO:0006355,GO:0007275	N	0	OVOC10764	98.9	6e-132	374	tr|A8Q5F9|A8Q5F9_BRUMA	72.73	3e-54	171	nDi.2.2.2.t00289-RA	74.68	9e-37	125	nLs.2.1.2.t06916-RA	69.84	1e-84	251
nOo.2.0.1.t00910	helix loop helix family member (hlh-1)	GO:0000003,GO:0005634,GO:0051146,GO:0003677,GO:0007517,GO:0003705,GO:0009792,GO:0040010,GO:0040011,GO:0045944,GO:0010171,GO:0002119	N	0	OVOC10763	99.07	0	659	tr|A8Q5F8|A8Q5F8_BRUMA	89.78	0	560	nDi.2.2.2.t00288-RA	86.11	0	537	nLs.2.1.2.t06915-RA	85.93	0	538
nOo.2.0.1.t00911	cytochrome p450 family protein	GO:0009055,GO:0016705,GO:0020037,GO:0040011,GO:0004497,GO:0055114	N	2	OVOC10761	100	0	1124	tr|A8Q5F7|A8Q5F7_BRUMA	81.48	0	907	nDi.2.2.2.t00287-RA	83.07	0	890	nLs.2.1.2.t08369-RA	81.3	0	878
nOo.2.0.1.t00912	no description		N	0	OVOC10760	99.45	4e-132	370	tr|A8Q5F6|A8Q5F6_BRUMA	77.6	3e-96	280	nDi.2.2.2.t00286-RA	80.68	2e-94	276	nLs.2.1.2.t01014-RA	80.66	2e-100	290
nOo.2.0.1.t00913	dolichyl pyrophosphate man9 c2 alpha- -glucosyltransferase	GO:0016758,GO:0005789	N	5	OVOC10759	85.65	0	701	tr|A8Q5F5|A8Q5F5_BRUMA	78.95	2e-53	174	nDi.2.2.2.t00285-RA	70.44	0	581	nLs.2.1.2.t01012-RA	63.6	7e-97	295
nOo.2.0.1.t00914	protein hexim1-like	GO:0007507,GO:0045736,GO:0005737,GO:0000122,GO:0004861,GO:0005730,GO:0005515,GO:0017069	N	0	OVOC7728	100	2e-118	348	tr|A8PK43|A8PK43_BRUMA	79.69	2e-81	254	nDi.2.2.2.t05772-RA	80.31	9e-80	249	nLs.2.1.2.t00922-RA	79.79	1e-80	247
nOo.2.0.1.t00915	glycosyl group 2 family protein	GO:0016757,GO:0005975	N	0	OVOC7729	93.29	0	845	tr|A8PK40|A8PK40_BRUMA	75.56	0	560	nDi.2.2.2.t05771-RA	79.78	0	742	nLs.2.1.2.t00920-RA	75.22	0	736	1						1	1
nOo.2.0.1.t00916	bzip transcription factor family protein	GO:0006355,GO:0007283,GO:0046983,GO:0006687,GO:0007179,GO:0007243,GO:0005667,GO:0006631,GO:0043565,GO:0003700,GO:0033613,GO:0006006,GO:0048384,GO:0019933,GO:0042752,GO:0008340,GO:0040024	N	0	OVOC7732	100	0	560	tr|A8PK35|A8PK35_BRUMA	94.24	4e-174	484	nDi.2.2.2.t05770-RA	92.45	3e-169	473	nLs.2.1.2.t00918-RA	88.13	1e-155	437
nOo.2.0.1.t00917	apb-1 protein	GO:0042059,GO:0030276,GO:0008565,GO:0030666,GO:0048011,GO:0050690,GO:0030131,GO:0016032,GO:0016192,GO:0006886,GO:0005829,GO:0007268,GO:0005886,GO:0007411	N	0	OVOC7733	99.8	0	2031	tr|A8PK33|A8PK33_BRUMA	92.02	0	1674	nDi.2.2.2.t05769-RA	94.18	0	1852	nLs.2.1.2.t00917-RA	90.5	0	1797	12			4	4	3	11			2	1	1	2						16	17		9	12	12
nOo.2.0.1.t00918	no description		N	0	OVOC7734	92.05	0	591	tr|A8PK31|A8PK31_BRUMA	77.87	2e-171	487	nDi.2.2.2.t05768-RA	79.38	2e-127	380	nLs.2.1.2.t00916-RA	74.54	3e-164	468																			3	1		2	1	1
nOo.2.0.1.t00919	protein isoform a	GO:0005515	N	0	OVOC7734	100	0	545	#N/A	#N/A	#N/A	#N/A	nDi.2.2.2.t05768-RA	95.74	9e-175	496	nLs.2.1.2.t00915-RA	95.35	2e-177	493	2			2	2	1	1	2		2	2	2	1						8	5	1	6	4	5
nOo.2.0.1.t00920	a chain p38 inhibitor-bound	GO:0048011,GO:0034134,GO:0071363,GO:0009749,GO:0050807,GO:0090400,GO:0006006,GO:0005654,GO:0001525,GO:0042826,GO:0000077,GO:0007507,GO:0001085,GO:0005625,GO:0046777,GO:0007005,GO:0006915,GO:0002062,GO:0018105,GO:0000977,GO:0045648,GO:0045944,GO:0071479,GO:0007519,GO:0071688,GO:0000922,GO:0019395,GO:0005524,GO:0030168,GO:0000122,GO:0005739,GO:0006935,GO:0004707,GO:0000902,GO:0070375,GO:0051090,GO:…	N	1	OVOC4074	99.73	0	773	tr|A8QG24|A8QG24_BRUMA	91.49	0	725	nDi.2.2.2.t07082-RA	93.33	0	732	nLs.2.1.2.t08350-RA	90.5	0	715	2
nOo.2.0.1.t00921	no description		N	2	OVOC4073	99.38	0	657	tr|A8QG22|A8QG22_BRUMA	82.49	1e-136	392	nDi.2.2.2.t07081-RA	89.77	1e-124	359	nLs.2.1.2.t08351-RA	76.37	0	520
nOo.2.0.1.t00922	no description		N	0	OVOC4072	100	9e-89	257	tr|A8QG21|A8QG21_BRUMA	88.43	2e-78	231	nDi.2.2.2.t07079-RA	92.56	2e-82	241	nLs.2.1.2.t08352-RA	82.93	8e-74	219
nOo.2.0.1.t00923	peptide chain release factor 1- mitochondrial precursor	GO:0016787,GO:0006415,GO:0005739,GO:0016149	N	0	OVOC4071	100	0	806	tr|A8QG20|A8QG20_BRUMA	87.93	0	710	nDi.2.2.2.t07078-RA	87.96	0	706	nLs.2.1.2.t08353-RA	87.39	3e-153	434
nOo.2.0.1.t00924	iq motif and sec7 domain-containing protein 1	GO:0005515,GO:0032012,GO:0005622,GO:0005086,GO:0005543	N	0	OVOC4070	98.27	0	1293	tr|A8QG19|A8QG19_BRUMA	87.24	0	1145	nDi.2.2.2.t07077-RA	91.98	0	1221	nLs.2.1.2.t05861-RA	89.08	0	865
nOo.2.0.1.t00925	general vesicular transport factor p115	GO:0005792,GO:0008565,GO:0032940,GO:0048471,GO:0000139,GO:0006886,GO:0040039,GO:0019915,GO:0048280,GO:0005515,GO:0006898,GO:0005829	N	0	OVOC4068	98.87	0	1782	tr|A8QG17|A8QG17_BRUMA	87.91	0	1591	nDi.2.2.2.t07075-RA	92.59	0	1687	nLs.2.1.2.t05863-RA	80.88	0	1419	4		1				9						1						9	3			1	1
nOo.2.0.1.t00926	myosin xviiia	GO:0005524,GO:0003774,GO:0016459,GO:0009987	N	0	OVOC4067	99.21	0	3338	tr|A8QG16|A8QG16_BRUMA	89.7	0	3055	nDi.2.2.2.t07074-RA	93.41	0	3165	nLs.2.1.2.t05864-RA	89.59	0	3075	3						4												3
nOo.2.0.1.t00927	adp-ribosylation factor 6	GO:0010008,GO:0007399,GO:0005938,GO:0030866,GO:0009792,GO:0016192,GO:0012505,GO:0030838,GO:0004871,GO:0031527,GO:0007186,GO:0031529,GO:0005634,GO:0030154,GO:0001726,GO:0006886,GO:0035020,GO:0005794,GO:0005525	N	0	OVOC4066	100	6e-130	364	tr|A8QG15|A8QG15_BRUMA	100	5e-130	364	nDi.2.2.2.t07073-RA	100	3e-125	356	nLs.2.1.2.t05866-RA	100	6e-127	362	2		2	1	2	1	2	1											5	1					1
nOo.2.0.1.t00928	zinc finger protein	GO:0035003,GO:0005938,GO:0019898,GO:0032956,GO:0007318,GO:0005819,GO:0008270,GO:0045169,GO:0005634,GO:0045313,GO:0007368,GO:0016057,GO:0005912,GO:0016336,GO:0003676,GO:0003779,GO:0005884,GO:0019827,GO:0042048,GO:0045197,GO:0050767	N	0	OVOC4065	99.51	7e-154	430	tr|A8QG13|A8QG13_BRUMA	79.61	4e-116	333	nDi.2.2.2.t07073-RA	82.61	8e-48	161	nLs.2.1.2.t05867-RA	67.31	1e-100	295
nOo.2.0.1.t00929	no description		N	1	OVOC11012	99.25	2e-92	266	tr|A8NZN8|A8NZN8_BRUMA	65.93	9e-58	177	nDi.2.2.2.t03499-RA	68.42	7e-61	185	nLs.2.1.2.t09301-RA	55.64	4e-50	159
nOo.2.0.1.t00930	60s ribosomal protein l37	GO:0046872,GO:0000022,GO:0006412,GO:0022625,GO:0003735,GO:0019843	N	0	OVOC11013	100	2e-69	204	tr|A8P3W2|A8P3W2_BRUMA	94.06	5e-67	198	nDi.2.2.2.t03500-RA	91	2e-64	192	nLs.2.1.2.t06519-RA	94.06	7e-67	198									1
nOo.2.0.1.t00931	phosphoglucomutase 1	GO:0000287,GO:0005980,GO:0005992,GO:0004614,GO:0019388,GO:0005978,GO:0005829,GO:0019255,GO:0015629	N	0	OVOC11014	99.65	0	1179	tr|A8P3W1|A8P3W1_BRUMA	92.82	0	1110	nDi.2.2.2.t03501-RA	92.47	0	1114	nLs.2.1.2.t06518-RA	90.59	0	1033	25	11	1	18	16	18	28	19	3	22	21	20	8	6		2		1	26	9		14	14	9
nOo.2.0.1.t00932	rna exonuclease 1 homolog	GO:0004527,GO:0005622,GO:0003676	N	0	OVOC11015	99.22	0	1858	tr|A8P3W0|A8P3W0_BRUMA	74.44	0	1370	nDi.2.2.2.t03502-RA	80.67	0	1467	nLs.2.1.2.t06517-RA	76.22	0	1398
nOo.2.0.1.t00933	acylglycerol mitochondrial-like	GO:0004143,GO:0007205	N	0	OVOC11016	99.77	0	909	tr|A8P3V9|A8P3V9_BRUMA	74.6	0	702	nDi.2.2.2.t03502-RA	72.13	0	750	nLs.2.1.2.t06516-RA	71.68	0	695			1						1												1
nOo.2.0.1.t00934	solute carrier family member 36	GO:0016021,GO:0031966,GO:0006839	N	0	OVOC11018	100	0	817	tr|A8P3V7|A8P3V7_BRUMA	83.25	0	639	nDi.2.2.2.t03503-RA	87.31	0	678	nLs.2.1.2.t06513-RA	87.11	6e-146	416
nOo.2.0.1.t00935	snf2 family n-terminal domain containing protein	GO:0040010,GO:0003677,GO:0005524,GO:0040011,GO:0040035,GO:0004386,GO:0002119,GO:0009792	N	0	OVOC7803	100	0	1884	tr|A8PAV9|A8PAV9_BRUMA	89.2	0	1683	nDi.2.2.2.t05360-RA	91.86	0	1699	nLs.2.1.2.t04720-RA	87.36	0	1639																			1
nOo.2.0.1.t00936	zinc c2h2 type family protein	GO:0005622,GO:0008270,GO:0003676	N	0	OVOC7801	99.74	0	791	tr|A8PAW1|A8PAW1_BRUMA	80.47	0	632	nDi.2.2.2.t05361-RA	86.41	0	708	nLs.2.1.2.t04721-RA	76.44	0	563
nOo.2.0.1.t00937	tfiih basal transcription factor complex helicase xpb subunit	GO:0003677,GO:0005524,GO:0047485,GO:0006283,GO:0000717,GO:0009792,GO:0008353,GO:0006917,GO:0033683,GO:0006265,GO:0032564,GO:0035315,GO:0009650,GO:0000441,GO:0006468,GO:0042277,GO:0004003,GO:0006979,GO:0000075,GO:0005675,GO:0008022,GO:0045944,GO:0043138,GO:0006200,GO:0008104,GO:0005525	N	0	OVOC7800	93.72	0	1457	tr|A8PAW3|A8PAW3_BRUMA	89.47	0	1396	nDi.2.2.2.t05362-RA	95.44	0	1028	nLs.2.1.2.t04722-RA	88.85	0	1373
nOo.2.0.1.t00938	gtp-binding gtp1 obg domian containing protein	GO:0000287,GO:0000003,GO:0006184,GO:0005525,GO:0003924	N	0	OVOC7799	100	0	803	tr|A8PAW5|A8PAW5_BRUMA	85.31	0	660	nDi.2.2.2.t05363-RA	89.31	0	724	nLs.2.1.2.t04723-RA	84.82	0	647
nOo.2.0.1.t00939	pab-dependent poly -specific ribonuclease subunit 2	GO:0030098,GO:0005634,GO:0003677,GO:0006355,GO:0004221,GO:0010628,GO:0005737,GO:0032991,GO:0004527,GO:0048522,GO:0006511,GO:0008134	N	0	OVOC7798	98.11	0	2150	tr|A8PAW6|A8PAW6_BRUMA	84.54	0	1880	nDi.2.2.2.t05364-RA	88.33	0	1952	nLs.2.1.2.t04723-RA	79.16	0	1660
nOo.2.0.1.t00940	integrin-linked kinase	GO:0000003,GO:0005524,GO:0061199,GO:0055120,GO:0009792,GO:0008305,GO:0005178,GO:0007229,GO:0004715,GO:0006468,GO:0005912,GO:0004623,GO:0008340,GO:0031430,GO:0004674,GO:0040011,GO:0006898,GO:0040007,GO:0009966,GO:0071688,GO:0002119	N	0	OVOC7796	100	0	975	tr|A8PAW7|A8PAW7_BRUMA	95.29	0	945	nDi.2.2.2.t05365-RA	96.15	0	951	nLs.2.1.2.t08143-RA	94.43	0	927	13	1		3	3	4	20	10	1	4	3	3	11	6		3	3	3	27	16	2	18	19	20
nOo.2.0.1.t00941	histone h2a	GO:0005634,GO:0003677,GO:0006334,GO:0000786	N	0	OVOC7794	100	3e-86	249	tr|A8NVQ5|A8NVQ5_BRUMA	100	3e-86	249	nDi.2.2.2.t05367-RA	100	2e-80	248	nLs.2.1.2.t08140-RA	100	3e-86	249															2				1			1	1	1
nOo.2.0.1.t00942	diphthamide biosynthesis protein 1	GO:0017183,GO:0006412,GO:0040007,GO:0002119,GO:0005737	N	0	OVOC7793	100	0	817	tr|A8PAW9|A8PAW9_BRUMA	91.42	3e-159	453	nDi.2.2.2.t05367-RA	91.33	0	770	nLs.2.1.2.t08139-RA	74.88	0	674
nOo.2.0.1.t00943	no description		N	0	OVOC2495	99.69	0	662	tr|A8NWE0|A8NWE0_BRUMA	62.5	6e-28	112	nDi.2.2.2.t03395-RA	66.25	6e-134	414	nLs.2.1.2.t09874-RA	57.02	3e-35	127
nOo.2.0.1.t00944	alpha- -mannosyl-glycoprotein 2-beta-n-acetylglucosaminyltransferase	GO:0003827,GO:0006487,GO:0048471,GO:0009792,GO:0000139	N	0	OVOC2496	96.53	0	778	tr|A8NGS1|A8NGS1_BRUMA	85.71	9e-89	268	nDi.2.2.2.t03394-RA	85.61	0	702	nLs.2.1.2.t07202-RA	82.63	0	683
nOo.2.0.1.t00945	ubiquitin carboxyl-terminal hydrolase 33 isoform 1	GO:0005524,GO:0006468,GO:0004221,GO:0005737,GO:0046872,GO:0005515,GO:0006511,GO:0008234,GO:0004672,GO:0016579,GO:0050896	N	0	OVOC2498	95.57	0	1670	tr|A8NGS6|A8NGS6_BRUMA	78.53	0	1231	nDi.2.2.2.t03392-RA	81.77	0	1451	nLs.2.1.2.t07205-RA	71.34	0	1154
nOo.2.0.1.t00946	condensin-2 complex subunit d3	GO:0005515,GO:0044454,GO:0009987	N	0	OVOC2500	94.9	0	2918	tr|A8NGT0|A8NGT0_BRUMA	73	0	2068	nDi.2.2.2.t03391-RA	79.45	0	2437	nLs.2.1.2.t07206-RA	70.96	0	2172																	1
nOo.2.0.1.t00947	no description		N	0	OVOC2501	97.65	0	600	#N/A	#N/A	#N/A	#N/A	nDi.2.2.2.t03390-RA	81.54	1e-170	478	nLs.2.1.2.t07207-RA	56.38	2e-98	293
nOo.2.0.1.t00949	protein phosphatase inhibitor 2	GO:0004864,GO:0005515,GO:0043666,GO:0006091,GO:0009966,GO:0009792	N	0	OVOC4838	100	4e-126	355	tr|A8PZG5|A8PZG5_BRUMA	88	3e-107	306	nDi.2.2.2.t01410-RA	94.86	2e-118	336	nLs.2.1.2.t08726-RA	82.14	7e-82	241										1									2
nOo.2.0.1.t00950	e3 ubiquitin-protein ligase hectd1	GO:0016246,GO:0016567,GO:0005622,GO:0031581,GO:0004842,GO:0003676,GO:0040027,GO:0005515,GO:0008270	N	1	OVOC4840	99.64	0	6171	tr|A8PZG6|A8PZG6_BRUMA	79.38	0	4799	nDi.2.2.2.t01409-RA	84.57	0	5198	nLs.2.1.2.t05193-RA	80.27	0	4886
nOo.2.0.1.t00951	ras family protein	GO:0016020,GO:0048599,GO:0005524,GO:0040025,GO:0007283,GO:0034227,GO:0005829,GO:0007264,GO:0016783,GO:0006974,GO:0015031,GO:0002098,GO:0006184,GO:0000049,GO:0003924,GO:0006412,GO:0005525,GO:0048598	N	0	OVOC4842	80.71	0	532	tr|A8PZG9|A8PZG9_BRUMA	80.13	3e-178	510	nDi.2.2.2.t01407-RA	80.63	0	523	nLs.2.1.2.t05195-RA	79.81	7e-176	503																			2
nOo.2.0.1.t00952	interferon-related developmental regulator 1	GO:0005488	N	0	OVOC4843	96.64	0	761	tr|A8PZH0|A8PZH0_BRUMA	77	0	624	nDi.2.2.2.t01406-RA	78.25	0	645	nLs.2.1.2.t05196-RA	74.94	0	562									1
nOo.2.0.1.t00953	paired box protein pax-5	GO:0007399,GO:0060562,GO:0072273,GO:0000122,GO:0006959,GO:0005515,GO:0005667,GO:0051573,GO:0043565,GO:0072088,GO:0003700,GO:0048468,GO:0072234,GO:2000027,GO:0045944,GO:0072215,GO:0051094,GO:0045595,GO:0030855	N	0	OVOC4844	99.7	0	691	tr|A8PZH1|A8PZH1_BRUMA	77.32	1e-176	497	nDi.2.2.2.t01404-RA	89.55	0	567	nLs.2.1.2.t05197-RA	84.48	0	566
nOo.2.0.1.t00954	stromal interaction molecule	GO:0030425,GO:0032236,GO:0005737,GO:0030728,GO:0043025,GO:0045987,GO:0003676,GO:0005515,GO:0000166,GO:0006898,GO:0002115,GO:0005886,GO:0040002	N	0	OVOC8454	90.28	0	1156	tr|A8Q7C2|A8Q7C2_BRUMA	72.4	0	857	nDi.2.2.2.t04982-RA	73.33	0	889	nLs.2.1.2.t00298-RA	72.15	0	764	3						2												1					1
nOo.2.0.1.t00955	homeobox domain containing protein	GO:0007486,GO:0035289,GO:0035288,GO:0007400,GO:0007418,GO:0048100,GO:0035224,GO:0000122,GO:0008406,GO:0007388,GO:0007367,GO:0007411,GO:0007487,GO:0035277,GO:0005634,GO:0035290,GO:0021960,GO:0001078,GO:0048099,GO:0007485,GO:0000980	N	0	OVOC8457	100	7e-110	314	tr|A8Q7B9|A8Q7B9_BRUMA	89.74	2e-99	287	nDi.2.2.2.t04984-RA	93.33	8e-98	283	nLs.2.1.2.t00296-RA	88	2e-91	266
nOo.2.0.1.t00956	28s ribosomal protein mitochondrial-like	GO:0005840,GO:0006412,GO:0003735,GO:0009792	N	0	OVOC8458	92.99	1e-92	271	tr|A8Q7B8|A8Q7B8_BRUMA	61.35	2e-45	151	nDi.2.2.2.t04985-RA	89.86	7e-86	256	nLs.2.1.2.t00294-RA	85.92	3e-78	235
nOo.2.0.1.t00957	leucine rich repeat family protein	GO:0005515	N	1	OVOC8459	96.66	0	1425	tr|A8Q7B6|A8Q7B6_BRUMA	75.5	0	1098	nDi.2.2.2.t04986-RA	81.05	0	1179	nLs.2.1.2.t00293-RA	69.32	0	1046
nOo.2.0.1.t00958	rho guanine nucleotide exchange factor 17	GO:0005622,GO:0035023,GO:0005089	N	0	OVOC8460	95.63	0	2334	tr|A8Q7B5|A8Q7B5_BRUMA	76.26	0	1915	nDi.2.2.2.t02114-RA	82.38	0	1251	nLs.2.1.2.t00292-RA	84.4	0	1301																					1
nOo.2.0.1.t00959	rna-binding protein 12	GO:0005634,GO:0003729,GO:0000166,GO:0000381	N	0	OVOC985	100	6e-105	323	tr|A8QGX1|A8QGX1_BRUMA	94.41	2e-97	281	nDi.2.2.2.t06089-RA	96.27	2e-100	311	nLs.2.1.2.t00884-RA	88.2	3e-88	258																			1
nOo.2.0.1.t00960	sec63 domain containing protein	GO:0006457,GO:0031072,GO:0051082	N	3	OVOC983	100	0	1545	tr|A8QBM4|A8QBM4_BRUMA	89.44	0	1379	nDi.2.2.2.t06088-RA	91.43	0	1396	nLs.2.1.2.t00883-RA	86.78	0	1346	1
nOo.2.0.1.t00961	btb poz domain containing protein	GO:0016020,GO:0042802,GO:0005737,GO:0035188,GO:0009792,GO:0010171,GO:0040007,GO:0002119	N	0	OVOC982	95.6	0	682	tr|A8QBM6|A8QBM6_BRUMA	93.96	0	681	nDi.2.2.2.t06087-RA	93.41	0	676	nLs.2.1.2.t00882-RA	93.13	0	697
nOo.2.0.1.t00962	dna polymerase sigma	GO:0005634,GO:0042493,GO:0016779,GO:0006259,GO:0007067,GO:0043221,GO:0071044,GO:0007062	N	0	OVOC981	100	0	863	tr|A8QBM7|A8QBM7_BRUMA	94.77	0	805	nDi.2.2.2.t06086-RA	96.18	0	831	nLs.2.1.2.t00881-RA	92.6	0	793
nOo.2.0.1.t00963	glutaredoxin family protein	GO:0015035,GO:0009055,GO:0015038,GO:0005829,GO:0047485,GO:0015949,GO:0045454	N	0	OVOC980	100	6e-85	246	tr|A8QBM8|A8QBM8_BRUMA	77.31	2e-64	193	nDi.2.2.2.t06085-RA	78.5	2e-58	178	nLs.2.1.2.t02078-RA	78.99	1e-66	199	1						2												6			1	1
nOo.2.0.1.t00964	low-density lipoprotein receptor domain class a containing protein	GO:0005515,GO:0004872	N	1	OVOC979	100	8e-121	340	tr|A8QBN1|A8QBN1_BRUMA	66.45	3e-68	206	nDi.2.2.2.t06084-RA	81.51	7e-74	220	nLs.2.1.2.t02079-RA	68.79	4e-76	226
nOo.2.0.1.t00965	microspherule protein 1	GO:0046972,GO:0043984,GO:0043995,GO:0043981,GO:0090304,GO:0031011,GO:0043996,GO:0071339,GO:0005515,GO:0043982,GO:0000123	N	0	OVOC978	99.88	0	1722	tr|A8QBN4|A8QBN4_BRUMA	87.01	0	950	nDi.2.2.2.t06082-RA	88.53	0	948	nLs.2.1.2.t02081-RA	83.02	0	879
nOo.2.0.1.t00966	regulator of g protein signaling	GO:0040013,GO:0005834,GO:0032094,GO:0043547,GO:0030845,GO:0005737,GO:0050804,GO:0007212,GO:0043005,GO:0038032,GO:0046662,GO:0004871,GO:0005624,GO:0002119,GO:0043051,GO:0005096	N	0	OVOC977	95.24	0	907	tr|A8QBN6|A8QBN6_BRUMA	94.5	3e-150	432	nDi.2.2.2.t06081-RA	90.69	0	874	nLs.2.1.2.t02082-RA	88.07	0	841																			1		1
nOo.2.0.1.t00967	acetylcholine receptor alpha subunit	GO:0030054,GO:0006811,GO:0043005,GO:0007274,GO:0015464,GO:0004889,GO:0046662,GO:0040011,GO:0016021,GO:0005886,GO:0045211	N	2	OVOC975	84.12	0	899	tr|A8QBN8|A8QBN8_BRUMA	75.2	0	670	nDi.2.2.2.t02370-RA	74.51	0	802	nLs.2.1.2.t02083-RA	65.4	0	642							1			1
nOo.2.0.1.t00968	no description		N	0	OVOC8375	98.75	1e-48	164	tr|A8Q7M1|A8Q7M1_BRUMA	68.29	1e-27	106	nDi.2.2.2.t00646-RA	66.25	5e-27	104	nLs.2.1.2.t02008-RA	65	3e-29	110																			1
nOo.2.0.1.t00969	cre-pqn-73 protein	GO:0040035	N	1	OVOC8375	97.76	0	958	tr|A8Q7M1|A8Q7M1_BRUMA	75.05	0	728	nDi.2.2.2.t00646-RA	80.81	0	778	nLs.2.1.2.t02008-RA	67.86	0	639																			3	1
nOo.2.0.1.t00970	sodium hydrogen exchanger 3-like	GO:0055085,GO:0016021,GO:0015299,GO:0006814	N	16	OVOC8376	93.37	0	2533	tr|A8Q7L9|A8Q7L9_BRUMA	76.03	0	961	nDi.2.2.2.t00645-RA	82.75	0	2274	nLs.2.1.2.t02007-RA	74.6	0	1763
nOo.2.0.1.t00971	terminal uridylyltransferase 4	GO:0005622,GO:0008270,GO:0009987,GO:0016740,GO:0003676	N	0	OVOC8377	91.71	0	2758	tr|A8Q7L7|A8Q7L7_BRUMA	66.85	0	1930	nDi.2.2.2.t00644-RA	74.88	0	2283	nLs.2.1.2.t02006-RA	60.55	0	1744
nOo.2.0.1.t00972	family protein	GO:0005634,GO:0005515,GO:0003682,GO:0006355,GO:0016568	N	1	OVOC8378	95.68	0	2009	tr|A8Q7L5|A8Q7L5_BRUMA	88.97	0	1209	nDi.2.2.2.t00643-RA	88.13	0	1643	nLs.2.1.2.t02005-RA	86.8	0	1627
nOo.2.0.1.t00973	cmp-sialic acid transporter	GO:0060473,GO:0015780,GO:0016021,GO:0005351,GO:0005338,GO:0000139	N	6	OVOC8379	99.57	3e-165	463	tr|A8Q7L3|A8Q7L3_BRUMA	89.61	4e-149	422	nDi.2.2.2.t00641-RA	91.34	1e-140	400	nLs.2.1.2.t02004-RA	84.85	1e-142	407
nOo.2.0.1.t00974	mothers against decapentaplegic homolog 5-like isoform 2	GO:0030154,GO:0006355,GO:0007179,GO:0045138,GO:0051729,GO:0005667,GO:0040018,GO:0003700	N	0	OVOC8380	100	0	863	tr|A8Q7L1|A8Q7L1_BRUMA	91.55	0	779	nDi.2.2.2.t00640-RA	83.82	0	706	nLs.2.1.2.t02003-RA	96.62	0	835
nOo.2.0.1.t00975	no description		N	0	OVOC8381	94.9	0	764	tr|A8Q7L0|A8Q7L0_BRUMA	82.14	0	664	nDi.2.2.2.t00639-RA	83.93	0	686	nLs.2.1.2.t02002-RA	81.89	0	660
nOo.2.0.1.t00976	cre-ril-1 protein	GO:0007275	N	0	OVOC6984	100	2e-96	277	tr|A8QEC2|A8QEC2_BRUMA	89.55	2e-87	254	nDi.2.2.2.t02853-RA	96.27	6e-93	268	nLs.2.1.2.t02462-RA	91.04	1e-89	260	2	2		1	2	2	5	4	1	3	2	2		1	1				6	5	5		4	4
nOo.2.0.1.t00977	peptidyl-prolyl cis-trans isomerase fkbp4-like	GO:0016020,GO:0006457,GO:0002009,GO:0003755,GO:0009792,GO:0005515,GO:0040011,GO:0000413,GO:0005528	N	0	OVOC12854	95.24	0	826	tr|A8QHE7|A8QHE7_BRUMA	91.65	0	813	nDi.2.2.2.t02852-RA	94.2	0	842	nLs.2.1.2.t02463-RA	92.81	0	825	15	5		5	9	6	9	3		10	2	1	7			3	3		16	11		12	12	11
nOo.2.0.1.t00978	no description		Y	0	OVOC6986	99.07	0	661	#N/A	#N/A	#N/A	#N/A	nDi.2.2.2.t02849-RA	33.58	5e-17	75.5	#N/A	#N/A	#N/A	#N/A							1	1	1
nOo.2.0.1.t00979	peripherial benzodiazepine receptor associated	GO:0006810,GO:0004872,GO:0016021,GO:0000062	N	1	OVOC6992	75.74	2e-150	432	tr|A8QEB9|A8QEB9_BRUMA	88.4	1e-107	314	nDi.2.2.2.t02847-RA	72.37	1e-146	416	nLs.2.1.2.t02466-RA	88.07	2e-115	334	1						2												4			1	1
nOo.2.0.1.t00980	no description		N	0	OVOC6990	97.45	0	926	tr|A8QEB7|A8QEB7_BRUMA	88.39	1e-92	281	nDi.2.2.2.t01996-RA	90.43	0	858	nLs.2.1.2.t02467-RA	72.78	0	516
nOo.2.0.1.t00981	golgi resident protein gcp60	GO:0006810,GO:0016021,GO:0000062	N	0	OVOC6992	100	3e-65	206	tr|A8QEB6|A8QEB6_BRUMA	80	5e-56	175	nDi.2.2.2.t01997-RA	76.86	3e-61	189	nLs.2.1.2.t02468-RA	71.2	7e-55	173																			1
nOo.2.0.1.t00982	golgi resident protein gcp60	GO:0006810,GO:0016021,GO:0000062	N	0	OVOC6992	100	5e-59	188	tr|A8QEB6|A8QEB6_BRUMA	78.16	1e-48	154	nDi.2.2.2.t01997-RA	80.9	1e-48	155	nLs.2.1.2.t02468-RA	82.95	1e-51	162	1
nOo.2.0.1.t00983	transcription initiation factor tfiid subunit 10	GO:0000003,GO:0005634,GO:0003677,GO:0009794,GO:0009792,GO:0006352,GO:0006413,GO:0003743,GO:0045944,GO:0040011,GO:0010171	N	0	OVOC6993	99.39	2e-118	334	tr|A8QEB5|A8QEB5_BRUMA	87.8	2e-100	288	nDi.2.2.2.t01998-RA	87.8	4e-105	300	nLs.2.1.2.t02469-RA	82.8	2e-82	254
nOo.2.0.1.t00984	seryl-trna mitochondrial-like	GO:0005524,GO:0007275,GO:0006418,GO:0004812,GO:0040007,GO:0048856,GO:0005737	N	0	OVOC6994	100	0	841	tr|A8QEB4|A8QEB4_BRUMA	75.31	0	625	nDi.2.2.2.t01999-RA	82	0	659	nLs.2.1.2.t02469-RA	66.24	3e-174	500
nOo.2.0.1.t00985	ferm domain containing 4a	GO:0005856,GO:0016324,GO:0030674,GO:0005923,GO:0090162	N	0	OVOC3789	99.59	1e-174	513	tr|A8PPQ3|A8PPQ3_BRUMA	91.84	5e-165	487	nDi.2.2.2.t05000-RA	93.47	4e-166	491	nLs.2.1.2.t09476-RA	80.77	1e-119	352
nOo.2.0.1.t00986	no description		N	0	OVOC3790	84.78	2e-17	74.3	#N/A	#N/A	#N/A	#N/A	#N/A	#N/A	#N/A	#N/A	#N/A	#N/A	#N/A	#N/A
nOo.2.0.1.t00987	no description		N	1	OVOC3791	97.85	2e-171	475	tr|A8PPQ7|A8PPQ7_BRUMA	76.56	3e-29	106	nDi.2.2.2.t04998-RA	76.68	9e-124	354	nLs.2.1.2.t08653-RA	59.39	2e-84	253																			1
nOo.2.0.1.t00988	protein dpy-19 homolog 3	GO:0016021	N	12	OVOC3792	99.85	0	1414	tr|A8PPQ9|A8PPQ9_BRUMA	71.75	0	1002	nDi.2.2.2.t04997-RA	86.57	0	1235	nLs.2.1.2.t08652-RA	83.37	0	722
nOo.2.0.1.t00989	max dimerization protein 4	GO:0045892,GO:0003677,GO:0005515,GO:0007275	N	0	OVOC3794	100	5e-107	318	tr|A8PPR1|A8PPR1_BRUMA	90.61	4e-97	292	nDi.2.2.2.t04995-RA	95.58	6e-98	294	nLs.2.1.2.t08650-RA	90.11	4e-96	290
nOo.2.0.1.t00990	no description		N	0	OVOC3796	93.85	2e-37	123	#N/A	#N/A	#N/A	#N/A	#N/A	#N/A	#N/A	#N/A	#N/A	#N/A	#N/A	#N/A
nOo.2.0.1.t00991	tyrosine aminotransferase	GO:0042218,GO:0014070,GO:0016597,GO:0006094,GO:0009074,GO:0006979,GO:0046689,GO:0080130,GO:0004838,GO:0005739,GO:0030170,GO:0016847,GO:0051384	N	0	OVOC3800	100	0	913	tr|A8PPR4|A8PPR4_BRUMA	75.71	0	726	nDi.2.2.2.t04992-RA	81.26	0	763	nLs.2.1.2.t09058-RA	79.28	0	699	2
nOo.2.0.1.t00992	unc-3	GO:0005634,GO:0003677,GO:0046872,GO:0005515,GO:0006355,GO:0040011,GO:0040024	N	0	OVOC3801	100	2e-159	459	tr|A8PPR6|A8PPR6_BRUMA	80.22	2e-147	418	nDi.2.2.2.t04990-RA	98.41	9e-179	506	nLs.2.1.2.t08363-RA	98.41	1e-178	506
nOo.2.0.1.t00993	zinc c2h2 type family protein	GO:0005515,GO:0005622,GO:0008270	N	0	OVOC11021	96.97	0	3152	tr|A8P3V5|A8P3V5_BRUMA	62.98	0	1814	nDi.2.2.2.t03504-RA	71.68	0	2770	nLs.2.1.2.t04817-RA	57.91	0	1038						1
nOo.2.0.1.t00994	no description		N	0	OVOC11025	97.72	0	2874	tr|A8PEE0|A8PEE0_BRUMA	81.3	0	2400	nDi.2.2.2.t03505-RA	80.93	0	2433	nLs.2.1.2.t07562-RA	81.16	0	1454
nOo.2.0.1.t00995	lysosomal acid phosphatase	GO:0000003,GO:0006898,GO:0003993,GO:0040007,GO:0002119,GO:0009792	Y	0	OVOC11026	99.52	3e-155	439	tr|A8PEE2|A8PEE2_BRUMA	80.86	5e-130	375	nDi.2.2.2.t03506-RA	86.54	1e-137	394	nLs.2.1.2.t07561-RA	79.33	1e-128	371	4	1		1	2	3	3	1		3	4	1							2			2	1	2	2		1	4	2
nOo.2.0.1.t00996	no description		N	0	OVOC566	100	2e-108	326	tr|A8PW45|A8PW45_BRUMA	89.24	3e-97	296	nDi.2.2.2.t01639-RA	89.94	8e-95	290	nLs.2.1.2.t03517-RA	89.31	6e-94	291	2						1		1										1		1
nOo.2.0.1.t00997	uncoordinated family member (unc-57)	GO:0005515,GO:0072583,GO:0031594,GO:0005737,GO:0010940	N	0	OVOC565	99.46	0	763	tr|A8QGG6|A8QGG6_BRUMA	93.2	1e-172	484	nDi.2.2.2.t01640-RA	89.19	0	686	nLs.2.1.2.t03516-RA	85.59	0	583							1												2			1	3
nOo.2.0.1.t00998	isocitrate dehydrogenase	GO:0006099,GO:0000287,GO:0004449,GO:0051287	N	0	OVOC564	99.72	0	738	tr|A8P0E9|A8P0E9_BRUMA	88.58	0	658	nDi.2.2.2.t01641-RA	91.92	0	689	nLs.2.1.2.t03515-RA	90.25	0	680	11	1	5	5	3	4	12	4	1	3	3	4	4						18	17	7	13	12	13
nOo.2.0.1.t00999	tyrosine-protein kinase fyn	GO:0000132,GO:0045859,GO:0001714,GO:0005524,GO:0015293,GO:0009792,GO:0051480,GO:0008406,GO:0040039,GO:0005515,GO:0005829,GO:0006810,GO:0005634,GO:0004715,GO:0001702,GO:0016998,GO:0060027,GO:0043292,GO:0046777,GO:0007052	N	1	OVOC562	94.64	0	1026	tr|A8PW56|A8PW56_BRUMA	92.72	0	1016	nDi.2.2.2.t01643-RA	92.34	0	992	nLs.2.1.2.t03513-RA	91.95	0	1016																			1
nOo.2.0.1.t01000	bzip transcription factor family protein	GO:0005634,GO:0006355,GO:0043565,GO:0003700,GO:0046983	N	0	OVOC561	96.46	0	949	tr|A8PW59|A8PW59_BRUMA	71.63	0	699	nDi.2.2.2.t01644-RA	75.74	0	768	nLs.2.1.2.t03512-RA	67.47	1e-133	390
nOo.2.0.1.t01001	no description		N	1	OVOC559	96.85	5e-65	197	tr|A8PW61|A8PW61_BRUMA	54.2	4e-25	94.4	nDi.2.2.2.t01646-RA	59.52	4e-34	117	#N/A	#N/A	#N/A	#N/A							1	2		1		1
nOo.2.0.1.t01002	hexokinase	GO:0016310,GO:0005524,GO:0005515,GO:0006096,GO:0004396	N	0	OVOC558	99.15	0	961	tr|A8PW64|A8PW64_BRUMA	81.8	0	776	nDi.2.2.2.t01647-RA	90.6	0	892	nLs.2.1.2.t03896-RA	65.86	0	645	2						18	9	4	14	13	11							1						1			1	1
nOo.2.0.1.t01003	26s proteasome non-atpase regulatory subunit 7	GO:0000003,GO:0030425,GO:0004175,GO:0008541,GO:0009792,GO:0008340,GO:0022008,GO:0008283,GO:0005515,GO:0006511,GO:0000022,GO:0040007,GO:0002119	N	0	OVOC557	100	0	737	tr|A8PW66|A8PW66_BRUMA	93.87	0	632	nDi.2.2.2.t01647-RA	82.86	0	553	nLs.2.1.2.t04213-RA	92.76	0	624	11			1	1	3	9	1		3	3	3	3	2			1	1	9	2		3	4	3	1			1
nOo.2.0.1.t01004	wd repeat-containing protein 61	GO:0005515	N	0	OVOC556	99.62	0	553	tr|A8PW69|A8PW69_BRUMA	81.58	0	578	nDi.2.2.2.t01648-RA	80.38	0	635	nLs.2.1.2.t04212-RA	75.94	0	627
nOo.2.0.1.t01005	nicotinamide nucleotide adenylyltransferase 1	GO:0019915,GO:0016779,GO:0009792,GO:0009435	N	0	OVOC5082	94.95	0	954	tr|A8PYZ1|A8PYZ1_BRUMA	84.96	3e-152	437	nDi.2.2.2.t02309-RA	74.14	0	741	nLs.2.1.2.t05580-RA	62.48	0	599																			1
nOo.2.0.1.t01006	hypothetical protein LOAG_00728 [Loa loa]	GO:0005515	N	0	OVOC5081	98.45	0	627	tr|A8PYZ0|A8PYZ0_BRUMA	82.86	0	512	nDi.2.2.2.t02308-RA	83.92	0	506	nLs.2.1.2.t05579-RA	74.23	4e-136	389
nOo.2.0.1.t01007	unc-30	GO:0005634,GO:0045944,GO:0040012,GO:0043565,GO:0097154,GO:0003700,GO:0033563	N	0	OVOC5080	99.17	0	746	tr|A8PYY9|A8PYY9_BRUMA	87.09	0	606	nDi.2.2.2.t02307-RA	90.08	0	654	nLs.2.1.2.t05578-RA	82.24	0	587
nOo.2.0.1.t01008	maternal embryonic leucine zipper kinase	GO:0004713,GO:0048821,GO:0005524,GO:0004674,GO:0008016,GO:0071944,GO:0006468	N	0	OVOC5078	99.42	0	1431	tr|A8PYY8|A8PYY8_BRUMA	81.41	0	1107	nDi.2.2.2.t02305-RA	87.72	0	1270	nLs.2.1.2.t05577-RA	82.5	0	1153
nOo.2.0.1.t01009	seryl-trna synthetase	GO:0004828,GO:0005524,GO:0006434,GO:0005737	N	0	OVOC5077	99.56	0	936	tr|A8PYY7|A8PYY7_BRUMA	84.17	0	723	nDi.2.2.2.t02304-RA	91.69	0	762	nLs.2.1.2.t05576-RA	86.62	0	756							1												2
nOo.2.0.1.t01010	transient receptor potential cation subfamily member 3	GO:0055085,GO:0046873,GO:0043052,GO:0010960,GO:0016049,GO:0007005,GO:0005216,GO:0016021,GO:0055069,GO:0070838	N	7	OVOC921	95.48	0	2950	tr|A8QBU9|A8QBU9_BRUMA	79.54	0	2442	nDi.2.2.2.t02412-RA	85.38	0	2522	nLs.2.1.2.t00587-RA	82.44	0	1848
nOo.2.0.1.t01011	ras-related protein rab-10	GO:0001881,GO:0016020,GO:0002009,GO:0005524,GO:0006355,GO:0009792,GO:0043025,GO:0007264,GO:0040035,GO:0005769,GO:0040002,GO:0055037,GO:0005634,GO:0006184,GO:0046331,GO:0032940,GO:0003924,GO:0006886,GO:0008340,GO:0006913,GO:0006898,GO:0005794,GO:0006412,GO:0040018,GO:0032456,GO:0005525,GO:0008134,GO:0002119	N	0	OVOC923	100	3e-151	421	tr|A8QBU7|A8QBU7_BRUMA	97.54	3e-148	414	nDi.2.2.2.t02411-RA	99.01	2e-148	419	nLs.2.1.2.t00586-RA	96.59	2e-127	359	6		1	1	2	1	5	1	1	1	2	1	1	1					5		2	1	1	3
nOo.2.0.1.t01012	apc related family member (apr-1)	GO:0000003,GO:0001714,GO:0005938,GO:0047485,GO:0030301,GO:0051129,GO:0034385,GO:0031331,GO:0051130,GO:0034370,GO:0008356,GO:0043652,GO:0005912,GO:0050996,GO:0060229,GO:0040027,GO:0045944,GO:0007052,GO:0055088,GO:0051726,GO:0051439,GO:0051051,GO:0030178,GO:0044430,GO:0044281,GO:0009792,GO:0006511,GO:0030334,GO:0034381,GO:0006611,GO:0009892,GO:0060193,GO:0055085,GO:0044459,GO:0030177,GO:0044242,GO:…	N	0	OVOC924	99.84	0	2590	tr|A8QBU6|A8QBU6_BRUMA	75.64	0	1817	nDi.2.2.2.t02410-RA	79.02	0	1898	nLs.2.1.2.t00584-RA	74.5	0	1742
nOo.2.0.1.t01013	hypothetical protein Bm1_48825 [Brugia malayi]	GO:0003677	N	0	OVOC926	99.19	0	1209	tr|A8QBU5|A8QBU5_BRUMA	83.63	0	1021	nDi.2.2.2.t02408-RA	84.79	0	1003	nLs.2.1.2.t00583-RA	81.68	0	945
nOo.2.0.1.t01014	no description		N	0	#N/A	#N/A	#N/A	#N/A	#N/A	#N/A	#N/A	#N/A	#N/A	#N/A	#N/A	#N/A	#N/A	#N/A	#N/A	#N/A
nOo.2.0.1.t01015	no description		N	0	OVOC7030	93.14	1e-135	383	tr|A8QE77|A8QE77_BRUMA	66.02	1e-85	253	nDi.2.2.2.t02035-RA	76.56	8e-109	314	nLs.2.1.2.t01768-RA	71.09	4e-96	282
nOo.2.0.1.t01016	acetylcholine receptor alpha subunit-like	GO:0016020,GO:0006810,GO:0005230	Y	0	OVOC7029	94.19	6e-106	338	tr|A8QE78|A8QE78_BRUMA	60.45	2e-84	251	nDi.2.2.2.t02034-RA	76.04	3e-118	340	nLs.2.1.2.t01769-RA	63.93	1e-99	291							3	1
nOo.2.0.1.t01017	amp-binding enzyme family protein	GO:0009058,GO:0048037,GO:0000036,GO:0016788	N	0	OVOC7029	99.45	0	8640	tr|A8QE79|A8QE79_BRUMA	67.65	0	5683	nDi.2.2.2.t03539-RA	75.16	0	3862	nLs.2.1.2.t01770-RA	63.64	0	5307							1															1
nOo.2.0.1.t01018	no description		N	0	OVOC7028	100	0	773	tr|A8QE81|A8QE81_BRUMA	84.92	0	619	nDi.2.2.2.t02030-RA	88.1	0	644	nLs.2.1.2.t01771-RA	84.13	0	601	4					1	3												6
nOo.2.0.1.t01019	deah box polypeptide 8	GO:0000398,GO:0005515,GO:0004004,GO:0071013	N	0	OVOC7027	100	2e-85	247	tr|A8QE82|A8QE82_BRUMA	46.84	6e-14	67.4	nDi.2.2.2.t02029-RA	51.43	4e-12	62	nLs.2.1.2.t01772-RA	49.37	9e-15	69.7
nOo.2.0.1.t01020	beta- -galactosyltransferase 1-like	GO:0006486,GO:0005794,GO:0016021,GO:0008378	N	1	OVOC7026	100	0	564	tr|A8QE83|A8QE83_BRUMA	86.03	2e-175	489	nDi.2.2.2.t02028-RA	87.78	3e-178	498	nLs.2.1.2.t01773-RA	83.7	2e-174	486
nOo.2.0.1.t01021	calcineurin b subunit	GO:0030241,GO:0008597,GO:0008021,GO:0045214,GO:0016192,GO:0007269,GO:0007126,GO:0005509,GO:0030431,GO:0006470,GO:0005516,GO:0004723,GO:0005955	N	0	OVOC7025	100	3e-71	212	tr|A8QE84|A8QE84_BRUMA	100	6e-67	202	nDi.2.2.2.t02027-RA	98.26	1e-78	231	nLs.2.1.2.t01774-RA	79	4e-46	149	1																		2
nOo.2.0.1.t01022	poly polymerase cid (caffein-induced death protein)	GO:0000003,GO:0010605,GO:0009987	N	0	OVOC7024	100	0	545	tr|A8QE85|A8QE85_BRUMA	86.31	2e-165	466	nDi.2.2.2.t02026-RA	87.83	6e-168	473	nLs.2.1.2.t01775-RA	81.37	1e-147	422
nOo.2.0.1.t01023	no description		N	0	OVOC8283	100	4e-107	304	#N/A	#N/A	#N/A	#N/A	nDi.2.2.2.t00332-RA	73.75	5e-37	123	nLs.2.1.2.t00500-RA	61.42	6e-41	141
nOo.2.0.1.t01024	mitochondrial ribosomal protein l46	GO:0016787	N	0	OVOC8284	99.67	0	629	tr|A8Q6U6|A8Q6U6_BRUMA	75	4e-166	466	nDi.2.2.2.t00333-RA	68.69	1e-149	424	nLs.2.1.2.t00499-RA	73.77	3e-162	457
nOo.2.0.1.t01025	swi snf-related matrix-associated actin-dependent regulator of chromatin subfamily d member 1	GO:0005515	N	0	OVOC8285	99.79	0	981	tr|A8Q6U9|A8Q6U9_BRUMA	88.39	0	611	nDi.2.2.2.t00334-RA	94.54	0	913	nLs.2.1.2.t00498-RA	93.2	0	859																					1
nOo.2.0.1.t01026	methyltransferase-like protein 6	GO:0008168,GO:0032259	N	0	OVOC8286	100	0	588	tr|A8QGC6|A8QGC6_BRUMA	73.41	1e-136	389	nDi.2.2.2.t00334-RA	85.11	7e-177	510	nLs.2.1.2.t00498-RA	77.11	7e-158	461
nOo.2.0.1.t01027	coiled-coil domain-containing protein 47	GO:0005515	Y	1	OVOC8287	100	0	927	tr|A8QGC7|A8QGC7_BRUMA	92.48	0	624	nDi.2.2.2.t00335-RA	82.41	0	748	nLs.2.1.2.t00497-RA	85.37	0	812																					1
nOo.2.0.1.t01028	translational activator gcn1	GO:0005515	N	0	OVOC8288	98.65	0	5320	tr|A8Q6V7|A8Q6V7_BRUMA	82.39	0	4064	nDi.2.2.2.t00336-RA	82.94	0	4479	nLs.2.1.2.t00496-RA	71.52	0	3832	5		2				4	1	3										5	1	10
nOo.2.0.1.t01029	no description		N	1	OVOC8289	98.43	0	501	tr|A8Q6W0|A8Q6W0_BRUMA	42.28	6e-19	79.7	nDi.2.2.2.t00337-RA	56.33	5e-85	256	nLs.2.1.2.t00495-RA	43.12	5e-55	179
nOo.2.0.1.t01030	sodium- and chloride-dependent glycine transporter 2-like	GO:0030139,GO:0016021,GO:0005328,GO:0045177,GO:0006836,GO:0008134	N	10	OVOC8290	97.74	6e-149	441	tr|A8PN25|A8PN25_BRUMA	27.49	1e-56	206	nDi.2.2.2.t06480-RA	28.26	4e-61	218	nLs.2.1.2.t09121-RA	28.2	9e-54	196
nOo.2.0.1.t01031	hypoxia up-regulated protein 1	GO:0005524,GO:0006950	N	0	OVOC4971	99.04	0	822	tr|A8Q0I9|A8Q0I9_BRUMA	77.24	0	618	nDi.2.2.2.t02820-RA	77.43	0	644	nLs.2.1.2.t03134-RA	75.73	0	589	9			1			10	3		2	1	1	1						8	2		2	2	2
nOo.2.0.1.t01032	fibroblast growth factor 17-like	GO:0008083,GO:0005615,GO:0071495,GO:0071310,GO:0007169,GO:0046662,GO:0030334,GO:0005104	N	0	OVOC4970	100	5e-138	385	tr|A8Q0I7|A8Q0I7_BRUMA	90.27	1e-125	354	nDi.2.2.2.t02819-RA	88.65	2e-123	349	nLs.2.1.2.t04409-RA	90.65	2e-66	201
nOo.2.0.1.t01033	exocyst complex component 1	GO:0040010,GO:0005515,GO:0007126,GO:0040011,GO:0009792	N	5	OVOC4968	99.16	0	1690	tr|A8Q0I4|A8Q0I4_BRUMA	88.78	0	1518	nDi.2.2.2.t02816-RA	91.93	0	1556	nLs.2.1.2.t04411-RA	90.95	0	1576			1																		1
nOo.2.0.1.t01034	transmembrane protein 68	GO:0016209,GO:0016021,GO:0016747,GO:0055114,GO:0051920	N	4	OVOC4967	100	0	767	tr|A8Q0I2|A8Q0I2_BRUMA	93.33	0	702	nDi.2.2.2.t02816-RA	81.97	0	910	nLs.2.1.2.t04412-RA	87.84	0	913
nOo.2.0.1.t01035	zinc finger protein 593	GO:0000003,GO:0005634,GO:0040010,GO:0006898,GO:0008270,GO:0002119,GO:0003676,GO:0009792	N	0	OVOC4965	100	8e-74	216	tr|A8Q0H9|A8Q0H9_BRUMA	78	3e-53	164	nDi.2.2.2.t02815-RA	81.73	2e-57	176	nLs.2.1.2.t04413-RA	74.04	3e-52	162
nOo.2.0.1.t01036	malate dehydrogenase	GO:0006099,GO:0000166,GO:0044262,GO:0030060,GO:0006108	N	0	OVOC8868	100	0	680	tr|A8Q8R4|A8Q8R4_BRUMA	89.46	0	610	nDi.2.2.2.t01517-RA	93.96	0	639	nLs.2.1.2.t02326-RA	88.62	0	612	16	16	12	15	16	15	17	18	4	14	14	12	3	1	3	2	1	1	20	19	7	18	17	16				1
nOo.2.0.1.t01037	28s ribosomal protein mitochondrial	GO:0040010	N	0	OVOC8869	99.78	0	927	tr|A8QG85|A8QG85_BRUMA	77.01	0	708	nDi.2.2.2.t01518-RA	82.41	0	716	nLs.2.1.2.t02325-RA	74.89	0	649																			2
nOo.2.0.1.t01038	phosphatidylinositol n-acetylglucosaminyltransferase subunit c	GO:0006506,GO:0017176,GO:0016021	N	7	OVOC3706	100	0	615	tr|A8PT12|A8PT12_BRUMA	82.31	2e-80	244	nDi.2.2.2.t07907-RA	89.86	0	547	nLs.2.1.2.t01703-RA	84.75	5e-136	388
nOo.2.0.1.t01039	lysosomal-trafficking regulator	GO:0043473,GO:0005515,GO:0006952,GO:0051179,GO:0002252,GO:0006996,GO:0065007	N	0	OVOC3707	96.55	0	5342	tr|A8PT09|A8PT09_BRUMA	75.56	0	3473	nDi.2.2.2.t07906-RA	77.82	0	4666	nLs.2.1.2.t01702-RA	66.21	0	3966
nOo.2.0.1.t01040	photoreceptor-specific nuclear receptor	GO:0060041,GO:0003707,GO:0004879,GO:0045872,GO:0000122,GO:0005515,GO:0045944,GO:0005667,GO:0043565,GO:0008270,GO:0043401,GO:0042462,GO:0008285	N	0	OVOC3708	98.99	0	927	tr|A8PT07|A8PT07_BRUMA	85.02	0	788	nDi.2.2.2.t10236-RA	84.52	0	677	nLs.2.1.2.t01701-RA	75.09	0	749
nOo.2.0.1.t01041	cdp-diacylglycerol--glycerol-3-phosphate 3- mitochondrial	GO:0008654,GO:0016780,GO:0006796	N	2	OVOC5847	99.09	0	1351	tr|A8P9E9|A8P9E9_BRUMA	75.49	0	738	nDi.2.2.2.t06456-RA	81.17	0	775	nLs.2.1.2.t01470-RA	77.21	0	740																			1
nOo.2.0.1.t01042	protein max-like	GO:0006355,GO:0046982,GO:0005737,GO:0006366,GO:0006302,GO:0071339,GO:0003713,GO:0005730,GO:0019904,GO:0043565,GO:0006310	N	0	OVOC5846	100	5e-121	341	tr|A8P9F1|A8P9F1_BRUMA	81.44	3e-96	278	nDi.2.2.2.t06457-RA	81.37	1e-89	261	nLs.2.1.2.t01469-RA	65.27	5e-68	206
nOo.2.0.1.t01043	transmembrane protein 41a	GO:0016020	N	5	OVOC5845	99.54	1e-154	432	tr|A8NNU1|A8NNU1_BRUMA	30.94	7e-29	110	nDi.2.2.2.t11338-RA	88.7	2e-70	214	nLs.2.1.2.t03085-RA	78.93	5e-134	382
nOo.2.0.1.t01044	homeobox protein	GO:0005634,GO:0005515,GO:0006355,GO:0043565,GO:0003700	N	0	OVOC5844	75.5	4e-74	223	tr|A8NN33|A8NN33_BRUMA	73.55	9e-76	226	nDi.2.2.2.t01299-RA	39.42	1e-24	95.5	nLs.2.1.2.t03086-RA	72.26	1e-72	218
nOo.2.0.1.t01045	cathepsin l-like cysteine proteinase	GO:0006508,GO:0004197	Y	1	OVOC5843	93.24	2e-42	145	tr|A8NCY1|A8NCY1_BRUMA	58.62	4e-28	104	nDi.2.2.2.t09509-RA	56.76	8e-23	90.1	nLs.2.1.2.t03087-RA	43.75	2e-14	68.6
nOo.2.0.1.t01046	cathepsin l-like precursor	GO:0006508,GO:0008234	N	0	OVOC5843	100	0	611	tr|A8P9N9|A8P9N9_BRUMA	60.9	4e-130	376	nDi.2.2.2.t08791-RA	58.97	3e-118	345	nLs.2.1.2.t03087-RA	60.82	5e-129	378
nOo.2.0.1.t01047	cathepsin l-like precursor	GO:0006508,GO:0004197	N	1	OVOC5840	99.52	0	870	tr|A8NGL6|A8NGL6_BRUMA	68.64	7e-175	495	nDi.2.2.2.t08792-RA	69.35	6e-169	484	nLs.2.1.2.t03087-RA	57.07	1e-171	492													6	8	2	4	5	6
nOo.2.0.1.t01048	hypothetical protein LOAG_02199 [Loa loa]	GO:0016021	N	0	OVOC4822	98.97	7e-67	202	tr|A8PYQ2|A8PYQ2_BRUMA	55.56	3e-31	107	#N/A	#N/A	#N/A	#N/A	#N/A	#N/A	#N/A	#N/A
nOo.2.0.1.t01049	mif4g domain containing protein	GO:0005515,GO:0000184	N	0	OVOC4821	99.34	0	2094	tr|A8PYQ0|A8PYQ0_BRUMA	85.85	0	1847	nDi.2.2.2.t01422-RA	89.9	0	1685	nLs.2.1.2.t01453-RA	79.48	0	1804																					1
nOo.2.0.1.t01050	protein isoform a	GO:0016020	N	0	OVOC4820	94.59	0	1510	tr|A8PYP8|A8PYP8_BRUMA	76.8	0	1157	nDi.2.2.2.t01424-RA	88.35	0	1350	nLs.2.1.2.t01454-RA	85.46	0	1327
nOo.2.0.1.t01052	histone h2a	GO:0016246,GO:0005634,GO:0002009,GO:0003677,GO:0006334,GO:0009792,GO:0040010,GO:0040027,GO:0040011,GO:0040035,GO:0010171,GO:0000786,GO:0045132	N	0	OVOC4796	100	4e-94	270	tr|A8PYK9|A8PYK9_BRUMA	99.26	1e-93	269	nDi.2.2.2.t01442-RA	100	2e-93	271	nLs.2.1.2.t04548-RA	100	3e-94	270			1						1						2				3	2	1			1
nOo.2.0.1.t01053	ph and sec7 domain-containing protein 3	GO:0005515,GO:0032012,GO:0005622,GO:0005086,GO:0005912,GO:0005543	N	0	OVOC4797	98.88	0	1416	tr|A8PYL1|A8PYL1_BRUMA	79.49	0	1102	nDi.2.2.2.t01441-RA	86.55	0	1233	nLs.2.1.2.t04549-RA	82.71	0	1193																			1
nOo.2.0.1.t01054	ccr4-not transcription complex subunit 10	GO:0005488	N	0	OVOC6964	92.88	0	1054	tr|A8QEF3|A8QEF3_BRUMA	84.83	0	932	nDi.2.2.2.t02875-RA	85.98	0	958	nLs.2.1.2.t02392-RA	79.36	0	868
nOo.2.0.1.t01055	heat repeat-containing protein 5b	GO:0040010,GO:0040011,GO:0006898,GO:0005488,GO:0002119	N	0	OVOC6965	98.02	0	4115	tr|A8QEF2|A8QEF2_BRUMA	83.74	0	3527	nDi.2.2.2.t02874-RA	87.13	0	3704	nLs.2.1.2.t02393-RA	84.68	0	3549				1
nOo.2.0.1.t01056	no description		N	0	OVOC6967	100	5e-158	439	tr|A8QEF1|A8QEF1_BRUMA	66.34	5e-88	259	nDi.2.2.2.t02872-RA	81.04	2e-119	341	nLs.2.1.2.t02394-RA	69.01	6e-99	288
nOo.2.0.1.t01057	solute carrier family 24 (sodium potassium calcium exchanger) member 2	GO:0055085,GO:0044464,GO:0016021,GO:0030001,GO:0050877	N	7	OVOC6968	99.76	0	810	tr|A8QEE9|A8QEE9_BRUMA	62.59	1e-170	496	nDi.2.2.2.t10461-RA	70.27	6e-68	217	nLs.2.1.2.t00648-RA	53.16	5e-145	431
nOo.2.0.1.t01058	na ca exchangers family member (ncx-4)	GO:0070588,GO:0007612,GO:0046983,GO:0007613,GO:0060292,GO:0060291,GO:0016021,GO:0005624,GO:0005262,GO:0008273,GO:0006874	N	3	OVOC6968	100	4e-81	252	tr|A8QEE9|A8QEE9_BRUMA	77.7	1e-70	224	nDi.2.2.2.t11929-RA	76.12	2e-30	106	nLs.2.1.2.t00648-RA	76.26	1e-66	213
nOo.2.0.1.t01059	growth hormone-inducible transmembrane protein	GO:0016021,GO:0005739	N	7	OVOC6969	99.72	0	718	tr|A8QEE8|A8QEE8_BRUMA	91.9	0	644	nDi.2.2.2.t02869-RA	89.2	0	634	nLs.2.1.2.t00647-RA	91.21	0	626	1		1				1												2	1	1	2	2	3
nOo.2.0.1.t01060	no description		N	0	OVOC6970	99.11	8e-82	237	tr|A8QEE7|A8QEE7_BRUMA	74.77	3e-61	185	nDi.2.2.2.t02868-RA	85.85	8e-67	200	nLs.2.1.2.t00646-RA	77.48	1e-64	196																			1			1
nOo.2.0.1.t01061	atp-dependent metalloprotease family protein	GO:0016020,GO:0006508,GO:0005524,GO:0004222,GO:0005739,GO:0030163,GO:0016887	N	1	OVOC6971	99.73	0	1522	tr|A8QEE6|A8QEE6_BRUMA	83.09	0	1277	nDi.2.2.2.t02867-RA	91.43	0	1383	nLs.2.1.2.t00645-RA	88.55	0	1234	2						2		1										6
nOo.2.0.1.t01062	5-hydroxytryptamine receptor 1	GO:0007186,GO:0016021,GO:0005624,GO:0004930	N	7	OVOC4364	99.24	0	809	tr|A8PY49|A8PY49_BRUMA	77.86	0	623	nDi.2.2.2.t01774-RA	81.91	0	662	nLs.2.1.2.t05759-RA	82.76	0	624
nOo.2.0.1.t01063	inner membrane protein	GO:0031305	N	2	OVOC4365	98.18	0	1181	tr|A8PY47|A8PY47_BRUMA	83.94	0	929	nDi.2.2.2.t01775-RA	88.44	0	1056	nLs.2.1.2.t05758-RA	81.65	0	959	18	3	17	6	4	7	20	6	1	11	7	8	3		1				26	12	11	21	18	20
nOo.2.0.1.t01064	no description		N	0	OVOC4366	97.39	0	616	tr|A8PY42|A8PY42_BRUMA	76.72	1e-142	405	nDi.2.2.2.t01776-RA	83.39	0	533	nLs.2.1.2.t09251-RA	68.4	1e-156	442	1
nOo.2.0.1.t01065	anaphase promoting complex subunit 11	GO:0008270,GO:0016567,GO:0005680,GO:0004842	N	0	OVOC4367	95.37	0	645	tr|A8PY40|A8PY40_BRUMA	71.39	1e-172	491	nDi.2.2.2.t01777-RA	76.34	0	536	nLs.2.1.2.t05757-RA	66.67	1e-153	442
nOo.2.0.1.t01066	no description		N	0	OVOC4368	100	0	553	tr|A8PY37|A8PY37_BRUMA	71.16	9e-133	379	nDi.2.2.2.t01778-RA	83.82	6e-140	398	nLs.2.1.2.t05756-RA	63.53	7e-111	324																			1
nOo.2.0.1.t01067	destabilase family protein	GO:0003796,GO:0042742,GO:0009792	N	0	OVOC4369	100	5e-83	241	tr|A8PY35|A8PY35_BRUMA	89.57	3e-75	222	nDi.2.2.2.t01780-RA	90.43	3e-75	221	nLs.2.1.2.t05755-RA	87.83	2e-73	216
nOo.2.0.1.t01068	no description		N	0	OVOC4370	99.75	0	826	tr|A8PY32|A8PY32_BRUMA	54.55	6e-76	240	nDi.2.2.2.t01781-RA	57.14	9e-13	65.5	nLs.2.1.2.t05754-RA	45.21	1e-38	145
nOo.2.0.1.t01069	e3 ubiquitin-protein ligase huwe1	GO:0006464,GO:0016881,GO:0005622	N	0	OVOC4198	99.85	0	4056	tr|A8PQM9|A8PQM9_BRUMA	90.73	0	1845	nDi.2.2.2.t04246-RA	93.6	0	3668	nLs.2.1.2.t07830-RA	80.32	0	1780	1						2												2		1
nOo.2.0.1.t01070	no description		N	2	OVOC4197	100	6e-168	465	tr|A8PQN0|A8PQN0_BRUMA	74.76	7e-113	324	nDi.2.2.2.t04247-RA	85.24	7e-129	367	nLs.2.1.2.t09405-RA	75.71	2e-115	332
nOo.2.0.1.t01071	dcp1-like decapping family protein	GO:0006922,GO:0030036,GO:0050072,GO:0010603,GO:0000184,GO:0000932,GO:0035071,GO:0010623,GO:0004197,GO:0045451,GO:0035195,GO:0043186,GO:0007300,GO:0045169,GO:0016322	N	0	OVOC4196	100	0	684	tr|A8PQN2|A8PQN2_BRUMA	79.1	0	532	nDi.2.2.2.t04248-RA	76.33	0	584	nLs.2.1.2.t07077-RA	75.3	8e-90	272																			4	1		1	1	1
nOo.2.0.1.t01072	dynamin 1-like	GO:0002009,GO:0031625,GO:0005741,GO:0009792,GO:0006921,GO:0005829,GO:0090141,GO:0006184,GO:0042802,GO:0003924,GO:0048471,GO:0003374,GO:0050714,GO:0008340,GO:2001244,GO:0005794,GO:0090149,GO:0005525,GO:0043653,GO:0016559	N	0	OVOC4195	100	0	1493	tr|A8PQN3|A8PQN3_BRUMA	90.04	0	1360	nDi.2.2.2.t04249-RA	93.86	0	1464	nLs.2.1.2.t07078-RA	88.71	0	1432	4	1		1	2	2	5	1		1		1							8	4		4	4	1
nOo.2.0.1.t01073	sarcolemmal membrane-associated protein	GO:0005790,GO:0005515,GO:0005887,GO:0006936	N	0	OVOC4194	99.75	0	820	tr|A8PQN5|A8PQN5_BRUMA	88.22	0	745	nDi.2.2.2.t04250-RA	92.79	0	772	nLs.2.1.2.t07079-RA	83.14	0	744
nOo.2.0.1.t01074	isoform b	GO:0006810,GO:0000398,GO:0071013,GO:0003676,GO:0001752,GO:0005811,GO:0005829,GO:0000166,GO:0071011,GO:0016318,GO:0007265	N	0	OVOC4192	99.58	0	988	tr|A8PQN6|A8PQN6_BRUMA	83.4	0	792	nDi.2.2.2.t04252-RA	92.65	0	882	nLs.2.1.2.t07080-RA	81.3	0	788																			3
nOo.2.0.1.t01075	chromosome transmission fidelity protein 18 homolog	GO:0005524,GO:0017111,GO:0009987	N	0	OVOC4191	94.49	0	1417	tr|A8PQN8|A8PQN8_BRUMA	77.59	0	1112	nDi.2.2.2.t04253-RA	78.06	0	1213	nLs.2.1.2.t07081-RA	69.75	0	1077
nOo.2.0.1.t01076	meiotic recombination protein spo11	GO:0003677,GO:0005524,GO:0016853,GO:0005694,GO:0006259,GO:0009792,GO:0007126,GO:0040007,GO:0007276,GO:0002119	N	0	OVOC4190	100	0	713	tr|A8PQN9|A8PQN9_BRUMA	80.58	0	569	nDi.2.2.2.t04254-RA	86.96	0	620	nLs.2.1.2.t07082-RA	76.81	0	545	1
nOo.2.0.1.t01077	tubulin alpha-2 chain	GO:0000132,GO:0002009,GO:0005874,GO:0005737,GO:0040017,GO:0007067,GO:0009792,GO:0043025,GO:0001966,GO:0051642,GO:0040039,GO:0032465,GO:0030424,GO:0007018,GO:0006184,GO:0005200,GO:0003924,GO:0006915,GO:0051258,GO:0040010,GO:0035046,GO:0006898,GO:0008104,GO:0007052,GO:0005525,GO:0002119,GO:0007638	N	0	OVOC4869	98.27	0	924	tr|A8QGK3|A8QGK3_BRUMA	75.34	0	695	nDi.2.2.2.t06259-RA	79.83	0	745	nLs.2.1.2.t03616-RA	77.53	0	712							3		1
nOo.2.0.1.t01078	t family of potassium channels protein 7	GO:0005267,GO:0016021,GO:0071805	N	7	OVOC4871	100	0	1035	tr|A8PZJ5|A8PZJ5_BRUMA	90.02	0	997	nDi.2.2.2.t01378-RA	93.41	0	1007	nLs.2.1.2.t07741-RA	90.09	0	968
nOo.2.0.1.t01079	clathrin-associated protein	GO:0009792,GO:0016183,GO:0007269,GO:0005515,GO:0018996,GO:0030122,GO:0008021,GO:0010940,GO:0033227,GO:0006886,GO:0040010,GO:0061357,GO:0040011,GO:0006898,GO:0010171,GO:0002119	N	0	OVOC4872	84.01	0	742	tr|A8PZJ6|A8PZJ6_BRUMA	83.33	0	740	nDi.2.2.2.t01376-RA	83.33	0	738	nLs.2.1.2.t07742-RA	82.21	0	728																			3	1	1	1
nOo.2.0.1.t01080	t-cell leukemia homeobox protein	GO:0043565,GO:0003700	N	0	OVOC4874	99.1	4e-74	229	tr|A8PZW9|A8PZW9_BRUMA	54.39	3e-14	66.2	nDi.2.2.2.t09905-RA	67.57	8e-42	145	nLs.2.1.2.t07743-RA	52.04	7e-56	176
nOo.2.0.1.t01081	homeobox protein nkx-	GO:0005634,GO:0007507,GO:0006355,GO:0000976,GO:0003700	N	0	OVOC4892	98.67	6e-163	452	tr|A8PZJ7|A8PZJ7_BRUMA	75.13	6e-92	270	nDi.2.2.2.t02477-RA	73.27	2e-96	284	nLs.2.1.2.t05541-RA	64.39	1e-83	250
nOo.2.0.1.t01082	nucleolar gtp-binding protein 1	GO:0000003,GO:0008168,GO:0009792,GO:0040010,GO:0005730,GO:0040011,GO:0005525,GO:0032259,GO:0002119	N	0	OVOC4891	99.69	0	1318	tr|A8PZJ9|A8PZJ9_BRUMA	84.23	0	1612	nDi.2.2.2.t09928-RA	88.61	0	1172	nLs.2.1.2.t05473-RA	89.88	0	1197
nOo.2.0.1.t01083	no description		N	0	OVOC2624	93.1	0	861	tr|A8PTA4|A8PTA4_BRUMA	72.89	5e-143	412	nDi.2.2.2.t03447-RA	74.1	0	659	nLs.2.1.2.t03545-RA	65.08	0	630
nOo.2.0.1.t01084	pre-mrna-splicing factor slu7	GO:0000398,GO:0040020,GO:0042127,GO:0009792,GO:0003676,GO:0007281,GO:0008340,GO:0005681,GO:0040011,GO:0018996,GO:0008270,GO:0040007,GO:0002119	N	0	OVOC2626	99.85	0	1331	tr|A8PTK2|A8PTK2_BRUMA	85.91	0	1114	nDi.2.2.2.t03449-RA	82.94	0	1018	nLs.2.1.2.t09908-RA	69.82	0	679																			1
nOo.2.0.1.t01085	exosome component 2	GO:0043928,GO:0016020,GO:0005740,GO:0031974,GO:0006396,GO:0005634,GO:0030307,GO:0000175,GO:0006626,GO:0005515,GO:0005829,GO:0000178,GO:0008312	N	0	OVOC2629	92.52	0	599	tr|A8PTK6|A8PTK6_BRUMA	84.75	3e-178	507	nDi.2.2.2.t03452-RA	86.1	0	516	nLs.2.1.2.t05155-RA	84.75	2e-179	510
nOo.2.0.1.t01086	6-phosphogluconolactonase	GO:0006098,GO:0017057	N	0	OVOC2630	99.61	0	526	tr|A8PTK8|A8PTK8_BRUMA	75.97	8e-146	411	nDi.2.2.2.t03453-RA	77.82	9e-150	421	nLs.2.1.2.t05156-RA	72.37	9e-134	381	7	2		2	2	2	8	5		2	2	2	1					1	3	1
nOo.2.0.1.t01087	no description		N	1	OVOC2631	100	3e-155	431	#N/A	#N/A	#N/A	#N/A	#N/A	#N/A	#N/A	#N/A	#N/A	#N/A	#N/A	#N/A
nOo.2.0.1.t01088	beta-arrestin 1	GO:0040010,GO:0007165,GO:0032501	N	0	OVOC2632	99.76	0	872	tr|A8PTL0|A8PTL0_BRUMA	90.57	0	758	nDi.2.2.2.t03454-RA	93.84	0	824	nLs.2.1.2.t05157-RA	91.47	0	768	1						1												2
nOo.2.0.1.t01089	no description		N	0	#N/A	#N/A	#N/A	#N/A	#N/A	#N/A	#N/A	#N/A	#N/A	#N/A	#N/A	#N/A	#N/A	#N/A	#N/A	#N/A
nOo.2.0.1.t01090	subfamily member 5	GO:0016020,GO:0006457,GO:0051082,GO:0031072	N	0	OVOC5017	81.47	2e-121	346	tr|A8Q0P9|A8Q0P9_BRUMA	61.9	3e-89	264	nDi.2.2.2.t05599-RA	63.52	5e-92	272	nLs.2.1.2.t02793-RA	63.36	3e-92	271
nOo.2.0.1.t01091	high-affinity choline transporter 1	GO:0015220,GO:0030424,GO:0008021,GO:0043025,GO:0015871,GO:0008292,GO:0016021,GO:0005298,GO:0003333	N	11	OVOC5018	99.64	0	1120	tr|A8Q0Q0|A8Q0Q0_BRUMA	84.16	0	916	nDi.2.2.2.t05598-RA	93.55	0	1032	nLs.2.1.2.t02792-RA	91.5	0	1011
nOo.2.0.1.t01092	cre-cho-1 protein	GO:0015220,GO:0030424,GO:0055085,GO:0008021,GO:0043025,GO:0015871,GO:0008292,GO:0016021,GO:0015171	N	1	OVOC5018	88.73	7e-35	125	tr|A8Q0Q2|A8Q0Q2_BRUMA	90.77	2e-37	122	nDi.2.2.2.t05598-RA	87.32	1e-33	122	#N/A	#N/A	#N/A	#N/A
nOo.2.0.1.t01093	no description		N	1	OVOC5019	89.77	1e-170	474	tr|A8PYR9|A8PYR9_BRUMA	79.84	7e-149	418	nDi.2.2.2.t05596-RA	79.17	3e-149	419	nLs.2.1.2.t02791-RA	81.42	4e-148	416
nOo.2.0.1.t01094	28s ribosomal protein s25	GO:0005840,GO:0009792	N	0	OVOC5020	100	0	1031	tr|A8PYS3|A8PYS3_BRUMA	64.86	8e-126	372	nDi.2.2.2.t05594-RA	73.65	1e-148	431	nLs.2.1.2.t02789-RA	68.92	5e-138	403	1						2				1								3			2
nOo.2.0.1.t01095	voltage-dependent l-type ca channel alpha 1 subunit	GO:0070588,GO:0018991,GO:0005245,GO:0014069,GO:0005737,GO:0044281,GO:0050796,GO:0060402,GO:0051925,GO:0006112,GO:0040035,GO:0005516,GO:0007411,GO:0043051,GO:0005891	N	19	OVOC5021	95.98	0	2040	tr|A8PYS5|A8PYS5_BRUMA	89.8	0	3263	nDi.2.2.2.t05593-RA	93.35	0	1684	nLs.2.1.2.t02788-RA	89.38	0	3288
nOo.2.0.1.t01096	no description		N	0	#N/A	#N/A	#N/A	#N/A	#N/A	#N/A	#N/A	#N/A	#N/A	#N/A	#N/A	#N/A	#N/A	#N/A	#N/A	#N/A
nOo.2.0.1.t01098	integrator complex subunit 4	GO:0000003,GO:0009653,GO:0010467,GO:0050789,GO:0009790,GO:0040007,GO:0009987,GO:0005488	N	0	OVOC902	97.39	0	2029	tr|A8QBX4|A8QBX4_BRUMA	86.3	0	1231	nDi.2.2.2.t04323-RA	85.4	0	1748	nLs.2.1.2.t04827-RA	81.74	0	1696
nOo.2.0.1.t01099	isocitrate dehydrogenase	GO:0005759,GO:0000287,GO:0006097,GO:0051287,GO:0006099,GO:0004450,GO:0006102,GO:0006103,GO:0005743	N	0	OVOC901	98.41	0	895	tr|A8QBX6|A8QBX6_BRUMA	84.76	2e-172	487	nDi.2.2.2.t04322-RA	86.84	0	800	nLs.2.1.2.t04828-RA	86.26	0	775	18			7	3	4	18			6	5	7	1						17	4	1	12	10	10
nOo.2.0.1.t01100	helicase conserved c-terminal domain containing protein	GO:0016428,GO:0005524,GO:0032259,GO:0008026,GO:0003676	N	0	OVOC900	99.85	0	1439	tr|A8QBX9|A8QBX9_BRUMA	80.05	0	2021	nDi.2.2.2.t04320-RA	89.16	0	1220	nLs.2.1.2.t04830-RA	84.96	0	1202
nOo.2.0.1.t01101	regulator of nonsense transcripts 1	GO:0006406,GO:0003723,GO:0003677,GO:0005524,GO:0006260,GO:0006449,GO:0071044,GO:0005515,GO:0003682,GO:0005829,GO:0008270,GO:0006281,GO:0000785,GO:0000184,GO:0009048,GO:0004004,GO:0035145,GO:0009790,GO:0007049	N	0	OVOC899	99.53	0	2174	tr|A8QBY0|A8QBY0_BRUMA	92.53	0	2088	nDi.2.2.2.t04319-RA	95.3	0	2122	nLs.2.1.2.t04831-RA	93.43	0	2086																			2
nOo.2.0.1.t01103	no description		N	0	OVOC896	99.52	4e-148	416	tr|A8QBY4|A8QBY4_BRUMA	85.24	2e-105	305	nDi.2.2.2.t04317-RA	76.82	2e-101	295	nLs.2.1.2.t04833-RA	73.42	5e-105	305
nOo.2.0.1.t01104	cre-ned-8 protein	GO:0002009,GO:0005634,GO:0040025,GO:0005801,GO:0005737,GO:0006915,GO:0040010,GO:0005515,GO:0040011,GO:0040035,GO:0006888,GO:0040015	N	0	OVOC895	100	5e-47	146	tr|A8QBY6|A8QBY6_BRUMA	100	2e-46	144	nDi.2.2.2.t04316-RA	100	2e-46	144	nLs.2.1.2.t04835-RA	100	2e-46	144	1						1			1
nOo.2.0.1.t01105	calcium-binding protein	GO:0002009,GO:0018991,GO:0005622,GO:0005488,GO:0009792,GO:0006915,GO:0040010,GO:0040027,GO:0006898,GO:0040035,GO:0010171,GO:0001703	N	0	OVOC414	99.66	0	2386	tr|A8PJC1|A8PJC1_BRUMA	87.9	0	2152	nDi.2.2.2.t04479-RA	89.02	0	2174	nLs.2.1.2.t06363-RA	84.4	0	2092
nOo.2.0.1.t01106	probable phospholipid-transporting atpase iib-like	GO:0000287,GO:0008152,GO:0005524,GO:0015662,GO:0006812,GO:0009792,GO:0006915,GO:0040010,GO:0015914,GO:0016021,GO:0040035,GO:0004012	N	8	OVOC413	96.5	0	2068	tr|A8PJC0|A8PJC0_BRUMA	94.33	0	2033	nDi.2.2.2.t04481-RA	93.86	0	2023	nLs.2.1.2.t06364-RA	93.86	0	2026	1						2												5		1
nOo.2.0.1.t01107	nmd3 family protein	GO:0000055,GO:0005730,GO:0016485,GO:0016021,GO:0043023,GO:0005737,GO:0043085	N	4	OVOC411	99.4	0	1036	tr|A8PJB8|A8PJB8_BRUMA	87.2	0	912	nDi.2.2.2.t04483-RA	83.5	0	879	nLs.2.1.2.t06366-RA	80.64	0	863
nOo.2.0.1.t01108	leucine-rich repeat serine threonine-protein kinase 1-like	GO:0048846,GO:0005524,GO:0048489,GO:0034976,GO:0006468,GO:0043025,GO:0006979,GO:0004713,GO:0005515,GO:0004674,GO:0005794,GO:0007264,GO:0034613,GO:0005525	N	0	OVOC410	99.52	0	5097	tr|A8PJB7|A8PJB7_BRUMA	87.91	0	4537	nDi.2.2.2.t04484-RA	88.33	0	4597	nLs.2.1.2.t06367-RA	88.73	0	2542
nOo.2.0.1.t01109	moz sas family protein	GO:0043984,GO:0006260,GO:0006355,GO:0043981,GO:0043982,GO:0005515,GO:0043966,GO:0005730,GO:0040027,GO:0008270,GO:0000123,GO:0016747,GO:0043983	N	0	OVOC10829	94.88	0	978	tr|A8Q3V2|A8Q3V2_BRUMA	72.38	0	761	nDi.2.2.2.t02912-RA	72.74	0	740	nLs.2.1.2.t00669-RA	82.5	7e-93	286
nOo.2.0.1.t01110	no description		N	0	OVOC10830	99.79	0	985	tr|A8QH41|A8QH41_BRUMA	94.85	0	721	nDi.2.2.2.t02911-RA	89.06	0	918	nLs.2.1.2.t00667-RA	87.57	0	910
nOo.2.0.1.t01111	tpr domain containing protein	GO:0000003,GO:0005515,GO:0040007,GO:0002119,GO:0009792	N	0	OVOC10831	100	0	696	tr|A8QH40|A8QH40_BRUMA	90.86	0	630	nDi.2.2.2.t02910-RA	89.38	0	623	nLs.2.1.2.t05241-RA	86.43	0	558	7			2	2	3	9	3		2	4	4	2						9	3		7	7	8
nOo.2.0.1.t01112	hypothetical kda protein in chromosome	GO:0000003,GO:0040010,GO:0006898,GO:0005488,GO:0009792,GO:0006915	N	0	OVOC10832	99.77	0	1791	tr|A8QH39|A8QH39_BRUMA	88.72	0	1593	nDi.2.2.2.t02909-RA	81.14	0	1402	nLs.2.1.2.t05242-RA	85.73	0	1513
nOo.2.0.1.t01113	rapamycin-insensitive companion of mtor	GO:0048522,GO:0007165	N	0	OVOC10833	99.3	0	1159	tr|A8NF29|A8NF29_BRUMA	74.48	2e-94	297	nDi.2.2.2.t02908-RA	74.39	0	877	nLs.2.1.2.t05243-RA	66.74	0	619			1																1		1
nOo.2.0.1.t01114	no description		N	0	OVOC10835	99.32	3e-102	305	tr|A8NF25|A8NF25_BRUMA	79.61	2e-81	248	nDi.2.2.2.t02906-RA	82.64	3e-83	256	nLs.2.1.2.t05246-RA	80.26	3e-83	259
nOo.2.0.1.t01115	no description		N	0	OVOC10835	91	0	575	tr|A8NF25|A8NF25_BRUMA	82.2	2e-102	309	nDi.2.2.2.t02906-RA	73.63	1e-151	439	nLs.2.1.2.t05246-RA	73.71	8e-101	313
nOo.2.0.1.t01116	no description		Y	1	OVOC10836	98.58	7e-157	436	#N/A	#N/A	#N/A	#N/A	nDi.2.2.2.t02905-RA	85.82	6e-84	248	nLs.2.1.2.t05247-RA	70.56	4e-109	315
nOo.2.0.1.t01117	beta-tubulin isotype 1	GO:0007018,GO:0005874,GO:0006184,GO:0005737,GO:0003924,GO:0051258,GO:0005198,GO:0005525	N	0	OVOC4132	100	8e-30	107	tr|A8PHP7|A8PHP7_BRUMA	65.22	2e-19	78.6	nDi.2.2.2.t08821-RA	77.78	2e-22	87.4	nLs.2.1.2.t06139-RA	67.39	2e-19	79
nOo.2.0.1.t01118	intraflagellar transport protein 27 homolog	GO:0016020,GO:0006184,GO:0003924,GO:0007264,GO:0006897,GO:0005525,GO:0005769,GO:0015031	N	0	OVOC5226	95.48	2e-106	304	tr|A8Q0T3|A8Q0T3_BRUMA	80.53	9e-65	196	nDi.2.2.2.t03609-RA	84.52	8e-96	277	nLs.2.1.2.t05930-RA	76.77	7e-84	247
nOo.2.0.1.t01119	no description		N	0	OVOC5225	92.06	4e-36	119	#N/A	#N/A	#N/A	#N/A	#N/A	#N/A	#N/A	#N/A	#N/A	#N/A	#N/A	#N/A
nOo.2.0.1.t01120	cre-ctbp-1 protein	GO:0016616,GO:0051287,GO:0055114,GO:0003676	N	0	OVOC5223	93.33	1e-57	176	tr|A8Q0T5|A8Q0T5_BRUMA	100	1e-34	115	nDi.2.2.2.t03612-RA	100	5e-41	135	nLs.2.1.2.t05929-RA	95.08	4e-38	125
nOo.2.0.1.t01121	cre-ctbp-1 protein	GO:0008152,GO:0000166,GO:0048037	N	0	OVOC5222	90.76	5e-68	220	tr|A8Q0T6|A8Q0T6_BRUMA	89.32	6e-61	185	nDi.2.2.2.t03614-RA	87.13	1e-48	166	nLs.2.1.2.t05928-RA	94.62	5e-54	180
nOo.2.0.1.t01122	c-terminal binding protein	GO:0016616,GO:0051287,GO:0055114,GO:0003676	N	0	OVOC5222	91.92	0	1272	tr|A8Q0T8|A8Q0T8_BRUMA	80.5	0	1083	nDi.2.2.2.t03614-RA	82.07	0	607	nLs.2.1.2.t05928-RA	83.49	0	1003																			5				1
nOo.2.0.1.t01123	no description		N	1	OVOC5221	100	2e-131	369	tr|A8Q0U0|A8Q0U0_BRUMA	71.2	3e-95	276	nDi.2.2.2.t03615-RA	76.63	2e-104	300	nLs.2.1.2.t05927-RA	59.66	1e-64	197
nOo.2.0.1.t01124	no description		N	5	OVOC5220	99.53	0	1709	tr|A8Q0U1|A8Q0U1_BRUMA	75.38	0	1242	nDi.2.2.2.t03616-RA	80.96	0	1360	nLs.2.1.2.t05926-RA	75	0	1286
nOo.2.0.1.t01125	density-regulated protein	GO:0006413,GO:0003743,GO:0016757,GO:0005794,GO:0016021,GO:0005975	N	0	OVOC7532	95.58	5e-123	353	tr|A8PF93|A8PF93_BRUMA	85.41	2e-111	323	nDi.2.2.2.t05682-RA	87.57	6e-113	327	nLs.2.1.2.t03831-RA	67.6	8e-165	482
nOo.2.0.1.t01126	transcription elongation factor b polypeptide 2-like	GO:0001076,GO:0030891,GO:0016567,GO:0050434,GO:0004842,GO:0006368,GO:0031462,GO:0005829,GO:0045944,GO:0005667,GO:0031466,GO:0006461,GO:0032403	N	0	OVOC7531	100	2e-82	239	tr|A8PF91|A8PF91_BRUMA	91.3	5e-76	223	nDi.2.2.2.t05683-RA	90.43	1e-74	219	nLs.2.1.2.t03832-RA	89.57	2e-74	219	2						1	1											4	1		1		1
nOo.2.0.1.t01127	digestive organ expansion factor homolog	GO:0000003,GO:0040010,GO:0005634	N	0	OVOC7530	99.82	0	1170	tr|A8PF90|A8PF90_BRUMA	84.66	0	994	nDi.2.2.2.t05684-RA	85.56	0	1008	nLs.2.1.2.t03833-RA	73.77	0	864
nOo.2.0.1.t01128	copper transport protein atox1-like	GO:0019915,GO:0005829,GO:0015677,GO:0016531,GO:0071688	N	0	OVOC7529	100	6e-36	119	tr|A8PF89|A8PF89_BRUMA	80.6	9e-34	113	nDi.2.2.2.t05685-RA	89.39	6e-37	121	#N/A	#N/A	#N/A	#N/A						1		2		1	1	1
nOo.2.0.1.t01129	cyclin-dependent kinase 2-associated protein 1	GO:0016310,GO:0016301	N	0	OVOC7528	99.24	2e-88	266	tr|A8PF87|A8PF87_BRUMA	83.33	2e-61	187	nDi.2.2.2.t05686-RA	95.7	4e-60	183	nLs.2.1.2.t03834-RA	96.55	2e-56	174
nOo.2.0.1.t01130	wd repeat-containing protein 85-like	GO:0005515	N	0	OVOC7528	100	0	621	tr|A8PF82|A8PF82_BRUMA	79.4	1e-180	503	nDi.2.2.2.t05687-RA	83.39	0	520	nLs.2.1.2.t03835-RA	74.58	2e-170	477
nOo.2.0.1.t01131	no description		N	0	OVOC7527	100	0	735	tr|A8PF78|A8PF78_BRUMA	82.24	0	624	nDi.2.2.2.t05688-RA	82.24	0	624	nLs.2.1.2.t03836-RA	80.38	0	605
nOo.2.0.1.t01132	lipoyl mitochondrial-like	GO:0046872,GO:0051539,GO:0005739,GO:0009107,GO:0009249,GO:0016992	N	0	OVOC7526	99.68	0	648	tr|A8PF73|A8PF73_BRUMA	85.26	0	533	nDi.2.2.2.t05689-RA	90.38	0	551	nLs.2.1.2.t03838-RA	90.14	2e-142	417																			1
nOo.2.0.1.t01133	lipoic acid synthetase	GO:0005840,GO:0009107,GO:0016992,GO:0009792,GO:0040010,GO:0046872,GO:0051539,GO:0005739,GO:0009249,GO:0002119	N	0	OVOC7524	94.12	6e-80	242	sp|A8PF69|LIAS_BRUMA	88.71	7e-70	216	nDi.2.2.2.t05690-RA	86.03	9e-80	242	nLs.2.1.2.t03838-RA	78.68	3e-64	201
nOo.2.0.1.t01134	rna helicase	GO:0000398,GO:0005524,GO:0071013,GO:0003676,GO:0022008,GO:0004004,GO:0005682,GO:0071011	N	0	OVOC7522	97.05	0	902	tr|A8PF59|A8PF59_BRUMA	93.72	0	769	nDi.2.2.2.t05691-RA	92.92	0	925	nLs.2.1.2.t09083-RA	97.32	0	603	1																		4			1	1	1
nOo.2.0.1.t01135	calcium calmodulin-dependent serine protein kinase (maguk family)	GO:0010839,GO:0030425,GO:0060170,GO:0005524,GO:0042043,GO:0005737,GO:0004713,GO:0005730,GO:0005911,GO:0015629,GO:0042734,GO:0061045,GO:0030165,GO:0005624,GO:0005604,GO:0005652,GO:0006468,GO:0016363,GO:0005625,GO:0004385,GO:0090288,GO:0006886,GO:0004674,GO:0008022,GO:0043234,GO:0001953,GO:0032403	N	0	OVOC2817	91.71	0	744	tr|A8PT48|A8PT48_BRUMA	84.5	7e-170	479	nDi.2.2.2.t03307-RA	81.92	0	707	nLs.2.1.2.t01291-RA	81.18	0	705
nOo.2.0.1.t01136	peripheral plasma membrane protein cask	GO:0005515,GO:0005524,GO:0018991,GO:0004672,GO:0006468,GO:0030054,GO:0040026	N	0	OVOC2817	99.83	0	1235	tr|A8PT50|A8PT50_BRUMA	88.27	0	1026	nDi.2.2.2.t03307-RA	88.91	0	1043	nLs.2.1.2.t01290-RA	86.93	0	998																			1
nOo.2.0.1.t01137	no description		Y	0	OVOC2814	92.86	4e-114	328	tr|A8PBR0|A8PBR0_BRUMA	65.56	2e-65	203	nDi.2.2.2.t03306-RA	61.51	2e-64	202	nLs.2.1.2.t01289-RA	61.38	2e-53	175							3					1
nOo.2.0.1.t01138	cathepsin b-like cysteine proteinase	GO:0005764,GO:0050790,GO:0009792,GO:0006508,GO:0040011,GO:0004197,GO:0006898,GO:0040007,GO:0002119	Y	1	OVOC2812	99.24	0	815	tr|A8PT54|A8PT54_BRUMA	77.93	0	603	nDi.2.2.2.t03305-RA	83.68	0	679	nLs.2.1.2.t01288-RA	75.07	0	580							1						3	1		3	6	3	6			2	2	2
nOo.2.0.1.t01139	no description		N	0	#N/A	#N/A	#N/A	#N/A	#N/A	#N/A	#N/A	#N/A	#N/A	#N/A	#N/A	#N/A	#N/A	#N/A	#N/A	#N/A
nOo.2.0.1.t01140	cg4593-pa	GO:0022008	N	0	OVOC2810	100	3e-154	429	tr|A8PT58|A8PT58_BRUMA	94.23	2e-148	414	nDi.2.2.2.t03299-RA	90.4	1e-77	231	nLs.2.1.2.t01285-RA	87.75	1e-133	378
nOo.2.0.1.t01141	tyrosine-protein kinase btk29a	GO:0004713,GO:0005524,GO:0006468,GO:0005622	N	0	OVOC2809	93	0	1389	tr|A8PT60|A8PT60_BRUMA	68.25	0	1087	nDi.2.2.2.t03298-RA	65.77	0	1100	nLs.2.1.2.t01284-RA	63.86	0	1035
nOo.2.0.1.t01142	abc transporter atp-binding protein permease wht-1	GO:0016020,GO:0016246,GO:0005524,GO:0006200,GO:0016887	N	4	OVOC5828	87.57	0	969	tr|A8Q7V9|A8Q7V9_BRUMA	41.83	5e-52	181	nDi.2.2.2.t08524-RA	76.58	0	860	nLs.2.1.2.t05581-RA	74.82	0	860
nOo.2.0.1.t01143	kelch-like protein 10-like	GO:0005515,GO:0007291,GO:0016567,GO:0006919,GO:0031463	N	0	OVOC5827	99.68	0	1307	tr|A8QFP1|A8QFP1_BRUMA	51.98	4e-37	136	nDi.2.2.2.t09843-RA	81.41	0	1070	nLs.2.1.2.t07627-RA	78.7	0	1017
nOo.2.0.1.t01144	cpb-1	GO:0032502,GO:0008187,GO:0005515,GO:0000166,GO:0009987,GO:0032501,GO:0005737	N	0	OVOC5825	95.26	0	932	tr|A8PFB3|A8PFB3_BRUMA	84.36	0	583	nDi.2.2.2.t09933-RA	85.32	0	846	nLs.2.1.2.t07624-RA	75.52	0	711
nOo.2.0.1.t01145	no description		N	0	OVOC5823	99.57	6e-171	489	tr|A8QHS5|A8QHS5_BRUMA	94.47	6e-153	429	nDi.2.2.2.t07225-RA	92.31	1e-149	421	nLs.2.1.2.t07622-RA	94.87	3e-153	430	1																		2
nOo.2.0.1.t01146	actin-depolymerizing factor 1	GO:0051015,GO:0009792,GO:0005865,GO:0008340,GO:0040011,GO:0040035,GO:0030838,GO:0030042,GO:0040007,GO:0002119,GO:0030240,GO:0051014	N	1	OVOC5823	88.56	1e-109	330	tr|A8PDX6|A8PDX6_BRUMA	70.12	1e-71	219	nDi.2.2.2.t07226-RA	97.59	3e-108	312	nLs.2.1.2.t08004-RA	96.32	2e-101	303	3			1	1	2	1	3			2	1	5	4		1	1	1	3			1	2	1
nOo.2.0.1.t01147	actin-depolymerizing factor isoform c	GO:0051015,GO:0009792,GO:0005865,GO:0008340,GO:0040011,GO:0040035,GO:0030838,GO:0030042,GO:0040007,GO:0002119,GO:0030240,GO:0051014	N	0	OVOC5823	99.34	2e-104	313	tr|A8PDX6|A8PDX6_BRUMA	33.54	5e-24	92.4	nDi.2.2.2.t07227-RA	99.34	1e-108	308	nLs.2.1.2.t08004-RA	99.31	1e-101	300	10	11		6	6	4	10	12		8	8	7	9	16		9	8	8	11	13		9	7	8
nOo.2.0.1.t01148	peptidyl-prolyl cis-trans isomerase	GO:0006457,GO:0003755,GO:0000413	N	0	OVOC5822	98.31	4e-129	362	tr|A8P9J9|A8P9J9_BRUMA	46.67	3e-47	154	nDi.2.2.2.t07228-RA	84.18	7e-113	321	nLs.2.1.2.t08003-RA	87.64	3e-117	333
nOo.2.0.1.t01149	no description		N	0	OVOC11549	99.68	0	649	tr|A8NQH8|A8NQH8_BRUMA	75.08	2e-160	466	nDi.2.2.2.t08103-RA	84.23	0	557	nLs.2.1.2.t05085-RA	78.8	8e-172	496
nOo.2.0.1.t01150	fad synthase	GO:0006777,GO:0040010,GO:0003824	N	0	OVOC11550	99.44	0	1097	tr|A8NQH7|A8NQH7_BRUMA	84.99	0	951	nDi.2.2.2.t08104-RA	86.72	0	934	nLs.2.1.2.t05086-RA	83.27	0	884	1																		1
nOo.2.0.1.t01151	no description		N	1	OVOC11551	98.13	3e-76	223	tr|A8NQH6|A8NQH6_BRUMA	81.61	4e-51	158	nDi.2.2.2.t08105-RA	78.95	1e-54	167	#N/A	#N/A	#N/A	#N/A																			1
nOo.2.0.1.t01152	e3 ubiquitin-protein ligase rnf14-like	GO:0005515,GO:0008270	N	0	OVOC11552	89.89	0	807	tr|A8NQI8|A8NQI8_BRUMA	69.75	0	615	nDi.2.2.2.t06224-RA	27.17	9e-14	71.2	nLs.2.1.2.t05087-RA	64.27	2e-159	456
nOo.2.0.1.t01153	mitochondrial 2-oxoglutarate malate carrier protein	GO:0055085,GO:0016021,GO:0031966	N	3	OVOC11553	100	0	644	tr|A8NQI5|A8NQI5_BRUMA	85.26	0	573	nDi.2.2.2.t08106-RA	86.09	0	553	nLs.2.1.2.t08473-RA	77.56	0	528	1		2				1		1												1
nOo.2.0.1.t01154	dj-1 family protein	GO:0005634,GO:0003729,GO:0008233,GO:0008344,GO:0042803,GO:0009636,GO:2000277,GO:0060548,GO:0005739,GO:0050821,GO:0070301,GO:0043526	N	0	OVOC11554	100	6e-132	370	tr|A8NQI4|A8NQI4_BRUMA	88.24	2e-111	318	nDi.2.2.2.t08106-RA	88.24	3e-106	318	nLs.2.1.2.t08474-RA	87.17	2e-107	308	10	12	1	10	10	10	11	16		12	11	10	7	7		2	1	2	12	14		11	11	11		2	3	2
nOo.2.0.1.t01155	eb module family protein	GO:0019915,GO:0040010,GO:0040011,GO:0002119	N	0	OVOC11555	97	0	778	tr|A8NQI3|A8NQI3_BRUMA	88.94	0	706	nDi.2.2.2.t08107-RA	92.03	0	566	nLs.2.1.2.t08475-RA	85.06	1e-85	261
nOo.2.0.1.t01156	beta-tubulin isotype 1	GO:0007018,GO:0005874,GO:0006184,GO:0005737,GO:0003924,GO:0051258,GO:0005198,GO:0005525	N	0	OVOC11556	100	0	950	tr|A8NQI2|A8NQI2_BRUMA	92.04	0	856	nDi.2.2.2.t08102-RA	98.01	0	936	nLs.2.1.2.t08477-RA	92.92	0	852	14	8	2	9	8	9	15	11	5	9	7	8	7	3		3	3	3	20	24	3	10	12	10
nOo.2.0.1.t01157	cytochrome c-type heme lyase	GO:0000003,GO:0009792,GO:0040010,GO:0008340,GO:0018996,GO:0006898,GO:0005739,GO:0002119,GO:0004408	N	0	OVOC11557	99.64	0	581	tr|A8NQI1|A8NQI1_BRUMA	82.73	3e-176	490	nDi.2.2.2.t08101-RA	84.17	5e-179	497	nLs.2.1.2.t10167-RA	92.12	6e-142	400
nOo.2.0.1.t01158	cytochrome c oxidase assembly protein cox15 homolog	GO:0016627,GO:0007585,GO:0006123,GO:0006784,GO:0004129,GO:0008535,GO:0005746	N	7	OVOC11558	99.74	0	784	tr|A8NQI0|A8NQI0_BRUMA	77.35	0	644	nDi.2.2.2.t08100-RA	81.88	0	684	nLs.2.1.2.t09913-RA	77.18	0	655			1						1										1
nOo.2.0.1.t01159	protein odd-skipped-related 1-like	GO:0072098,GO:0010468,GO:0030857,GO:0055114,GO:0048522,GO:0072358,GO:0043050,GO:0008270,GO:0072167,GO:0048468,GO:0005634,GO:0072075,GO:0006351,GO:0072207,GO:0030326,GO:0003676,GO:0040010,GO:0040011,GO:0004601,GO:0072202,GO:0072166,GO:0051094,GO:0001501,GO:0002119,GO:0072111	N	0	OVOC2408	99.69	0	662	tr|A8PUH5|A8PUH5_BRUMA	79.61	0	533	nDi.2.2.2.t05871-RA	77.23	0	531	nLs.2.1.2.t06827-RA	71.32	4e-140	424
nOo.2.0.1.t01160	atp-dependent dna helicase	GO:0005634,GO:0003677,GO:0005524,GO:0043232,GO:0006310,GO:0003678,GO:0008026	N	0	OVOC2407	99.35	0	1240	tr|A8PUH7|A8PUH7_BRUMA	82.23	0	1018	nDi.2.2.2.t05872-RA	84.98	0	1059	nLs.2.1.2.t06827-RA	82.95	0	1007
nOo.2.0.1.t01161	#NAME?	GO:0016403,GO:0005737	Y	0	OVOC13438	100	0	555	tr|A8PUI1|A8PUI1_BRUMA	88.99	3e-150	424	nDi.2.2.2.t05873-RA	90.81	0	518	nLs.2.1.2.t08013-RA	83.89	1e-87	262	8	2		5	4	5	8	2	1	3	2	2							11	5	1	5	5	6
nOo.2.0.1.t01162	calcium channel flower-like isoform 1	GO:0070588,GO:0048488,GO:0030285,GO:0005262	N	3	OVOC2406	100	3e-126	355	tr|A8PUI4|A8PUI4_BRUMA	94.86	9e-121	341	nDi.2.2.2.t05874-RA	95.43	1e-120	340	nLs.2.1.2.t08012-RA	96.57	8e-123	346																			1
nOo.2.0.1.t01163	mediator of rna polymerase ii transcription subunit 14	GO:0000003,GO:0006357,GO:0007275,GO:0016592,GO:0001104,GO:0040007,GO:0048856	N	0	OVOC2405	98.46	0	2601	tr|A8PUI6|A8PUI6_BRUMA	91.08	0	2426	nDi.2.2.2.t05875-RA	89.97	0	2194	nLs.2.1.2.t08011-RA	89.08	0	2371																					1							1
nOo.2.0.1.t01164	no description		N	0	#N/A	#N/A	#N/A	#N/A	#N/A	#N/A	#N/A	#N/A	#N/A	#N/A	#N/A	#N/A	#N/A	#N/A	#N/A	#N/A
nOo.2.0.1.t01165	integrator complex subunit 6	GO:0005634	N	0	OVOC2403	95.65	8e-37	130	tr|A8PUJ1|A8PUJ1_BRUMA	88.41	5e-35	125	nDi.2.2.2.t05876-RA	92.75	4e-36	128	nLs.2.1.2.t08010-RA	86.96	1e-35	124
nOo.2.0.1.t01166	no description		N	0	OVOC2403	99.88	0	1689	tr|A8PUJ1|A8PUJ1_BRUMA	87.88	0	1385	nDi.2.2.2.t05876-RA	91.3	0	1520	nLs.2.1.2.t08010-RA	92.57	0	756
nOo.2.0.1.t01167	-like protein 2	GO:0016020,GO:0005524,GO:0043968,GO:0031011,GO:0060420,GO:0005737,GO:0032508,GO:0034644,GO:0043967,GO:0006457,GO:0045892,GO:0035267,GO:0006281,GO:0042802,GO:0016363,GO:0048565,GO:0004003,GO:0071339,GO:0003684,GO:0030529,GO:0051082,GO:0006200,GO:0006310	N	0	OVOC2402	100	0	525	tr|A8PUJ4|A8PUJ4_BRUMA	98.02	0	520	nDi.2.2.2.t05877-RA	98.42	0	520	nLs.2.1.2.t04284-RA	98.42	0	521														1					4	1		1	1	1
nOo.2.0.1.t01168	n-acetyltransferase 5	GO:0008080,GO:0019186	N	0	OVOC6003	100	1e-132	371	tr|A8NIN7|A8NIN7_BRUMA	34.21	6e-18	77	nDi.2.2.2.t07297-RA	98.86	3e-131	367	nLs.2.1.2.t06197-RA	96.02	2e-128	360
nOo.2.0.1.t01169	cullin-associated nedd8-dissociated protein 1	GO:0005634,GO:0005515,GO:0030154,GO:0000151,GO:0043086,GO:0016567,GO:0006351	N	0	OVOC6005	97.81	0	2549	tr|A8NYC4|A8NYC4_BRUMA	91.91	0	2372	nDi.2.2.2.t07298-RA	93.54	0	2448	nLs.2.1.2.t03808-RA	93.57	0	2395	17	2	4	1	2	3	17	5	4		2	2							15	5	3	6	6
nOo.2.0.1.t01170	no description		N	1	OVOC6006	100	0	654	tr|A8NYC2|A8NYC2_BRUMA	73.48	2e-123	357	nDi.2.2.2.t07299-RA	74.67	9e-70	231	nLs.2.1.2.t03807-RA	69.34	3e-143	410	2		6			1	2								1				8	2	6	3	3	4
nOo.2.0.1.t01171	no description		N	0	OVOC6007	99.82	0	1123	tr|A8NYB9|A8NYB9_BRUMA	76.06	0	593	nDi.2.2.2.t07299-RA	84.95	0	864	nLs.2.1.2.t03806-RA	70.61	0	860
nOo.2.0.1.t01172	no description		Y	0	OVOC6008	97.05	0	692	#N/A	#N/A	#N/A	#N/A	nDi.2.2.2.t07300-RA	56.02	7e-55	182	nLs.2.1.2.t03805-RA	38.86	4e-58	195
nOo.2.0.1.t01173	glutamate gated chloride channel alpha 3	GO:0005230,GO:0030054,GO:0006811,GO:0031987,GO:0001508,GO:0016021,GO:0043051,GO:0005886,GO:0045211	N	1	OVOC6009	99.66	0	607	tr|A8NRE9|A8NRE9_BRUMA	56.39	3e-105	317	nDi.2.2.2.t07691-RA	74.34	2e-142	412	nLs.2.1.2.t03804-RA	96.22	0	590
nOo.2.0.1.t01174	no description		N	0	OVOC4359	76.19	2e-29	103	#N/A	#N/A	#N/A	#N/A	#N/A	#N/A	#N/A	#N/A	#N/A	#N/A	#N/A	#N/A
nOo.2.0.1.t01175	no description		N	0	OVOC4360	93.93	0	2195	tr|A8PY55|A8PY55_BRUMA	65.01	0	1334	nDi.2.2.2.t01770-RA	81.62	0	1778	nLs.2.1.2.t04347-RA	41.78	3e-128	406
nOo.2.0.1.t01176	eps (human endocytosis) related family member (eps-8)	GO:0000003,GO:0051015,GO:0016310,GO:0005903,GO:0045109,GO:0045185,GO:0009792,GO:0048546,GO:0048730,GO:0051017,GO:0031012,GO:0004872,GO:0016301,GO:0051016,GO:0040010,GO:0040011,GO:0006898,GO:0045177,GO:0048598,GO:0002119,GO:0030421	N	0	OVOC4361	100	0	1519	tr|A8PY52|A8PY52_BRUMA	88.65	0	1324	nDi.2.2.2.t01771-RA	89.44	0	1313	nLs.2.1.2.t04340-RA	91.79	0	1375	6		4	1	2	1	6	3	1	2	2	2							9	3		1	3	3
nOo.2.0.1.t01177	cre-lgc-49 protein	GO:0005230,GO:0030054,GO:0016021,GO:0005886,GO:0006811,GO:0045211	N	3	OVOC6438	86.73	0	568	tr|A8Q042|A8Q042_BRUMA	51.81	1e-84	261	nDi.2.2.2.t04159-RA	96.32	0	556	nLs.2.1.2.t09571-RA	89.23	1e-126	362
nOo.2.0.1.t01178	no description		N	0	OVOC6438	97.87	2e-26	99.8	#N/A	#N/A	#N/A	#N/A	nDi.2.2.2.t04159-RA	84.27	6e-38	132	nLs.2.1.2.t05199-RA	64.04	3e-36	119
nOo.2.0.1.t01179	protein isoform a	GO:0016021,GO:0009792	N	4	OVOC6436	98.91	0	559	tr|A8QAY9|A8QAY9_BRUMA	42.4	2e-58	189	nDi.2.2.2.t04158-RA	93.77	0	518	nLs.2.1.2.t05200-RA	89.67	0	511														1					3	2		3	3	3
nOo.2.0.1.t01180	no description		N	0	OVOC6749	59.52	1e-10	53.5	tr|A8NCT7|A8NCT7_BRUMA	78.13	1e-11	55.1	#N/A	#N/A	#N/A	#N/A	#N/A	#N/A	#N/A	#N/A
nOo.2.0.1.t01181	zip zinc transporter family protein	GO:0046915,GO:0006826,GO:0072509,GO:0004571,GO:0005509,GO:0016021,GO:0005886,GO:0071577	N	6	OVOC6434	84.18	0	605	tr|A8Q3Z3|A8Q3Z3_BRUMA	44.36	2e-83	260	nDi.2.2.2.t04157-RA	71.29	0	578	nLs.2.1.2.t07700-RA	43.99	1e-85	266									1
nOo.2.0.1.t01182	er degradation-enhancing alpha-mannosidase-like 2	GO:0016020,GO:0005509,GO:0004571	N	0	OVOC6434	93.88	0	1328	tr|A8PIJ8|A8PIJ8_BRUMA	92.2	1e-134	406	nDi.2.2.2.t04156-RA	83.04	0	1185	nLs.2.1.2.t05201-RA	76.34	0	1063																			1
nOo.2.0.1.t01183	uncharacterized protein loc506968	GO:0003951,GO:0008152	N	0	OVOC4306	98.6	1e-99	294	tr|A8P7D3|A8P7D3_BRUMA	38.66	6e-21	87	nDi.2.2.2.t02953-RA	40.17	8e-23	92.4	nLs.2.1.2.t06311-RA	74.13	5e-65	204
nOo.2.0.1.t01184	no description		Y	1	OVOC4307	100	2e-125	352	tr|A8PZ97|A8PZ97_BRUMA	72.67	3e-88	258	nDi.2.2.2.t03693-RA	71.26	4e-88	258	nLs.2.1.2.t06312-RA	70.83	1e-87	256													2			1		1
nOo.2.0.1.t01185	calcium-dependent secretion activator	GO:0016020,GO:0035147,GO:0042995,GO:0016477,GO:0008045,GO:0008021,GO:0046331,GO:0005543,GO:0016079,GO:0007155,GO:0005515,GO:0035249	N	0	OVOC4308	98.84	0	1314	tr|A8PZ95|A8PZ95_BRUMA	90.88	0	1200	nDi.2.2.2.t03691-RA	91	0	1227	nLs.2.1.2.t06313-RA	86.32	0	1139
nOo.2.0.1.t01186	calcium-dependent secretion activator	GO:0046872,GO:0030054,GO:0015031,GO:0045202,GO:0006887,GO:0030659,GO:0005543	N	0	OVOC4308	98.47	0	1494	tr|A8PZ95|A8PZ95_BRUMA	93.62	0	1429	nDi.2.2.2.t03690-RA	95.84	0	1457	nLs.2.1.2.t06313-RA	89.49	0	1381
nOo.2.0.1.t01187	no description		N	7	OVOC4310	81.17	0	1108	#N/A	#N/A	#N/A	#N/A	nDi.2.2.2.t03689-RA	56.36	0	687	nLs.2.1.2.t06314-RA	58.02	0	709
nOo.2.0.1.t01188	zinc finger ccch domain-containing protein 4	GO:0007275,GO:0008270,GO:0048518,GO:0040007,GO:0048856,GO:0003676	N	0	OVOC4312	99.39	0	1690	tr|A8PZ91|A8PZ91_BRUMA	88.68	0	1290	nDi.2.2.2.t03686-RA	91.71	0	1502	nLs.2.1.2.t07420-RA	86.5	0	1397
nOo.2.0.1.t01189	btb poz domain containing protein	GO:0005515	N	0	OVOC11407	99.8	0	1057	tr|A8NT36|A8NT36_BRUMA	79.83	0	593	nDi.2.2.2.t07759-RA	81.02	0	872	nLs.2.1.2.t06967-RA	75	0	813
nOo.2.0.1.t01190	no description		N	0	OVOC11406	95.72	0	865	#N/A	#N/A	#N/A	#N/A	nDi.2.2.2.t11059-RA	48.22	2e-68	234	#N/A	#N/A	#N/A	#N/A							4
nOo.2.0.1.t01191	eukaryotic translation initiation factor 3 subunit d-like	GO:0002009,GO:0048477,GO:0009792,GO:0006915,GO:0003743,GO:0040010,GO:0001732,GO:0005515,GO:0006898,GO:0005829,GO:0040011,GO:0040035,GO:0005852	N	0	OVOC11405	100	0	1216	tr|A8NJB2|A8NJB2_BRUMA	94.32	0	1082	nDi.2.2.2.t08744-RA	94.34	0	1084	nLs.2.1.2.t03949-RA	93.83	0	1112	2						4												4			1		1
nOo.2.0.1.t01192	no description		N	0	OVOC11404	99.67	0	1244	tr|A8NJB3|A8NJB3_BRUMA	84.08	0	1035	nDi.2.2.2.t08745-RA	85.43	0	1029	nLs.2.1.2.t03950-RA	82.28	0	1029
nOo.2.0.1.t01193	no description		N	0	OVOC11402	100	0	1134	tr|A8NDQ1|A8NDQ1_BRUMA	66.28	1e-154	446	nDi.2.2.2.t08746-RA	79.13	0	882	nLs.2.1.2.t03951-RA	66.49	0	722
nOo.2.0.1.t01194	no description		N	0	OVOC11398	96.9	1e-147	451	tr|A8NZF9|A8NZF9_BRUMA	68.6	9e-40	137	nDi.2.2.2.t12553-RA	80.49	3e-43	146	nLs.2.1.2.t03952-RA	31.17	7e-28	114
nOo.2.0.1.t01195	no description		N	1	OVOC890	95.22	0	1630	tr|A8QBZ3|A8QBZ3_BRUMA	61.43	3e-146	440	nDi.2.2.2.t04312-RA	58.85	0	942	nLs.2.1.2.t06849-RA	44.02	0	603							1
nOo.2.0.1.t01196	cdp-diacylglycerol--inositol 3-phosphatidyltransferase	GO:0043231,GO:0044425,GO:0019992,GO:0006661,GO:0043178,GO:0030246,GO:0003881,GO:0046341,GO:0044444,GO:0030145	N	5	OVOC885	99.52	4e-155	431	tr|A8QBZ4|A8QBZ4_BRUMA	90.48	5e-140	392	nDi.2.2.2.t04311-RA	92.86	6e-146	408	nLs.2.1.2.t02778-RA	91.53	5e-34	117	2		2			1	2		1	1	1								2	1	1	1	1
nOo.2.0.1.t01197	kh domain- rna- signal transduction-associated protein 2	GO:0003723,GO:0005524,GO:0006468,GO:0004713,GO:0040010,GO:0004674,GO:0040011,GO:0018996,GO:0016021,GO:0040035,GO:0002119	N	0	OVOC883	99.41	6e-124	358	tr|A8QBZ6|A8QBZ6_BRUMA	91.98	6e-135	391	nDi.2.2.2.t04310-RA	98.05	5e-153	439	nLs.2.1.2.t02777-RA	96.46	2e-139	403	1						5	1					1						7	2	2	6	5	6
nOo.2.0.1.t01198	fk506-binding protein	GO:0016020,GO:0006457,GO:0003755,GO:0005524,GO:0000413,GO:0005528,GO:0016887	N	0	OVOC882	100	3e-75	220	tr|A8QBZ7|A8QBZ7_BRUMA	97.22	2e-73	215	nDi.2.2.2.t04309-RA	98.15	1e-73	216	nLs.2.1.2.t02776-RA	99.07	4e-75	222	2	1		1	1	1	3	2		2	1	1	2	1		1	2	1	2	1		3	2	2
nOo.2.0.1.t01199	nfu1 iron-sulfur cluster scaffold homolog	GO:0005634,GO:0005506,GO:0005813,GO:0009792,GO:0019915,GO:0016226,GO:0040010,GO:0005515,GO:0005829,GO:0051539,GO:0005739,GO:0002119,GO:0006629	N	0	OVOC881	98.64	2e-161	449	tr|A8QBZ8|A8QBZ8_BRUMA	90.45	1e-148	417	nDi.2.2.2.t04308-RA	88.35	1e-168	469	nLs.2.1.2.t02775-RA	82.87	6e-154	431																			2
nOo.2.0.1.t01200	dna repair protein xrcc1	GO:0005634,GO:0003684,GO:0000012	N	0	OVOC880	98.7	5e-51	158	#N/A	#N/A	#N/A	#N/A	#N/A	#N/A	#N/A	#N/A	#N/A	#N/A	#N/A	#N/A
nOo.2.0.1.t01201	no description		N	0	OVOC879	100	4e-56	169	tr|A8QC00|A8QC00_BRUMA	85.53	1e-42	135	nDi.2.2.2.t04307-RA	93.83	5e-52	164	nLs.2.1.2.t02774-RA	87.65	5e-49	151	1				1	1		1		2	4								1			3	4	3
nOo.2.0.1.t01202	von willebrand factor type a domain containing protein	GO:0005515,GO:0005581	Y	0	OVOC5359	98.04	0	1187	tr|A8PZT7|A8PZT7_BRUMA	73.16	0	834	nDi.2.2.2.t03740-RA	76.2	0	894	nLs.2.1.2.t06260-RA	65.86	0	769
nOo.2.0.1.t01203	wd-repeat protein	GO:0051015,GO:0030836,GO:0018991,GO:0030016,GO:0040017,GO:0040010,GO:0042643,GO:0030837,GO:0016528,GO:0002119,GO:0030240	N	0	OVOC5360	92.38	0	1194	tr|A8PZT8|A8PZT8_BRUMA	82.58	0	1085	nDi.2.2.2.t03741-RA	84.91	0	1114	nLs.2.1.2.t06261-RA	79.78	0	1048	23	6		12	12	13	11	3	4	1	1	14	9	7		6	6	7	9	6	2	15	13	12
nOo.2.0.1.t01204	ras family protein	GO:0016020,GO:0006184,GO:0005622,GO:0008360,GO:0003924,GO:0006886,GO:0006913,GO:0007264,GO:0005525	N	0	OVOC5361	93.49	0	564	tr|A8PZU0|A8PZU0_BRUMA	81.97	2e-167	469	nDi.2.2.2.t03743-RA	87.01	0	548	nLs.2.1.2.t06263-RA	80.95	4e-174	486
nOo.2.0.1.t01205	no description		N	0	OVOC5362	98.81	1e-54	166	#N/A	#N/A	#N/A	#N/A	nDi.2.2.2.t03744-RA	76.39	9e-33	110	#N/A	#N/A	#N/A	#N/A
nOo.2.0.1.t01206	no description		N	1	OVOC5363	100	4e-48	149	#N/A	#N/A	#N/A	#N/A	nDi.2.2.2.t03745-RA	96.08	3e-15	68.2	nLs.2.1.2.t08737-RA	94.23	3e-16	67.8
nOo.2.0.1.t01207	muscle segment homeobox	GO:0005634,GO:0048477,GO:0006355,GO:0006915,GO:0007626,GO:0007567,GO:0040011,GO:0043565,GO:0048598,GO:0003700	N	0	OVOC5364	99.49	8e-140	392	tr|A8PZU2|A8PZU2_BRUMA	90.42	4e-99	289	nDi.2.2.2.t03745-RA	90.82	2e-99	293	nLs.2.1.2.t04450-RA	55.1	1e-12	64.7
nOo.2.0.1.t01208	attractin-like protein 1-like	GO:0005515,GO:0018991,GO:0040011	Y	1	OVOC5365	98.32	0	2537	tr|A8PZU4|A8PZU4_BRUMA	88.9	0	2365	nDi.2.2.2.t03747-RA	93.2	0	2461	nLs.2.1.2.t09640-RA	92.7	0	1660
nOo.2.0.1.t01209	protein isoform a	GO:0046872	N	0	OVOC5867	97.55	0	731	tr|A8Q8M0|A8Q8M0_BRUMA	33.03	1e-51	177	nDi.2.2.2.t06890-RA	78.51	3e-137	394	nLs.2.1.2.t01487-RA	74.8	0	570							1
nOo.2.0.1.t01210	ribonuclease h1	GO:0004523,GO:0003676	N	0	OVOC5866	99.62	0	529	tr|A8PC45|A8PC45_BRUMA	65.03	9e-119	344	nDi.2.2.2.t06889-RA	70.9	5e-136	389	nLs.2.1.2.t01486-RA	66.55	2e-119	346
nOo.2.0.1.t01211	beta- -glucosyltransferase	GO:0016020,GO:0016757	N	1	OVOC5864	99.56	0	953	tr|A8PC43|A8PC43_BRUMA	83.01	0	826	nDi.2.2.2.t06888-RA	82.23	0	1062	nLs.2.1.2.t01485-RA	76.74	0	940			1																1		1
nOo.2.0.1.t01212	btb poz domain-containing protein 9	GO:0007155,GO:0005515,GO:0005524,GO:0004672,GO:0006468	N	1	OVOC5861	99.83	0	1235	tr|A8PC40|A8PC40_BRUMA	91.92	0	1158	nDi.2.2.2.t06885-RA	93.77	0	1183	nLs.2.1.2.t01482-RA	88.15	0	1134	1						3		1										4		1
nOo.2.0.1.t01213	intraflagellar transport protein 52 homolog	GO:0007389,GO:0048598,GO:0019861,GO:0016788,GO:0006629	N	0	OVOC5860	94.94	0	926	tr|A8PC39|A8PC39_BRUMA	86.27	0	830	nDi.2.2.2.t06883-RA	77.98	0	633	nLs.2.1.2.t01481-RA	87.5	0	723							1
nOo.2.0.1.t01214	ab-hydrolase associated lipase region family protein	GO:0006629	N	0	OVOC5858	97.01	8e-91	273	tr|A8PC38|A8PC38_BRUMA	46.92	3e-38	138	nDi.2.2.2.t06882-RA	82.84	6e-77	235	nLs.2.1.2.t01479-RA	61.94	8e-61	199																									2			3	2
nOo.2.0.1.t01215	protein isoform a	GO:0046872	N	0	OVOC5867	97.55	0	731	tr|A8Q8M0|A8Q8M0_BRUMA	33.03	1e-51	177	nDi.2.2.2.t06890-RA	78.51	3e-137	394	nLs.2.1.2.t01487-RA	74.8	0	570
nOo.2.0.1.t01216	ribonuclease h1	GO:0004523,GO:0003676	N	0	OVOC5866	99.62	0	529	tr|A8PC45|A8PC45_BRUMA	65.03	9e-119	344	nDi.2.2.2.t06889-RA	70.9	5e-136	389	nLs.2.1.2.t01486-RA	66.55	2e-119	346
nOo.2.0.1.t01217	beta- -glucosyltransferase	GO:0016020,GO:0016757	N	1	OVOC5864	99.56	0	953	tr|A8PC43|A8PC43_BRUMA	83.01	0	826	nDi.2.2.2.t06888-RA	82.23	0	1062	nLs.2.1.2.t01485-RA	76.74	0	940
nOo.2.0.1.t01218	btb poz domain-containing protein 9	GO:0007155,GO:0005515,GO:0005524,GO:0004672,GO:0006468	N	1	OVOC5861	99.83	0	1235	tr|A8PC40|A8PC40_BRUMA	91.92	0	1158	nDi.2.2.2.t06885-RA	93.77	0	1183	nLs.2.1.2.t01482-RA	88.15	0	1134
nOo.2.0.1.t01219	intraflagellar transport protein 52 homolog	GO:0007389,GO:0048598,GO:0019861,GO:0016788,GO:0006629	N	0	OVOC5860	94.94	0	926	tr|A8PC39|A8PC39_BRUMA	86.27	0	830	nDi.2.2.2.t06883-RA	77.98	0	633	nLs.2.1.2.t01481-RA	87.5	0	723
nOo.2.0.1.t01220	ab-hydrolase associated lipase region family protein	GO:0006629	N	0	OVOC5858	97.01	8e-91	273	tr|A8PC38|A8PC38_BRUMA	46.92	3e-38	138	nDi.2.2.2.t06882-RA	82.84	6e-77	235	nLs.2.1.2.t01479-RA	61.94	8e-61	199
nOo.2.0.1.t01221	no description		N	0	OVOC6884	90.18	5e-100	288	tr|A8QEN0|A8QEN0_BRUMA	61.25	7e-60	186	nDi.2.2.2.t03007-RA	63.52	2e-65	200	nLs.2.1.2.t02451-RA	60.38	6e-54	170
nOo.2.0.1.t01222	queuine trna-ribosyltransferase domain-containing protein 1	GO:0008616,GO:0005739,GO:0008479,GO:0006915	N	0	OVOC6885	96.79	0	805	tr|A8QEM9|A8QEM9_BRUMA	76.54	0	619	nDi.2.2.2.t03005-RA	84.56	9e-149	431	nLs.2.1.2.t02450-RA	69.31	0	748
nOo.2.0.1.t01224	ubiquitin carboxyl-terminal hydrolase 8	GO:0008234,GO:0006511,GO:0044464,GO:0004221	N	0	OVOC6887	100	0	1691	tr|A8QEM6|A8QEM6_BRUMA	76.74	0	1304	nDi.2.2.2.t03002-RA	77.33	0	1327	nLs.2.1.2.t02448-RA	75.92	0	1333
nOo.2.0.1.t01225	eukaryotic translation initiation factor 4e	GO:0006413,GO:0003743,GO:0005845,GO:0005515,GO:0005737,GO:0009792	N	0	OVOC6888	100	0	529	tr|A8QEM5|A8QEM5_BRUMA	91.43	1e-167	467	nDi.2.2.2.t03001-RA	89.29	3e-169	472	nLs.2.1.2.t02447-RA	86.75	1e-162	454	1						6					1							2
nOo.2.0.1.t01226	1-phosphatidylinositol- -bisphosphate phosphodiesterase beta-4	GO:0043229,GO:0016042,GO:0004435,GO:0035556,GO:0005515,GO:0005829,GO:0005509,GO:0004871	N	0	OVOC6889	98.37	0	2595	tr|A8QEM4|A8QEM4_BRUMA	88.96	0	2407	nDi.2.2.2.t03000-RA	92.66	0	2450	nLs.2.1.2.t02446-RA	83.48	0	1139
nOo.2.0.1.t01227	no description		N	0	OVOC9069	100	2e-79	238	#N/A	#N/A	#N/A	#N/A	nDi.2.2.2.t11432-RA	72.17	1e-53	167	nLs.2.1.2.t03982-RA	60.68	2e-40	137
nOo.2.0.1.t01228	no description		N	0	OVOC9068	99.45	4e-126	358	tr|A8NE46|A8NE46_BRUMA	44.26	1e-20	85.5	nDi.2.2.2.t07277-RA	57.74	7e-57	182	#N/A	#N/A	#N/A	#N/A
nOo.2.0.1.t01229	no description		N	0	OVOC9067	99.51	0	1269	tr|A8NE45|A8NE45_BRUMA	88.74	0	1127	nDi.2.2.2.t07278-RA	91.42	0	1174	nLs.2.1.2.t03984-RA	87.97	0	1110
nOo.2.0.1.t01230	no description		N	0	OVOC9066	98.46	0	5321	tr|A8NE44|A8NE44_BRUMA	84.98	0	3570	nDi.2.2.2.t07279-RA	89.53	0	3875	nLs.2.1.2.t03985-RA	86.26	0	4723
nOo.2.0.1.t01231	no description		N	0	OVOC6914	94.29	0	1907	tr|A8QEK0|A8QEK0_BRUMA	65	0	607	nDi.2.2.2.t04629-RA	78.35	0	1428	nLs.2.1.2.t03860-RA	68.12	0	1345
nOo.2.0.1.t01232	syntenin	GO:0005515	N	0	OVOC6915	100	0	676	tr|A8QEJ7|A8QEJ7_BRUMA	78.49	3e-146	416	nDi.2.2.2.t04630-RA	80.19	0	522	nLs.2.1.2.t03861-RA	69.88	2e-157	447
nOo.2.0.1.t01233	no description		Y	1	OVOC6916	100	6e-76	222	tr|A8QEJ6|A8QEJ6_BRUMA	64.18	3e-18	73.6	nDi.2.2.2.t04631-RA	59.26	1e-36	121	#N/A	#N/A	#N/A	#N/A
nOo.2.0.1.t01234	krr1 small subunit processome component homolog	GO:0005634,GO:0042254,GO:0003723,GO:0040010,GO:0018991,GO:0010171,GO:0002119	N	0	OVOC6918	100	0	720	tr|A8QEJ5|A8QEJ5_BRUMA	91.14	0	639	nDi.2.2.2.t04632-RA	92.86	0	673	nLs.2.1.2.t03862-RA	92.57	0	645
nOo.2.0.1.t01235	pwi domain containing protein	GO:0003729,GO:0000166,GO:0000381,GO:0016607,GO:0005737,GO:0006915	N	0	OVOC6919	100	2e-169	489	tr|A8QEJ3|A8QEJ3_BRUMA	95.69	9e-141	413	nDi.2.2.2.t04633-RA	88.67	2e-145	411	nLs.2.1.2.t03863-RA	93.97	4e-137	406																			1
nOo.2.0.1.t01236	no description		N	0	OVOC10319	99	0	813	tr|A8Q469|A8Q469_BRUMA	75	8e-144	413	nDi.2.2.2.t02146-RA	75.53	0	644	nLs.2.1.2.t00024-RA	71	0	620
nOo.2.0.1.t01237	probable exonuclease mut-7 homolog	GO:0008408,GO:0005622,GO:0006139,GO:0010605,GO:0003676	N	0	OVOC10318	100	0	1942	tr|A8Q475|A8Q475_BRUMA	69.3	0	585	nDi.2.2.2.t02147-RA	77.13	0	1461	nLs.2.1.2.t00023-RA	75.49	0	1427
nOo.2.0.1.t01238	fizzy-related protein	GO:0007455,GO:0030713,GO:0007391,GO:0007067,GO:0005515,GO:0008347,GO:0004721,GO:0030718,GO:0005819,GO:0031536,GO:0010001,GO:0035099,GO:0030424,GO:0018991,GO:0019003,GO:0003924,GO:0005814,GO:0007155,GO:0016476,GO:0001752,GO:0007126,GO:0005811,GO:0008054,GO:0005525,GO:0046328,GO:0006930	N	0	OVOC10317	90.38	0	1013	tr|A8Q477|A8Q477_BRUMA	86.57	0	975	nDi.2.2.2.t02148-RA	86.05	0	981	nLs.2.1.2.t00022-RA	87.11	0	977
nOo.2.0.1.t01239	no description		N	2	OVOC10316	99.15	3e-80	236	tr|A8Q478|A8Q478_BRUMA	73.79	3e-41	133	nDi.2.2.2.t02149-RA	76.07	5e-60	186	nLs.2.1.2.t00021-RA	72.88	5e-48	154
nOo.2.0.1.t01241	no description		N	0	OVOC6195	55.1	8e-09	52	#N/A	#N/A	#N/A	#N/A	#N/A	#N/A	#N/A	#N/A	#N/A	#N/A	#N/A	#N/A
nOo.2.0.1.t01243	60s ribosomal protein l44	GO:0022625,GO:0009792,GO:0000022,GO:0018996,GO:0006412,GO:0040035,GO:0040018,GO:0003735,GO:0002119	N	0	OVOC10311	100	1e-71	211	tr|A8Q484|A8Q484_BRUMA	98.06	2e-66	212	nDi.2.2.2.t02152-RA	100	1e-71	211	nLs.2.1.2.t00020-RA	93.64	3e-69	223																					1
nOo.2.0.1.t01244	60s ribosomal protein l44	GO:0005515,GO:0030529	N	0	OVOC13504	99.83	0	1190	tr|A8Q484|A8Q484_BRUMA	60.71	1e-94	303	nDi.2.2.2.t02153-RA	55.42	0	569	nLs.2.1.2.t00019-RA	54.44	0	576																			1
nOo.2.0.1.t01245	no description		N	1	OVOC10310	100	4e-174	481	tr|A8Q486|A8Q486_BRUMA	78.88	9e-132	374	nDi.2.2.2.t02154-RA	77.02	4e-134	380	nLs.2.1.2.t00017-RA	76.72	4e-117	336
nOo.2.0.1.t01246	proteasome activator complex subunit 4	GO:0050794,GO:0044267,GO:0044424,GO:0000278,GO:0034641,GO:0022402	N	0	OVOC10787	99.42	0	2109	tr|A8Q3R1|A8Q3R1_BRUMA	74.3	0	1448	nDi.2.2.2.t03805-RA	83.2	0	1641	nLs.2.1.2.t03022-RA	62.19	0	1338
nOo.2.0.1.t01247	no description		N	0	OVOC10788	98.55	0	716	tr|A8Q3R2|A8Q3R2_BRUMA	74.57	0	536	nDi.2.2.2.t03804-RA	80.12	0	575	nLs.2.1.2.t03021-RA	73.73	0	530
nOo.2.0.1.t01248	protein-tyrosine phosphatase containing protein	GO:0035335,GO:0004725	N	0	OVOC10791	99.72	0	751	tr|A8Q3R4|A8Q3R4_BRUMA	84.31	0	619	nDi.2.2.2.t03802-RA	86.27	0	629	nLs.2.1.2.t03019-RA	80.97	0	555							6		2	1	1
nOo.2.0.1.t01249	protein kinase c substrate 80k-h	GO:0016310,GO:0005080,GO:0006464,GO:0016301,GO:0005509,GO:0005622,GO:0050896,GO:0048793	Y	0	OVOC10792	99.45	0	1113	tr|A8Q3R5|A8Q3R5_BRUMA	79.23	0	537	nDi.2.2.2.t03801-RA	79.15	0	873	nLs.2.1.2.t03018-RA	74.91	0	813	12				1	2	12	1		1	2	2	5			1			14			4	4	3
nOo.2.0.1.t01250	probable arginyl-trna mitochondrial-like	GO:0004814,GO:0005524,GO:0005739,GO:0006420	N	0	OVOC10793	99.79	0	1001	tr|A8Q3R8|A8Q3R8_BRUMA	82.38	0	639	nDi.2.2.2.t03800-RA	86.6	0	883	nLs.2.1.2.t03017-RA	84.54	0	872
nOo.2.0.1.t01251	transmembrane protein c2orf18 precursor	GO:0005765,GO:0008643,GO:0040010,GO:0005730,GO:0016021,GO:0005351,GO:0000139	N	9	OVOC10794	92.96	0	714	tr|A8Q3R9|A8Q3R9_BRUMA	75	0	564	nDi.2.2.2.t03799-RA	76.38	0	577	nLs.2.1.2.t03016-RA	72.86	0	595	1		1	1	1	1	1	1	1	1	1	1							1		1	1	1	1
nOo.2.0.1.t01252	pumilio domain-containing protein kiaa0020 homolog	GO:0003723,GO:0018991	N	0	OVOC10795	98.21	0	1489	tr|A8Q3S0|A8Q3S0_BRUMA	75.52	0	1144	nDi.2.2.2.t03798-RA	80.36	0	1194	nLs.2.1.2.t03015-RA	78	0	1164
nOo.2.0.1.t01253	cell division protein kinase 4	GO:0002009,GO:0000080,GO:0005524,GO:0006468,GO:0007067,GO:0004713,GO:0007126,GO:0004674,GO:0040011,GO:0005623,GO:0051301,GO:0040035,GO:0010171,GO:0002119	N	0	OVOC2828	99.35	0	639	tr|A8PT30|A8PT30_BRUMA	92.35	4e-122	350	nDi.2.2.2.t04697-RA	92.36	0	602	nLs.2.1.2.t02538-RA	93.77	0	599
nOo.2.0.1.t01254	cre-atg- protein	GO:0005515	N	0	OVOC2829	98.37	0	1029	tr|A8PT24|A8PT24_BRUMA	91.05	0	899	nDi.2.2.2.t04698-RA	92.27	0	958	nLs.2.1.2.t02539-RA	86.19	0	864
nOo.2.0.1.t01255	cytochrome p450 family protein	GO:0009055,GO:0016705,GO:0020037,GO:0005515,GO:0008270,GO:0048518,GO:0004497,GO:0055114	N	0	OVOC2830	91.67	0	906	tr|A8PT21|A8PT21_BRUMA	70.19	0	669	nDi.2.2.2.t04699-RA	76.87	0	870	nLs.2.1.2.t02540-RA	64.27	0	686
nOo.2.0.1.t01256	no description		N	0	OVOC2831	99.7	0	1389	tr|A8PSV6|A8PSV6_BRUMA	97.13	5e-178	510	nDi.2.2.2.t04701-RA	95	0	689	nLs.2.1.2.t02542-RA	58.34	0	724
nOo.2.0.1.t01257	no description		N	0	OVOC2832	89.39	5e-174	483	tr|A8PSV2|A8PSV2_BRUMA	74.41	5e-114	328	nDi.2.2.2.t04703-RA	79.74	5e-135	382	nLs.2.1.2.t02543-RA	69.36	2e-117	338
nOo.2.0.1.t01258	ubiquitin-conjugating enzyme family protein	GO:0000922,GO:0005815,GO:0006916,GO:0016567,GO:0005802,GO:0004842,GO:0030496,GO:0060711,GO:0005768,GO:0005515,GO:0060712,GO:0032465,GO:0005624,GO:0004869,GO:0008284	N	0	OVOC2833	98.69	0	1232	tr|A8PSU8|A8PSU8_BRUMA	80.43	0	1040	nDi.2.2.2.t04704-RA	82.03	0	1050	nLs.2.1.2.t02217-RA	36.28	6e-76	266
nOo.2.0.1.t01259	proteasome subunit alpha type-3	GO:0019773,GO:0006521,GO:0051437,GO:0005829,GO:0000216,GO:0000209,GO:0005654,GO:0004298,GO:0042802,GO:0016032,GO:0000084,GO:0051436,GO:0010467,GO:0002479,GO:0031145,GO:0006977,GO:0016071,GO:0042981	N	0	OVOC11117	99.12	5e-167	464	tr|A8P4L2|A8P4L2_BRUMA	92.92	1e-158	442	nDi.2.2.2.t04805-RA	91.59	5e-157	438	nLs.2.1.2.t03165-RA	90.71	3e-156	436	4			4	5	4	5	5		3	3	3	1			3	3	1	8			3	3
nOo.2.0.1.t01260	notchless protein homolog 1	GO:0000003,GO:0040010,GO:0005515,GO:0005730,GO:0006898,GO:0009987,GO:0002119	N	0	OVOC13494	86.72	0	826	tr|A8P4L3|A8P4L3_BRUMA	78.84	0	758	nDi.2.2.2.t04804-RA	78.87	0	759	nLs.2.1.2.t03166-RA	69.11	0	675
nOo.2.0.1.t01261	hemopexin family protein	GO:0016787	Y	0	OVOC11118	63.6	5e-95	278	tr|A8P4L4|A8P4L4_BRUMA	39	4e-38	132	nDi.2.2.2.t04803-RA	45.19	4e-49	160	#N/A	#N/A	#N/A	#N/A
nOo.2.0.1.t01262	no description		N	0	OVOC11119	99.42	0	1415	tr|A8P4L6|A8P4L6_BRUMA	74.19	5e-152	447	nDi.2.2.2.t04802-RA	61.7	6e-174	511	nLs.2.1.2.t03167-RA	69.96	0	758
nOo.2.0.1.t01263	no description		N	0	OVOC11120	90.99	1e-153	429	tr|A8P4L7|A8P4L7_BRUMA	41.82	3e-23	92.4	#N/A	#N/A	#N/A	#N/A	#N/A	#N/A	#N/A	#N/A
nOo.2.0.1.t01264	bromodomain containing protein	GO:0040027,GO:0040011,GO:0008270	N	0	OVOC11123	100	1e-164	493	tr|A8P4L8|A8P4L8_BRUMA	87.4	2e-145	442	nDi.2.2.2.t04800-RA	93.13	7e-153	461	nLs.2.1.2.t03168-RA	90.99	1e-148	450
nOo.2.0.1.t01265	bromodomain containing protein	GO:0005515,GO:0008152,GO:0050789,GO:0008270,GO:0003824,GO:0009987	N	0	OVOC11123	95.38	0	2165	tr|A8P4L8|A8P4L8_BRUMA	86.19	0	1946	nDi.2.2.2.t04800-RA	88.66	0	2065	nLs.2.1.2.t03168-RA	82.05	0	1862																			1			1
nOo.2.0.1.t01266	deoxyhypusine synthase	GO:0043687,GO:0008168,GO:0051568,GO:0034038,GO:0008612,GO:0009792,GO:0005515,GO:0005829,GO:0040035,GO:0008270,GO:0005634,GO:0051289,GO:0050983,GO:0008340,GO:0040027,GO:0006412,GO:0040007,GO:0008284	N	0	OVOC11124	97.9	0	1172	tr|A8P4L9|A8P4L9_BRUMA	89.84	0	1058	nDi.2.2.2.t08931-RA	90.56	0	1093	nLs.2.1.2.t03169-RA	86.22	0	1691																			2		1
nOo.2.0.1.t01267	btb poz domain containing protein	GO:0005515,GO:0005737	N	0	OVOC2792	97.14	0	899	tr|A8P578|A8P578_BRUMA	78.77	0	727	nDi.2.2.2.t03279-RA	85.68	0	802	nLs.2.1.2.t05120-RA	78.71	0	686	2						1												7		2	2	2	1
nOo.2.0.1.t01268	signal transducing adapter molecule 1	GO:0044441,GO:0048013,GO:0043409,GO:0006886,GO:0043130,GO:0008022,GO:0008333,GO:0033565,GO:0005769	N	0	OVOC2793	100	0	897	tr|A8PT82|A8PT82_BRUMA	86	0	667	nDi.2.2.2.t03281-RA	87.39	0	754	nLs.2.1.2.t01270-RA	86.01	0	700	1						2												2
nOo.2.0.1.t01269	1 divalent ion tolerance protein;Ontology_term	GO:0010038	N	1	OVOC2794	100	2e-99	285	tr|A8PT80|A8PT80_BRUMA	84.44	2e-80	237	nDi.2.2.2.t03282-RA	90.35	7e-73	217	nLs.2.1.2.t01271-RA	81.43	7e-77	228		1						2
nOo.2.0.1.t01270	serologically defined breast cancer antigen ny-br-84	GO:0043231,GO:0044425,GO:0044444	N	2	OVOC2795	99.47	0	782	tr|A8PT78|A8PT78_BRUMA	92.98	0	672	nDi.2.2.2.t03284-RA	94.44	0	750	nLs.2.1.2.t01273-RA	91.01	0	729
nOo.2.0.1.t01271	no description		Y	0	OVOC2796	80.36	0	603	tr|A8PT76|A8PT76_BRUMA	63.76	2e-156	448	nDi.2.2.2.t03285-RA	63.2	3e-165	470	nLs.2.1.2.t01274-RA	58.42	1e-151	435							6	2	1	1	2
nOo.2.0.1.t01272	no description		N	0	OVOC2797	88.48	6e-175	490	tr|A8PT75|A8PT75_BRUMA	59.69	1e-109	324	nDi.2.2.2.t03286-RA	64.44	6e-138	397	nLs.2.1.2.t01275-RA	49.84	3e-61	200							2
nOo.2.0.1.t01273	neuronal calcium sensor 1	GO:0032580,GO:0030054,GO:0008427,GO:0048752,GO:0045921,GO:0043025,GO:0005515,GO:0005829,GO:0031045,GO:0005886,GO:0045211,GO:0030424,GO:0050806,GO:0051927,GO:0014069,GO:0048471,GO:0005509,GO:0048015,GO:0010975	N	0	OVOC2798	100	7e-106	301	tr|A8PT73|A8PT73_BRUMA	97.24	1e-102	294	nDi.2.2.2.t03287-RA	96.55	3e-102	293	nLs.2.1.2.t01276-RA	93.71	5e-98	283																			2					1
nOo.2.0.1.t01274	no description		N	1	OVOC5423	89.07	0	766	tr|A8NNM2|A8NNM2_BRUMA	77.27	0	570	nDi.2.2.2.t01110-RA	78.6	0	701	nLs.2.1.2.t03602-RA	70.37	0	628
nOo.2.0.1.t01275	transmembrane protein 185b	GO:0007264,GO:0031072,GO:0005622,GO:0016021,GO:0005525	N	7	OVOC5422	96.62	0	588	tr|A8NNL7|A8NNL7_BRUMA	91.38	0	567	nDi.2.2.2.t01109-RA	71.21	1e-154	452	nLs.2.1.2.t03599-RA	86.39	0	552
nOo.2.0.1.t01276	n-deacetylase n-sulfotransferase	GO:0016020,GO:0016787,GO:0008152,GO:0015016	N	1	OVOC5421	100	0	1789	tr|A8NNL6|A8NNL6_BRUMA	89.41	0	1622	nDi.2.2.2.t01107-RA	94.42	0	1710	nLs.2.1.2.t08153-RA	87.35	0	1529
nOo.2.0.1.t01277	3-hydroxyacyl- dehydrogenase type ii	GO:0040010,GO:0018991,GO:0000166,GO:0040035,GO:0003857,GO:0040017,GO:0002119,GO:0055114,GO:0009792	N	0	OVOC5420	94.95	0	1550	tr|A8NNL4|A8NNL4_BRUMA	82.8	0	1276	nDi.2.2.2.t01106-RA	86.41	0	1339	nLs.2.1.2.t08152-RA	80	0	1255																			1	5		2	2	1
nOo.2.0.1.t01278	zinc finger	GO:0005634,GO:0003677,GO:0051402,GO:0005515,GO:0045138,GO:0001764,GO:0001708,GO:0008270,GO:0016055,GO:0007265,GO:0002119,GO:0003700	N	0	OVOC5418	99.9	0	2012	tr|A8NNK8|A8NNK8_BRUMA	92.08	0	1853	nDi.2.2.2.t01103-RA	94.17	0	1902	nLs.2.1.2.t08149-RA	86.31	0	1014
nOo.2.0.1.t01279	hid-1 protein	GO:0005794,GO:0005886	N	0	OVOC5414	99.34	5e-104	317	tr|A8NNK7|A8NNK7_BRUMA	92.57	1e-94	292	nDi.2.2.2.t01102-RA	92.11	1e-101	297	nLs.2.1.2.t05891-RA	92.62	1e-95	295							1												2		1
nOo.2.0.1.t01280	pao retrotransposon peptidase family protein	GO:0005488	N	0	OVOC3189	45.48	3e-83	274	tr|A8PB21|A8PB21_BRUMA	45.49	7e-122	395	nDi.2.2.2.t02269-RA	46.74	4e-24	100	nLs.2.1.2.t09928-RA	36.84	5e-15	74.7
nOo.2.0.1.t01281	no description		N	0	OVOC4489	53.95	7e-17	76.3	tr|A8PXR3|A8PXR3_BRUMA	50.65	3e-17	78.2	#N/A	#N/A	#N/A	#N/A	#N/A	#N/A	#N/A	#N/A
nOo.2.0.1.t01282	hid-1 protein	GO:0000003,GO:0000138,GO:0009408,GO:0043005,GO:0005797,GO:0040010,GO:0005829,GO:0040011,GO:0016021,GO:0005624,GO:0040024,GO:0030421	N	0	OVOC5414	98.6	2e-91	284	tr|A8NNK7|A8NNK7_BRUMA	94.74	5e-81	257	nDi.2.2.2.t01102-RA	91.03	1e-89	268	nLs.2.1.2.t05891-RA	87.32	7e-79	251
nOo.2.0.1.t01283	proline dehydrogenase mitochondrial-like	GO:0005509,GO:0004657,GO:0006562,GO:0006537,GO:0055114,GO:0071949	N	0	OVOC5441	99.31	0	1186	tr|A8NFM8|A8NFM8_BRUMA	87.07	3e-169	490	nDi.2.2.2.t01125-RA	90.99	0	1091	nLs.2.1.2.t04857-RA	71.33	0	853	8		1	1		1	3		1	1		1							23	4	2	8	6	11
nOo.2.0.1.t01284	2-amino-3-ketobutyrate coenzyme a ligase	GO:0016769,GO:0009058,GO:0008890,GO:0030170,GO:0016874	N	0	#N/A	#N/A	#N/A	#N/A	tr|A8NFM4|A8NFM4_BRUMA	79	2e-40	140	nDi.2.2.2.t01127-RA	80	1e-49	165	nLs.2.1.2.t04856-RA	80	9e-40	139
nOo.2.0.1.t01285	solute carrier family 41 member 1	GO:0003824,GO:0006812,GO:0030170,GO:0008324	N	6	OVOC5444	91.98	0	834	tr|A8NFM0|A8NFM0_BRUMA	73.65	0	703	nDi.2.2.2.t01128-RA	74.9	0	738	nLs.2.1.2.t04855-RA	72.02	0	687
nOo.2.0.1.t01286	ring finger protein 141	GO:0005515,GO:0008270	N	0	OVOC5445	99.5	6e-149	415	tr|A8NFL7|A8NFL7_BRUMA	75.12	1e-109	315	nDi.2.2.2.t01129-RA	79.51	2e-115	330	#N/A	#N/A	#N/A	#N/A
nOo.2.0.1.t01287	no description		N	0	OVOC5446	98.27	0	1504	tr|A8NFL3|A8NFL3_BRUMA	76.77	0	1221	nDi.2.2.2.t01130-RA	81.83	0	1348	nLs.2.1.2.t04854-RA	63.1	0	970
nOo.2.0.1.t01288	ww domain-binding protein 2	GO:0000003,GO:0040010,GO:0005515,GO:0006898	N	0	OVOC5446	99.57	9e-171	501	tr|A8NFL1|A8NFL1_BRUMA	86.75	2e-138	390	nDi.2.2.2.t01130-RA	94.83	2e-163	482	nLs.2.1.2.t04854-RA	87.93	5e-150	446	6	5		5	4	4	4	3		2	3	5							2	1		2	2	2
nOo.2.0.1.t01289	ribose-phosphate pyrophosphokinase	GO:0000287,GO:0004749,GO:0016310,GO:0009116,GO:0009165,GO:0016301	N	0	OVOC5447	100	0	744	tr|A8NFK6|A8NFK6_BRUMA	95.86	6e-118	341	nDi.2.2.2.t01131-RA	96.95	0	730	nLs.2.1.2.t04853-RA	95.57	0	719	4			1		1	5	1	1										3		1
nOo.2.0.1.t01290	no description		N	4	OVOC5448	99.49	7e-140	395	#N/A	#N/A	#N/A	#N/A	nDi.2.2.2.t01132-RA	81.31	1e-116	336	#N/A	#N/A	#N/A	#N/A
nOo.2.0.1.t01291	vacuolar protein sorting-associated protein 16 homolog	GO:0016020,GO:0006886,GO:0043231,GO:0007275,GO:0048856,GO:0044444,GO:0044446	N	0	OVOC4764	85.56	0	592	tr|A8Q005|A8Q005_BRUMA	89.86	0	649	nDi.2.2.2.t06283-RA	92.68	0	662	nLs.2.1.2.t02837-RA	89.33	0	637
nOo.2.0.1.t01292	no description		N	2	OVOC4764	100	4e-144	431	tr|A8Q007|A8Q007_BRUMA	61.11	3e-14	65.5	nDi.2.2.2.t06285-RA	66.67	1e-37	128	nLs.2.1.2.t02836-RA	61.36	2e-72	225
nOo.2.0.1.t01293	hhat protein	GO:0016021	N	7	OVOC4762	96.82	0	680	tr|A8Q008|A8Q008_BRUMA	79.82	7e-59	190	nDi.2.2.2.t06287-RA	83.48	0	605	nLs.2.1.2.t02834-RA	72.46	0	532
nOo.2.0.1.t01294	probable transport protein sec61 alpha subunit	GO:0000003,GO:0016021,GO:0015450,GO:0015031,GO:0006915,GO:0009792	N	10	OVOC4761	100	0	963	tr|A8Q009|A8Q009_BRUMA	99.79	0	962	nDi.2.2.2.t06289-RA	100	0	963	nLs.2.1.2.t02833-RA	99.15	0	957			7				1		4						1				2		6
nOo.2.0.1.t01295	laminin subunit alpha-like	GO:0002009,GO:0042127,GO:0010950,GO:0051788,GO:0040017,GO:0009792,GO:0005515,GO:0040035,GO:0005604,GO:0071711,GO:0007414,GO:0009408,GO:0006915,GO:0007155,GO:0040027,GO:0001764,GO:0006898,GO:0010171,GO:0040007	Y	0	OVOC4760	97.72	0	5806	tr|A8Q011|A8Q011_BRUMA	81.11	0	2472	nDi.2.2.2.t06290-RA	85.44	0	5156	nLs.2.1.2.t02832-RA	72.72	0	4276													1
nOo.2.0.1.t01296	no description		N	0	#N/A	#N/A	#N/A	#N/A	#N/A	#N/A	#N/A	#N/A	#N/A	#N/A	#N/A	#N/A	#N/A	#N/A	#N/A	#N/A
nOo.2.0.1.t01297	f-box domain containing protein	GO:0005515	N	0	OVOC8254	99.81	0	1103	tr|A8Q6J4|A8Q6J4_BRUMA	88.65	0	985	nDi.2.2.2.t00305-RA	90.69	0	997	nLs.2.1.2.t04030-RA	87.24	0	920
nOo.2.0.1.t01298	beta- -galactosyltransferase 7	GO:0002009,GO:0018991,GO:0040025,GO:0030206,GO:0008378,GO:0009792,GO:0015012,GO:0022604,GO:0005624	N	0	OVOC8253	96.95	0	526	tr|A8Q6I6|A8Q6I6_BRUMA	82.24	6e-133	378	nDi.2.2.2.t00304-RA	90.77	9e-177	493	nLs.2.1.2.t04029-RA	87.98	2e-172	481
nOo.2.0.1.t01299	cell division cycle protein 23 homolog	GO:0002009,GO:0005680,GO:0009792,GO:0005515,GO:0007126,GO:0006898,GO:0040035,GO:0010171,GO:0030071,GO:0002119	N	0	OVOC8252	98.56	0	1264	tr|A8Q6I0|A8Q6I0_BRUMA	89.25	0	1171	nDi.2.2.2.t00303-RA	92.62	0	1216	nLs.2.1.2.t04028-RA	89.73	0	1187
nOo.2.0.1.t01300	coiled-coil domain-containing protein 94	GO:0008406,GO:0007281,GO:0016477,GO:0040022,GO:0006898,GO:0040020,GO:0042127,GO:0040007,GO:0002119,GO:0009792	N	0	OVOC8251	100	0	717	tr|A8Q6H4|A8Q6H4_BRUMA	83	0	560	nDi.2.2.2.t00302-RA	86.46	0	587	nLs.2.1.2.t04027-RA	65.44	1e-135	392
nOo.2.0.1.t01301	beta- -mannosyltransferase bre-3	GO:0019187,GO:0006688,GO:0016021,GO:0075015,GO:0005737	N	5	OVOC8250	99.57	0	961	tr|A8Q6G5|A8Q6G5_BRUMA	96.93	0	793	nDi.2.2.2.t00300-RA	97	0	946	nLs.2.1.2.t04026-RA	94.21	0	927
nOo.2.0.1.t01302	ribosomal protein s6 kinase beta-1-like	GO:0000003,GO:0005840,GO:0007165,GO:0005524,GO:0006468,GO:0009408,GO:0008340,GO:0004713,GO:0004674,GO:0006412,GO:0040007,GO:0002119	N	0	OVOC8249	100	0	946	tr|A8Q6Y6|A8Q6Y6_BRUMA	96.04	0	890	nDi.2.2.2.t00352-RA	97.58	0	903	nLs.2.1.2.t03628-RA	94.07	0	872							1												6			1
nOo.2.0.1.t01303	no description		N	0	OVOC658	100	0	790	tr|A8QCQ8|A8QCQ8_BRUMA	90.15	0	723	nDi.2.2.2.t01345-RA	92.25	0	760	nLs.2.1.2.t02215-RA	94.13	0	745
nOo.2.0.1.t01304	mitotic spindle assembly checkpoint protein mad1	GO:0005856,GO:0043231,GO:0043234,GO:0044444,GO:0044446,GO:0007067	N	0	OVOC657	99.65	0	1170	tr|A8QGQ0|A8QGQ0_BRUMA	82.77	0	900	nDi.2.2.2.t01344-RA	82.58	0	903	nLs.2.1.2.t02214-RA	80.9	0	873																			2
nOo.2.0.1.t01305	patched family protein	GO:0006810,GO:0048477,GO:0000910,GO:0009792,GO:0040010,GO:0008158,GO:0045138,GO:0018996,GO:0040011,GO:0040018,GO:0016021,GO:0001703,GO:0002119,GO:0005215	N	12	OVOC656	98.96	0	1919	tr|A8QGP9|A8QGP9_BRUMA	85.97	0	1753	nDi.2.2.2.t01342-RA	92.98	0	1380	nLs.2.1.2.t02213-RA	87.7	0	1698
nOo.2.0.1.t01306	28s ribosomal protein mitochondrial precursor	GO:0030529,GO:0009792	N	0	OVOC655	99.68	0	619	tr|A8QCR2|A8QCR2_BRUMA	83.23	0	513	nDi.2.2.2.t01341-RA	90.29	0	554	nLs.2.1.2.t02212-RA	88.27	0	546																					1
nOo.2.0.1.t01307	moesin ezrin radixin	GO:0000003,GO:0002009,GO:0005938,GO:0019898,GO:0035148,GO:0009792,GO:0040039,GO:0007015,GO:0031974,GO:0005912,GO:0006915,GO:0003779,GO:0008340,GO:0040010,GO:0006898,GO:0010171,GO:0045177,GO:0005198,GO:0071688,GO:0002119,GO:0045197,GO:0031941	N	0	OVOC654	100	0	1156	tr|A8QCR3|A8QCR3_BRUMA	98.01	0	1113	nDi.2.2.2.t01340-RA	98.4	0	1136	nLs.2.1.2.t02211-RA	97.35	0	1077	17	7	3	8	10	10	23	17	7	14	16	13	1						7	1	5	4	4	4
nOo.2.0.1.t01308	myosin tail family protein	GO:0030241,GO:0007413,GO:0048017,GO:0051015,GO:0005524,GO:0018991,GO:0006936,GO:0040011,GO:0043050,GO:0000146,GO:0010171,GO:0008307,GO:0005863	N	0	OVOC6906	98.61	0	3964	tr|A8QEK8|A8QEK8_BRUMA	83.53	0	3422	nDi.2.2.2.t05499-RA	60.57	0	2338	nLs.2.1.2.t02389-RA	80.1	0	3174							1												1	1		1		1
nOo.2.0.1.t01309	twik (kcnk-like) family of potassium alpha subunit 13	GO:0005267,GO:0016021,GO:0071805	N	3	OVOC6904	96.97	0	595	tr|A8QEL0|A8QEL0_BRUMA	82.35	8e-176	501	nDi.2.2.2.t02981-RA	82.21	0	514	nLs.2.1.2.t02387-RA	76.68	8e-150	435
nOo.2.0.1.t01310	no description		N	0	OVOC829	99.86	0	1434	tr|A8QC54|A8QC54_BRUMA	89.02	2e-166	481	nDi.2.2.2.t04427-RA	73.44	0	975	nLs.2.1.2.t09469-RA	62.71	0	685
nOo.2.0.1.t01311	no description		N	0	OVOC830	97.86	0	1031	tr|A8QC53|A8QC53_BRUMA	70.38	3e-146	443	nDi.2.2.2.t05647-RA	30.41	3e-60	213	nLs.2.1.2.t09408-RA	35.36	4e-56	194
nOo.2.0.1.t01312	mkiaa0610 protein	GO:0045033,GO:0005780	N	0	OVOC831	97.11	0	971	tr|A8QC53|A8QC53_BRUMA	74.44	0	684	nDi.2.2.2.t04426-RA	76.3	0	723	nLs.2.1.2.t08961-RA	76.92	0	686							1			1	1								3	1		2	4	3
nOo.2.0.1.t01313	ras-like protein family member 12	GO:0016020,GO:0006184,GO:0007264,GO:0005622,GO:0005525,GO:0015031,GO:0003924	N	0	OVOC832	100	0	506	tr|A8QC52|A8QC52_BRUMA	90.95	7e-167	463	nDi.2.2.2.t04425-RA	91.77	1e-169	471	nLs.2.1.2.t08960-RA	90.5	7e-166	461																			1
nOo.2.0.1.t01314	no description		N	0	OVOC833	99.81	0	1076	tr|A8QC51|A8QC51_BRUMA	90.21	0	1015	nDi.2.2.2.t04424-RA	93.65	0	1042	nLs.2.1.2.t08959-RA	90.6	0	1013
nOo.2.0.1.t01315	no description		N	1	OVOC834	100	1e-98	288	tr|A8QC49|A8QC49_BRUMA	94.35	2e-88	261	nDi.2.2.2.t04423-RA	92.54	8e-93	274	nLs.2.1.2.t08934-RA	72.22	3e-92	274	2						5			1	1								7	3		5	3	5
nOo.2.0.1.t01316	mitochondrial import inner membrane translocase subunit tim17 family protein	GO:0006810,GO:0040035,GO:0005743,GO:0016021,GO:0009792	N	2	OVOC836	100	0	533	tr|A8QH12|A8QH12_BRUMA	85.44	1e-154	434	nDi.2.2.2.t04421-RA	92.62	4e-100	291	nLs.2.1.2.t08936-RA	74.64	6e-145	410	1		1				3			1									2		1	1	1	1
nOo.2.0.1.t01317	no description		N	0	OVOC837	99.72	0	1486	tr|A8QC43|A8QC43_BRUMA	74.73	0	986	nDi.2.2.2.t04419-RA	80.49	0	1063	nLs.2.1.2.t08937-RA	67.58	0	862
nOo.2.0.1.t01318	transmembrane cell adhesion receptor mua-3	GO:0031012,GO:0000003,GO:0004872,GO:0005882,GO:0006915,GO:0008340,GO:0005515,GO:0006898,GO:0040011,GO:0030056,GO:0005509,GO:0018996,GO:0016021,GO:0040007,GO:0002119,GO:0071688	N	1	OVOC7519	99.74	0	6338	tr|A8P339|A8P339_BRUMA	83.35	0	2782	nDi.2.2.2.t06134-RA	92.72	0	5898	nLs.2.1.2.t06135-RA	87.46	0	5586
nOo.2.0.1.t01319	transmembrane cell adhesion receptor mua-3	GO:0000003,GO:0005882,GO:0006915,GO:0005515,GO:0005509,GO:0030056,GO:0040011,GO:0040007,GO:0002119	N	0	OVOC7518	98.52	0	945	tr|A8P4M3|A8P4M3_BRUMA	88.06	4e-169	482	nDi.2.2.2.t06134-RA	88.05	0	572	nLs.2.1.2.t06134-RA	82.03	0	790
nOo.2.0.1.t01320	no description		N	0	#N/A	#N/A	#N/A	#N/A	#N/A	#N/A	#N/A	#N/A	#N/A	#N/A	#N/A	#N/A	#N/A	#N/A	#N/A	#N/A
nOo.2.0.1.t01321	-like 2	GO:0045892,GO:0006281,GO:0005524,GO:0060420,GO:0048565,GO:0032508,GO:0071339,GO:0003684,GO:0006200,GO:0003678,GO:0006310,GO:0016887	N	0	OVOC2402	99.49	5e-134	386	tr|A8PUJ4|A8PUJ4_BRUMA	97.44	4e-132	382	nDi.2.2.2.t05877-RA	98.97	2e-132	383	nLs.2.1.2.t04284-RA	96.92	4e-131	379							1												5	1				1
nOo.2.0.1.t01322	bromodomain containing protein	GO:0005515	N	0	OVOC2400	100	9e-97	305	tr|A8PUJ6|A8PUJ6_BRUMA	89.12	5e-76	245	nDi.2.2.2.t05879-RA	93.2	3e-85	254	nLs.2.1.2.t04283-RA	89.04	3e-80	239
nOo.2.0.1.t01323	bromodomain-containing protein 2 precursor	GO:0005515	N	0	OVOC2400	92.32	0	1800	tr|A8PFQ0|A8PFQ0_BRUMA	79.15	0	1478	nDi.2.2.2.t05880-RA	84.09	0	1460	nLs.2.1.2.t04282-RA	82.92	0	1523																			3		1
nOo.2.0.1.t01324	sodium hydrogen exchanger 7	GO:0055085,GO:0015385,GO:0016021,GO:0006885,GO:0006814	Y	12	OVOC2398	99.84	0	1248	tr|A8PUK2|A8PUK2_BRUMA	84.36	0	980	nDi.2.2.2.t05882-RA	90.31	0	1150	nLs.2.1.2.t04281-RA	81.11	0	1040							1
nOo.2.0.1.t01325	mitochondrial atpase iatp family protein	GO:0042030,GO:0032780,GO:0005739,GO:0045980	N	0	OVOC2397	100	3e-81	237	tr|A8PUK4|A8PUK4_BRUMA	86.32	2e-46	148	nDi.2.2.2.t05883-RA	85.83	4e-60	183	nLs.2.1.2.t04280-RA	83.7	2e-30	107							1												3			1	2	1
nOo.2.0.1.t01326	no description		N	0	OVOC2395	100	4e-45	143	tr|A8QFG0|A8QFG0_BRUMA	83.56	2e-37	123	nDi.2.2.2.t06373-RA	70	9e-33	112	nLs.2.1.2.t04278-RA	78.08	6e-30	106
nOo.2.0.1.t01327	ubiquinone biosynthesis protein coq4 mitochondrial-like	GO:0008270,GO:0006744,GO:0005743	N	0	OVOC2394	93.99	0	703	tr|A8NDF4|A8NDF4_BRUMA	80.91	3e-61	194	nDi.2.2.2.t06374-RA	75.92	0	540	nLs.2.1.2.t04277-RA	76.7	0	561
nOo.2.0.1.t01328	cxxc finger 1 (phd domain)	GO:0005515,GO:0008270	N	0	OVOC4798	97.14	0	825	tr|A8PYL5|A8PYL5_BRUMA	74.19	3e-77	248	nDi.2.2.2.t01440-RA	81.72	0	619	nLs.2.1.2.t04550-RA	70.29	0	513
nOo.2.0.1.t01329	cpg binding protein	GO:0046872	N	0	OVOC4798	99.54	2e-159	459	tr|A8PYL5|A8PYL5_BRUMA	82.95	2e-135	390	nDi.2.2.2.t01440-RA	88.43	3e-140	409	nLs.2.1.2.t04551-RA	80.48	3e-122	350
nOo.2.0.1.t01330	phosphomannomutase 2	GO:0019915,GO:0040010,GO:0004615,GO:0019307,GO:0005737	N	0	OVOC4799	100	0	518	tr|A8PYL7|A8PYL7_BRUMA	81.03	3e-152	427	nDi.2.2.2.t01439-RA	88.66	3e-167	465	nLs.2.1.2.t04552-RA	67.54	3e-107	311	6	2		2	3	2	3	4		3	2	3							5	4		6	5	3
nOo.2.0.1.t01331	isoform c	GO:0005515,GO:0009987,GO:0005737,GO:0065007	N	0	OVOC4800	90.67	0	1504	tr|A8PYL9|A8PYL9_BRUMA	75.89	0	571	nDi.2.2.2.t01438-RA	66.24	0	1008	nLs.2.1.2.t04553-RA	67.18	0	879
nOo.2.0.1.t01332	no description		N	0	OVOC12637	76.47	2e-08	50.1	#N/A	#N/A	#N/A	#N/A	nDi.2.2.2.t02303-RA	61.9	8e-11	53.9	#N/A	#N/A	#N/A	#N/A
nOo.2.0.1.t01333	no description		N	0	OVOC3571	70.13	2e-28	105	#N/A	#N/A	#N/A	#N/A	#N/A	#N/A	#N/A	#N/A	#N/A	#N/A	#N/A	#N/A
nOo.2.0.1.t01334	protein neuralized	GO:0005515,GO:0008270	N	0	OVOC4802	94.15	0	1330	tr|A8PYM5|A8PYM5_BRUMA	78.47	0	1175	nDi.2.2.2.t01437-RA	80.27	0	1173	nLs.2.1.2.t01464-RA	77.33	0	1162																			1
nOo.2.0.1.t01335	choline ethanolamine kinase	GO:0016323,GO:0016310,GO:0006612,GO:0005938,GO:0006657,GO:0005068,GO:0051117,GO:0005080,GO:0007169,GO:0005887,GO:0019904,GO:0015914,GO:0004103,GO:0032456	N	0	OVOC4803	99.3	0	584	tr|A8PYM7|A8PYM7_BRUMA	88.19	0	526	nDi.2.2.2.t01436-RA	84.43	7e-179	506	nLs.2.1.2.t00383-RA	32.69	2e-34	129							1
nOo.2.0.1.t01336	hypothetical protein LOAG_03974 [Loa loa]	GO:0040010,GO:0048477,GO:0040035,GO:0009792,GO:0006915	N	0	OVOC8553	99.89	0	1823	tr|A8Q714|A8Q714_BRUMA	94.32	0	1016	nDi.2.2.2.t02542-RA	93.87	0	1694	nLs.2.1.2.t03906-RA	92.91	0	1055																					4
nOo.2.0.1.t01337	no description		N	0	OVOC8552	98.79	0	506	tr|A8QGW7|A8QGW7_BRUMA	72.62	4e-115	332	nDi.2.2.2.t02543-RA	81.38	8e-136	386	nLs.2.1.2.t03907-RA	76.33	1e-108	317
nOo.2.0.1.t01338	transcription initiation factor tfiid subunit 7	GO:0006413,GO:0003743,GO:0006367,GO:0005669	N	0	OVOC8551	100	2e-176	488	tr|A8QGW6|A8QGW6_BRUMA	88.79	3e-135	382	nDi.2.2.2.t02544-RA	89.08	2e-148	416	nLs.2.1.2.t03908-RA	89.5	8e-146	410
nOo.2.0.1.t01339	protein-tyrosine sulfotransferase a	GO:0006478,GO:0005783,GO:0008476,GO:0005802,GO:0040017,GO:0000139,GO:0032963,GO:0040010,GO:0009306,GO:0061062,GO:0040018,GO:0016021,GO:0040035,GO:0010171,GO:0040015,GO:0042338	N	1	OVOC8549	99.45	0	756	tr|A8Q715|A8Q715_BRUMA	87.97	0	654	nDi.2.2.2.t06395-RA	88.89	0	664	nLs.2.1.2.t03909-RA	85.67	0	542
nOo.2.0.1.t01340	meiotic recombination protein dmc1 lim15 homolog	GO:0000781,GO:0006281,GO:0005524,GO:0007141,GO:0001556,GO:0007286,GO:0003690,GO:0001541,GO:0003697,GO:0000150,GO:0007131,GO:0000794,GO:0006200,GO:0000239,GO:0008094	N	0	OVOC8548	100	0	714	tr|A8Q716|A8Q716_BRUMA	90.06	0	632	nDi.2.2.2.t06396-RA	92.4	0	656	nLs.2.1.2.t03910-RA	90.63	0	657
nOo.2.0.1.t01342	no description		N	0	OVOC6225	100	8e-106	308	#N/A	#N/A	#N/A	#N/A	nDi.2.2.2.t07052-RA	79.45	3e-82	248	#N/A	#N/A	#N/A	#N/A
nOo.2.0.1.t01343	retinoblastoma binding protein 4	GO:0042393,GO:0000278,GO:0006260,GO:0016589,GO:0006355,GO:0004402,GO:0042826,GO:0016580,GO:0016573,GO:0035098,GO:0033186,GO:0016581,GO:0034080,GO:0008094,GO:0008285	N	0	OVOC6224	100	0	873	tr|A8QHV0|A8QHV0_BRUMA	99.73	0	768	nDi.2.2.2.t07051-RA	99.28	0	868	nLs.2.1.2.t07402-RA	99.76	0	872	6				1	1	5				1		2	2		1		1	11	7		5	8	5
nOo.2.0.1.t01344	pre-mrna-splicing factor isy1 homolog	GO:0016477,GO:0000398,GO:0040020,GO:0042127,GO:0009792,GO:0071013,GO:0008406,GO:0007281,GO:0005730,GO:0018996,GO:0040035,GO:0002119	N	0	OVOC6223	100	0	531	tr|A8QHV1|A8QHV1_BRUMA	91.22	2e-153	433	nDi.2.2.2.t07050-RA	95.2	3e-158	446	nLs.2.1.2.t07403-RA	89.96	1e-158	447																			1
nOo.2.0.1.t01345	no description		N	2	OVOC6222	100	0	508	tr|A8P469|A8P469_BRUMA	80.93	4e-143	403	nDi.2.2.2.t07049-RA	85.65	5e-149	418	nLs.2.1.2.t07404-RA	84.36	4e-107	310
nOo.2.0.1.t01346	acyltransferase family protein	GO:0016747	N	9	OVOC6220	96.83	0	1977	tr|A8P471|A8P471_BRUMA	73.75	0	1135	nDi.2.2.2.t07048-RA	74.71	0	1174	nLs.2.1.2.t07405-RA	62.19	0	1215									1
nOo.2.0.1.t01347	no description		N	0	OVOC6219	89.07	3e-118	337	tr|A8P475|A8P475_BRUMA	79.41	5e-146	410	nDi.2.2.2.t07046-RA	82.35	8e-151	423	nLs.2.1.2.t08773-RA	77.59	2e-137	390
nOo.2.0.1.t01349	clathrin light chain	GO:0006886,GO:0007169,GO:0030132,GO:0030130,GO:0006897,GO:0005198,GO:0042277	N	0	OVOC6216	99.02	7e-145	405	tr|A8QH87|A8QH87_BRUMA	86.32	4e-116	332	nDi.2.2.2.t07044-RA	83.84	2e-118	340	nLs.2.1.2.t09181-RA	78.81	1e-60	189	2			1			2			2		1							4			2	1	1
nOo.2.0.1.t01350	ent domain containing protein	GO:0070822,GO:0005875,GO:0016740	N	0	OVOC2663	99.39	0	1587	tr|A8PTQ6|A8PTQ6_BRUMA	76.45	0	1229	nDi.2.2.2.t07592-RA	79.32	0	1232	nLs.2.1.2.t03501-RA	74.31	0	1124
nOo.2.0.1.t01351	ribosomal protein l19	GO:0005840,GO:0016477,GO:0000910,GO:0006915,GO:0009792,GO:0008406,GO:0008340,GO:0006412,GO:0003735,GO:0040007,GO:0002119	N	0	OVOC2662	100	1e-146	409	tr|A8PTQ4|A8PTQ4_BRUMA	95.69	1e-143	402	nDi.2.2.2.t07591-RA	95.22	2e-143	402	nLs.2.1.2.t03502-RA	96.04	3e-139	390			2						3						2			1	2		3	1	1	1
nOo.2.0.1.t01352	b9 domain-containing protein 1	GO:0042384,GO:0005932,GO:0008158,GO:0005515,GO:0005813,GO:0036038,GO:0007224	N	0	OVOC2661	99.25	0	545	tr|A8PTQ2|A8PTQ2_BRUMA	72.04	2e-144	409	nDi.2.2.2.t07590-RA	70.67	1e-135	387	nLs.2.1.2.t03503-RA	70.14	9e-142	402
nOo.2.0.1.t01353	lim homeobox transcription factor 1-beta-like	GO:0005634,GO:0006355,GO:0008270,GO:0043565,GO:0003700	N	0	OVOC2660	99.42	2e-124	352	tr|A8PTQ0|A8PTQ0_BRUMA	84.81	1e-91	266	nDi.2.2.2.t07589-RA	85.96	3e-107	308	nLs.2.1.2.t03504-RA	79.01	5e-98	285
nOo.2.0.1.t01354	lim homeobox protein	GO:0007399,GO:0030154,GO:0035218,GO:0006355,GO:0007560,GO:0044464,GO:0007450,GO:0035114,GO:0003824,GO:0061061,GO:0008270,GO:0043565,GO:0035120,GO:0035220	N	0	OVOC2659	94.23	5e-90	261	tr|A8PTP8|A8PTP8_BRUMA	63.46	8e-44	142	nDi.2.2.2.t07954-RA	74.58	6e-59	181	#N/A	#N/A	#N/A	#N/A
nOo.2.0.1.t01355	dna-directed rna polymerase ii subunit rpb11-like	GO:0005665,GO:0003677,GO:0000398,GO:0006370,GO:0050434,GO:0030275,GO:0006283,GO:0006468,GO:0005666,GO:0046983,GO:0006368,GO:0003899,GO:0004672,GO:0006367	N	0	OVOC2155	39.74	5e-14	63.5	tr|A8PTP7|A8PTP7_BRUMA	84.21	2e-75	222	nDi.2.2.2.t07955-RA	99.15	1e-82	239	nLs.2.1.2.t03505-RA	96.58	5e-81	235
nOo.2.0.1.t01356	no description		N	0	OVOC2658	82.82	1e-145	412	tr|A8PTP5|A8PTP5_BRUMA	70.88	2e-98	291	nDi.2.2.2.t07956-RA	59.54	3e-102	301	nLs.2.1.2.t03506-RA	57.71	2e-95	286
nOo.2.0.1.t01357	hypothetical protein LOAG_08842 [Loa loa]	GO:0031145,GO:0030071,GO:0005680	N	0	OVOC2657	100	1e-47	147	tr|A8PTP3|A8PTP3_BRUMA	74.67	1e-31	106	nDi.2.2.2.t07957-RA	81.08	7e-37	120	nLs.2.1.2.t03507-RA	64	3e-24	87.8
nOo.2.0.1.t01358	cyclin-g-associated kinase	GO:0004713,GO:0004674,GO:0005524,GO:0031072,GO:0044464,GO:0006468	N	0	OVOC2655	95.39	0	2433	tr|A8PTP1|A8PTP1_BRUMA	77.49	0	1916	nDi.2.2.2.t07958-RA	79.49	0	1936	nLs.2.1.2.t02983-RA	69.06	0	1152	1																		3
nOo.2.0.1.t01359	casein kinase i isoform alpha isoform 1	GO:0000287,GO:0000003,GO:0005847,GO:0005524,GO:0009792,GO:0005829,GO:0051219,GO:0000902,GO:0006468,GO:0016607,GO:0005813,GO:0005694,GO:0042277,GO:0005625,GO:0006915,GO:0004674,GO:0060069,GO:0030529,GO:0001948,GO:0007052	N	0	OVOC8483	96.97	0	536	tr|A8Q792|A8Q792_BRUMA	65.38	4e-102	301	nDi.2.2.2.t02093-RA	41.38	3e-67	216	nLs.2.1.2.t01049-RA	69.36	3e-111	324
nOo.2.0.1.t01360	swi snf-related matrix-associated actin-dependent regulator chromatin subfamily e member 1	GO:0003677	N	0	OVOC8484	100	0	763	tr|A8Q791|A8Q791_BRUMA	85.6	0	663	nDi.2.2.2.t02092-RA	88.65	0	680	nLs.2.1.2.t01047-RA	88.25	0	686																			3
nOo.2.0.1.t01361	no description		N	0	OVOC8485	88.45	3e-169	472	tr|A8Q790|A8Q790_BRUMA	74.73	5e-138	394	nDi.2.2.2.t02091-RA	76.41	2e-146	414	nLs.2.1.2.t01046-RA	61.73	3e-100	295	3						1
nOo.2.0.1.t01362	actin-related protein 2 3 complex subunit 1a	GO:0003779,GO:0000003,GO:0030833,GO:0040010,GO:0005885,GO:0040011,GO:0040018,GO:0002119,GO:0009792	N	0	OVOC8486	100	0	757	tr|A8Q788|A8Q788_BRUMA	94.74	0	734	nDi.2.2.2.t02090-RA	92.98	0	671	nLs.2.1.2.t01045-RA	92.01	0	724	8			1	1	1	4			1	1	1	2						8			2	2	1
nOo.2.0.1.t01363	tigger transposable element-derived protein 6-like	GO:0003677	N	0	OVOC8487	98.9	0	1102	tr|A8Q787|A8Q787_BRUMA	74.05	0	797	nDi.2.2.2.t02089-RA	85.66	0	878	nLs.2.1.2.t01044-RA	76.32	0	784
nOo.2.0.1.t01364	chitin binding peritrophin-a domain-containing protein	GO:0008061,GO:0006030,GO:0005576,GO:0003824	N	0	OVOC8488	99.16	5e-176	486	tr|A8Q786|A8Q786_BRUMA	63.32	2e-99	292	nDi.2.2.2.t02088-RA	67.08	8e-113	326	nLs.2.1.2.t01043-RA	52.13	4e-50	164	4		2			2	7	2	6	6	2	4									2				1		1	3	1
nOo.2.0.1.t01365	serine hydroxymethyltransferase	GO:0005634,GO:0008168,GO:0006725,GO:0006730,GO:0046483,GO:0009792,GO:0006563,GO:0004372,GO:0005829,GO:0006544,GO:0030170,GO:0032259	N	0	OVOC8489	99.79	0	1008	tr|A8Q784|A8Q784_BRUMA	88.43	0	904	nDi.2.2.2.t02087-RA	88.69	0	920	nLs.2.1.2.t01042-RA	88.94	0	865	3						2
nOo.2.0.1.t01366	fatty acid retinoid binding protein precursor	GO:0019842,GO:0005501	Y	0	OVOC8490	70.74	3e-126	362	tr|A8Q783|A8Q783_BRUMA	56.67	4e-96	283	nDi.2.2.2.t02087-RA	54.28	3e-82	263	nLs.2.1.2.t01041-RA	58.3	6e-96	283							1																		1			2	1
nOo.2.0.1.t01367	fatty acid retinoid binding protein precursor	GO:0005504,GO:0005576,GO:0019841	N	0	OVOC8491	92.52	5e-167	465	tr|A8Q782|A8Q782_BRUMA	67.11	4e-103	302	nDi.2.2.2.t02086-RA	67.9	2e-111	324	nLs.2.1.2.t01040-RA	53.49	2e-55	181	1																		3			3	3	2	1			1
nOo.2.0.1.t01368	no description		N	0	OVOC2355	75.66	0	1461	#N/A	#N/A	#N/A	#N/A	nDi.2.2.2.t01862-RA	49.23	0	1302	nLs.2.1.2.t07243-RA	31.9	4e-114	395	52	10		28	22	26	62	47		44	14	13
nOo.2.0.1.t01369	no description		N	0	OVOC2357	100	0	576	#N/A	#N/A	#N/A	#N/A	nDi.2.2.2.t01862-RA	84.37	0	971	nLs.2.1.2.t07195-RA	81.36	4e-166	478	24	3		11	11	11	28	12	1	17	15	18	7	4		4		3
nOo.2.0.1.t01370	no description		N	2	OVOC2358	81.69	0	621	tr|A8PSU1|A8PSU1_BRUMA	27.85	4e-20	89.4	nDi.2.2.2.t01863-RA	54.55	6e-94	289	nLs.2.1.2.t07196-RA	46	1e-81	258
nOo.2.0.1.t01371	no description		N	0	OVOC5269	99.77	0	904	tr|A8Q105|A8Q105_BRUMA	69.09	0	585	nDi.2.2.2.t02612-RA	75.96	0	676	nLs.2.1.2.t03346-RA	65.48	0	546
nOo.2.0.1.t01372	no description		Y	0	OVOC5268	100	4e-126	354	tr|A8Q104|A8Q104_BRUMA	89.94	1e-113	323	nDi.2.2.2.t02611-RA	91.76	2e-116	329	nLs.2.1.2.t03347-RA	87.5	2e-107	307
nOo.2.0.1.t01373	glycosyl transferase family 8 protein	GO:0005515,GO:0016757,GO:0046716	N	0	OVOC5267	99.69	0	1313	tr|A8Q102|A8Q102_BRUMA	81.49	0	923	nDi.2.2.2.t02610-RA	83.56	0	1137	nLs.2.1.2.t03348-RA	64.84	1e-161	473
nOo.2.0.1.t01374	no description		N	0	#N/A	#N/A	#N/A	#N/A	#N/A	#N/A	#N/A	#N/A	#N/A	#N/A	#N/A	#N/A	#N/A	#N/A	#N/A	#N/A
nOo.2.0.1.t01375	no description		N	3	OVOC5265	98.39	0	734	tr|A8Q100|A8Q100_BRUMA	91.76	0	650	nDi.2.2.2.t02608-RA	93.22	0	653	nLs.2.1.2.t03349-RA	87.22	0	627
nOo.2.0.1.t01376	no description		N	0	OVOC5263	83.02	2e-120	352	#N/A	#N/A	#N/A	#N/A	nDi.2.2.2.t02607-RA	41.54	1e-27	110	#N/A	#N/A	#N/A	#N/A	2				1	1																						1
nOo.2.0.1.t01377	nicotinic acetylcholine receptor alpha subunit 8	GO:0005230,GO:0016021,GO:0006811	N	0	OVOC2730	38.46	2e-16	74.3	tr|A8Q0Z7|A8Q0Z7_BRUMA	53.33	4e-35	126	nDi.2.2.2.t02606-RA	59.35	5e-38	134	nLs.2.1.2.t03350-RA	45.45	4e-17	77
nOo.2.0.1.t01378	agc dmpk rock protein kinase	GO:0005524,GO:0006468,GO:0000910,GO:0005622,GO:0035556,GO:0005543,GO:0046872,GO:0004674	N	0	OVOC5274	98.48	8e-42	134	tr|A8QC99|A8QC99_BRUMA	77.78	2e-24	95.9	nDi.2.2.2.t02221-RA	79.37	1e-24	96.7	nLs.2.1.2.t01416-RA	76.19	6e-23	91.7
nOo.2.0.1.t01379	cubilin	GO:0005515,GO:0005509	N	0	OVOC7004	96.42	0	7903	tr|A8QEA1|A8QEA1_BRUMA	83.51	0	6869	nDi.2.2.2.t02013-RA	84.03	0	6998	nLs.2.1.2.t03855-RA	80.89	0	6547
nOo.2.0.1.t01380	v-type proton atpase catalytic subunit a	GO:0006879,GO:0046034,GO:0000003,GO:0016324,GO:0005524,GO:0008286,GO:0009792,GO:0005887,GO:0005829,GO:0033572,GO:0005739,GO:0033180,GO:0046961,GO:0046933,GO:0005902,GO:0006915,GO:0040010,GO:0015991,GO:0006898,GO:0040011,GO:0002119	N	0	OVOC7003	100	0	1277	tr|A8QEA2|A8QEA2_BRUMA	96.75	0	1243	nDi.2.2.2.t02012-RA	98.05	0	1255	nLs.2.1.2.t03854-RA	96.43	0	1243	33	14	1	17	15	17	23	15	2	16	11	15	11	6		5	5	5	28	12		11	14	12
nOo.2.0.1.t01382	ankyrin repeat domain 40	GO:0005515	N	1	OVOC7001	96.95	0	910	tr|A8QEA4|A8QEA4_BRUMA	56.7	2e-170	489	#N/A	#N/A	#N/A	#N/A	nLs.2.1.2.t03852-RA	49.06	9e-37	135
nOo.2.0.1.t01383	no description		N	0	#N/A	#N/A	#N/A	#N/A	#N/A	#N/A	#N/A	#N/A	#N/A	#N/A	#N/A	#N/A	#N/A	#N/A	#N/A	#N/A
nOo.2.0.1.t01384	immunoglobulin i-set domain containing protein	GO:0008406,GO:0007413,GO:0040039,GO:0005515,GO:0008152,GO:0005509,GO:0040035	N	0	OVOC8391	99.57	0	12600	tr|A8Q7J8|A8Q7J8_BRUMA	70.08	0	5875	nDi.2.2.2.t00632-RA	66.91	0	8420	nLs.2.1.2.t08112-RA	81.25	0	3401	15	55		66	1	1	4	41		1	2	2	23				6	9	60	113	1	2	2	2	2	2	2	2	2
nOo.2.0.1.t01385	bromodomain associated family protein	GO:0006413,GO:0003743,GO:0008270,GO:0008134,GO:0044212,GO:0030097	N	0	OVOC5281	92.84	0	1516	tr|A8Q121|A8Q121_BRUMA	67.51	0	987	nDi.2.2.2.t02622-RA	77.63	0	1197	nLs.2.1.2.t01615-RA	62.83	0	602
nOo.2.0.1.t01386	glycosyl hydrolases family 31 protein	GO:0030246,GO:0004553,GO:0005975	Y	0	OVOC5280	99.05	0	1917	tr|A8Q119|A8Q119_BRUMA	82.93	0	1646	nDi.2.2.2.t02621-RA	89.08	0	1694	nLs.2.1.2.t01616-RA	79.41	0	1556	23	12	4	12	9	12	14	10	6	6	5	7							14	11		4	2	3	15	4	5	8	8
nOo.2.0.1.t01387	cleavage and polyadenylation specificity factor subunit 5	GO:0003729,GO:0017091,GO:0042826,GO:0005813,GO:0051262,GO:0042803,GO:0006378,GO:0006366,GO:0042382,GO:0016787,GO:0008380,GO:0005849	N	0	OVOC5279	98.37	2e-180	498	tr|A8Q118|A8Q118_BRUMA	57.14	2e-90	268	nDi.2.2.2.t02620-RA	75	2e-131	375	nLs.2.1.2.t01617-RA	55.07	6e-80	242
nOo.2.0.1.t01388	no description		N	11	OVOC5278	99.17	0	975	tr|A8Q116|A8Q116_BRUMA	78.85	0	744	nDi.2.2.2.t02619-RA	89.44	0	835	nLs.2.1.2.t01618-RA	77.08	0	719	1
nOo.2.0.1.t01389	nuclear hormone receptor e75	GO:0003707,GO:0005634,GO:0006355,GO:0043565,GO:0008270,GO:0043401,GO:0003700	N	0	OVOC5276	86.54	0	1067	tr|A8Q114|A8Q114_BRUMA	71.92	0	914	nDi.2.2.2.t02617-RA	74.03	0	709	nLs.2.1.2.t01619-RA	64.22	0	809
nOo.2.0.1.t01390	no description		N	0	OVOC4465	99.68	0	1287	tr|A8Q1X1|A8Q1X1_BRUMA	81.85	8e-171	498	nDi.2.2.2.t01938-RA	78.91	0	1011	nLs.2.1.2.t08953-RA	74.83	0	665																					1
nOo.2.0.1.t01391	cre-hmit- protein	GO:0008643,GO:0055085,GO:0016021,GO:0022891	N	10	OVOC4466	99.16	0	1216	tr|A8Q1X3|A8Q1X3_BRUMA	88.4	0	1108	nDi.2.2.2.t01937-RA	91.25	0	1130	nLs.2.1.2.t01665-RA	86.55	0	1085	10	9	3	5	4	4	10	12	1	7	5	7									1
nOo.2.0.1.t01392	arginine kinase	GO:0016310,GO:0005524,GO:0016301	N	0	OVOC4467	98.19	0	861	tr|A8Q1X5|A8Q1X5_BRUMA	78.57	0	630	nDi.2.2.2.t01935-RA	82.2	0	672	nLs.2.1.2.t01664-RA	79.41	0	648	7		4				10	1	3	4	2	2							16	8	2	13	12	11
nOo.2.0.1.t01393	inositol -trisphosphate receptor	GO:0070588,GO:0005783,GO:0031090,GO:0006950,GO:0030728,GO:0044446,GO:0012505,GO:0007169,GO:0048016,GO:0030334,GO:0016021,GO:0042713,GO:0051489,GO:0007622,GO:0008152,GO:0042221,GO:0006936,GO:0001556,GO:0005220,GO:0034607,GO:0006898,GO:0012501,GO:0007204,GO:0017022,GO:0031094,GO:0048598,GO:0043051,GO:0030421	N	4	OVOC4468	87.97	0	3146	tr|A8Q1X7|A8Q1X7_BRUMA	71	0	2442	nDi.2.2.2.t01932-RA	77.03	0	1253	nLs.2.1.2.t01663-RA	71.39	0	2464
nOo.2.0.1.t01394	rna dependent rna polymerase family protein	GO:0005634,GO:0043232,GO:0050789,GO:0005737,GO:0003968,GO:0007275,GO:0009987,GO:0048856,GO:0007276	N	0	OVOC3422	93.07	0	1320	tr|A8PJI0|A8PJI0_BRUMA	80.6	0	1117	nDi.2.2.2.t06326-RA	84.51	0	1182	nLs.2.1.2.t03663-RA	78.55	0	1095	1
nOo.2.0.1.t01395	spectrin alpha chain	GO:0035335,GO:0004725,GO:0007067,GO:0009792,GO:0010172,GO:0005515,GO:0005509,GO:0040018,GO:0040012,GO:0002119	N	0	OVOC3421	99.96	0	4955	tr|A8PJH9|A8PJH9_BRUMA	95.87	0	4683	nDi.2.2.2.t06327-RA	96.09	0	4688	nLs.2.1.2.t03662-RA	92.37	0	4539	123	33	4	72	61	72	112	72		62	65	63	35	14		18	19	18	149	118		117	111	112
nOo.2.0.1.t01396	no description		N	3	OVOC3420	100	2e-99	284	tr|A8PJH8|A8PJH8_BRUMA	77.7	1e-78	233	nDi.2.2.2.t06328-RA	89.21	5e-90	262	nLs.2.1.2.t03661-RA	75	4e-75	223					1														2	1		2	2	2
nOo.2.0.1.t01397	o-phosphoseryl-trna selenium transferase	GO:0016785,GO:0005634,GO:0042802,GO:0000049,GO:0001514,GO:0030170,GO:0005737	N	0	OVOC3419	99.35	0	954	tr|A8PJH6|A8PJH6_BRUMA	86.59	0	649	nDi.2.2.2.t06329-RA	88.41	0	900	nLs.2.1.2.t03660-RA	81.86	0	828	2						1
nOo.2.0.1.t01398	ribosomal protein s5	GO:0003729,GO:0006415,GO:0000184,GO:0006450,GO:0009792,GO:0006915,GO:0006614,GO:0006413,GO:0008340,GO:0019083,GO:0040007,GO:0003735,GO:0022627,GO:0002119	N	0	OVOC3418	100	2e-160	445	tr|A8PJH5|A8PJH5_BRUMA	98.14	1e-155	432	nDi.2.2.2.t06330-RA	99.07	3e-159	442	nLs.2.1.2.t03659-RA	99.07	1e-157	440	1		2		1		1	1	2	2	1	2							3	1	2	2	2	1
nOo.2.0.1.t01399	60s ribosomal protein l7 l12	GO:0005840,GO:0008340,GO:0040010,GO:0005515,GO:0006412,GO:0003735,GO:0002119	N	0	OVOC3417	97.37	0	507	tr|A8PAQ4|A8PAQ4_BRUMA	74.14	9e-128	365	nDi.2.2.2.t06266-RA	80.99	1e-137	392	nLs.2.1.2.t03623-RA	70.34	2e-108	317																			5			2	3	1
nOo.2.0.1.t01400	zinc finger protein 706	GO:0040010,GO:0008270,GO:0005622	N	0	OVOC3416	89.09	2e-28	98.6	tr|A8PAQ7|A8PAQ7_BRUMA	83.64	7e-27	94	nDi.2.2.2.t06265-RA	87.27	6e-28	97.1	nLs.2.1.2.t03622-RA	93.33	5e-24	87.8
nOo.2.0.1.t01401	multidrug resistance protein family member (mrp-1)	GO:0055085,GO:0005524,GO:0006950,GO:0042626,GO:0005887,GO:0006200,GO:0040024,GO:0010038	N	15	OVOC5425	96.76	0	3218	tr|A8NNM4|A8NNM4_BRUMA	82.91	0	2473	nDi.2.2.2.t01111-RA	84.46	0	2936	nLs.2.1.2.t03603-RA	83.83	0	2795
nOo.2.0.1.t01402	domain containing protein	GO:0007165,GO:0005622,GO:0005488	N	0	OVOC5426	99.43	0	1459	tr|A8NNM6|A8NNM6_BRUMA	82.49	0	760	nDi.2.2.2.t01112-RA	87.61	0	1267	nLs.2.1.2.t03605-RA	83.94	0	652				1
nOo.2.0.1.t01403	for rac-1 and cdc-42 family member (rrc-1)	GO:0016020,GO:0043229,GO:0007165,GO:0005515,GO:0043547,GO:0044444,GO:0005096	N	0	OVOC5426	91.88	2e-146	434	#N/A	#N/A	#N/A	#N/A	nDi.2.2.2.t01113-RA	75.32	1e-113	327	nLs.2.1.2.t03605-RA	58.68	1e-79	252
nOo.2.0.1.t01404	no description		N	0	OVOC8435	96.89	0	575	tr|A8Q7E4|A8Q7E4_BRUMA	67.29	8e-153	441	nDi.2.2.2.t00587-RA	71.91	2e-144	431	nLs.2.1.2.t00313-RA	75.42	1e-56	184
nOo.2.0.1.t01405	no description		N	0	OVOC8434	84.27	1e-47	149	#N/A	#N/A	#N/A	#N/A	nDi.2.2.2.t00587-RA	86.05	8e-20	83.6	#N/A	#N/A	#N/A	#N/A
nOo.2.0.1.t01406	cgmp-dependent 3 -cyclic phosphodiesterase	GO:0035690,GO:0007596,GO:0071560,GO:0043116,GO:0043117,GO:0030553,GO:0009605,GO:0033159,GO:0004118,GO:0048471,GO:0019933,GO:0030911,GO:0036006,GO:0006626,GO:0006198,GO:0045121,GO:0061028,GO:0030552,GO:0005759,GO:0070588,GO:0000122,GO:0019934,GO:0005829,GO:0008144,GO:0048518,GO:0030818,GO:0005886,GO:0005634,GO:0046038,GO:0046069,GO:0071321,GO:0042803,GO:0046872,GO:0005262,GO:0097011,GO:0030224	N	0	OVOC8433	99.26	0	1385	tr|A8Q7E5|A8Q7E5_BRUMA	90.59	0	1113	nDi.2.2.2.t00588-RA	88.36	0	698	nLs.2.1.2.t00315-RA	80.36	0	904
nOo.2.0.1.t01407	pet191 polypeptide	GO:0040010	N	0	OVOC8432	100	6e-66	196	tr|A8Q7E6|A8Q7E6_BRUMA	82.67	9e-43	136	nDi.2.2.2.t00589-RA	89.66	3e-53	163	nLs.2.1.2.t00316-RA	79.17	2e-51	159
nOo.2.0.1.t01408	heterochromatin protein 1	GO:0005634	N	0	OVOC8430	99.63	0	558	tr|A8Q7E8|A8Q7E8_BRUMA	77.48	4e-118	350	nDi.2.2.2.t00592-RA	69.1	2e-138	404	nLs.2.1.2.t00317-RA	53.88	5e-154	450
nOo.2.0.1.t01410	e3 ubiquitin-protein ligase rnf25	GO:0044260,GO:0005515,GO:0008270,GO:0044238,GO:0016874	N	0	OVOC8428	99.44	4e-129	366	tr|A8Q7F1|A8Q7F1_BRUMA	71.19	3e-93	277	#N/A	#N/A	#N/A	#N/A	nLs.2.1.2.t00319-RA	67.91	1e-89	266																1
nOo.2.0.1.t01411	peptidyl-trna hydrolase 2	GO:0031966,GO:0004045	N	0	OVOC6847	86.83	0	595	tr|A8QER0|A8QER0_BRUMA	81.57	2e-164	467	nDi.2.2.2.t05806-RA	85.62	9e-176	499	nLs.2.1.2.t00944-RA	83.75	5e-146	418																			1				1
nOo.2.0.1.t01412	no description		N	0	OVOC6846	93.89	0	750	tr|A8QER2|A8QER2_BRUMA	65.91	1e-180	510	nDi.2.2.2.t05807-RA	68.27	4e-173	490	nLs.2.1.2.t00943-RA	55.05	4e-136	395
nOo.2.0.1.t01413	glycoprotein hormone alpha 2	GO:0005615	N	1	OVOC6845	100	3e-107	305	tr|A8QER3|A8QER3_BRUMA	91.78	2e-97	279	nDi.2.2.2.t05808-RA	91.78	5e-99	283	nLs.2.1.2.t00942-RA	89.73	9e-96	275
nOo.2.0.1.t01414	no description		N	0	OVOC6844	99.09	1e-75	226	tr|A8QER4|A8QER4_BRUMA	58.72	3e-28	100	nDi.2.2.2.t05810-RA	60.87	2e-17	73.9	nLs.2.1.2.t00941-RA	47.22	4e-18	76.3
nOo.2.0.1.t01415	fatty aldehyde dehydrogenase	GO:0016020,GO:0006081,GO:0055114,GO:0004030	N	0	OVOC6843	99.38	0	991	tr|A8QER7|A8QER7_BRUMA	85.51	0	822	nDi.2.2.2.t05811-RA	85.19	0	825	nLs.2.1.2.t00940-RA	84.36	0	841	18	5	6	8	7	7	11	8	4	4	2	3							3		2
nOo.2.0.1.t01416	no description		N	1	OVOC6842	100	2e-70	207	#N/A	#N/A	#N/A	#N/A	nDi.2.2.2.t05812-RA	87.5	1e-60	182	nLs.2.1.2.t00939-RA	83.17	3e-58	176
nOo.2.0.1.t01417	no description		N	0	OVOC5774	78.79	2e-29	108	#N/A	#N/A	#N/A	#N/A	#N/A	#N/A	#N/A	#N/A	#N/A	#N/A	#N/A	#N/A
nOo.2.0.1.t01418	no description		N	0	OVOC2715	100	3e-172	476	tr|A8PTY1|A8PTY1_BRUMA	95.2	2e-166	461	nDi.2.2.2.t03962-RA	95.2	2e-164	456	nLs.2.1.2.t02965-RA	89.69	8e-120	345
nOo.2.0.1.t01419	tribbles homolog 1	GO:0031434,GO:0005524,GO:0031625,GO:0043433,GO:0031665,GO:0043405,GO:0032436,GO:0005737,GO:0004860,GO:0004672,GO:0055106,GO:0048662,GO:0005634,GO:0007254,GO:0006469,GO:0014912,GO:0008134	N	0	OVOC2717	97.47	0	1033	tr|A8PTY3|A8PTY3_BRUMA	76.7	0	541	nDi.2.2.2.t03961-RA	81.96	0	836	nLs.2.1.2.t06157-RA	80	0	813
nOo.2.0.1.t01420	large subunit ribosomal protein 10	GO:0000003,GO:0005840,GO:0040010,GO:0006412,GO:0003735,GO:0002119,GO:0009792	N	0	OVOC2718	93.58	7e-149	418	tr|A8PTY7|A8PTY7_BRUMA	98.6	6e-158	441	nDi.2.2.2.t03960-RA	97.66	4e-156	436	nLs.2.1.2.t06156-RA	88.71	4e-158	444	4	1	4	1	1	1	4	2	7	1	1	1	2	2	4				8	2	7	2	2	1
nOo.2.0.1.t01421	Conserved hypothetical protein [Brugia malayi]	GO:0005515	N	0	OVOC2719	80.22	1e-149	421	tr|A8PTY9|A8PTY9_BRUMA	69.51	8e-117	337	nDi.2.2.2.t03959-RA	71.95	3e-124	356	nLs.2.1.2.t06155-RA	65.85	1e-111	324							1
nOo.2.0.1.t01422	m-phase phosphoprotein 8	GO:0045892,GO:0035064,GO:0005737,GO:0000788,GO:0005730,GO:0044030,GO:0005886,GO:0007049,GO:0005720	N	0	OVOC2720	99.15	0	652	tr|A8PTZ0|A8PTZ0_BRUMA	60.16	3e-134	390	nDi.2.2.2.t03958-RA	59.35	5e-112	333	nLs.2.1.2.t06154-RA	51.89	4e-109	325
nOo.2.0.1.t01423	no description		Y	1	OVOC2724	96.82	3e-110	327	tr|A8PTZ4|A8PTZ4_BRUMA	70.78	2e-71	224	nDi.2.2.2.t03957-RA	71.51	7e-69	231	nLs.2.1.2.t06153-RA	66.67	6e-64	208
nOo.2.0.1.t01424	tbc1 domain member 22b	GO:0005097,GO:0032851,GO:0005794	N	0	OVOC4382	99.62	0	1100	tr|A8PY08|A8PY08_BRUMA	92.23	0	1031	nDi.2.2.2.t01793-RA	91.03	0	1022	nLs.2.1.2.t07999-RA	91.84	0	1018																			1
nOo.2.0.1.t01425	protein vprbp	GO:0005515,GO:0008180	N	0	OVOC4381	97.49	0	3233	tr|A8PY10|A8PY10_BRUMA	84.94	0	2724	nDi.2.2.2.t01791-RA	89.69	0	2991	nLs.2.1.2.t04313-RA	80.59	0	1975
nOo.2.0.1.t01426	ubiquitin thioesterase zranb1	GO:0005622,GO:0008270,GO:0009987	N	0	OVOC4380	94.86	0	1417	tr|A8PY13|A8PY13_BRUMA	78.64	0	1237	nDi.2.2.2.t01790-RA	87.2	0	1310	nLs.2.1.2.t04314-RA	82.26	0	1243		1
nOo.2.0.1.t01427	cre-rig-1 protein	GO:0005515	N	0	OVOC4378	98.8	0	1850	tr|A8PY15|A8PY15_BRUMA	80.43	0	1519	nDi.2.2.2.t01789-RA	79.84	0	1238	nLs.2.1.2.t04315-RA	82.71	0	1304
nOo.2.0.1.t01428	atp-binding sub-family a member 1	GO:0016043,GO:0065008,GO:0005524,GO:0030301,GO:0022892,GO:0005515,GO:0010033,GO:0015914,GO:0044249,GO:0042157,GO:0016887,GO:0043231,GO:0007165,GO:0051649,GO:0044425,GO:0006200,GO:0044444,GO:0006629	N	12	OVOC1131	84.75	0	2440	tr|A8QBC6|A8QBC6_BRUMA	71.31	0	1356	nDi.2.2.2.t04931-RA	84.42	0	828	nLs.2.1.2.t00458-RA	59.47	1e-73	247						1
nOo.2.0.1.t01429	innexin family protein	GO:0000003,GO:0005921,GO:0007275,GO:0040007,GO:0048856	N	4	OVOC1128	96.07	0	722	tr|A8QBC5|A8QBC5_BRUMA	60.32	1e-178	506	nDi.2.2.2.t04932-RA	67.15	0	551	nLs.2.1.2.t00459-RA	68.3	0	585							1
nOo.2.0.1.t01430	ankyrin repeat and fyve domain-containing protein 1	GO:0043231,GO:0046872,GO:0005515,GO:0005737	N	0	OVOC1127	97.26	0	2251	tr|A8QBC4|A8QBC4_BRUMA	74.31	0	1688	nDi.2.2.2.t04934-RA	82.49	0	1966	nLs.2.1.2.t03447-RA	24.34	1e-24	109
nOo.2.0.1.t01431	fatty-acid amide hydrolase 2	GO:0016787,GO:0016884	N	0	OVOC1126	100	2e-71	223	tr|A8QBC2|A8QBC2_BRUMA	85.58	1e-65	196	nDi.2.2.2.t04934-RA	84.62	3e-57	191	nLs.2.1.2.t00461-RA	86.41	1e-63	202
nOo.2.0.1.t01432	no description		N	0	OVOC4759	99.69	0	664	tr|A8Q012|A8Q012_BRUMA	93.46	0	602	nDi.2.2.2.t06351-RA	95.34	0	611	nLs.2.1.2.t02830-RA	90.97	0	588																			1
nOo.2.0.1.t01433	clathrin interactor 1	GO:0048488,GO:0048477,GO:0005802,GO:0045682,GO:0007269,GO:0008283,GO:0005794,GO:0005769	N	0	OVOC4758	99.66	0	1225	tr|A8PYH2|A8PYH2_BRUMA	78.13	0	877	nDi.2.2.2.t06352-RA	81.77	0	951	nLs.2.1.2.t09951-RA	84.06	0	601							1												1
nOo.2.0.1.t01434	no description		Y	0	OVOC4757	94.88	1e-147	415	tr|A8PYH4|A8PYH4_BRUMA	71.09	1e-136	388	nDi.2.2.2.t06353-RA	76.23	2e-141	400	nLs.2.1.2.t09948-RA	67.16	2e-133	380
nOo.2.0.1.t01435	troponin t	GO:0007413,GO:0045214,GO:0030728,GO:0040017,GO:0006937,GO:0007526,GO:0040010,GO:0006898,GO:0005861,GO:0048598	N	0	OVOC4756	95.88	0	2796	tr|A8PYH6|A8PYH6_BRUMA	57.94	0	1281	nDi.2.2.2.t06354-RA	66.97	0	1623	nLs.2.1.2.t04378-RA	57.55	0	1270
nOo.2.0.1.t01436	ste20-related kinase adapter protein alpha	GO:0001932,GO:0004713,GO:0044424,GO:0005524,GO:0007275	N	0	OVOC9120	100	0	604	tr|A8Q8U7|A8Q8U7_BRUMA	86.58	0	515	nDi.2.2.2.t06876-RA	89.35	0	514	nLs.2.1.2.t05389-RA	85.87	9e-172	480
nOo.2.0.1.t01437	mkiaa2025 protein	GO:0010494,GO:0046007,GO:0000932,GO:0003730,GO:0045623,GO:0005515,GO:0008270,GO:0043488,GO:0009408,GO:0004842,GO:0050856,GO:0008340,GO:0002635,GO:0033962,GO:0030889,GO:0000956	N	0	OVOC9118	92.26	0	1127	tr|A8Q8U6|A8Q8U6_BRUMA	77.84	0	601	nDi.2.2.2.t06875-RA	58.53	0	913	#N/A	#N/A	#N/A	#N/A
nOo.2.0.1.t01438	n -adenine-specific dna methyltransferase 2	GO:0008168,GO:0032259,GO:0003676	N	0	OVOC9117	100	2e-167	463	tr|A8Q8U5|A8Q8U5_BRUMA	83.25	2e-128	364	nDi.2.2.2.t06874-RA	83.92	2e-123	352	nLs.2.1.2.t05390-RA	74.07	4e-113	325
nOo.2.0.1.t01439	no description		N	0	OVOC9116	100	0	519	tr|A8Q8U4|A8Q8U4_BRUMA	80.89	7e-127	363	nDi.2.2.2.t06873-RA	86.84	1e-143	409	nLs.2.1.2.t05391-RA	81.03	3e-146	414							1						1						1	1
nOo.2.0.1.t01440	cop9 signalosome complex subunit 5	GO:0000338,GO:0019781,GO:0007095,GO:0007310,GO:0005737,GO:0007409,GO:0001751,GO:0008347,GO:0007314,GO:0005515,GO:0008180,GO:0032435,GO:0050821,GO:0045787	N	0	OVOC9115	100	0	731	tr|A8Q8U3|A8Q8U3_BRUMA	92.31	0	619	nDi.2.2.2.t06872-RA	93.31	0	667	nLs.2.1.2.t05392-RA	91.91	0	657	2																		2
nOo.2.0.1.t01441	large subunit ribosomal protein 23	GO:0000003,GO:0005840,GO:0007165,GO:0018996,GO:0006355,GO:0006412,GO:0003735,GO:0040007,GO:0002119,GO:0009792	Y	0	OVOC9114	100	7e-99	283	tr|A8Q8U1|A8Q8U1_BRUMA	98.57	4e-97	278	nDi.2.2.2.t06871-RA	97.86	1e-96	278	nLs.2.1.2.t05393-RA	98.57	5e-97	278	3	1				1	4	2	2	1	1	2	1						5	1	4	4	3	2
nOo.2.0.1.t01442	ras-related protein rab-35	GO:0005524,GO:0045334,GO:0006355,GO:0042470,GO:0007264,GO:0005739,GO:0016197,GO:0005634,GO:0006184,GO:0000910,GO:0005546,GO:0003924,GO:0031253,GO:0006886,GO:0045171,GO:0005768,GO:0006913,GO:0004767,GO:0005905,GO:0005525,GO:0008134	N	0	OVOC9113	99.52	9e-156	432	tr|A8Q8U0|A8Q8U0_BRUMA	96.17	7e-150	417	nDi.2.2.2.t06870-RA	97.13	1e-152	425	nLs.2.1.2.t05394-RA	86.26	2e-130	367	2			1			1												4			1
nOo.2.0.1.t01443	zona pellucida-like domain containing protein	GO:0005515	N	0	OVOC9112	88.72	0	983	tr|A8Q8T9|A8Q8T9_BRUMA	64.72	0	738	nDi.2.2.2.t06869-RA	69.44	0	733	nLs.2.1.2.t09813-RA	74.21	8e-135	401
nOo.2.0.1.t01445	trna pseudouridine synthase family protein	GO:0003723,GO:0009982,GO:0001522,GO:0008033	N	0	OVOC3029	98.1	4e-104	325	tr|A8PRN9|A8PRN9_BRUMA	88.68	2e-104	301	nDi.2.2.2.t00969-RA	93.04	8e-102	311	nLs.2.1.2.t03197-RA	88.54	2e-93	295
nOo.2.0.1.t01446	trna pseudouridine synthase a	GO:0003723,GO:0009982,GO:0001522	N	0	OVOC3029	100	7e-166	491	tr|A8PRN7|A8PRN7_BRUMA	77	6e-117	337	nDi.2.2.2.t00968-RA	78.9	1e-131	373	nLs.2.1.2.t03197-RA	74.89	4e-116	358
nOo.2.0.1.t01447	leucine carboxyl methyltransferase 1	GO:0008757,GO:0005515,GO:0006481,GO:0003880	N	0	OVOC3030	99.71	0	703	tr|A8PRN3|A8PRN3_BRUMA	85.55	0	617	nDi.2.2.2.t00967-RA	90.56	0	637	nLs.2.1.2.t03196-RA	75.61	0	581	7						3												3			1	1
nOo.2.0.1.t01448	riken cdna 2700097o09	GO:0009792	N	0	OVOC3031	100	0	696	tr|A8PRN1|A8PRN1_BRUMA	85.97	0	607	nDi.2.2.2.t00966-RA	89.49	0	605	nLs.2.1.2.t03195-RA	82.88	0	584																						1
nOo.2.0.1.t01449	complement component c3 precursor	GO:0010951,GO:0004866	N	0	OVOC3032	99.57	0	2866	tr|A8PRM8|A8PRM8_BRUMA	71.69	0	2105	nDi.2.2.2.t00965-RA	77.57	0	2264	nLs.2.1.2.t03194-RA	71.81	0	2071	3						28	21	12	19	18	18									1				11		4	9	4
nOo.2.0.1.t01450	no description		N	0	OVOC3034	100	4e-120	352	tr|A8PRM6|A8PRM6_BRUMA	64.05	2e-135	389	nDi.2.2.2.t00965-RA	72.73	7e-141	440	nLs.2.1.2.t03194-RA	66.47	5e-65	223
nOo.2.0.1.t01451	twik (kcnk-like) family of potassium alpha subunit 21	GO:0005267,GO:0016021,GO:0071805,GO:0048856	N	6	OVOC5289	99.07	0	1080	tr|A8Q134|A8Q134_BRUMA	77.71	0	761	nDi.2.2.2.t02629-RA	82.71	0	860	nLs.2.1.2.t01607-RA	76.07	0	828
nOo.2.0.1.t01453	myotubularin-related protein 9	GO:0016020,GO:0030334,GO:0019902,GO:0006897,GO:0016311,GO:0004438,GO:0005737	N	0	OVOC5287	97.72	0	1149	tr|A8Q129|A8Q129_BRUMA	93.4	0	1088	nDi.2.2.2.t02627-RA	94.74	0	1110	nLs.2.1.2.t01609-RA	90.32	0	1053
nOo.2.0.1.t01454	hyaluronidase family protein	GO:0005977,GO:0019915,GO:0060051,GO:0006470,GO:0040024,GO:0004722,GO:0015929	N	0	OVOC5286	96.45	0	1803	tr|A8Q128|A8Q128_BRUMA	86.88	0	1614	nDi.2.2.2.t02626-RA	91.47	0	1695	nLs.2.1.2.t01610-RA	86.33	0	1599
nOo.2.0.1.t01455	rna recognition	GO:0000003,GO:0002009,GO:0009792,GO:0003676,GO:0000166,GO:0040011,GO:0010171,GO:0040007,GO:0002119	N	0	OVOC5285	100	0	732	tr|A8Q126|A8Q126_BRUMA	72.07	4e-140	402	nDi.2.2.2.t02625-RA	77.38	0	560	nLs.2.1.2.t01611-RA	69.33	3e-150	431
nOo.2.0.1.t01456	no description		Y	7	OVOC5284	92.43	0	887	tr|A8Q124|A8Q124_BRUMA	80.24	0	798	nDi.2.2.2.t02624-RA	84.29	0	782	nLs.2.1.2.t01612-RA	76.45	0	762
nOo.2.0.1.t01457	golgi-associated plant pathogenesis-related protein 1-like	GO:0005576	N	0	OVOC5283	100	5e-53	171	tr|A8Q123|A8Q123_BRUMA	88.16	3e-46	152	nDi.2.2.2.t02624-RA	85.71	3e-40	141	nLs.2.1.2.t01613-RA	86.84	2e-45	149
nOo.2.0.1.t01458	secreted salivary gland	GO:0005576	N	0	OVOC11777	100	1e-57	184	tr|A8Q123|A8Q123_BRUMA	81.4	3e-47	155	nDi.2.2.2.t02624-RA	86.05	9e-48	163	nLs.2.1.2.t01613-RA	75.58	5e-44	147
nOo.2.0.1.t01459	protein wnt-7b-like	GO:0009952,GO:0005615,GO:0048675,GO:0060573,GO:0040028,GO:0005578,GO:0005109,GO:0060070,GO:0046662,GO:0045138,GO:0040011,GO:0009798,GO:0007163,GO:0005886	N	0	OVOC334	100	0	661	tr|A8NYZ6|A8NYZ6_BRUMA	96.55	0	580	nDi.2.2.2.t03464-RA	91.39	0	638	nLs.2.1.2.t04361-RA	93.85	0	630
nOo.2.0.1.t01460	protein wnt-9a-like	GO:0030154,GO:0051216,GO:0005102,GO:0005578,GO:0019222,GO:0048522,GO:0009887,GO:0048523,GO:0016055,GO:0048706,GO:0048598,GO:2000026	N	1	OVOC333	99.69	0	651	tr|A8PCU4|A8PCU4_BRUMA	86.71	8e-175	489	nDi.2.2.2.t03465-RA	89.04	0	525	nLs.2.1.2.t03820-RA	84.11	1e-174	489
nOo.2.0.1.t01461	no description		N	0	OVOC332	94.24	0	1066	tr|A8PCU5|A8PCU5_BRUMA	39.64	1e-50	177	nDi.2.2.2.t03466-RA	49.28	3e-152	449	nLs.2.1.2.t03821-RA	33.86	6e-35	133
nOo.2.0.1.t01462	no description		N	0	OVOC331	99.33	7e-108	306	tr|A8PCU7|A8PCU7_BRUMA	70.47	2e-75	224	nDi.2.2.2.t03467-RA	76.09	2e-47	151	nLs.2.1.2.t03823-RA	58.39	1e-61	189							2	4		2	1	2
nOo.2.0.1.t01463	cop9 signalosome complex subunit 2	GO:0030182,GO:0007165,GO:0003714,GO:0005737,GO:0010388,GO:0000122,GO:0005515,GO:0008283,GO:0008180,GO:0004871	N	0	OVOC330	100	0	892	tr|A8PCU8|A8PCU8_BRUMA	97.44	0	820	nDi.2.2.2.t03468-RA	95.34	0	759	nLs.2.1.2.t03824-RA	94.17	0	800	8	1			1	1	3	1		2	2	2							4	1	1	2	1	2
nOo.2.0.1.t01464	ubiquitin-conjugating enzyme e2q	GO:0016881	N	0	OVOC328	100	0	733	tr|A8PCV0|A8PCV0_BRUMA	96	0	709	nDi.2.2.2.t03470-RA	98.57	0	726	nLs.2.1.2.t03826-RA	95.71	0	705
nOo.2.0.1.t01465	caax prenyl protease 1 homolog	GO:0016020,GO:0004222,GO:0006508	N	4	OVOC327	75.91	0	636	tr|A8PCV1|A8PCV1_BRUMA	69.56	0	611	nDi.2.2.2.t03471-RA	69.57	0	593	nLs.2.1.2.t03827-RA	70.22	0	634	3		1				3		2		1								6		4			1
nOo.2.0.1.t01466	lupus la ribonucleoprotein	GO:0006396,GO:0005634,GO:0003723,GO:0018991,GO:0009792,GO:0008406,GO:0040010,GO:0040027,GO:0000166,GO:0030529,GO:0006898	N	0	OVOC326	99.77	0	892	tr|A8PCV2|A8PCV2_BRUMA	82.66	0	665	nDi.2.2.2.t03472-RA	87.02	0	757	nLs.2.1.2.t03828-RA	83.67	0	639							3		1										1		1	1	1	1
nOo.2.0.1.t01467	no description		N	0	OVOC325	98.57	1e-92	295	tr|A8P9I5|A8P9I5_BRUMA	59.44	1e-41	145	nDi.2.2.2.t03474-RA	71.63	4e-61	205	nLs.2.1.2.t09649-RA	60	1e-47	163
nOo.2.0.1.t01468	ef hand family protein	GO:0005783,GO:0005509,GO:0007030	N	0	OVOC1058	99.42	3e-119	343	tr|A8QBK4|A8QBK4_BRUMA	90.06	1e-107	313	nDi.2.2.2.t02665-RA	88.3	2e-105	308	nLs.2.1.2.t06078-RA	84.8	8e-102	298	3			1	1	1	4			1	1	1							4	1		2	2	2
nOo.2.0.1.t01469	isoform e	GO:0007528,GO:0016567,GO:0002092,GO:0051965,GO:0005737,GO:0004842,GO:0019904,GO:0005112,GO:0045746,GO:0005886,GO:0016199	N	0	OVOC1059	96.63	0	1538	tr|A8QBK6|A8QBK6_BRUMA	80.93	0	1347	nDi.2.2.2.t02666-RA	87.37	0	1407	nLs.2.1.2.t06079-RA	83.78	0	1399
nOo.2.0.1.t01470	retinol dehydrogenase 13-like	GO:0000166,GO:0055114,GO:0016491	N	1	OVOC1060	100	0	729	tr|A8QBK7|A8QBK7_BRUMA	75.86	0	558	nDi.2.2.2.t02667-RA	79.44	0	534	nLs.2.1.2.t06080-RA	75.96	3e-180	505
nOo.2.0.1.t01471	integrator complex subunit 3	GO:0005634,GO:0050896,GO:0009987	N	0	OVOC1061	94.54	0	1934	tr|A8QBK8|A8QBK8_BRUMA	91.73	0	1826	nDi.2.2.2.t02668-RA	89.6	0	1860	nLs.2.1.2.t06081-RA	86.34	0	1800																			1		2
nOo.2.0.1.t01472	no description		N	0	OVOC1062	99.15	0	1197	tr|A8QBL0|A8QBL0_BRUMA	76.83	0	885	nDi.2.2.2.t02669-RA	83.7	0	985	nLs.2.1.2.t08848-RA	79.33	2e-171	496
nOo.2.0.1.t01473	groucho tle n-terminal q-rich domain containing protein	GO:0005654,GO:0005515,GO:0006355,GO:0007219	N	0	OVOC1064	100	0	1298	tr|A8QBL3|A8QBL3_BRUMA	98.21	0	1213	nDi.2.2.2.t02670-RA	97.57	0	1216	nLs.2.1.2.t08413-RA	99.23	0	551							1												9			2	2
nOo.2.0.1.t01474	myeloid lymphoid or mixed-lineage leukemia (trithorax drosophila) translocated 4	GO:0005634,GO:0007165,GO:0005515,GO:0005911,GO:0034330,GO:0005912,GO:0005737	N	0	OVOC123	97.87	0	3363	tr|A8NWX5|A8NWX5_BRUMA	75.91	0	2609	nDi.2.2.2.t07386-RA	82.08	0	2740	nLs.2.1.2.t03187-RA	70.81	0	1674
nOo.2.0.1.t01475	zinc finger protein 729-like	GO:0005622,GO:0008270,GO:0003676	N	0	OVOC122	99.67	0	2477	tr|A8NWY1|A8NWY1_BRUMA	83.05	0	2017	nDi.2.2.2.t07387-RA	88.11	0	2092	nLs.2.1.2.t03189-RA	78.04	0	1914
nOo.2.0.1.t01476	zinc c2h2 type family protein	GO:0005622,GO:0008270,GO:0003676	N	0	OVOC13389	98.2	0	672	tr|A8NWY1|A8NWY1_BRUMA	71.6	4e-167	505	nDi.2.2.2.t07388-RA	79.45	0	539	nLs.2.1.2.t03190-RA	64.07	9e-145	414
nOo.2.0.1.t01477	no description		N	0	OVOC4406	99.47	0	4303	tr|A8PXV5|A8PXV5_BRUMA	66.28	0	1268	nDi.2.2.2.t03550-RA	75.32	0	3180	nLs.2.1.2.t09150-RA	67.67	0	1684
nOo.2.0.1.t01478	no description		Y	0	OVOC4407	88.05	0	1472	tr|A8PXV2|A8PXV2_BRUMA	68.89	0	1010	nDi.2.2.2.t03551-RA	78.41	0	1054	nLs.2.1.2.t04764-RA	68.68	0	1091
nOo.2.0.1.t01479	fms-related tyrosine kinase 1 (vascular endothelial growth factor vascular permeability factor receptor)	GO:0043231,GO:0005524,GO:0001525,GO:0004872,GO:0006468,GO:0048522,GO:0004713,GO:0007169,GO:0040011,GO:0016021,GO:0009966,GO:0070887,GO:0043085	N	1	OVOC4410	97.16	0	2446	tr|A8PXV0|A8PXV0_BRUMA	80.28	0	2087	nDi.2.2.2.t03553-RA	81.85	0	2178	nLs.2.1.2.t04766-RA	77.91	0	1977	2						1												2
nOo.2.0.1.t01480	no description		N	2	OVOC4413	98.89	5e-130	369	tr|A8PXU7|A8PXU7_BRUMA	84.06	1e-36	128	nDi.2.2.2.t03554-RA	46.32	4e-13	63.5	nLs.2.1.2.t04769-RA	84.94	4e-93	275
nOo.2.0.1.t01481	protein dachsous	GO:0016020	N	0	OVOC9626	98	1e-29	110	#N/A	#N/A	#N/A	#N/A	nDi.2.2.2.t06762-RA	78.72	2e-22	85.9	nLs.2.1.2.t06884-RA	70.91	5e-21	86.7
nOo.2.0.1.t01482	no description		N	0	OVOC9628	100	0	616	tr|A8P3B2|A8P3B2_BRUMA	71.04	3e-156	441	nDi.2.2.2.t06763-RA	71.29	1e-156	442	nLs.2.1.2.t01899-RA	72.64	4e-149	434
nOo.2.0.1.t01483	mitochondrial inner membrane protease subunit 1-like	GO:0016020,GO:0006508,GO:0008236	N	0	OVOC9629	100	7e-118	332	tr|A8P3A6|A8P3A6_BRUMA	90.63	7e-107	304	nDi.2.2.2.t06765-RA	90	3e-107	305	nLs.2.1.2.t01901-RA	89.94	3e-107	308							1
nOo.2.0.1.t01484	golgi-specific brefeldin a-resistance guanine nucleotide exchange factor 1	GO:0032012,GO:0005622,GO:0005086	N	0	OVOC9630	100	0	4189	tr|A8P3A3|A8P3A3_BRUMA	82.76	0	3407	nDi.2.2.2.t06766-RA	86.81	0	3610	nLs.2.1.2.t01902-RA	78.76	0	3255																			1		1
nOo.2.0.1.t01485	tyrosine-protein phosphatase non-receptor type 5	GO:0016020,GO:0046649,GO:0005515,GO:0035335,GO:0004725,GO:0005737,GO:0050851	N	0	OVOC9631	87	0	964	tr|A8QFW3|A8QFW3_BRUMA	79.31	3e-25	98.2	nDi.2.2.2.t06767-RA	62.5	0	533	nLs.2.1.2.t01903-RA	44.94	2e-137	412
nOo.2.0.1.t01486	msp domain-containing protein	GO:0005856,GO:0040011,GO:0005198	N	0	OVOC11442	99.53	8e-151	430	tr|A8PV72|A8PV72_BRUMA	85.09	6e-69	214	nDi.2.2.2.t08478-RA	54.97	3e-91	297	nLs.2.1.2.t00830-RA	78.47	3e-81	257							2	1			3	2
nOo.2.0.1.t01487	wd repeat-containing protein 33	GO:0040010,GO:0005515,GO:0040011,GO:0018996,GO:0002119,GO:0044428	N	2	OVOC11445	87.28	0	1732	tr|A8PV71|A8PV71_BRUMA	85.92	0	946	nDi.2.2.2.t08478-RA	75.59	0	1483	nLs.2.1.2.t00832-RA	83.57	0	1293
nOo.2.0.1.t01488	50s ribosomal protein l20	GO:0005840,GO:0006412,GO:0003735,GO:0019843,GO:0009792	N	0	OVOC11446	100	2e-139	389	tr|A8PV69|A8PV69_BRUMA	90.96	2e-131	369	nDi.2.2.2.t08479-RA	88.3	2e-123	349	nLs.2.1.2.t00833-RA	89.36	3e-128	361
nOo.2.0.1.t01489	smfn protein	GO:0004527,GO:0002009,GO:0005622,GO:0003676	N	0	OVOC11447	100	0	790	tr|A8PV68|A8PV68_BRUMA	87.3	0	665	nDi.2.2.2.t08480-RA	85.23	0	1035	nLs.2.1.2.t00834-RA	91.27	0	701
nOo.2.0.1.t01490	cdc37	GO:0002009,GO:0007165,GO:0005737,GO:0009792,GO:0019901,GO:0040010,GO:0022008,GO:0040011,GO:0006898,GO:0040035,GO:0010171,GO:0040015	N	0	OVOC11449	99.45	0	739	tr|A8PV66|A8PV66_BRUMA	91.99	0	666	nDi.2.2.2.t08481-RA	94.65	0	631	nLs.2.1.2.t00836-RA	93.42	0	632	3	1		1	2	2	5	1		4	4	2	1						8	2		2	2	2
nOo.2.0.1.t01491	nose resistant to fluoxetine protein 6	GO:0018991,GO:0040011,GO:0040035,GO:0016747	Y	11	OVOC11450	99.56	0	1405	tr|A8PV65|A8PV65_BRUMA	87.5	0	1244	nDi.2.2.2.t08482-RA	87.39	0	1250	nLs.2.1.2.t00837-RA	82.99	0	1159
nOo.2.0.1.t01492	no description		N	0	OVOC11451	100	8e-41	132	tr|A8NQF6|A8NQF6_BRUMA	55.71	9e-21	81.6	#N/A	#N/A	#N/A	#N/A	#N/A	#N/A	#N/A	#N/A
nOo.2.0.1.t01493	histone rna hairpin-binding protein	GO:0006406,GO:0002009,GO:0008334,GO:0040025,GO:0006369,GO:0003730,GO:0009792,GO:0007076,GO:0005515,GO:0005829,GO:0040035,GO:0006397,GO:0005654,GO:0016246,GO:0033261,GO:0033260,GO:0006915,GO:0040010,GO:0060465,GO:0030529,GO:0010171	N	0	OVOC11452	100	0	892	tr|A8PV64|A8PV64_BRUMA	73.86	0	628	nDi.2.2.2.t09942-RA	71.59	0	617	nLs.2.1.2.t00838-RA	63.38	0	527
nOo.2.0.1.t01494	no description		N	0	OVOC11453	99.42	4e-125	359	tr|A8PV63|A8PV63_BRUMA	69.78	3e-55	177	#N/A	#N/A	#N/A	#N/A	#N/A	#N/A	#N/A	#N/A
nOo.2.0.1.t01495	prolactin regulatory element-binding	GO:0005515	N	0	OVOC2799	99.77	0	914	tr|A8PT71|A8PT71_BRUMA	74.44	0	940	nDi.2.2.2.t03289-RA	85.75	0	751	nLs.2.1.2.t01278-RA	80.37	0	731
nOo.2.0.1.t01496	2-methyl branched-chain enoyl reductase isoform i	GO:0050660,GO:0003995,GO:0055114	N	0	OVOC2800	100	0	655	tr|A8PT69|A8PT69_BRUMA	82.68	0	534	nDi.2.2.2.t03290-RA	88.24	0	573	nLs.2.1.2.t01279-RA	55.6	9e-111	333													2	2			3	1
nOo.2.0.1.t01497	medium-chain specific acyl- dehydrogenase 1	GO:0043958,GO:0005759,GO:0019915,GO:0006631,GO:0050660,GO:0003995,GO:0055114	N	0	OVOC2801	95.06	0	988	tr|A8PT69|A8PT69_BRUMA	77.8	0	794	nDi.2.2.2.t03291-RA	89.64	0	724	nLs.2.1.2.t01279-RA	78.43	0	732													2	4		2	3	2
nOo.2.0.1.t01498	no description		N	0	OVOC2802	100	1e-74	221	#N/A	#N/A	#N/A	#N/A	nDi.2.2.2.t03292-RA	64.42	5e-37	124	#N/A	#N/A	#N/A	#N/A
nOo.2.0.1.t01499	nucleolar protein 16	GO:0043231,GO:0040010,GO:0006898,GO:0040035,GO:0040002,GO:0002119,GO:0009792	N	0	OVOC2803	98.33	4e-72	217	tr|A8PT67|A8PT67_BRUMA	76.88	5e-68	207	nDi.2.2.2.t03293-RA	76.28	1e-69	212	nLs.2.1.2.t01280-RA	66.67	3e-56	179
nOo.2.0.1.t01500	rna polymerase ii subunit b1 ctd partial	GO:0048856	N	0	OVOC2804	99.15	0	935	tr|A8PT65|A8PT65_BRUMA	68.87	0	583	nDi.2.2.2.t03294-RA	73.73	0	694	nLs.2.1.2.t01281-RA	61.04	0	555
nOo.2.0.1.t01501	40s ribosomal protein s11	GO:0006412,GO:0022627,GO:0003735	N	0	OVOC2807	100	4e-114	323	tr|A8PT63|A8PT63_BRUMA	99.37	5e-114	322	nDi.2.2.2.t03296-RA	98.1	6e-113	320	nLs.2.1.2.t01282-RA	98.1	4e-113	320	1		2						2				2		2				3		3
nOo.2.0.1.t01502	ral guanine nucleotide dissociation stimulator-like	GO:0005622,GO:0005085,GO:0051056	N	0	OVOC2808	100	0	662	tr|A8PT62|A8PT62_BRUMA	88.61	0	588	nDi.2.2.2.t03297-RA	91.43	0	618	nLs.2.1.2.t01283-RA	90.51	0	603
nOo.2.0.1.t01503	histone-lysine n- h3 lysine-79 specific	GO:0046425,GO:2000677,GO:0008134,GO:0034968,GO:0018024	N	0	OVOC202	99.9	0	2076	tr|A8QHG4|A8QHG4_BRUMA	95.69	0	701	nDi.2.2.2.t04723-RA	93.5	0	1879	nLs.2.1.2.t02952-RA	90.61	0	1802
nOo.2.0.1.t01504	no description		N	0	OVOC201	99.26	0	1909	tr|A8PHG0|A8PHG0_BRUMA	80.85	0	1338	nDi.2.2.2.t04724-RA	80.65	0	1377	nLs.2.1.2.t02953-RA	72.56	0	1249
nOo.2.0.1.t01505	no description		N	0	#N/A	#N/A	#N/A	#N/A	tr|A8PHF8|A8PHF8_BRUMA	72.16	3e-30	106	#N/A	#N/A	#N/A	#N/A	#N/A	#N/A	#N/A	#N/A
nOo.2.0.1.t01506	replication factor c complex	GO:0016787,GO:0005488	N	0	OVOC199	97.94	2e-65	195	tr|A8PHF6|A8PHF6_BRUMA	86.6	3e-57	174	nDi.2.2.2.t04725-RA	83.51	3e-56	171	nLs.2.1.2.t02954-RA	78.35	4e-52	162
nOo.2.0.1.t01507	enhancer of mrna-decapping protein 4	GO:0005515	N	0	OVOC198	99.88	0	1663	tr|A8PHF4|A8PHF4_BRUMA	84.06	0	1443	nDi.2.2.2.t04726-RA	90.52	0	1529	nLs.2.1.2.t02955-RA	80.58	0	1382	3						2						1						11	1		2	3	2
nOo.2.0.1.t01508	phospholipid-transporting atpase ia	GO:0000287,GO:0015662,GO:0008152,GO:0005524,GO:0006812,GO:0015914,GO:0016021,GO:0004012	N	5	OVOC197	100	0	569	tr|A8PHF2|A8PHF2_BRUMA	77.61	6e-73	223	nDi.2.2.2.t04727-RA	86.02	2e-166	494	nLs.2.1.2.t02956-RA	81.52	2e-158	468
nOo.2.0.1.t01509	no description		N	2	OVOC10567	99.13	2e-81	237	#N/A	#N/A	#N/A	#N/A	nDi.2.2.2.t00526-RA	78.99	1e-54	172	#N/A	#N/A	#N/A	#N/A
nOo.2.0.1.t01510	no description		N	0	OVOC10569	98.38	0	3349	tr|A8Q5U9|A8Q5U9_BRUMA	51.23	0	1553	nDi.2.2.2.t00527-RA	61.73	0	1842	nLs.2.1.2.t02375-RA	49.58	0	1261																			1	1
nOo.2.0.1.t01511	no description		N	1	OVOC10570	99.12	2e-80	234	#N/A	#N/A	#N/A	#N/A	nDi.2.2.2.t00528-RA	75.23	8e-53	163	nLs.2.1.2.t02376-RA	70.3	1e-47	150
nOo.2.0.1.t01512	no description		N	0	OVOC10569	99.81	0	1071	tr|A8Q5V1|A8Q5V1_BRUMA	80.69	0	821	nDi.2.2.2.t00529-RA	79.44	0	850	nLs.2.1.2.t02377-RA	77.54	0	803			1
nOo.2.0.1.t01513	aldo-keto reductase	GO:0055114,GO:0016491	N	0	OVOC10572	96.83	0	632	tr|A8Q5V2|A8Q5V2_BRUMA	80	0	520	nDi.2.2.2.t00530-RA	85.08	0	566	nLs.2.1.2.t02378-RA	83.17	0	552	9	4				11	8	4	1	10	9	10							4	2	1	3	3	4
nOo.2.0.1.t01514	no description		Y	0	OVOC10573	99.2	0	771	tr|A8Q5V4|A8Q5V4_BRUMA	69.6	0	541	#N/A	#N/A	#N/A	#N/A	nLs.2.1.2.t02379-RA	60.77	5e-153	437
nOo.2.0.1.t01515	reduced folate carrier family protein	GO:0006810,GO:0005542,GO:0016020,GO:0008518	N	8	OVOC10540	99.03	0	625	tr|A8Q5R6|A8Q5R6_BRUMA	80.38	3e-176	497	nDi.2.2.2.t00501-RA	83.53	6e-138	397	nLs.2.1.2.t08047-RA	81.7	7e-167	474
nOo.2.0.1.t01516	brix domain-containing protein	GO:0040010,GO:0042254,GO:0003723,GO:0005730,GO:0006898,GO:0002119	N	0	OVOC10541	99.11	0	695	tr|A8Q5R7|A8Q5R7_BRUMA	88.43	0	621	nDi.2.2.2.t00503-RA	89.2	0	606	nLs.2.1.2.t08046-RA	88.2	0	617
nOo.2.0.1.t01517	ck1 worm6 protein kinase	GO:0019915,GO:0005524,GO:0004672,GO:0006468	N	0	OVOC10542	96.73	0	669	tr|A8Q5R9|A8Q5R9_BRUMA	82.92	0	619	nDi.2.2.2.t00504-RA	78.26	0	609	nLs.2.1.2.t08045-RA	86.96	0	620
nOo.2.0.1.t01518	cre-ghi-1 protein	GO:0008289	N	0	OVOC10543	99.28	0	1119	tr|A8Q5S0|A8Q5S0_BRUMA	75.4	0	889	nDi.2.2.2.t00505-RA	76.22	0	908	nLs.2.1.2.t08044-RA	71.81	0	841	8		2	2	3	4			3																13	2	2	8	9
nOo.2.0.1.t01519	no description		Y	0	OVOC10545	98.97	5e-144	403	tr|A8Q5S2|A8Q5S2_BRUMA	75.49	6e-113	323	nDi.2.2.2.t00506-RA	80.75	3e-129	365	nLs.2.1.2.t05286-RA	72.35	3e-102	297
nOo.2.0.1.t01520	metallo-beta-lactamase superfamily protein	GO:0005524,GO:0006468,GO:0040026,GO:0009792,GO:0040010,GO:0007281,GO:0007126,GO:0040027,GO:0006898,GO:0004672,GO:0040015	N	0	OVOC10547	95.44	0	1567	tr|A8Q5S5|A8Q5S5_BRUMA	84.62	0	1370	nDi.2.2.2.t00508-RA	89.03	0	1427	nLs.2.1.2.t05288-RA	82.64	0	1304							2
nOo.2.0.1.t01521	upf0139 membrane protein p 27-like	GO:0016021	N	0	OVOC13483	100	5e-76	222	tr|A8Q5S6|A8Q5S6_BRUMA	94.44	6e-72	211	nDi.2.2.2.t00509-RA	94.44	1e-72	214	nLs.2.1.2.t05288-RA	93.46	2e-67	218
nOo.2.0.1.t01523	gamma-tubulin complex component 2	GO:0000922,GO:0000226,GO:0005815	N	0	OVOC12221	99.78	0	950	tr|A8PG39|A8PG39_BRUMA	82.78	0	602	nDi.2.2.2.t07224-RA	90.26	0	850	nLs.2.1.2.t05828-RA	87.39	0	832
nOo.2.0.1.t01524	exportin-1	GO:0000003,GO:0002009,GO:0008565,GO:0009792,GO:0000122,GO:0005634,GO:0042493,GO:0005642,GO:0046825,GO:0010824,GO:0040010,GO:0019904,GO:0030529,GO:0040011,GO:0042176,GO:0051301,GO:0010171,GO:0034504,GO:0000776,GO:0002119	N	0	OVOC12222	96.69	0	2163	tr|A8PG42|A8PG42_BRUMA	93.56	0	2092	nDi.2.2.2.t07223-RA	94.2	0	2110	nLs.2.1.2.t05827-RA	92.55	0	2078	8		4		1	1	4		2										15	4	8	5	4	2
nOo.2.0.1.t01525	zinc finger rad18 domain-containing protein c1orf124 homolog	GO:0003677,GO:0006281,GO:0048477,GO:0016607,GO:0006915,GO:0046872,GO:0040007,GO:0051766,GO:0002119	N	0	OVOC12223	98.99	0	825	tr|A8PG45|A8PG45_BRUMA	68.8	0	559	nDi.2.2.2.t07222-RA	74.94	0	602	nLs.2.1.2.t05826-RA	67.35	0	533
nOo.2.0.1.t01526	no description		N	0	OVOC12224	96.6	0	1387	tr|A8PG47|A8PG47_BRUMA	83.36	0	1033	nDi.2.2.2.t07221-RA	86.65	0	1220	nLs.2.1.2.t05825-RA	81.84	0	1167
nOo.2.0.1.t01527	metastasis-associated protein mta3	GO:0005730,GO:0006355,GO:0008270,GO:0043565,GO:0003700,GO:0005737	N	0	OVOC12225	95.87	0	1483	tr|A8PG53|A8PG53_BRUMA	80.93	0	1168	nDi.2.2.2.t07220-RA	90.19	0	1414	nLs.2.1.2.t05824-RA	85.41	0	1377									1										7		1	3	3	3
nOo.2.0.1.t01528	huntingtin	GO:0016020,GO:0046907,GO:0051716,GO:0065008,GO:0009888,GO:0007420,GO:0015837,GO:0044281,GO:0023051,GO:0022008,GO:0005515,GO:0048523,GO:0044237,GO:0051239,GO:0007611,GO:0043231,GO:0010646,GO:0042221,GO:0007267,GO:0006996,GO:0006915,GO:0048598,GO:0044444	N	0	OVOC5186	97.06	0	3033	tr|A8Q0H0|A8Q0H0_BRUMA	81.87	0	1464	nDi.2.2.2.t02316-RA	84.1	0	2677	nLs.2.1.2.t01599-RA	79.78	0	2496							1												1
nOo.2.0.1.t01529	no description		N	0	OVOC5774	76.56	1e-27	104	#N/A	#N/A	#N/A	#N/A	#N/A	#N/A	#N/A	#N/A	#N/A	#N/A	#N/A	#N/A
nOo.2.0.1.t01530	nuclear hormone receptor family member nhr-1	GO:0003707,GO:0005634,GO:0006355,GO:0019915,GO:0008270,GO:0043565,GO:0043401,GO:0003700	N	0	OVOC5184	98.13	0	764	tr|A8Q0G6|A8Q0G6_BRUMA	95.26	0	757	nDi.2.2.2.t02318-RA	97.28	0	748	nLs.2.1.2.t01598-RA	90.25	0	737																			1		1
nOo.2.0.1.t01531	dihydroxyacetone phosphate acyltransferase	GO:0008654,GO:0016020,GO:0004366,GO:0050896,GO:0005777,GO:0044281	N	0	OVOC5183	99.84	0	1272	tr|A8Q0G4|A8Q0G4_BRUMA	80.84	0	936	nDi.2.2.2.t02319-RA	84.37	0	1120	nLs.2.1.2.t01597-RA	81.77	0	1060
nOo.2.0.1.t01532	major facilitator superfamily protein	GO:0055085,GO:0016021	N	12	OVOC5181	99.05	0	1056	tr|A8Q0G1|A8Q0G1_BRUMA	70.61	0	692	nDi.2.2.2.t03545-RA	32.21	2e-37	145	nLs.2.1.2.t01596-RA	75.33	0	758
nOo.2.0.1.t01533	no description		N	0	OVOC5059	96.13	0	706	tr|A8PYX3|A8PYX3_BRUMA	77.15	1e-180	508	nDi.2.2.2.t02285-RA	80.12	0	525	nLs.2.1.2.t04387-RA	83.59	0	551
nOo.2.0.1.t01534	isoform cra_a	GO:0016044,GO:0005737,GO:0004839,GO:0070265,GO:0031401,GO:0021987,GO:0005515,GO:0000166,GO:0006914,GO:0050877,GO:0031396,GO:0021955,GO:0021680,GO:0001889,GO:0006520,GO:0021860,GO:0043066,GO:0030163,GO:0006996,GO:0008340,GO:0042594,GO:0007628,GO:0040024,GO:0055013,GO:0019778	N	0	OVOC5060	99.69	0	1347	tr|A8PYX4|A8PYX4_BRUMA	86.06	0	1169	nDi.2.2.2.t02286-RA	93.57	0	1272	nLs.2.1.2.t04388-RA	87.44	0	1209																			2
nOo.2.0.1.t01535	folliculin-interacting protein 2	GO:0005515	N	0	OVOC5062	97.11	0	1455	tr|A8PYX6|A8PYX6_BRUMA	88.08	0	763	nDi.2.2.2.t02289-RA	87.8	0	1337	nLs.2.1.2.t04390-RA	81.74	0	1256	3	1					3	1				1	2						3	1		1	1
nOo.2.0.1.t01536	glucose-regulated protein 94	GO:0006457,GO:0005524,GO:0006950,GO:0040010,GO:0040011,GO:0051082,GO:0006898,GO:0002119	N	1	OVOC5064	96.2	0	1440	tr|A8PYX8|A8PYX8_BRUMA	85.16	0	1345	nDi.2.2.2.t02291-RA	88.63	0	1340	nLs.2.1.2.t04392-RA	85.97	0	1303	29	9	9	1	1	1	24	37	4	1	1	1	16	1					27	27	2	1	1	1				2
nOo.2.0.1.t01537	signal peptide peptidase	GO:0005783,GO:0002009,GO:0009792,GO:0005515,GO:0018996,GO:0033619,GO:0016021,GO:0040015,GO:0018991,GO:0042500,GO:0000790,GO:0007424,GO:0040010,GO:0030532,GO:0040011,GO:0010171,GO:0040018,GO:0008380,GO:0002119	N	7	OVOC5065	98.43	0	903	tr|A8PYX9|A8PYX9_BRUMA	88.86	0	793	nDi.2.2.2.t02292-RA	90.24	0	853	nLs.2.1.2.t04393-RA	81.25	0	753	5		5	2	2	2	1		2		1	1			1				3		5	1	2
nOo.2.0.1.t01538	hypothetical protein LOAG_08425 [Loa loa]	GO:0005158	N	0	OVOC11162	100	4e-33	117	tr|A8NL09|A8NL09_BRUMA	82.46	3e-29	101	nDi.2.2.2.t10665-RA	89.47	7e-29	104	nLs.2.1.2.t04260-RA	78.95	3e-25	94.7
nOo.2.0.1.t01539	t-complex protein 1 subunit gamma	GO:0006457,GO:0005524,GO:0051082,GO:0005737	N	0	OVOC11161	98.93	0	1135	tr|A8NTN6|A8NTN6_BRUMA	91.55	0	1045	nDi.2.2.2.t07133-RA	92.45	0	1056	nLs.2.1.2.t04258-RA	91.01	0	1044	24	11	1	15	14	17	19	18	2	13	13	11	6	4		4	5	2	22	13	3	16	17	17
nOo.2.0.1.t01540	cre-epg-5 protein	GO:0040011	N	0	OVOC11160	99.01	0	4882	tr|A8QHE2|A8QHE2_BRUMA	79.8	0	1506	nDi.2.2.2.t07134-RA	82.2	0	4114	nLs.2.1.2.t04257-RA	75.16	0	3755	1					1
nOo.2.0.1.t01541	serine threonine phosphatase	GO:0000003,GO:0004721	N	0	OVOC11159	100	0	650	tr|A8QFI7|A8QFI7_BRUMA	91.77	0	611	nDi.2.2.2.t07135-RA	92.41	0	610	nLs.2.1.2.t04256-RA	92.72	0	615
nOo.2.0.1.t01542	no description		Y	1	OVOC11158	98.02	4e-68	201	tr|A8QFI8|A8QFI8_BRUMA	72.73	1e-27	97.4	nDi.2.2.2.t07136-RA	75.25	6e-51	158	nLs.2.1.2.t04255-RA	64.08	1e-35	119																			1
nOo.2.0.1.t01543	no description		N	1	OVOC11011	100	3e-126	360	tr|A8PVD9|A8PVD9_BRUMA	63.41	1e-69	210	nDi.2.2.2.t03498-RA	67.25	5e-77	234	nLs.2.1.2.t02862-RA	56.49	6e-58	183
nOo.2.0.1.t01544	succinate dehydrogenase complex subunit d	GO:0006099,GO:0020037,GO:0005749,GO:0040010,GO:0016021,GO:0002119,GO:0048039,GO:0009792	N	2	OVOC11010	100	1e-113	323	tr|A8PVD7|A8PVD7_BRUMA	78.44	4e-88	259	nDi.2.2.2.t03498-RA	55.47	2e-40	140	nLs.2.1.2.t02863-RA	66.67	1e-68	208
nOo.2.0.1.t01545	methionine synthase reductase	GO:0044424,GO:0055114,GO:0005488,GO:0016491	N	0	OVOC11009	99.02	0	1033	tr|A8PVD6|A8PVD6_BRUMA	79.92	0	866	nDi.2.2.2.t03497-RA	84.99	0	872	nLs.2.1.2.t02864-RA	68.11	0	686
nOo.2.0.1.t01546	fructosamine-3-kinase-related protein	GO:0016310,GO:0005515,GO:0016301	N	0	OVOC11008	94.33	0	1271	tr|A8PVD3|A8PVD3_BRUMA	77.81	6e-171	492	nDi.2.2.2.t03496-RA	90.57	0	652	nLs.2.1.2.t02865-RA	82.86	0	586	4			2		2	3												4			1
nOo.2.0.1.t01547	no description		N	0	OVOC11007	99.02	3e-71	209	#N/A	#N/A	#N/A	#N/A	#N/A	#N/A	#N/A	#N/A	#N/A	#N/A	#N/A	#N/A
nOo.2.0.1.t01548	sorting nexin-13	GO:0006810,GO:0038032,GO:0005515,GO:0005622,GO:0035091	N	0	OVOC11006	99.89	0	1855	tr|A8PVD2|A8PVD2_BRUMA	87.04	0	1630	nDi.2.2.2.t03493-RA	88.99	0	1607	nLs.2.1.2.t02867-RA	86.8	0	1628
nOo.2.0.1.t01549	kelch domain-containing protein 2	GO:0005515	N	0	OVOC11005	96.33	0	895	tr|A8PVD0|A8PVD0_BRUMA	81.88	0	773	nDi.2.2.2.t03492-RA	82.94	0	755	nLs.2.1.2.t02868-RA	81.66	0	757
nOo.2.0.1.t01550	fbn8	GO:0007165,GO:0004872,GO:0005102	N	0	OVOC11004	97.15	0	987	tr|A8PVC9|A8PVC9_BRUMA	81.21	0	794	nDi.2.2.2.t03491-RA	77.15	0	819	nLs.2.1.2.t02869-RA	71.4	0	670
nOo.2.0.1.t01551	peroxisomal membrane protein pex13-like	GO:0040010,GO:0016560,GO:0016021,GO:0005777,GO:0002119,GO:0009792	Y	0	OVOC11003	85.18	0	610	tr|A8PVC7|A8PVC7_BRUMA	75.65	4e-124	358	nDi.2.2.2.t03490-RA	67.51	7e-148	422	nLs.2.1.2.t02871-RA	65.3	1e-133	386
nOo.2.0.1.t01552	gs homeobox 2	GO:0005634,GO:0006355,GO:0000976,GO:0003700	N	0	OVOC11002	100	5e-119	335	tr|A8PVC6|A8PVC6_BRUMA	84.34	2e-44	143	nDi.2.2.2.t03489-RA	88.89	9e-94	271	nLs.2.1.2.t02872-RA	89.12	1e-74	222
nOo.2.0.1.t01553	uncoordinated family member (unc-89)	GO:0030241,GO:0017048,GO:0005524,GO:0007165,GO:0006468,GO:0031430,GO:0004672,GO:0040011,GO:0019902,GO:0005089	N	0	OVOC11728	99.44	0	6532	tr|A8NZ57|A8NZ57_BRUMA	62.24	0	3151	nDi.2.2.2.t06547-RA	76.22	0	4928	nLs.2.1.2.t01251-RA	70.59	0	4682	1			1		1	2	1		2	2	2	1	1					3	2		2	1
nOo.2.0.1.t01555	glutamate synthase	GO:0045181,GO:0055114,GO:0051536,GO:0009792,GO:0040010,GO:0006807,GO:0000166,GO:0002119,GO:0050662	N	0	OVOC5367	60.76	4e-150	441	tr|A8PZU6|A8PZU6_BRUMA	66.01	4e-81	267	nDi.2.2.2.t03750-RA	49.73	5e-101	324	#N/A	#N/A	#N/A	#N/A
nOo.2.0.1.t01556	ubx domain-containing protein 1	GO:0005515	N	0	OVOC5370	99.78	0	929	tr|A8P7I5|A8P7I5_BRUMA	84.04	4e-110	327	nDi.2.2.2.t03751-RA	88.25	0	786	nLs.2.1.2.t07424-RA	79.91	0	681	8			1	1	1	7					1							5	1		3	3	1
nOo.2.0.1.t01557	no description		N	0	OVOC13409	99.02	2e-71	210	#N/A	#N/A	#N/A	#N/A	#N/A	#N/A	#N/A	#N/A	#N/A	#N/A	#N/A	#N/A
nOo.2.0.1.t01558	rna recognition motif domain containing protein	GO:0000166,GO:0003676	N	0	OVOC5372	96.69	0	1059	tr|A8PJH1|A8PJH1_BRUMA	71.43	9e-125	370	nDi.2.2.2.t03754-RA	81.2	7e-153	444	nLs.2.1.2.t07426-RA	70.18	0	534																			2		1		1
nOo.2.0.1.t01559	nucleosome assembly protein 1	GO:0016246,GO:0005634,GO:0002009,GO:0006334,GO:0009792,GO:0040010,GO:0040011,GO:0040035,GO:0010171,GO:0002119	N	0	OVOC5375	100	0	673	tr|A8PJH0|A8PJH0_BRUMA	84.42	0	534	nDi.2.2.2.t03755-RA	91.74	0	564	nLs.2.1.2.t07427-RA	80.84	0	507	13	3	1	5	5	7	13	5		6	7	7	4	4		1	3	3	8	3		7	6	7
nOo.2.0.1.t01560	proteasome subunit alpha type-2	GO:0019773,GO:0006521,GO:0009792,GO:0051437,GO:0005515,GO:0005829,GO:0000216,GO:0000209,GO:0005654,GO:0004298,GO:0016032,GO:0000084,GO:0010467,GO:0051436,GO:0031145,GO:0002479,GO:0006977,GO:0016071,GO:0002119,GO:0042981,GO:0009615	N	0	OVOC7545	100	4e-178	491	tr|A8PB57|A8PB57_BRUMA	97.45	8e-174	480	nDi.2.2.2.t06341-RA	99.57	6e-178	491	nLs.2.1.2.t03331-RA	96.89	2e-164	457	6	3		4	3	2	6	5		2	3	2	4	3		3	3	3	7	2		5	5	4
nOo.2.0.1.t01561	cg9617-pa	GO:0000003,GO:0051297,GO:0000776,GO:0009792	N	0	OVOC7546	98.84	3e-126	355	tr|A8PB56|A8PB56_BRUMA	77.46	6e-93	269	nDi.2.2.2.t06340-RA	93.06	2e-112	320	nLs.2.1.2.t03330-RA	84.97	6e-105	300	2						2												2	1
nOo.2.0.1.t01562	transcription initiation factor tfiid subunit 9-like	GO:0005634,GO:0003677,GO:0009794,GO:0009792,GO:0006352,GO:0006413,GO:0003743,GO:0040010,GO:0045944,GO:0040011,GO:0040015	N	0	OVOC7547	96.63	6e-124	349	tr|A8PB52|A8PB52_BRUMA	90.7	8e-116	328	nDi.2.2.2.t06339-RA	94.19	1e-118	335	nLs.2.1.2.t03329-RA	89.53	5e-115	326
nOo.2.0.1.t01563	nonmuscle myosin essential light chain	GO:0032440,GO:0005509,GO:0033205,GO:0055114,GO:0009792	N	0	OVOC7548	100	9e-108	306	tr|A8PB51|A8PB51_BRUMA	98.64	1e-106	303	nDi.2.2.2.t06338-RA	99.32	4e-107	304	nLs.2.1.2.t03328-RA	99.32	5e-107	304	7	1		2	3	4	7	3		2	4	4	3			1		1	8	2		7	6	7
nOo.2.0.1.t01564	checkpoint protein hus1	GO:0000075,GO:0005634,GO:0006974,GO:0006259	N	0	OVOC13461	100	0	569	tr|A8PB49|A8PB49_BRUMA	75.72	9e-153	429	nDi.2.2.2.t06337-RA	73.49	1e-166	475	nLs.2.1.2.t03327-RA	88.68	1e-141	407
nOo.2.0.1.t01565	rad51 homolog c ( cerevisiae)	GO:0044424,GO:0007126,GO:0000166,GO:0017111,GO:0006259	N	0	OVOC7549	99.25	0	549	tr|A8PB47|A8PB47_BRUMA	67.82	3e-114	329	nDi.2.2.2.t06337-RA	67.76	1e-107	324	nLs.2.1.2.t03327-RA	83.24	1e-99	299
nOo.2.0.1.t01566	dna polymerase eta	GO:0010225,GO:0003887,GO:0000731,GO:0005730,GO:0003684,GO:0005737,GO:0043142	N	0	OVOC7550	99.82	0	1140	tr|A8PB46|A8PB46_BRUMA	70.5	0	748	nDi.2.2.2.t06336-RA	84.42	0	935	nLs.2.1.2.t03326-RA	79.93	5e-172	494
nOo.2.0.1.t01567	no description		N	0	OVOC7553	98.47	3e-38	137	tr|A8PB45|A8PB45_BRUMA	47.31	2e-29	107	nDi.2.2.2.t06333-RA	87.76	2e-22	92.8	nLs.2.1.2.t03323-RA	62	1e-14	66.6
nOo.2.0.1.t01569	inhibitor of kappab kinase epsilon	GO:0004713,GO:0005524,GO:0004674,GO:0006468	N	0	OVOC7554	99.17	0	1497	tr|A8PB43|A8PB43_BRUMA	83.1	0	1229	nDi.2.2.2.t06332-RA	89.91	0	1306	nLs.2.1.2.t03320-RA	84.38	0	1238
nOo.2.0.1.t01570	cre-immp-2 protein	GO:0004198,GO:0006508,GO:0005622,GO:0016021,GO:0008236	N	0	OVOC13412	96.55	9e-100	288	tr|A8PB44|A8PB44_BRUMA	87.9	2e-72	236	nDi.2.2.2.t06333-RA	86.85	1e-126	387	nLs.2.1.2.t03321-RA	76.42	2e-123	351
nOo.2.0.1.t01571	calpain clp-1	GO:0004198,GO:0006508,GO:0016021,GO:0005622,GO:0010940	N	0	OVOC7553	100	0	1244	tr|A8PB44|A8PB44_BRUMA	89.97	0	1192	nDi.2.2.2.t06333-RA	92.41	0	1245	nLs.2.1.2.t03322-RA	88.09	0	1195	6					1	7	3	1	3	3	3
nOo.2.0.1.t01572	no description		N	0	OVOC7553	98.84	4e-57	191	tr|A8PB45|A8PB45_BRUMA	50.44	1e-42	143	nDi.2.2.2.t06333-RA	87.76	7e-22	92.8	nLs.2.1.2.t03323-RA	62	2e-14	67								1	1		1
nOo.2.0.1.t01573	no description		N	2	OVOC5220	97.56	3e-111	341	tr|A8Q0U1|A8Q0U1_BRUMA	86.59	6e-96	299	nDi.2.2.2.t03616-RA	87.2	4e-99	309	nLs.2.1.2.t10127-RA	84.57	2e-92	268
nOo.2.0.1.t01574	polycomb protein suz12	GO:0050794,GO:0005634,GO:0006351,GO:0005488,GO:0016568	N	0	OVOC5218	97.15	0	2365	tr|A8Q0U5|A8Q0U5_BRUMA	87.53	0	2146	nDi.2.2.2.t03618-RA	91.34	0	2155	nLs.2.1.2.t08265-RA	80.86	0	1815
nOo.2.0.1.t01575	no description		N	0	OVOC5216	78.82	8e-107	306	tr|A8Q0U6|A8Q0U6_BRUMA	43.72	2e-49	161	nDi.2.2.2.t03619-RA	46.15	7e-56	177	#N/A	#N/A	#N/A	#N/A
nOo.2.0.1.t01576	no description		Y	1	OVOC5215	100	2e-87	252	#N/A	#N/A	#N/A	#N/A	#N/A	#N/A	#N/A	#N/A	#N/A	#N/A	#N/A	#N/A
nOo.2.0.1.t01577	LD36024p [Brugia malayi]	GO:0016021	Y	4	OVOC5214	100	0	615	tr|A8Q0U8|A8Q0U8_BRUMA	96.63	0	513	nDi.2.2.2.t03620-RA	97.33	0	537	nLs.2.1.2.t08266-RA	93.23	4e-88	262	1		4	1		1	2	1	2	2	2	1			1				5	3	5	4	7	5
nOo.2.0.1.t01578	gtp-binding protein 1	GO:0030529,GO:0006184,GO:0000177,GO:0005829,GO:0061014,GO:0005525,GO:0003924	N	0	OVOC5213	100	0	1231	tr|A8Q0V0|A8Q0V0_BRUMA	88.41	0	1074	nDi.2.2.2.t03621-RA	92.11	0	1130	nLs.2.1.2.t01954-RA	88.95	0	1089	1						1												1
nOo.2.0.1.t01579	rna-binding protein 42	GO:0000003,GO:0005634,GO:0003723,GO:0000166,GO:0005737,GO:0002088	N	0	OVOC5212	99.71	0	701	tr|A8Q0V1|A8Q0V1_BRUMA	86.34	0	597	nDi.2.2.2.t03622-RA	91.57	0	640	nLs.2.1.2.t01955-RA	84.55	0	582
nOo.2.0.1.t01580	vacuolar protein sorting-associated protein 16 homolog	GO:0006886,GO:0005737	N	0	OVOC4764	100	0	946	tr|A8Q005|A8Q005_BRUMA	89.66	0	771	nDi.2.2.2.t06283-RA	89.47	0	862	nLs.2.1.2.t02837-RA	85.96	0	832
nOo.2.0.1.t01581	gtp-ase activating protein for arf containing protein	GO:0032312,GO:0008060,GO:0008270	N	0	OVOC4765	94.74	0	1481	tr|A8Q004|A8Q004_BRUMA	81.52	0	1257	nDi.2.2.2.t06282-RA	85.55	0	1313	nLs.2.1.2.t02838-RA	81.17	0	1283
nOo.2.0.1.t01582	no description		N	0	OVOC4766	96.58	0	1101	tr|A8Q002|A8Q002_BRUMA	60.31	0	663	nDi.2.2.2.t06280-RA	66	0	780	nLs.2.1.2.t02839-RA	48	9e-170	496
nOo.2.0.1.t01583	no description		N	0	OVOC4767	98.2	4e-119	337	tr|A8Q001|A8Q001_BRUMA	95.73	2e-116	330	nDi.2.2.2.t00991-RA	96.59	4e-127	357	nLs.2.1.2.t02840-RA	92.73	6e-108	308
nOo.2.0.1.t01584	plexin a	GO:0005515,GO:0005622,GO:0004888,GO:0016021,GO:2000305,GO:0016199	N	2	OVOC4768	98.75	0	3950	tr|A8PZZ9|A8PZZ9_BRUMA	90.08	0	3567	nDi.2.2.2.t00992-RA	90.78	0	3741	nLs.2.1.2.t09196-RA	85.56	0	1856							1
nOo.2.0.1.t01585	p21-activated kinase family member (pak-1)	GO:0005524,GO:0005626,GO:0009792,GO:0043025,GO:0004713,GO:0040039,GO:0005515,GO:0016021,GO:0030424,GO:0006468,GO:0005882,GO:0005625,GO:0031581,GO:0010172,GO:0035262,GO:0004674,GO:0030056,GO:0005525,GO:0002119	N	0	OVOC2736	99.53	0	1235	tr|A8PU15|A8PU15_BRUMA	91.62	0	952	nDi.2.2.2.t03948-RA	87.76	0	1063	nLs.2.1.2.t04157-RA	88.32	0	1101																			1
nOo.2.0.1.t01586	rgc rgc protein kinase	GO:0040040,GO:0005524,GO:0009190,GO:0005622,GO:0006468,GO:0035556,GO:0004713,GO:0008340,GO:0016849,GO:0043679	N	0	OVOC2737	94.57	0	2037	tr|A8PRJ6|A8PRJ6_BRUMA	84.94	0	1264	nDi.2.2.2.t03947-RA	74.93	0	1546	nLs.2.1.2.t04157-RA	72.07	0	1480
nOo.2.0.1.t01587	cbs domain containing protein	GO:0005515,GO:0008152,GO:0003824	N	0	OVOC2738	89.15	0	765	tr|A8PRJ8|A8PRJ8_BRUMA	71.46	0	613	nDi.2.2.2.t03946-RA	68.32	0	567	nLs.2.1.2.t09817-RA	62.61	5e-142	410	1						1
nOo.2.0.1.t01588	grip and coiled-coil domain-containing protein 2	GO:0044424,GO:0005515,GO:0000042	N	0	OVOC2739	99.44	0	1342	tr|A8PRK4|A8PRK4_BRUMA	76.3	0	664	nDi.2.2.2.t03945-RA	77.92	0	1023	nLs.2.1.2.t09351-RA	64.58	0	721
nOo.2.0.1.t01589	no description		N	1	OVOC1881	94.19	1e-102	295	#N/A	#N/A	#N/A	#N/A	nDi.2.2.2.t07871-RA	86.58	7e-84	247	#N/A	#N/A	#N/A	#N/A
nOo.2.0.1.t01590	trypsin-like protease protein 5	GO:0004252,GO:0006508	N	0	OVOC1882	79.82	7e-128	361	tr|A8P109|A8P109_BRUMA	60.22	1e-30	111	#N/A	#N/A	#N/A	#N/A	nLs.2.1.2.t04129-RA	68.63	2e-45	152
nOo.2.0.1.t01591	eukaryotic initiation factor 4a	GO:0000003,GO:0005524,GO:0008026,GO:0009792,GO:0006413,GO:0019915,GO:0003743,GO:0040010,GO:0008340,GO:0040011,GO:0002119	N	0	OVOC1884	96.96	0	854	tr|A8P107|A8P107_BRUMA	94.08	0	818	nDi.2.2.2.t08238-RA	96.85	0	570	nLs.2.1.2.t04131-RA	95.33	0	845	20	7		10	9	10	18	13		9	7	8	4	5		3	3	5	21	13		17	16	15
nOo.2.0.1.t01592	rho guanine nucleotide exchange factor 7	GO:0005515,GO:0005622,GO:0035023,GO:0005543,GO:0005089	N	0	OVOC1885	99.44	0	730	tr|A8P105|A8P105_BRUMA	85.31	0	636	nDi.2.2.2.t08239-RA	88.14	0	657	nLs.2.1.2.t04132-RA	82.49	0	621
nOo.2.0.1.t01593	rho guanine nucleotide exchange factor isoform cra_b	GO:0005925,GO:0043547,GO:0043025,GO:0019901,GO:0043615,GO:0030426,GO:0043065,GO:0007173,GO:0043234,GO:0035023,GO:0044444,GO:0005089	N	0	OVOC1886	99.57	9e-174	481	tr|A8P104|A8P104_BRUMA	86.25	3e-142	401	nDi.2.2.2.t08239-RA	86.19	2e-133	397	nLs.2.1.2.t04133-RA	90.48	1e-65	203
nOo.2.0.1.t01594	no description		N	0	OVOC8420	100	6e-121	384	tr|A8Q7F8|A8Q7F8_BRUMA	62.02	3e-81	273	nDi.2.2.2.t00601-RA	68.35	3e-159	491	nLs.2.1.2.t00324-RA	70.79	6e-163	502																			2
nOo.2.0.1.t01595	no description		Y	0	OVOC8422	98.89	9e-61	182	tr|A8Q7F5|A8Q7F5_BRUMA	75.44	4e-22	82.4	nDi.2.2.2.t00599-RA	75.58	2e-41	133	nLs.2.1.2.t00323-RA	59.09	2e-16	68.2
nOo.2.0.1.t01596	lung seven transmembrane receptor family protein	GO:0004872,GO:0016021	N	8	OVOC8424	99.09	0	1363	tr|A8Q7F4|A8Q7F4_BRUMA	81.34	0	1102	nDi.2.2.2.t00597-RA	87.18	0	1118	nLs.2.1.2.t00321-RA	84.75	0	1085			1																1
nOo.2.0.1.t01597	ras-related protein ral-a	GO:0007391,GO:0007264,GO:0046329,GO:0030165,GO:0045087,GO:0007298,GO:0005886,GO:0008593,GO:0007464,GO:0006184,GO:0005622,GO:0003924,GO:0006886,GO:0008340,GO:0006913,GO:0005525,GO:0022604	N	0	OVOC8426	100	9e-159	444	tr|A8Q7F3|A8Q7F3_BRUMA	88.93	0	545	nDi.2.2.2.t00596-RA	86.16	0	528	nLs.2.1.2.t00320-RA	88.58	0	539	4			3	2	1	2			1									4			1	1
nOo.2.0.1.t01598	no description		N	0	#N/A	#N/A	#N/A	#N/A	#N/A	#N/A	#N/A	#N/A	#N/A	#N/A	#N/A	#N/A	#N/A	#N/A	#N/A	#N/A
nOo.2.0.1.t01599	e3 ubiquitin-protein ligase rnf25	GO:0008270	N	0	OVOC8428	98.86	6e-59	183	tr|A8Q7F1|A8Q7F1_BRUMA	75	5e-38	130	#N/A	#N/A	#N/A	#N/A	nLs.2.1.2.t00319-RA	70.51	1e-33	117
nOo.2.0.1.t01600	no description		N	0	OVOC10693	99.45	2e-133	374	tr|A8Q561|A8Q561_BRUMA	70	2e-81	241	nDi.2.2.2.t00223-RA	87.06	2e-111	318	nLs.2.1.2.t00084-RA	85.29	3e-109	312
nOo.2.0.1.t01601	nuclear autoantigenic sperm protein	GO:0005488	N	0	OVOC10694	94.3	0	951	tr|A8Q566|A8Q566_BRUMA	62.75	0	573	nDi.2.2.2.t00224-RA	68.34	0	631	nLs.2.1.2.t00083-RA	63.45	0	552																			1
nOo.2.0.1.t01602	ceramide glucosyltransferase	GO:0016740,GO:0005886	N	2	OVOC10695	88.33	0	641	tr|A8Q569|A8Q569_BRUMA	74.09	0	540	nDi.2.2.2.t00225-RA	77.16	0	559	nLs.2.1.2.t00081-RA	80.68	8e-178	499
nOo.2.0.1.t01603	vacuolar protein sorting-associated protein 35	GO:0044444	N	0	OVOC10696	95.53	0	1543	tr|A8Q574|A8Q574_BRUMA	87.78	0	1456	nDi.2.2.2.t00234-RA	88.64	0	1293	nLs.2.1.2.t00080-RA	86.91	0	1414	8		1			2	4	2											8	2	1	2	1	2
nOo.2.0.1.t01604	sh3 domain-binding glutamic acid-rich protein	GO:0015035,GO:0009055,GO:0045454	N	0	OVOC1036	100	3e-52	168	tr|A8QAY1|A8QAY1_BRUMA	78.95	2e-64	203	nDi.2.2.2.t02645-RA	78.5	1e-90	271	nLs.2.1.2.t00343-RA	70.88	2e-70	220							1	1
nOo.2.0.1.t01605	phosphatidylethanolamine-binding protein	GO:0040007,GO:0002119,GO:0009792	N	0	OVOC1039	99.52	0	864	tr|A8QAX9|A8QAX9_BRUMA	83.53	0	736	nDi.2.2.2.t02646-RA	84.73	0	745	nLs.2.1.2.t00342-RA	79.77	0	731																			1
nOo.2.0.1.t01606	isoform cra_a	GO:0004596,GO:0008283,GO:0017196,GO:0043967,GO:0006334,GO:0010485,GO:0000139	N	0	OVOC1041	99.57	2e-173	479	tr|A8QAX7|A8QAX7_BRUMA	86.46	5e-148	418	nDi.2.2.2.t02647-RA	87.71	6e-115	329	nLs.2.1.2.t00341-RA	86.61	1e-136	407
nOo.2.0.1.t01607	transcription initiation factor tfiid subunit 5	GO:0006413,GO:0005634,GO:0003677,GO:0003743,GO:0005515,GO:0006355	N	0	OVOC1042	99.68	0	1271	tr|A8QAX5|A8QAX5_BRUMA	93.51	0	1212	nDi.2.2.2.t02648-RA	93.83	0	1219	nLs.2.1.2.t00341-RA	86.42	0	1152																			1
nOo.2.0.1.t01608	wd40 protein	GO:0008352,GO:0048188,GO:0005515,GO:0016740,GO:0051568,GO:0051013	N	0	OVOC1043	98.12	0	624	tr|A8QBI4|A8QBI4_BRUMA	97.44	0	622	nDi.2.2.2.t02649-RA	98.72	0	644	nLs.2.1.2.t00340-RA	98.94	0	584
nOo.2.0.1.t01609	ap-3 complex subunit beta-2	GO:0008565,GO:0005488,GO:0009792,GO:0006886,GO:0019915,GO:0030117,GO:0005794,GO:0006897,GO:0010171,GO:0040007,GO:0002119,GO:0007040	N	0	OVOC1044	99.14	0	1798	tr|A8QBI6|A8QBI6_BRUMA	83.42	0	1518	nDi.2.2.2.t02650-RA	88.94	0	1642	nLs.2.1.2.t00339-RA	85.01	0	1573																			1
nOo.2.0.1.t01610	no description		Y	3	OVOC1045	99.61	0	530	tr|A8QBI7|A8QBI7_BRUMA	89.11	3e-165	461	nDi.2.2.2.t02651-RA	92.28	7e-178	493	nLs.2.1.2.t00338-RA	86.33	1e-161	451
nOo.2.0.1.t01611	no description		N	2	#N/A	#N/A	#N/A	#N/A	tr|A8QBI8|A8QBI8_BRUMA	82.22	9e-78	231	nDi.2.2.2.t02652-RA	86.11	1e-87	254	nLs.2.1.2.t00337-RA	83.18	9e-59	181
nOo.2.0.1.t01612	no description		N	0	#N/A	#N/A	#N/A	#N/A	#N/A	#N/A	#N/A	#N/A	#N/A	#N/A	#N/A	#N/A	#N/A	#N/A	#N/A	#N/A
nOo.2.0.1.t01613	dna topoisomerase 2-binding protein 1	GO:0005634,GO:0016853,GO:0043232	N	0	OVOC1047	84.51	0	621	tr|A8QBJ0|A8QBJ0_BRUMA	71.13	0	537	nDi.2.2.2.t02653-RA	71.94	3e-169	509	nLs.2.1.2.t00336-RA	71.5	5e-172	518
nOo.2.0.1.t01614	no description		N	1	OVOC8840	98.81	1e-115	328	tr|A8Q8P0|A8Q8P0_BRUMA	52.11	2e-31	111	nDi.2.2.2.t01489-RA	61.9	2e-53	170	nLs.2.1.2.t05060-RA	50.62	2e-23	91.3
nOo.2.0.1.t01615	probable protein-tyrosine phosphatase	GO:0000003,GO:0035335,GO:0008138,GO:0004725,GO:0009792	N	0	OVOC8841	98.6	0	730	tr|A8Q8P1|A8Q8P1_BRUMA	89.33	0	611	nDi.2.2.2.t01491-RA	93.24	0	634	nLs.2.1.2.t05059-RA	91.46	0	569
nOo.2.0.1.t01616	transmembrane amino acid transporter protein	GO:0005515,GO:0016021	N	9	OVOC8842	99.76	0	2623	tr|A8Q8P2|A8Q8P2_BRUMA	76.83	0	1182	nDi.2.2.2.t01492-RA	83.51	0	2303	nLs.2.1.2.t05058-RA	75.34	0	1143
nOo.2.0.1.t01617	protein lin-9 homolog	GO:0002009,GO:0009792,GO:0008584,GO:0040010,GO:0005730,GO:0045138,GO:0040027,GO:0040011,GO:0040035,GO:0010171,GO:0070176,GO:0009987	N	0	OVOC8843	99.63	0	1113	tr|A8Q8P4|A8Q8P4_BRUMA	89.93	0	1003	nDi.2.2.2.t01493-RA	94.65	0	1029	nLs.2.1.2.t05056-RA	90.57	0	974
nOo.2.0.1.t01618	chromosome 9 open reading frame 5	GO:0005515	N	15	OVOC8845	92.66	0	1442	tr|A8Q8P5|A8Q8P5_BRUMA	71.96	0	1161	nDi.2.2.2.t01494-RA	78.67	0	1093	nLs.2.1.2.t05055-RA	71.34	0	1186	8	1	6	5	6	5	9	2	6	5	5	6							7		6	2	3	2
nOo.2.0.1.t01619	dna-directed rna polymerase iii subunit rpc7-like	GO:0002009,GO:0040010,GO:0040035,GO:0002119,GO:0007276	N	0	OVOC719	97.01	2e-149	419	tr|A8QCI9|A8QCI9_BRUMA	76.37	6e-121	346	nDi.2.2.2.t03238-RA	86.9	3e-122	349	nLs.2.1.2.t07475-RA	83.41	2e-119	342
nOo.2.0.1.t01620	afg3-like protein 2-like	GO:0005783,GO:0005524,GO:0004222,GO:0046331,GO:0030163,GO:0006508,GO:0016021,GO:0008270,GO:0005739,GO:0016887	N	2	OVOC720	98.14	0	1567	tr|A8QCI8|A8QCI8_BRUMA	86.35	0	1495	nDi.2.2.2.t03237-RA	91.55	0	1486	nLs.2.1.2.t07476-RA	86.82	0	1440	17	1	7	6	5	8	14	3	6	4	2	4	1			1			21	8	10	14	12	10
nOo.2.0.1.t01621	solute carrier family 25 member 46	GO:0006810,GO:0016021	N	2	OVOC721	95.56	0	894	tr|A8QCI7|A8QCI7_BRUMA	80.23	0	713	nDi.2.2.2.t03236-RA	77.08	0	747	nLs.2.1.2.t07477-RA	75.16	0	694
nOo.2.0.1.t01622	intraflagellar transport protein 57 homolog	GO:0032391,GO:0042384,GO:0005932,GO:0035085,GO:0005515,GO:0005794,GO:0044292,GO:0008104,GO:0007635,GO:0006919,GO:0005198,GO:0042981	N	0	OVOC722	99.27	0	833	tr|A8QCI5|A8QCI5_BRUMA	77.56	0	647	nDi.2.2.2.t03235-RA	73.11	0	598	nLs.2.1.2.t07478-RA	72.93	0	563
nOo.2.0.1.t01623	primary autosomal recessive 1	GO:0005622	N	0	OVOC723	99.89	0	1834	tr|A8QCI2|A8QCI2_BRUMA	71.26	0	822	nDi.2.2.2.t03232-RA	73.3	0	861	nLs.2.1.2.t01091-RA	65.11	0	697
nOo.2.0.1.t01624	no description		N	0	OVOC726	100	0	690	tr|A8QCI1|A8QCI1_BRUMA	54.9	3e-115	340	nDi.2.2.2.t03231-RA	67.23	2e-162	462	nLs.2.1.2.t01089-RA	55.03	2e-118	349
nOo.2.0.1.t01625	no description		Y	1	OVOC4656	99.57	4e-174	481	tr|A8PZA5|A8PZA5_BRUMA	76.07	1e-137	389	nDi.2.2.2.t00906-RA	80.34	4e-144	405	nLs.2.1.2.t03233-RA	77.09	7e-129	366	1		1	1	1	1	4	2		1	2	2							6	2		5	6	7	15	7	9	12	11
nOo.2.0.1.t01628	palmitoyltransferase zdhhc17	GO:0005515,GO:0008270,GO:0016740	N	3	OVOC4659	86.03	0	773	tr|A8PZA1|A8PZA1_BRUMA	81.13	0	654	nDi.2.2.2.t01078-RA	79.65	0	713	nLs.2.1.2.t03238-RA	91.59	0	563
nOo.2.0.1.t01629	vang-like 1 (van drosophila)	GO:0016323,GO:0060071,GO:0016324,GO:0016021,GO:0030165,GO:0048546,GO:0009792	N	4	OVOC4661	99.81	0	1095	tr|A8PZA0|A8PZA0_BRUMA	90.41	0	975	nDi.2.2.2.t01077-RA	92.67	0	1026	nLs.2.1.2.t03239-RA	92.29	0	966
nOo.2.0.1.t01631	cre-lpr-3 protein	GO:0008289,GO:0040010,GO:0040011,GO:0005576,GO:0002119	Y	0	OVOC4664	99.27	0	1012	tr|A8PYH0|A8PYH0_BRUMA	89.67	0	962	nDi.2.2.2.t01075-RA	84.18	6e-161	468	nLs.2.1.2.t03241-RA	90.48	0	920
nOo.2.0.1.t01632	trna selenocysteine 1-associated protein 1-like	GO:0005634,GO:0005515,GO:0000166,GO:0000049,GO:0001514	N	0	OVOC1841	99.71	0	719	tr|A8NS38|A8NS38_BRUMA	80.66	2e-95	284	nDi.2.2.2.t06618-RA	91.55	0	655	nLs.2.1.2.t03755-RA	87.17	0	631
nOo.2.0.1.t01633	phthioceranic hydroxyphthioceranic acid synthase-like	GO:0031177,GO:0009058,GO:0000166,GO:0016740,GO:0048037,GO:0000036,GO:0016788	N	0	OVOC1839	98.76	0	14790	tr|A8NS28|A8NS28_BRUMA	57.56	0	2896	nDi.2.2.2.t06619-RA	73.73	0	10660	nLs.2.1.2.t03756-RA	63.76	0	9262
nOo.2.0.1.t01634	lipase family protein	GO:0004806,GO:0006629	N	0	OVOC1838	95.63	0	841	tr|A8NUC9|A8NUC9_BRUMA	68.97	6e-108	323	nDi.2.2.2.t06313-RA	80.66	1e-126	379	nLs.2.1.2.t00715-RA	72.32	1e-116	351	1
nOo.2.0.1.t01635	raf kinase	GO:0000003,GO:0005057,GO:0005524,GO:0040025,GO:0005622,GO:0006468,GO:0009792,GO:0004713,GO:0046872,GO:0004674,GO:0001708,GO:0007265	N	0	OVOC5241	99.73	0	1543	tr|A8Q0S1|A8Q0S1_BRUMA	93.09	0	1380	nDi.2.2.2.t03599-RA	95.22	0	1425	nLs.2.1.2.t08326-RA	89.3	0	792
nOo.2.0.1.t01636	acl-5 protein	GO:0008152,GO:0016746	N	2	OVOC5239	93.93	0	1120	tr|A8Q0S2|A8Q0S2_BRUMA	77.67	0	830	nDi.2.2.2.t03600-RA	79.61	0	906	nLs.2.1.2.t08326-RA	78.86	0	796
nOo.2.0.1.t01637	pantothenate kinase	GO:0016310,GO:0005524,GO:0004594,GO:0015937	N	0	OVOC5238	98.32	0	816	tr|A8Q0S4|A8Q0S4_BRUMA	87.77	0	796	nDi.2.2.2.t03601-RA	94.21	0	719	nLs.2.1.2.t08325-RA	88.34	0	779	2			1	1	2	2				1
nOo.2.0.1.t01639	no description		N	0	OVOC8899	97.8	3e-48	159	tr|A8NG14|A8NG14_BRUMA	68.13	1e-35	122	nDi.2.2.2.t06899-RA	75	4e-32	115	nLs.2.1.2.t03184-RA	68.97	3e-35	124
nOo.2.0.1.t01640	adp-ribosylation factor 3	GO:0048599,GO:0005783,GO:0002009,GO:0006878,GO:0048259,GO:0009792,GO:0012505,GO:0007269,GO:0007264,GO:0005829,GO:0040035,GO:0004871,GO:0006471,GO:0016197,GO:0007186,GO:0048488,GO:0005634,GO:0006184,GO:0010883,GO:0030017,GO:0008360,GO:0003924,GO:0048471,GO:0006915,GO:0006886,GO:0040010,GO:0007155,GO:0040011,GO:0005794,GO:0006892,GO:0005525,GO:0002119	N	0	OVOC8900	100	5e-120	339	tr|A8QHH8|A8QHH8_BRUMA	99.39	5e-120	338	nDi.2.2.2.t06898-RA	100	4e-120	338	nLs.2.1.2.t01452-RA	90	3e-106	304	4	8		3	1	3	7	4		4	4	4	5	3		1	1	1	5	5		2	2	3
nOo.2.0.1.t01641	aspartyl beta-	GO:2000738	N	0	OVOC8901	100	0	702	tr|A8NG09|A8NG09_BRUMA	86.67	3e-163	459	nDi.2.2.2.t06897-RA	85.19	0	614	nLs.2.1.2.t04611-RA	78.8	0	546																			3				1
nOo.2.0.1.t01642	no description		N	0	OVOC8903	99.13	4e-171	473	tr|A8NG04|A8NG04_BRUMA	70.23	2e-110	319	nDi.2.2.2.t06896-RA	76.86	2e-131	373	#N/A	#N/A	#N/A	#N/A
nOo.2.0.1.t01643	CG33184-PD [Brugia malayi]	GO:0040010,GO:0002119	N	1	OVOC8904	100	2e-72	212	tr|A8NG02|A8NG02_BRUMA	91.09	3e-65	194	nDi.2.2.2.t06895-RA	89.11	8e-64	191	nLs.2.1.2.t04610-RA	90.1	1e-64	192
nOo.2.0.1.t01644	dead (asp-glu-ala-asp) box polypeptide 55	GO:0000003,GO:0040010,GO:0003723,GO:0005524,GO:0002119,GO:0008026	N	0	OVOC8905	74.78	0	758	tr|A8QH29|A8QH29_BRUMA	87.55	1e-151	436	nDi.2.2.2.t06894-RA	70.26	0	756	nLs.2.1.2.t04609-RA	64.65	0	632
nOo.2.0.1.t01645	guanine nucleotide-binding protein gamma-1 subunit	GO:0007186,GO:0005834,GO:0035050,GO:0007637,GO:0008360,GO:0003924,GO:0055059,GO:0045176,GO:0007015,GO:0007155,GO:0004871	N	0	OVOC8907	100	6e-49	150	tr|A8QH30|A8QH30_BRUMA	91.78	1e-45	142	nDi.2.2.2.t06893-RA	58.2	6e-39	127	nLs.2.1.2.t04608-RA	90.41	8e-45	140	2			1	1	1	2	1		1	1								2
nOo.2.0.1.t01646	protein rrp5 homolog	GO:0006397,GO:0005634,GO:0003723,GO:0007275,GO:0022414,GO:0008134	N	0	OVOC8908	97.33	0	3699	tr|A8NFZ6|A8NFZ6_BRUMA	77.99	0	2885	nDi.2.2.2.t06892-RA	82.58	0	3109	nLs.2.1.2.t04607-RA	76.12	0	2807
nOo.2.0.1.t01647	no description		N	0	OVOC8221	100	9e-161	449	#N/A	#N/A	#N/A	#N/A	#N/A	#N/A	#N/A	#N/A	#N/A	#N/A	#N/A	#N/A
nOo.2.0.1.t01648	cg6913	GO:0003677	N	0	OVOC8222	99.45	5e-136	380	tr|A8PMI1|A8PMI1_BRUMA	77.72	4e-98	284	nDi.2.2.2.t00381-RA	78.77	2e-94	285	nLs.2.1.2.t02019-RA	71.2	2e-87	257
nOo.2.0.1.t01649	thioredoxin-related transmembrane protein 2 homolog	GO:0016021,GO:0045454	N	3	OVOC8223	99.63	0	561	tr|A8PMI6|A8PMI6_BRUMA	87.5	1e-145	410	nDi.2.2.2.t00381-RA	87.45	0	511	nLs.2.1.2.t02018-RA	81.32	1e-172	482
nOo.2.0.1.t01650	cd36 family protein	GO:0000003,GO:0007155,GO:0016021	N	1	OVOC8224	98.25	0	1033	tr|A8PMI9|A8PMI9_BRUMA	66.25	0	575	nDi.2.2.2.t00380-RA	70.14	0	738	nLs.2.1.2.t02017-RA	62.25	0	675							1
nOo.2.0.1.t01651	rab5 gdp gtp exchange factor	GO:0003677,GO:0032851,GO:0005515,GO:0018996,GO:0008270,GO:0034058,GO:0005769	N	0	OVOC8225	98.88	0	1103	tr|A8PMJ3|A8PMJ3_BRUMA	85.06	0	939	nDi.2.2.2.t00379-RA	84.42	0	910	nLs.2.1.2.t08989-RA	84.75	0	885
nOo.2.0.1.t01652	trna-specific adenosine deaminase 2	GO:0016787,GO:0008152,GO:0008270,GO:0009792	N	0	OVOC8226	99.48	4e-143	400	tr|A8PMJ6|A8PMJ6_BRUMA	82.29	7e-111	319	nDi.2.2.2.t00379-RA	84.95	1e-107	328	nLs.2.1.2.t08990-RA	84.9	1e-113	326																													1
nOo.2.0.1.t01653	had-superfamily hydrolase	GO:0008152,GO:0016787	N	0	OVOC8227	99.58	7e-175	483	tr|A8PMK0|A8PMK0_BRUMA	77.57	3e-147	415	nDi.2.2.2.t00378-RA	89.84	4e-122	348	nLs.2.1.2.t08991-RA	87.01	2e-148	416	3	1					5	2		2	1	1							6	2		4	4	4
nOo.2.0.1.t01654	haloacid dehalogenase-like hydrolase family protein	GO:0008152,GO:0016787	N	0	OVOC8228	100	7e-176	486	tr|A8PMK4|A8PMK4_BRUMA	90.64	2e-157	439	nDi.2.2.2.t00377-RA	89.36	3e-155	433	nLs.2.1.2.t08992-RA	82.13	2e-141	399	2						2			1	1		1						1
nOo.2.0.1.t01655	copine family protein	GO:0005515	N	0	OVOC4645	89.06	0	916	tr|A8Q185|A8Q185_BRUMA	80.61	0	690	nDi.2.2.2.t00896-RA	73.83	0	749	nLs.2.1.2.t02893-RA	81.14	0	780											1
nOo.2.0.1.t01656	leucine rich repeat family protein	GO:0040010,GO:0005515,GO:0002119	N	1	OVOC4644	99.66	0	1186	tr|A8Q188|A8Q188_BRUMA	90.57	0	904	nDi.2.2.2.t00895-RA	90.26	0	1086	nLs.2.1.2.t02894-RA	88.75	0	1006																			1
nOo.2.0.1.t01657	endonuclease exonuclease phosphatase	GO:0004527,GO:0009987,GO:0004519	N	0	OVOC4643	99.68	0	662	tr|A8Q190|A8Q190_BRUMA	81.82	0	597	nDi.2.2.2.t00892-RA	85.97	0	613	nLs.2.1.2.t02895-RA	83.06	1e-153	436
nOo.2.0.1.t01658	tyrosyl-trna synthetase	GO:0003723,GO:0005524,GO:0016811,GO:0004831,GO:0005737,GO:0006437	N	0	OVOC4642	86.02	0	1169	tr|A8Q194|A8Q194_BRUMA	79.5	0	694	nDi.2.2.2.t00891-RA	74.28	0	872	nLs.2.1.2.t02896-RA	73	0	1007
nOo.2.0.1.t01659	chromatin assembly factor 1 subunit b	GO:0000003,GO:0005515,GO:0009792	N	0	OVOC4641	98.48	0	1064	tr|A8Q196|A8Q196_BRUMA	82.23	0	892	nDi.2.2.2.t00891-RA	85.33	0	924	nLs.2.1.2.t02897-RA	79.54	0	780
nOo.2.0.1.t01660	no description		N	0	OVOC4640	99.3	8e-99	290	tr|A8Q197|A8Q197_BRUMA	73.6	8e-63	193	nDi.2.2.2.t00890-RA	76.76	1e-74	228	nLs.2.1.2.t02898-RA	72.54	1e-71	220
nOo.2.0.1.t01661	domain member 1c	GO:0007264,GO:0005622,GO:0005085	N	0	OVOC4639	82.41	1e-174	493	tr|A8Q199|A8Q199_BRUMA	73.78	3e-145	417	nDi.2.2.2.t00881-RA	31.86	6e-08	52	nLs.2.1.2.t09345-RA	83.55	2e-89	274
nOo.2.0.1.t01662	dab (drosophila disabled) homolog family member (dab-1)	GO:0016477,GO:0005938,GO:0018991,GO:0030122,GO:0040017,GO:0009792,GO:0032050,GO:0040010,GO:0009306,GO:0042395,GO:0019904,GO:0006898,GO:0031234,GO:0030121,GO:0002119	N	0	OVOC10688	94.98	0	1066	tr|A8Q553|A8Q553_BRUMA	78.55	0	866	nDi.2.2.2.t00220-RA	80.39	0	745	nLs.2.1.2.t00087-RA	83.43	0	882	1																1	1	3
nOo.2.0.1.t01663	spermidine synthase	GO:0005829,GO:0004672,GO:0008295,GO:0004766,GO:0042803,GO:0044281	N	0	OVOC10687	94.01	0	610	tr|A8Q549|A8Q549_BRUMA	75.8	3e-154	438	nDi.2.2.2.t00219-RA	73.27	2e-159	451	nLs.2.1.2.t00088-RA	74.39	6e-152	431	10	3		6	8	7	10	2		5	3	3	5	2		2	2	2	8	1		1		1
nOo.2.0.1.t01664	inhibitor of growth protein 3	GO:0005515,GO:0008270,GO:0009987	N	0	OVOC10685	100	0	867	tr|A8Q541|A8Q541_BRUMA	78.13	0	612	nDi.2.2.2.t00218-RA	81.4	0	709	nLs.2.1.2.t00090-RA	76.96	0	640
nOo.2.0.1.t01665	nadh dehydrogenase	GO:0018996,GO:0005739,GO:0008137,GO:0009792	N	0	OVOC10684	98.4	9e-90	261	tr|A8Q536|A8Q536_BRUMA	90.15	8e-84	244	nDi.2.2.2.t00217-RA	88.8	5e-80	236	nLs.2.1.2.t00091-RA	84.91	9e-64	195							1												5	1				1
nOo.2.0.1.t01666	rna-binding protein	GO:0003723,GO:0002064,GO:0000166,GO:0016607,GO:0035150	N	0	OVOC10683	100	0	845	tr|A8Q532|A8Q532_BRUMA	93.05	0	747	nDi.2.2.2.t00215-RA	93.72	0	748	nLs.2.1.2.t00092-RA	94.5	0	601							2												6			3	3	2
nOo.2.0.1.t01667	cre-ssu-2 protein	GO:0045454	N	0	OVOC4558	97.6	0	771	tr|A8Q1M0|A8Q1M0_BRUMA	91.03	0	707	nDi.2.2.2.t00815-RA	93.75	0	706	nLs.2.1.2.t03315-RA	87.53	0	684
nOo.2.0.1.t01668	pi-plc x domain-containing protein 2-like	GO:0009653,GO:0008081,GO:0048513,GO:0005488,GO:0048869,GO:0006629	N	0	OVOC4559	100	0	657	tr|A8Q1L8|A8Q1L8_BRUMA	70.94	4e-162	468	nDi.2.2.2.t00816-RA	78.68	0	534	nLs.2.1.2.t03314-RA	69.16	8e-158	458
nOo.2.0.1.t01669	trna pseudouridine synthase d	GO:0003723,GO:0009982,GO:0001522	N	0	OVOC4561	100	0	1078	tr|A8Q1L5|A8Q1L5_BRUMA	79.1	0	871	nDi.2.2.2.t00818-RA	86.28	0	783	nLs.2.1.2.t03312-RA	79.89	0	872																			2
nOo.2.0.1.t01670	no description		N	0	OVOC5774	51.36	2e-59	195	#N/A	#N/A	#N/A	#N/A	#N/A	#N/A	#N/A	#N/A	#N/A	#N/A	#N/A	#N/A
nOo.2.0.1.t01671	alix (apoptosis-linked gene 2 interacting protein x) homolog family member (alx-1)	GO:0016323,GO:0031410,GO:0008022,GO:0042176,GO:0033365,GO:0005771,GO:0005112,GO:0007032,GO:0032456,GO:0055037	N	0	OVOC1174	97.48	0	1732	tr|A8QBH6|A8QBH6_BRUMA	87.35	0	1531	nDi.2.2.2.t04862-RA	89.78	0	1561	nLs.2.1.2.t06847-RA	84.1	0	1107	7		1		4	7	7	1			7								10	1		16	1	10
nOo.2.0.1.t01672	no description		N	0	OVOC1175	98.19	0	2399	tr|A8QBH8|A8QBH8_BRUMA	90.49	0	1643	nDi.2.2.2.t04863-RA	95.3	0	1251	nLs.2.1.2.t03200-RA	84.27	0	2051																			11		4	3	2	2
nOo.2.0.1.t01673	mitogen-activated protein kinase kinase kinase 12	GO:0005524,GO:0043025,GO:0004713,GO:0004674,GO:0008022,GO:0045202,GO:0002119,GO:0050807,GO:0000186	N	0	OVOC1176	98.75	0	1918	tr|A8QBI0|A8QBI0_BRUMA	71.69	0	1258	nDi.2.2.2.t04865-RA	83.44	0	1661	nLs.2.1.2.t03201-RA	74.33	0	1412
nOo.2.0.1.t01674	phosphate transporter family protein	GO:0016020,GO:0006817,GO:0040027,GO:0005315,GO:0040035,GO:0009792	N	8	OVOC5790	96.04	0	959	tr|A8PV19|A8PV19_BRUMA	88.76	0	919	nDi.2.2.2.t01225-RA	84.22	0	913	nLs.2.1.2.t03724-RA	83.58	0	850
nOo.2.0.1.t01675	zinc transporter zip13	GO:0016020,GO:0055085,GO:0046873,GO:0030001	Y	5	OVOC5789	100	0	605	tr|A8PV17|A8PV17_BRUMA	83.28	0	568	nDi.2.2.2.t01223-RA	86.05	0	591	nLs.2.1.2.t03725-RA	81.59	0	525
nOo.2.0.1.t01676	mps one binder kinase activator-like 2b-like	GO:0016310,GO:0046872,GO:0005515,GO:0016301	N	0	OVOC5788	100	2e-165	458	tr|A8PV15|A8PV15_BRUMA	95.48	2e-141	397	nDi.2.2.2.t01221-RA	96.06	7e-148	413	nLs.2.1.2.t03726-RA	96.98	5e-146	411
nOo.2.0.1.t01677	rap guanine nucleotide exchange factor 1	GO:0005622,GO:0005085,GO:0051056	N	0	OVOC5787	98.85	0	1352	tr|A8PV13|A8PV13_BRUMA	79.3	0	1094	nDi.2.2.2.t01220-RA	82.34	0	1174	nLs.2.1.2.t03727-RA	76.9	0	1057							1
nOo.2.0.1.t01678	guanine nucleotide-releasing factor 2-like	GO:0005622,GO:0005085,GO:0051056	N	0	OVOC5787	100	5e-81	258	tr|A8PV13|A8PV13_BRUMA	96.89	1e-110	339	nDi.2.2.2.t01220-RA	94.7	1e-85	273	nLs.2.1.2.t03728-RA	95.6	6e-113	321
nOo.2.0.1.t01679	no description		N	5	OVOC5785	88.38	0	659	tr|A8PV10|A8PV10_BRUMA	78.67	6e-176	501	nDi.2.2.2.t01219-RA	79.93	4e-168	481	nLs.2.1.2.t03729-RA	78.11	9e-171	489
nOo.2.0.1.t01680	trehalase	GO:0004555,GO:0005991	Y	1	OVOC5769	99.85	0	1348	tr|A8PUX9|A8PUX9_BRUMA	84.18	0	1127	nDi.2.2.2.t01203-RA	81.75	0	1174	nLs.2.1.2.t03705-RA	78.65	0	1082
nOo.2.0.1.t01681	pan domain-containing protein	GO:0048477,GO:0009792,GO:0006915,GO:0018996,GO:0040011,GO:0016021,GO:0040007,GO:0002119	Y	2	OVOC5770	99.87	0	1540	tr|A8PUY2|A8PUY2_BRUMA	94.38	0	1415	nDi.2.2.2.t01206-RA	97.79	0	1448	nLs.2.1.2.t03707-RA	95.02	0	1424													6	1		1		1	24	12	5	15	17	16
[truncated: 12,343 more rows]
[truncated: 5 more columns]

## Sheet: wOo ID
		wOo unique peptides			AF			AM						vL3						iuMf						NF
ID	Name	AF AEX	AF geLCMS	Af insol	AF sol 1	AF sol 2	AF sol 3	Am AEX	Am geLCMS	AM insoluble	AM sol 1	AM sol 2	Am sol 3	L3 AEX	L3 geLCMS	L3 insoluble	L3 sol 2	L3 sol 3	L3sol 1	Mf AEX	Mf geLCMS	Mf insoluble	Mf sol 1	Mf sol 2	Mf sol 3	NF1	NF2	NF3	NF4	NF5	Peptides ≥2
I7IA82	Putative translaldolase	3						1																							1
[truncated: 134 more rows]
