# Supplementary material for: Stage-specific Proteomes from Onchocerca ochengi, Sister Species of the Human River Blindness Parasite, Uncover Adaptations to a Nodular Lifestyle
Source: Mol Cell Proteomics. 2016 May 25;15(8):2554–75. doi: 10.1074/mcp.M115.055640 (PMC4974336; doi:10.1074/mcp.M115.055640)
Supplement: Supplemental Data [file 10.1074_M115.055640_mcp.M115.055640-3.xlsx]

## Sheet: Oo Venn
	Stage	number of IDs			Stage	total	ID	Description
	AF	2346			AF AM NF iuMf vL3	149	OVOC5965	malate dehydrogenase
	AM	2615					nOo.2.0.1.t08409	adss-prov protein
	NF	344					nOo.2.0.1.t06771	nucleoredoxin-like protein 2
	iuMf	3167					nOo.2.0.1.t04320	phosphoglycerate kinase
	vL3	1051					nOo.2.0.1.t07922	rpt-2 protein
	Overall number of IDs	4152					OVOC12085	small heat shock protein ov25-1
							OVOC9329	heat shock protein 6no description
							nOo.2.0.1.t02770	l-lactate dehydrogenase
							nOo.2.0.1.t08982	no description
							OVOC9327	transthyretin-like protein partial
							nOo.2.0.1.t00893	no description
							nOo.2.0.1.t11807	filarial antigen av33
							nOo.2.0.1.t11149	globin family protein
							nOo.2.0.1.t09064	glutathione s-transferase 1
							OVOC10002	s-methyl-5 -thioadenosine phosphorylase mtap
							OVOC4612	no description
							OVOC11516	superoxide dismutase
							nOo.2.0.1.t09027	heat shock protein 60
							nOo.2.0.1.t10925	major sperm protein
							OVOC8134	actin
							nOo.2.0.1.t05250	gtp-binding nuclear protein ran
							nOo.2.0.1.t00814	heat shock 70kda protein 5
							nOo.2.0.1.t06483	g2f domain containing protein
							nOo.2.0.1.t07243	hypothetical protein Bm1_50630 [Brugia malayi]
							nOo.2.0.1.t11061	no description
							nOo.2.0.1.t00714	fatty acid retinoid binding protein precursor
							nOo.2.0.1.t06889	malate dehydrogenase
							nOo.2.0.1.t05529	aspartic protease sp-2
							OVOC1190	no description
							nOo.2.0.1.t01865	40s ribosomal protein s26
							nOo.2.0.1.t08778	thioredoxin peroxidase
							nOo.2.0.1.t07329	fructose-bisphosphate aldolase 1
							OVOC7928	small subunit ribosomal protein 14
							nOo.2.0.1.t01036	malate dehydrogenase
							nOo.2.0.1.t06821	no description
							nOo.2.0.1.t01794	triosephosphate isomerase
							nOo.2.0.1.t03230	fatty acid-binding protein
							nOo.2.0.1.t06000	6-phosphogluconate decarboxylating
							OVOC3665	laminin gamma 1 chain
							OVOC10608	heat shock protein 7no description
							nOo.2.0.1.t03548	solute carrier family 2
							OVOC10476	serine carboxypeptidase
							nOo.2.0.1.t11017	glyceraldehyde-3-phosphate dehydrogenase
							OVOC2551	cleavage and polyadenylation specificity factor subunit 2
							OVOC4952	protein disulfide isomerase
							nOo.2.0.1.t02341	laminin subunit alpha-1-like
							nOo.2.0.1.t08903	aldo keto reductase family protein
							nOo.2.0.1.t08016	calmodulin
							nOo.2.0.1.t07086	histone
							OVOC9855	galactoside-binding lectin family protein
							nOo.2.0.1.t04669	glutathione reductase
							nOo.2.0.1.t07369	hypothetical protein [Brugia malayi]
							nOo.2.0.1.t12003	ttr-45 protein
							nOo.2.0.1.t06017	voltage-dependent anion channel 2
							nOo.2.0.1.t10091	aspartic protease sp-2
							nOo.2.0.1.t03272	saposin-like type region 1 family protein
							OVOC9161	no description
							OVOC7706	adenine nucleotide translocator family member (ant- )
							nOo.2.0.1.t12850	histone -like
							nOo.2.0.1.t01154	dj-1 family protein
							nOo.2.0.1.t00516	peptidyl-prolyl cis-trans isomerase b precursor
							nOo.2.0.1.t04744	ras-related protein rab-11b
							nOo.2.0.1.t08006	ttr-51 protein
							OVOC12744	s-methyl-5 -thioadenosine phosphorylase mtap
							nOo.2.0.1.t02511	domon domain-containing protein
							nOo.2.0.1.t07986	ras-related protein rab-2a-like
							nOo.2.0.1.t02293	immunoglobulin i-set domain-containing protein
							nOo.2.0.1.t08919	superoxide dismutase
							nOo.2.0.1.t01709	g2f domain containing protein
							nOo.2.0.1.t10718	galactoside-binding lectin family protein
							OVOC11812	citrate synthase
							nOo.2.0.1.t12516	transthyretin-like protein partial
							nOo.2.0.1.t00341	glutathione transferase
							nOo.2.0.1.t03680	glutaredoxin family protein
							OVOC11956	calponin-like protein
							nOo.2.0.1.t03792	independent phosphoglycerate mutase isoform 2
							OVOC6097	glycogen phosphorylase
							nOo.2.0.1.t08155	aspartate ammonia lyase
							OVOC10239	tubulin beta-1 chain
							nOo.2.0.1.t02756	heat shock protein 70
							nOo.2.0.1.t08110	nucleoredoxin-like protein 2
							nOo.2.0.1.t10256	no description
							OVOC9748	von willebrand factor type d domain protein
							OVOC11845	alpha-2-macroglobulin family n-terminal region containing protein
							nOo.2.0.1.t07559	enolase
							OVOC2277	cre-hsp- protein
							nOo.2.0.1.t03235	glucose-6-phosphate dehydrogenase
							nOo.2.0.1.t04015	transketolase
							nOo.2.0.1.t11901	transthyretin-like protein partial
							nOo.2.0.1.t00238	von willebrand factor type d domain protein
							nOo.2.0.1.t03984	transthyretin-like protein 5
							nOo.2.0.1.t06926	transthyretin-like protein 46
							nOo.2.0.1.t00810	ctsf protein
							nOo.2.0.1.t10185	glucose-6-phosphate isomerase
							nOo.2.0.1.t07613	tpa_inf: eukaryotic translation elongation factor 1a
							OVOC9697	26s protease regulatory subunit s1no descriptionb
							OVOC6875	palmitoyl-protein thioesterase 1
							OVOC7453	cysteine protease inhibitor
							nOo.2.0.1.t03789	ilin (drosophila ecm protein) homolog family member (ppn-1)
							nOo.2.0.1.t03395	unidentified vitellogenin-linked transcript family member (uvt-5)
							nOo.2.0.1.t07675	uncoordinated family member (unc-52)
							nOo.2.0.1.t00340	peroxiredoxin 6
							nOo.2.0.1.t04671	oxidoreductase
							OVOC336	talin- partial
							nOo.2.0.1.t10285	thioredoxin peroxidase
							OVOC9601	annexin a7
							OVOC10256	pyruvate dehydrogenase e1 component subunit alpha type ii
							OVOC9325	transthyretin-like protein partial
							nOo.2.0.1.t09548	transthyretin-like protein 5
							OVOC3048	lysosomal alpha-mannosidase
							nOo.2.0.1.t05396	no description
							nOo.2.0.1.t03570	60s acidic ribosomal protein p0
							nOo.2.0.1.t05074	heat shock protein 90
							nOo.2.0.1.t07533	adenylate kinase 1
							OVOC8037	phosphoenolpyruvate carboxykinase
							nOo.2.0.1.t02767	14-3-3 zeta;Ontology_term
							OVOC3047	no description
							nOo.2.0.1.t04471	galectin
							nOo.2.0.1.t03560	inorganic pyrophosphatase
							OVOC10067	uncoordinated family member (unc-52)
							nOo.2.0.1.t06315	hla-b associated transcript 1
							OVOC8391	immunoglobulin i-set domain containing protein
							OVOC4792	alpha 1c
							nOo.2.0.1.t01003	26s proteasome non-atpase regulatory subunit 7
							nOo.2.0.1.t05936	t-complex protein 1 subunit epsilon
							OVOC7893	histone h2b
							nOo.2.0.1.t02187	filamin abp280 repeat family protein
							nOo.2.0.1.t09341	transaldolase
							OVOC1512	phosphoglucose isomerase
							nOo.2.0.1.t01384	immunoglobulin i-set domain containing protein
							nOo.2.0.1.t03308	cyanate lyase
							OVOC3942	rab gdp dissociation inhibitor alpha
							nOo.2.0.1.t02336	atp synthase subunit mitochondrial
							nOo.2.0.1.t09577	macrophage migration inhibitory factor
							nOo.2.0.1.t09614	calsequestrin family protein
							nOo.2.0.1.t09391	no description
							OVOC2290	profilin family protein
							OVOC11489	glyceraldehyde-3-phosphate dehydrogenase
							nOo.2.0.1.t01536	glucose-regulated protein 94
							nOo.2.0.1.t11235	basement membrane proteoglycan
							nOo.2.0.1.t09154	cyclophilin ovcyp-2
							nOo.2.0.1.t08918	superoxide dismutase
							nOo.2.0.1.t10757	small heat shock protein
							nOo.2.0.1.t02589	nucleoside diphosphate kinase
							nOo.2.0.1.t08335	phosphoenolpyruvate carboxykinase
							nOo.2.0.1.t08101	no description
							nOo.2.0.1.t00906	no description
							OVOC3994	laminin subunit beta-1
							nOo.2.0.1.t01822	serine threonine-protein phosphatase pp1-beta catalytic subunit
					AF AM iuMf vL3	688	nOo.2.0.1.t05666	no description
							nOo.2.0.1.t03071	calcium-transporting atpase sarcoplasmic endoplasmic reticulum type
							nOo.2.0.1.t08834	lipoma preferred partner lpp
							OVOC10592	sigma non-opioid intracellular receptor 1
							OVOC6851	peptidase family m1 containing protein
							nOo.2.0.1.t11523	coatomer subunit alpha
							nOo.2.0.1.t07420	stomatin-like protein 2
							nOo.2.0.1.t08567	cuticlin 1
							nOo.2.0.1.t04098	tim10 ddp family zinc finger containing protein
							nOo.2.0.1.t01805	dnaj homolog subfamily a member 2-like
							nOo.2.0.1.t05677	large subunit ribosomal protein 34
							OVOC5064	glucose-regulated protein 94
							nOo.2.0.1.t02560	transmembrane emp24 domain trafficking protein 2
							nOo.2.0.1.t03172	signal peptidase complex subunit 3
							nOo.2.0.1.t06093	fatty acid-binding protein
							nOo.2.0.1.t09016	coenzyme q6 homolog
							nOo.2.0.1.t03995	no description
							nOo.2.0.1.t04451	lim domain and actin-binding protein 1
							OVOC6877	stress-7no description mitochondrial
							nOo.2.0.1.t12265	large subunit ribosomal protein 32
							nOo.2.0.1.t00488	no description
							nOo.2.0.1.t04749	insulin-degrading enzyme
							nOo.2.0.1.t06073	vacuolar atp synthase subunit ac39
							nOo.2.0.1.t01507	enhancer of mrna-decapping protein 4
							nOo.2.0.1.t02086	40s ribosomal protein sa
							nOo.2.0.1.t06004	no description
							nOo.2.0.1.t08288	aminopeptidase in chromosome iii
							nOo.2.0.1.t06762	ubiquitin-conjugating enzyme e2 l3-like
							OVOC930	troponin c
							nOo.2.0.1.t00031	uncoordinated family member (unc-22)
							nOo.2.0.1.t03526	amp-binding enzyme family protein
							nOo.2.0.1.t00587	actin-depolymerizing factor 1
							nOo.2.0.1.t08063	no description
							nOo.2.0.1.t01031	hypoxia up-regulated protein 1
							OVOC8693	26s proteasome non-atpase regulatory subunit 11
							nOo.2.0.1.t03914	60s ribosomal protein l22
							nOo.2.0.1.t01490	cdc37
							nOo.2.0.1.t01972	variable abnormal morphology family member (vab-10)
							nOo.2.0.1.t01343	retinoblastoma binding protein 4
							nOo.2.0.1.t02064	cgmp-dependent protein kinase egl-4
							nOo.2.0.1.t00891	coatomer subunit beta -like
							nOo.2.0.1.t03125	threonyl-trna synthetase
							nOo.2.0.1.t09561	bag family molecular chaperone regulator 2
							nOo.2.0.1.t03776	dolichyl-diphosphooligosaccharide--protein glycosyltransferase 48 kda subunit precursor
							OVOC4051	29kda protein from anisakis simplex
							nOo.2.0.1.t05949	piwi domain-containing protein
							nOo.2.0.1.t00498	atlastin
							OVOC631	hnrpc-prov protein
							nOo.2.0.1.t09761	tropomyosin
							nOo.2.0.1.t09618	60s acidic ribosomal protein
							nOo.2.0.1.t06052	4-aminobutyrate aminotransferase
							nOo.2.0.1.t10455	carbonic anhydrase 3
							nOo.2.0.1.t05440	proteasome ( macropain) 26s non- 2
							nOo.2.0.1.t02846	mitochondrial import receptor subunit tom40
							nOo.2.0.1.t05230	thymidylate kinase
							nOo.2.0.1.t09393	26s protease regulatory subunit 6a
							nOo.2.0.1.t03948	calreticulin family protein
							nOo.2.0.1.t04279	isocitrate dehydrogenase
							nOo.2.0.1.t04010	ferm domain ( -ezrin-radixin-moesin) family member (frm-1)
							nOo.2.0.1.t05433	small nuclear ribonucleoprotein-associated protein b
							nOo.2.0.1.t07131	cuticle collagen 34
							nOo.2.0.1.t10162	ribosomal protein l27
							nOo.2.0.1.t01249	protein kinase c substrate 80k-h
							nOo.2.0.1.t01858	peptidase family m1 containing protein
							OVOC4430	ao13 ankyrin
							nOo.2.0.1.t05908	arginyl-trna cytoplasmic
							nOo.2.0.1.t08551	dna-directed rna polymerase ii subunit rpb7
							nOo.2.0.1.t07596	succinate-semialdehyde mitochondrial-like
							nOo.2.0.1.t07410	hexokinase hkdc1
							nOo.2.0.1.t11524	succinyl- ligase
							OVOC1979	succinyl- ligase
							OVOC3523	ribophorin ii
							nOo.2.0.1.t00580	60s ribosomal protein l18a
							nOo.2.0.1.t12940	tb2 hva22 family protein
							OVOC4296	vinculin
							nOo.2.0.1.t00977	peptidyl-prolyl cis-trans isomerase fkbp4-like
							nOo.2.0.1.t05421	ribosomal protein l11
							nOo.2.0.1.t10632	no description
							nOo.2.0.1.t07045	guanine nucleotide-binding protein g subunit alpha
							nOo.2.0.1.t08736	no description
							nOo.2.0.1.t03846	chloride intracellular channel exc-4
							nOo.2.0.1.t05900	eukaryotic translation initiation factor 3 subunit l
							nOo.2.0.1.t07667	26s protease regulatory subunit 8
							OVOC3356	no description
							nOo.2.0.1.t06087	myosin heavy chain
							nOo.2.0.1.t06362	large subunit ribosomal protein 14
							nOo.2.0.1.t11533	cuticle collagen
							nOo.2.0.1.t04640	peptidyl-prolyl cis-trans isomerase 5
							OVOC2592	profilin
							OVOC3029	heterogeneous nuclear ribonucleoprotein f
							OVOC4033	plasma membrane calcium-transporting atpase 3
							nOo.2.0.1.t10546	serine threonine-protein phosphatase pp1-beta
							nOo.2.0.1.t08068	chaperonin containing subunit 4
							nOo.2.0.1.t05410	atp synthase gamma mitochondrial
							nOo.2.0.1.t08552	ribosomal protein s15a
							nOo.2.0.1.t02047	20s proteasome alpha5 subunit
							nOo.2.0.1.t01994	archain 1
							nOo.2.0.1.t08249	eukaryotic peptide chain release factor gtp-binding subunit erf3a
							nOo.2.0.1.t03805	probable signal peptidase complex subunit 2
							nOo.2.0.1.t02991	lim and sh3 domain protein
							nOo.2.0.1.t12642	cuticle collagen
							nOo.2.0.1.t04769	60s ribosomal protein l18
							nOo.2.0.1.t12734	seryl-trna synthetase
							nOo.2.0.1.t04558	survival motor neuron protein
							OVOC589	pyruvate kinase
							nOo.2.0.1.t03655	wgr domain containing protein
							nOo.2.0.1.t05434	gtp-binding protein
							nOo.2.0.1.t02647	nadh dehydrogenase
							nOo.2.0.1.t00725	gmp reductase
							OVOC4438	selenium donor protein
							nOo.2.0.1.t05229	mitochondrial atp synthase f chain
							nOo.2.0.1.t04523	glutamine-oxaloacetic transaminase
							nOo.2.0.1.t02914	p25-alpha family protein
							nOo.2.0.1.t00560	transmembrane emp24 domain-containing protein 10 precursor
							nOo.2.0.1.t00627	small subunit ribosomal protein 25
							nOo.2.0.1.t08019	ribosomal protein s13
							nOo.2.0.1.t00063	large subunit ribosomal protein 6
							OVOC11847	no description
							nOo.2.0.1.t08257	coatomer subunit epsilon
							nOo.2.0.1.t05080	phosphopantetheine attachment site family protein
							OVOC9960	4-hydroxybutyrate -transferase
							nOo.2.0.1.t07788	nucleoredoxin-like protein 2
							OVOC12065	hypothetical protein LOAG_no description9no description76 [Loa loa]
							nOo.2.0.1.t10854	ubiquitin-like modifier-activating enzyme 1
							nOo.2.0.1.t00998	isocitrate dehydrogenase
							nOo.2.0.1.t02432	ankyrin-related unc-44
							OVOC7179	ke (drosophila actin-binding) homolog family member (ketn-1)
							nOo.2.0.1.t07711	leukocyte cell-derived chemotaxin 2
							nOo.2.0.1.t12331	no description
							nOo.2.0.1.t00178	translocon-associated protein subunit delta precursor
							nOo.2.0.1.t07344	surfeit locus protein 4
							nOo.2.0.1.t00736	sodium-driven chloride bicarbonate exchanger
							OVOC6603	ras-related protein orab-1
							nOo.2.0.1.t00452	apolipoprotein a-i-binding
							OVOC11488	glyceraldehyde-3-phosphate dehydrogenase
							nOo.2.0.1.t01682	guanine nucleotide-binding protein g subunit alpha-1
							OVOC9264	myosin light polypeptide 1
							nOo.2.0.1.t05796	btb poz domain-containing protein kctd3
							nOo.2.0.1.t01086	6-phosphogluconolactonase
							nOo.2.0.1.t04870	nematode cuticle collagen domain-containing protein
							nOo.2.0.1.t04986	tropomyosin
							nOo.2.0.1.t04248	no description
							OVOC11208	major intrinsic protein
							nOo.2.0.1.t07962	no description
							OVOC1578	electron-transfer- alpha polypeptide
							nOo.2.0.1.t07871	hypothetical protein Bm1_55030 [Brugia malayi]
							nOo.2.0.1.t03428	troponin family protein
							nOo.2.0.1.t03380	large subunit ribosomal protein 2
							nOo.2.0.1.t08821	nematode cuticle collagen n-terminal domain containing protein
							nOo.2.0.1.t02060	nuclear protein localization protein 4 homolog
							nOo.2.0.1.t02525	small nuclear ribonucleoprotein e
							nOo.2.0.1.t05998	melibiase family protein
							OVOC3721	ras-related protein rab-6b
							nOo.2.0.1.t03242	uncoordinated family member (unc-87)
							nOo.2.0.1.t03295	s-phase kinase-associated protein 1
							nOo.2.0.1.t03613	glutamate--cysteine ligase regulatory subunit
							nOo.2.0.1.t02226	h+ lysosomal accessory protein 1
							nOo.2.0.1.t03795	ssdna and rna-binding protein
							nOo.2.0.1.t03307	ef hand family protein
							OVOC337	Hypothetical protein CBG12578 [Caenorhabditis briggsae]
							OVOC5700	heat shock protein
							nOo.2.0.1.t07601	copg2 protein
							nOo.2.0.1.t04805	ribose 5-phosphate isomerase a
							nOo.2.0.1.t02371	ke (drosophila actin-binding) homolog family member (ketn-1)
							nOo.2.0.1.t05802	member ras oncogene family
							nOo.2.0.1.t10126	large subunit ribosomal protein 27a
							OVOC1679	paramyosin
							OVOC2506	4no descriptions ribosomal protein s16
							nOo.2.0.1.t03122	40s ribosomal protein s2
							OVOC2424	egf-like domain containing protein
							nOo.2.0.1.t08104	glutathione peroxidase
							nOo.2.0.1.t00635	nsfl1 cofactor p47
							OVOC430	4no descriptions ribosomal protein s12
							nOo.2.0.1.t02569	elongation factor 1-beta
							nOo.2.0.1.t00010	myosin heavy chain
							nOo.2.0.1.t05189	proliferation-associated protein 2g4-like
							nOo.2.0.1.t03974	nadh dehydrogenase 1 beta subcomplex subunit 7
							OVOC7008	saccharopine partial
							nOo.2.0.1.t02956	trimeric intracellular cation channel type b
							nOo.2.0.1.t00339	heterogeneous nuclear ribonucleoprotein a1
							nOo.2.0.1.t00845	initiation factor 4g family member (ifg-1)
							OVOC7557	no description
							OVOC11365	bifunctional aminoacyl-trna synthetase
							OVOC7159	ubiquitin-like modifier-activating enzyme 1
							OVOC5072	cre-pat-6 protein
							nOo.2.0.1.t02630	lysyl-trna synthetase
							nOo.2.0.1.t10585	gln-2 protein
							nOo.2.0.1.t02155	thioredoxin peroxidase 1
							nOo.2.0.1.t00709	60s ribosomal protein l7a
							OVOC11271	exostosin family protein
							nOo.2.0.1.t06887	40s ribosomal protein s9
							OVOC9225	no description
							nOo.2.0.1.t02369	nuclease domain-containing protein 1
							nOo.2.0.1.t11063	basement membrane proteoglycan
							nOo.2.0.1.t03258	vacuolar atp synthase 16 kda proteolipid subunit
							nOo.2.0.1.t10713	saccharopine partial
							nOo.2.0.1.t01559	nucleosome assembly protein 1
							nOo.2.0.1.t00431	collagen alpha-2 chain
							nOo.2.0.1.t00759	uncoordinated family member (unc-43)
							nOo.2.0.1.t01591	eukaryotic initiation factor 4a
							nOo.2.0.1.t08085	26s proteasome non-atpase regulatory subunit 12
							nOo.2.0.1.t04226	mitochondrial dicarboxylate carrier-like
							OVOC10654	no description
							nOo.2.0.1.t01537	signal peptide peptidase
							nOo.2.0.1.t06074	40s ribosomal protein s15
							OVOC1353	cleavage and polyadenylation specificity factor subunit 5
							nOo.2.0.1.t10602	ribosomal protein l3
							OVOC11251	protein farnesyltransferase geranylgeranyltransferase type-1 subunit alpha
							nOo.2.0.1.t02544	complement component 1 q subcomponent-binding mitochondrial
							nOo.2.0.1.t01819	40s ribosomal protein s10
							nOo.2.0.1.t02117	small nuclear ribonucleoprotein g
							nOo.2.0.1.t01307	moesin ezrin radixin
							nOo.2.0.1.t03625	proteasome subunit beta type 3
							OVOC12400	adipocyte plasma membrane-associated protein
							OVOC3290	beta-hexosaminidase subunit beta
							nOo.2.0.1.t07705	glit-1
							nOo.2.0.1.t01380	v-type proton atpase catalytic subunit a
							nOo.2.0.1.t02330	rna-binding protein squid
							nOo.2.0.1.t07374	glutamine synthetase
							OVOC7804	integrin beta-ps
							OVOC312	low-density lipoprotein receptor-related protein
							nOo.2.0.1.t02685	importin subunit alpha-4
							nOo.2.0.1.t07098	protein isoform a
							nOo.2.0.1.t05162	serine threonine-protein phosphatase 2a catalytic subunit alpha isoform
							nOo.2.0.1.t08824	cytochrome c oxidase subunit va
							nOo.2.0.1.t03842	lim protein
							OVOC12688	no description
							nOo.2.0.1.t04889	major facilitator superfamily protein
							nOo.2.0.1.t00557	no description
							nOo.2.0.1.t06869	no description
							OVOC12310	serine protease inhibitor 1
							nOo.2.0.1.t00931	phosphoglucomutase 1
							nOo.2.0.1.t02276	ras-like gtp-binding protein
							nOo.2.0.1.t02688	coatomer subunit zeta-1-like isoform 2
							nOo.2.0.1.t11950	myosin heavy chain
							OVOC4431	uncoordinated family member (unc-44)
							nOo.2.0.1.t04833	no description
							nOo.2.0.1.t06142	pyruvate dehydrogenase e1 component subunit alpha type ii
							OVOC9277	heat shock protein 75 mitochondrial-like
							OVOC12633	cytochrome c oxidase subunit i
							nOo.2.0.1.t00940	integrin-linked kinase
							nOo.2.0.1.t04056	mitochondrial-processing peptidase subunit alpha
							nOo.2.0.1.t09083	no description
							nOo.2.0.1.t03393	isoform cra_a
							nOo.2.0.1.t01553	uncoordinated family member (unc-89)
							nOo.2.0.1.t04113	kinesin heavy chain
							OVOC3267	large subunit ribosomal protein 28
							nOo.2.0.1.t03031	ubiquinol-cytochrome c reductase complex 14kd subunit
							nOo.2.0.1.t04712	no description
							nOo.2.0.1.t02665	cre-pcp-5 protein
							nOo.2.0.1.t09439	phosphatidylinositol transfer protein alpha isoform
							nOo.2.0.1.t05662	small subunit ribosomal protein 1
							nOo.2.0.1.t02860	kh domain containing protein
							OVOC6041	insulin-degrading enzyme
							nOo.2.0.1.t01948	v-atpase subunit c family protein
							nOo.2.0.1.t01893	no description
							nOo.2.0.1.t03822	lipocalin cytosolic fatty-acid binding protein family protein
							OVOC11613	227 kda spindle- and centromere-associated protein
							nOo.2.0.1.t07746	tia-1 homologue
							nOo.2.0.1.t01735	protein disulfide-isomerase a3
							nOo.2.0.1.t03705	microtubule-associated protein rp eb family member 3
							nOo.2.0.1.t02100	glycyl-trna synthetase
							nOo.2.0.1.t00189	conserved oligomeric golgi complex subunit 3
							nOo.2.0.1.t03569	translationally controlled tumor protein
							nOo.2.0.1.t11738	xaa-pro aminopeptidase 1
							nOo.2.0.1.t00280	atp synthase b
							nOo.2.0.1.t02082	26s proteasome non-atpase regulatory subunit 6
							nOo.2.0.1.t04502	small subunit ribosomal protein 27
							nOo.2.0.1.t03490	hypothetical protein [Brugia malayi]
							nOo.2.0.1.t01563	nonmuscle myosin essential light chain
							OVOC10503	uv excision repair protein rad23 containing protein
							nOo.2.0.1.t11201	no description
							OVOC5550	227 kda spindle- and centromere-associated protein
							nOo.2.0.1.t02501	ras suppressor protein 1
							nOo.2.0.1.t01395	spectrin alpha chain
							nOo.2.0.1.t01640	adp-ribosylation factor 3
							nOo.2.0.1.t03466	short chain dehydrogenase reductase family protein
							nOo.2.0.1.t05526	elongation factor tu homologue precursor
							nOo.2.0.1.t10621	galactoside-binding lectin family protein
							nOo.2.0.1.t10176	large subunit ribosomal protein 1
							nOo.2.0.1.t05688	pyruvate dehydrogenase e1 component subunit beta
							OVOC9533	vacuolar h
							OVOC7381	no description
							nOo.2.0.1.t03388	ubiquitin family protein
							nOo.2.0.1.t02131	ras-related protein rab-5b-like
							nOo.2.0.1.t09673	eukaryotic initiation factor 4a-iii
							nOo.2.0.1.t02110	udp-glucose:glycoprotein glucosyltransferase containing protein
							OVOC5022	6no descriptions acidic ribosomal protein
							OVOC1192	tropomyosin
							OVOC1360	eukaryotic translation elongation factor
							nOo.2.0.1.t06056	proteasome subunit alpha type-4
							OVOC3737	glutamate dehydrogenase
							OVOC7884	grpe protein homolog mitochondrial-like
							nOo.2.0.1.t05829	aspartyl-trna synthetase
							nOo.2.0.1.t03658	ubiquitin carboxyl-terminal hydrolase 5
							nOo.2.0.1.t06595	aconitate mitochondrial
							nOo.2.0.1.t06607	nascent polypeptide-associated complex subunit alpha
							nOo.2.0.1.t04903	zinc-binding dehydrogenase family protein
							nOo.2.0.1.t07123	disorganized muscle protein 1
							OVOC7133	unc-112 related
							nOo.2.0.1.t09329	aminopeptidase in chromosome iii
							nOo.2.0.1.t04753	adp atp translocase
							OVOC5830	rh-related protein
							nOo.2.0.1.t07233	integrin alpha pat-2
							nOo.2.0.1.t02333	ribophorin i
							OVOC11221	glycine receptor subunit beta-like
							nOo.2.0.1.t05046	eukaryotic translation elongation factor
							nOo.2.0.1.t03453	no description
							nOo.2.0.1.t08137	protein lsm14 homolog b
							nOo.2.0.1.t01063	inner membrane protein
							nOo.2.0.1.t03280	alanyl-trna synthetase
							nOo.2.0.1.t13762	60s ribosomal protein l24
							nOo.2.0.1.t09788	40s ribosomal protein s23
							nOo.2.0.1.t02247	#NAME?
							nOo.2.0.1.t09184	coatomer subunit alpha
							nOo.2.0.1.t07268	guanylate kinase family protein
							nOo.2.0.1.t07229	regulator of microtubule dynamics protein 1
							nOo.2.0.1.t07384	l 37cc
							nOo.2.0.1.t03517	receptor expression-enhancing protein 5
							nOo.2.0.1.t12066	no description
							nOo.2.0.1.t02320	dak1 domain containing protein
							nOo.2.0.1.t04599	starch branching enzyme ii
							nOo.2.0.1.t02793	thioredoxin family protein
							nOo.2.0.1.t13571	no description
							nOo.2.0.1.t00848	vesicular integral-membrane protein vip36
							nOo.2.0.1.t06161	no description
							nOo.2.0.1.t05700	thioredoxin domain-containing protein 1
							OVOC3061	carbonic anhydrase 3
							nOo.2.0.1.t02315	protein set
							nOo.2.0.1.t00855	nol1 nop2 sun family rna methylase containing protein
							nOo.2.0.1.t10485	atp h+ mitochondrial f1 delta subunit
							OVOC7954	alpha 1c
							nOo.2.0.1.t07715	40s ribosomal protein s4
							nOo.2.0.1.t04351	60s ribosomal protein l4
							nOo.2.0.1.t02913	60s ribosomal protein l13
							nOo.2.0.1.t04881	clathrin heavy chain 1
							nOo.2.0.1.t03629	nsf attachment protein
							nOo.2.0.1.t13589	nuclear anchorage protein partial
							nOo.2.0.1.t09711	no description
							nOo.2.0.1.t09294	proteasome subunit beta type-2
							nOo.2.0.1.t08891	kh domain containing protein
							nOo.2.0.1.t07850	nadh dehydrogenase
							OVOC3014	26s proteasome non-atpase regulatory subunit 1-like isoform 1
							nOo.2.0.1.t06379	succinyl- ligase
							nOo.2.0.1.t00588	t-complex protein 1 subunit eta
							nOo.2.0.1.t01170	no description
							nOo.2.0.1.t00173	phosphate carrier mitochondrial precursor
							OVOC278	no description
							nOo.2.0.1.t07469	electron-transferring-flavoprotein dehydrogenase
							nOo.2.0.1.t02829	nematode cuticle collagen n-terminal domain containing protein
							OVOC12879	acetyl- hydrolase transferase family protein
							nOo.2.0.1.t01654	haloacid dehalogenase-like hydrolase family protein
							nOo.2.0.1.t00741	ubiquinol-cytochrome c oxidoreductase complex family member (ucr- )
							nOo.2.0.1.t13849	no description
							nOo.2.0.1.t05153	upf0183 protein c16orf70-like
							nOo.2.0.1.t00144	intermediate filament protein
							nOo.2.0.1.t00233	large subunit ribosomal protein 16
							nOo.2.0.1.t01147	actin-depolymerizing factor isoform c
							nOo.2.0.1.t01916	no description
							nOo.2.0.1.t04390	dihydrolipoyllysine-residue succinyltransferase component of 2-oxoglutarate dehydrogenase mitochondrial-like
							nOo.2.0.1.t06608	60s ribosomal protein l17
							nOo.2.0.1.t04262	hypothetical protein LOAG_07199 [Loa loa]
							nOo.2.0.1.t11116	barrier-to-autointegration factor
							nOo.2.0.1.t04752	mitochondrial carrier homolog 2
							OVOC1526	hypothetical protein LOAG_no description79no description7 [Loa loa]
							nOo.2.0.1.t09504	alpha-centractin
							nOo.2.0.1.t02593	glycogen synthase
							nOo.2.0.1.t01099	isocitrate dehydrogenase
							nOo.2.0.1.t01784	alpha isoform b
							OVOC10644	guanine nucleotide-binding protein subunit beta-1
							nOo.2.0.1.t11567	l01289 long form
							nOo.2.0.1.t01860	proteasome a-type and b-type family protein
							nOo.2.0.1.t01849	60s ribosomal protein l35
							nOo.2.0.1.t06839	synaptic glycoprotein sc2
							OVOC7492	aldo keto reductase family protein
							nOo.2.0.1.t06434	calreticulin precursor
							nOo.2.0.1.t01663	spermidine synthase
							OVOC11048	no description
							nOo.2.0.1.t00613	protein disulfide-isomerase a6
							nOo.2.0.1.t02357	protein phosphatase pp2a regulatory subunit
							nOo.2.0.1.t11420	lethal family member (let-805)
							nOo.2.0.1.t05495	protein arginine n-methyltransferase 8
							OVOC10413	protein kinase family member (kin-1)
							nOo.2.0.1.t08431	immunoglobulin i-set domain containing protein
							OVOC10326	26s protease regulatory subunit 7
							nOo.2.0.1.t03510	intermediate filament tail domain containing protein
							OVOC4994	f-actin-capping protein subunit alpha
							nOo.2.0.1.t07352	no description
							nOo.2.0.1.t06728	ubiquitin carboxyl-terminal hydrolase isozyme l5
							nOo.2.0.1.t02433	uncoordinated family member (unc-44)
							nOo.2.0.1.t11835	single-strand binding protein family protein
							OVOC3263	proteasome subunit alpha type 6
							nOo.2.0.1.t03010	sphingosine-1-phosphate lyase 1
							nOo.2.0.1.t05432	proteasome subunit alpha type 7-1
							nOo.2.0.1.t01259	proteasome subunit alpha type-3
							nOo.2.0.1.t05279	dna-binding protein hexbp
							nOo.2.0.1.t01690	nuclease-sensitive element-binding protein 1
							OVOC8702	4no descriptions ribosomal protein sa
							nOo.2.0.1.t07235	60s ribosomal protein l5
							nOo.2.0.1.t05496	60s ribosomal protein l21
							nOo.2.0.1.t02759	227 kda spindle- and centromere-associated protein
							nOo.2.0.1.t04722	eukaryotic translation initiation factor 5a-2
							nOo.2.0.1.t07091	cyclophilin ovcyp-2
							OVOC9176	integrin alpha pat-2
							nOo.2.0.1.t10919	heat shock protein 90
							nOo.2.0.1.t04830	atp synthase subunit mitochondrial-like
							nOo.2.0.1.t02716	glutaminyl-trna synthetase
							OVOC10264	galectin
							nOo.2.0.1.t00369	mitochondria bc1 complex core subunit 1
							nOo.2.0.1.t04527	uncoordinated family member (unc-11)
							nOo.2.0.1.t06470	cg16916 protein
							nOo.2.0.1.t00368	ubiquinol-cytochrome c iron-sulfur subunit family protein
							nOo.2.0.1.t02559	prolyl 4-hydroxylase
							nOo.2.0.1.t06673	no description
							OVOC7926	ribosomal protein l36
							OVOC12196	dihydrolipoamide s-acetyltransferase (e2 component of pyruvate dehydrogenase complex)
							nOo.2.0.1.t01818	nuclear transport factor 2 (ntf-2)
							nOo.2.0.1.t02930	transmembrane 9 superfamily protein member 4
							nOo.2.0.1.t03908	small subunit ribosomal protein 20
							nOo.2.0.1.t04158	sorting nexin-6
							nOo.2.0.1.t03623	coatomer subunit beta
							nOo.2.0.1.t03919	protein ergic-53
							nOo.2.0.1.t06705	programmed cell death 8
							nOo.2.0.1.t04152	glycerol-3-phosphate dehydrogenase
							OVOC11728	uncoordinated family member (unc-89)
							OVOC1743	d-aspartate oxidase
							OVOC7771	nucleoporin seh1
							OVOC970	four and a half lim domains protein 2
							nOo.2.0.1.t05335	acylamino-acid-releasing enzyme
							OVOC1494	phosphatidylinositol-4-phosphate 5- type alpha
							nOo.2.0.1.t01203	wd-repeat protein
							nOo.2.0.1.t08876	in family member (ttn-1)
							nOo.2.0.1.t05714	proteasome ( macropain) 26s non- 13
							nOo.2.0.1.t01917	myosin light polypeptide 1
							OVOC8567	coronin family member (cor-1)
							nOo.2.0.1.t03656	cathepsin z precursor
							OVOC2709	filamin abp28no description repeat family protein
							nOo.2.0.1.t04396	programmed cell death protein 6
							OVOC7745	transmembrane cell adhesion receptor mua-3
							nOo.2.0.1.t04065	cre-cdc- protein
							nOo.2.0.1.t03496	60s ribosomal protein l31
							OVOC4162	armet-like protein
							nOo.2.0.1.t00446	h4 histone protein
							nOo.2.0.1.t08071	myosin heavy chain
							OVOC7921	no description
							nOo.2.0.1.t04381	integrin beta-ps
							nOo.2.0.1.t09066	polyubiquitin precursor
							OVOC10313	alpha catalytic domain containing protein
							nOo.2.0.1.t08693	26s proteasome non-atpase regulatory subunit 14
							nOo.2.0.1.t01197	kh domain- rna- signal transduction-associated protein 2
							nOo.2.0.1.t03392	cd36 family protein
							nOo.2.0.1.t03207	2-oxoglutarate dehydrogenase
							nOo.2.0.1.t08539	autophagy-related protein 3
							nOo.2.0.1.t05187	immunoglobulin i-set domain containing protein
							nOo.2.0.1.t07206	seryl-trna synthetase
							OVOC9684	high density lipoprotein binding protein
							nOo.2.0.1.t01052	histone h2a
							OVOC10635	trehalase family protein
							OVOC1681	translocator protein
							nOo.2.0.1.t02508	trifunctional enzyme subunit mitochondrial-like
							OVOC10147	myosin heavy chain
							OVOC6597	asparaginyl-trna cytoplasmic
							nOo.2.0.1.t04072	ras-related protein rap-1b precursor
							nOo.2.0.1.t09739	cre-nkb-3 protein
							OVOC10597	cytoplasmic intermediate filament protein
							nOo.2.0.1.t04107	serine threonine-protein phosphatase 2a 56 kda regulatory subunit alpha isoform
							nOo.2.0.1.t08204	galectin family member (lec-3)
							nOo.2.0.1.t04363	synaptophysin synaptoporin family protein
							nOo.2.0.1.t02426	small nuclear ribonucleoprotein sm d3
							nOo.2.0.1.t00815	proteasome subunit alpha type-1
							nOo.2.0.1.t00397	protein transport protein sec24c
							OVOC9820	succinate dehydrogenase
							nOo.2.0.1.t10125	60s acidic ribosomal protein p1
							nOo.2.0.1.t02868	transmembrane protein 55b-like
							OVOC9475	intermediate filament protein
							nOo.2.0.1.t03435	ubiquitin fusion degradation protein 1 homolog
							nOo.2.0.1.t01992	no description
							nOo.2.0.1.t09637	leucine rich repeat family protein
							OVOC3203	adenylyl cyclase-associated protein 1
							nOo.2.0.1.t05049	camp-dependent protein kinase regulatory subunit
							OVOC5575	myosin heavy chain
							nOo.2.0.1.t09426	uncoordinated family member (unc-89)
							nOo.2.0.1.t04066	troponin t
							nOo.2.0.1.t05313	glycogen synthase kinase 3 beta
							OVOC2097	succinate dehydrogenase
							nOo.2.0.1.t10985	nuclear anchorage protein 1
							nOo.2.0.1.t06649	delta-1-pyrroline-5-carboxylate dehydrogenase
							nOo.2.0.1.t00463	proteasome a-type and b-type family protein
							nOo.2.0.1.t10646	uncoordinated family member (unc-52)
							nOo.2.0.1.t07383	eukaryotic translation initiation factor 2 subunit 1
							nOo.2.0.1.t00679	no description
							nOo.2.0.1.t03854	adp-ribosylation factor 4
							nOo.2.0.1.t04902	eukaryotic initiation factor protein
							nOo.2.0.1.t01560	proteasome subunit alpha type-2
							nOo.2.0.1.t03153	ribosomal protein l15
							nOo.2.0.1.t01011	ras-related protein rab-10
							nOo.2.0.1.t04330	uncoordinated family member (unc-87)
							nOo.2.0.1.t04430	aminopeptidase puromycin sensitive
							nOo.2.0.1.t06360	sensory axon guidance family member (sax-7)
							nOo.2.0.1.t04500	cytochrome c oxidase polypeptide iv
							nOo.2.0.1.t00425	transmembrane protein 33
							nOo.2.0.1.t04200	dnaj homolog subfamily b member 4-like
							nOo.2.0.1.t09233	protein tfg
							nOo.2.0.1.t04476	myosin regulatory light chain 1
							nOo.2.0.1.t06881	6-phosphofructokinase
							nOo.2.0.1.t11044	large subunit ribosomal protein 26
							OVOC9756	pyruvate dehydrogenase e1 component subunit beta
							nOo.2.0.1.t01539	t-complex protein 1 subunit gamma
							nOo.2.0.1.t04745	60s ribosomal protein l7
							nOo.2.0.1.t04121	no description
							nOo.2.0.1.t07785	uncoordinated family member
							OVOC1709	lno description1289 long form
							nOo.2.0.1.t01351	ribosomal protein l19
							nOo.2.0.1.t03136	eukaryotic translation initiation factor 3 subunit b
							nOo.2.0.1.t10628	hexokinase family protein
							nOo.2.0.1.t12203	low-density lipoprotein receptor domain class a containing protein
							nOo.2.0.1.t03621	no description
							nOo.2.0.1.t09632	no description
							nOo.2.0.1.t02533	mitochondrial cytochrome c1
							OVOC7098	myosin heavy chain
							nOo.2.0.1.t00571	selt selw selh selenoprotein domain containing protein
							nOo.2.0.1.t06708	mitochondrial f0 atp synthase d
							nOo.2.0.1.t07460	cre-unc-95 protein
							nOo.2.0.1.t08794	proteasome ( macropain) beta 7
							nOo.2.0.1.t11899	mitochondrial cytochrome c oxidase subunit 6b
							nOo.2.0.1.t00335	stress-induced-phosphoprotein 1
							OVOC6120	kh domain containing protein
							nOo.2.0.1.t00976	cre-ril-1 protein
							nOo.2.0.1.t00671	aldo keto reductase family protein
							nOo.2.0.1.t03034	40s ribosomal protein s3
							nOo.2.0.1.t05181	no description
							nOo.2.0.1.t07931	nucleolar protein
							nOo.2.0.1.t02755	t-complex protein 1 subunit alpha-like
							nOo.2.0.1.t01535	folliculin-interacting protein 2
							nOo.2.0.1.t08682	galectin
							nOo.2.0.1.t12014	actin
							nOo.2.0.1.t11409	basement membrane proteoglycan
							nOo.2.0.1.t00020	signal sequence receptor beta-like protein
							OVOC1576	hexokinase family protein
							nOo.2.0.1.t00126	eukaryotic translation elongation factor 1 gamma
							nOo.2.0.1.t00430	large subunit ribosomal protein 9
							nOo.2.0.1.t04469	myosin regulatory light chain 2 smooth muscle
							nOo.2.0.1.t00247	methionine aminopeptidase 2
							nOo.2.0.1.t05175	ribosomal protein l12
							nOo.2.0.1.t08163	nuclear migration protein nudc
							OVOC2861	protein disulfide-isomerase a6
							nOo.2.0.1.t09787	small subunit ribosomal protein 7
							nOo.2.0.1.t07135	manganese superoxide dismutase
							nOo.2.0.1.t00481	gtp-binding protein sar1
							nOo.2.0.1.t12568	globin family protein
							OVOC362	no description
							OVOC1303	no description
							nOo.2.0.1.t06996	no description
							nOo.2.0.1.t00801	hydroxyacylglutathione hydrolase
							nOo.2.0.1.t00292	spectrin beta chain
							nOo.2.0.1.t04112	vacuolar atp synthase proteolipid subunit
							nOo.2.0.1.t06802	vesicle-associated membrane protein 1-like
							OVOC10030	no description
							nOo.2.0.1.t06663	small nuclear ribonucleoprotein f-like
							nOo.2.0.1.t02335	6-phosphofructokinase
							nOo.2.0.1.t05212	glycosyl hydrolases family 18 protein
							nOo.2.0.1.t05223	electron transfer flavoprotein subunit beta
							nOo.2.0.1.t03693	26s proteasome non-atpase regulatory subunit nin1 mts3 family protein
							nOo.2.0.1.t04483	dihydrolipoamide dehydrogenase
							nOo.2.0.1.t06446	amylo- 6- 4-alpha-glucanotransferase isoform 1
							nOo.2.0.1.t05676	proteasome subunit beta type 2
							nOo.2.0.1.t04392	glycoprotein 25l2
							nOo.2.0.1.t12255	ubiquitin carboxyl terminal hydrolase
							nOo.2.0.1.t05621	tb2 hva22 family protein
							nOo.2.0.1.t01866	dnaj homolog subfamily a member 1
							nOo.2.0.1.t05552	adp-ribosylation factor-like protein 2
							nOo.2.0.1.t00717	gelsolin precursor
							nOo.2.0.1.t01294	probable transport protein sec61 alpha subunit
							nOo.2.0.1.t05358	receptor mediated endocytosis family member (rme-1)
							nOo.2.0.1.t13264	40s ribosomal protein s6
							OVOC10026	enolase
							nOo.2.0.1.t01198	fk506-binding protein
							nOo.2.0.1.t03413	polyribonucleotide nucleotidyltransferase 1
							OVOC11117	notchless protein homolog 1
							nOo.2.0.1.t00917	apb-1 protein
							nOo.2.0.1.t04462	inositol monophosphatase 1-like
							nOo.2.0.1.t13383	hypoxia up-regulated protein 1
							nOo.2.0.1.t00422	no description
							nOo.2.0.1.t07343	galactoside-binding lectin family protein
							nOo.2.0.1.t04831	heterogeneous nuclear ribonucleoprotein q
							OVOC1887	prolyl endopeptidase
							nOo.2.0.1.t06380	ras-related protein rab-7a
							nOo.2.0.1.t00626	sec23 protein
							nOo.2.0.1.t01441	large subunit ribosomal protein 23
							nOo.2.0.1.t01501	40s ribosomal protein s11
							nOo.2.0.1.t12013	actin
							nOo.2.0.1.t02739	atp-dependent rna helicase an3
							nOo.2.0.1.t07839	40s ribosomal protein s19s
							nOo.2.0.1.t10367	ran-binding protein 9
							nOo.2.0.1.t10193	paramyosin
							nOo.2.0.1.t02144	v-type proton atpase subunit brain isoform
							nOo.2.0.1.t00919	protein isoform a
							nOo.2.0.1.t06699	no description
							nOo.2.0.1.t02278	cholinephosphate cytidylyl transferase b2
							nOo.2.0.1.t02011	histone-arginine methyltransferase carm1
							nOo.2.0.1.t01620	afg3-like protein 2-like
							nOo.2.0.1.t09440	dynein light chain cytoplasmic
							OVOC11368	t-complex protein 1 subunit beta-like
							nOo.2.0.1.t01111	tpr domain containing protein
							nOo.2.0.1.t09313	proteasome beta 4 subunit
							nOo.2.0.1.t10389	40s ribosomal protein s8
							nOo.2.0.1.t02712	succinate dehydrogenase cytochrome b560 subunit
							nOo.2.0.1.t09140	leucine rich repeat family protein
							nOo.2.0.1.t02878	cuticle collagen 13
							nOo.2.0.1.t06808	member ras oncogene family
							OVOC5360	wd-repeat protein
							nOo.2.0.1.t06484	ubiquitin family protein
							nOo.2.0.1.t00730	large subunit ribosomal protein 30
							nOo.2.0.1.t06029	no description
							nOo.2.0.1.t05576	calpain clp-1
							nOo.2.0.1.t08400	hypothetical protein LOAG_05424 [Loa loa]
							nOo.2.0.1.t02256	t-complex protein 1 subunit zeta
							OVOC9894	arp1 actin-related protein 1 homolog centractin alpha
							OVOC4663	ubiquitin carboxyl-terminal hydrolase 7
							nOo.2.0.1.t02050	ribonuclease h1
							OVOC4166	hexokinase hkdc1
							nOo.2.0.1.t03503	small subunit ribosomal protein 21
							nOo.2.0.1.t11827	calmodulin
							nOo.2.0.1.t10635	vacuolar protein sorting-associated protein 29
							nOo.2.0.1.t00925	general vesicular transport factor p115
							nOo.2.0.1.t05443	utp--glucose-1-phosphate uridylyltransferase
							OVOC727	6no descriptions acidic ribosomal protein p2
							nOo.2.0.1.t04550	integrin alpha-ps1
							OVOC82	protein disulfide-isomerase a3
							nOo.2.0.1.t02267	t-complex protein 1 theta subunit
							nOo.2.0.1.t10218	ubiquitin carboxyl-terminal hydrolase 14
							nOo.2.0.1.t09569	alp enigma encoding family member (alp-1)
							OVOC2327	a2 collagen
							nOo.2.0.1.t03722	no description
							nOo.2.0.1.t04102	guanine nucleotide binding protein (g protein) beta polypeptide 2-like 1
							nOo.2.0.1.t06998	cationic amino acid transporter
							nOo.2.0.1.t05094	endoplasmic reticulum metallopeptidase 1
							nOo.2.0.1.t00250	vinculin
							nOo.2.0.1.t00420	hsc70-interacting protein
							nOo.2.0.1.t07286	serine arginine-rich splicing factor 1-like
							nOo.2.0.1.t10894	immunoglobulin i-set domain containing protein
							nOo.2.0.1.t06818	f-actin capping protein beta subunit
							nOo.2.0.1.t07406	227 kda spindle- and centromere-associated protein
							OVOC3986	no description
							nOo.2.0.1.t00203	prohibitin
							nOo.2.0.1.t06475	sh3-domain grb2-like endophilin b1
							nOo.2.0.1.t00592	thioredoxin reductase 3
							nOo.2.0.1.t01420	large subunit ribosomal protein 10
							nOo.2.0.1.t05579	golgi apparatus protein 1
							OVOC9240	myotactin form a
							nOo.2.0.1.t04856	adp-dependent glucokinase
							nOo.2.0.1.t02266	s-adenosylhomocysteine hydrolase
							nOo.2.0.1.t08819	no description
							nOo.2.0.1.t04335	golgi apparatus protein 1-like
							nOo.2.0.1.t07204	ump-cmp kinase
							nOo.2.0.1.t02096	hypothetical kda protein in chromosome
							nOo.2.0.1.t07176	elongation factor 1-beta
							nOo.2.0.1.t01146	actin-depolymerizing factor 1
							nOo.2.0.1.t03417	proteasome subunit beta type 1
							nOo.2.0.1.t02312	glycosyl hydrolases family 31 protein
							nOo.2.0.1.t00698	alp enigma encoding family member (alp-1)
							nOo.2.0.1.t13171	no description
							nOo.2.0.1.t08706	succinate dehydrogenase
							nOo.2.0.1.t07563	t-complex protein 1 subunit beta-like
							nOo.2.0.1.t01362	actin-related protein 2 3 complex subunit 1a
							nOo.2.0.1.t13179	small heat shock protein ov25-1
							nOo.2.0.1.t00835	polyadenylate-binding protein
							OVOC1871	tripeptidyl-peptidase 2
							nOo.2.0.1.t05782	member ras oncogene family
							OVOC4215	alpha amylase
							nOo.2.0.1.t00839	kh domain containing protein
							nOo.2.0.1.t06437	swi snf complex subunit smarcc2
							nOo.2.0.1.t03263	thioredoxin family protein
							nOo.2.0.1.t02099	probable 26s proteasome non-atpase regulatory subunit 3
							nOo.2.0.1.t02993	no description
							nOo.2.0.1.t02529	adenylyl cyclase-associated protein 1
							OVOC6523	vacuolar atp synthase subunit e
							nOo.2.0.1.t09961	ribosomal protein s6
							nOo.2.0.1.t08004	cuticular collagen
							nOo.2.0.1.t01156	beta-tubulin isotype 1
							nOo.2.0.1.t01814	dimethylglycine mitochondrial
							nOo.2.0.1.t05747	prion-like-(q n-rich)-domain-bearing protein family member (pqn-22)
							nOo.2.0.1.t03737	h+ transporting atp synthase o subunit isoform 1
							nOo.2.0.1.t09366	tensin-like c1 domain-containing phosphatase
							nOo.2.0.1.t11622	heat shock 10kd protein 1
							nOo.2.0.1.t05721	malate oxidoreductase
							nOo.2.0.1.t03881	ras-related protein rab-
							nOo.2.0.1.t01577	LD36024p [Brugia malayi]
					AF AM NF vL3	6	nOo.2.0.1.t07041	mechanosensory protein 2
							nOo.2.0.1.t09560	transthyretin-like protein partial
							OVOC13484	no description
							nOo.2.0.1.t10060	no description
							nOo.2.0.1.t03664	isoform e
							nOo.2.0.1.t05243	a-macroglobulin complement component family protein
					AF AM NF iuMf	66	OVOC5288	no description
							OVOC451	no description
							nOo.2.0.1.t11300	glycosyl hydrolases family sugar binding domain containing protein
							nOo.2.0.1.t04155	bromodomain and wd repeat domain containing 3
							nOo.2.0.1.t08494	transthyretin-like protein 46
							nOo.2.0.1.t04021	no description
							nOo.2.0.1.t10843	no description
							OVOC12871	no description
							nOo.2.0.1.t03432	cg5976
							nOo.2.0.1.t03983	transthyretin-like protein 5
							OVOC12824	small heat shock protein ov25-1
							nOo.2.0.1.t09038	glutathione s-transferase domain-containing protein
							nOo.2.0.1.t03291	mannose-1-phosphate guanyltransferase beta
							nOo.2.0.1.t00927	adp-ribosylation factor 6
							nOo.2.0.1.t02983	downstream of receptor kinase
							nOo.2.0.1.t01386	glycosyl hydrolases family 31 protein
							nOo.2.0.1.t03385	nad-dependent malic mitochondrial precursor
							nOo.2.0.1.t08307	ov39 antigen -like
							OVOC10208	no description
							OVOC593	pyruvate kinase
							nOo.2.0.1.t12813	no description
							OVOC1671	tpa_inf: eukaryotic translation elongation factor 1a
							nOo.2.0.1.t01364	chitin binding peritrophin-a domain-containing protein
							nOo.2.0.1.t10251	p40
							nOo.2.0.1.t07025	sulfhydryl oxidase 1
							OVOC12274	ctsf protein
							nOo.2.0.1.t09640	mechanosensory protein 2
							nOo.2.0.1.t03902	immunoglobulin i-set domain containing protein
							OVOC8756	dynein heavy chain
							nOo.2.0.1.t00474	prenylcysteine oxidase-like
							nOo.2.0.1.t08267	ap-2 complex subunit sigma
							nOo.2.0.1.t00995	lysosomal acid phosphatase
							nOo.2.0.1.t05530	sphingomyelin phosphodiesterase 1
							OVOC7314	glutathione s-transferase 1
							OVOC10207	no description
							nOo.2.0.1.t00331	spectrin beta chain
							nOo.2.0.1.t13821	serine protease inhibitor 1
							nOo.2.0.1.t02874	guanine nucleotide-binding protein g subunit alpha
							nOo.2.0.1.t01002	hexokinase
							nOo.2.0.1.t07446	no description
							nOo.2.0.1.t06532	nadh-cytochrome b5 reductase 3
							nOo.2.0.1.t01449	complement component c3 precursor
							nOo.2.0.1.t11772	o-glycosyl hydrolase family 30 protein
							OVOC3199	6-phosphofructokinase
							OVOC2486	no description
							OVOC2262	briggsae cbr-try-1no description protein
							nOo.2.0.1.t00374	l-isoaspartyl protein carboxyl methyltransferase
							nOo.2.0.1.t07473	no description
							nOo.2.0.1.t04702	sorting nexin-12
							nOo.2.0.1.t11852	no description
							nOo.2.0.1.t12977	globin family protein
							nOo.2.0.1.t00572	calcium-binding protein 39
							OVOC11943	vesicle-fusing atpase
							nOo.2.0.1.t01625	no description
							OVOC10263	no description
							nOo.2.0.1.t10553	prolow-density lipoprotein receptor-related protein 1
							nOo.2.0.1.t02995	no description
							nOo.2.0.1.t09433	beta-glucuronidase precursor
							OVOC5552	adaptor protein complex ap-2
							nOo.2.0.1.t12070	no description
							nOo.2.0.1.t04485	no description
							nOo.2.0.1.t02045	purine nucleoside phosphorylase-like
							nOo.2.0.1.t11789	zinc metalloproteinase nas-4
							nOo.2.0.1.t04642	ladder protein
							nOo.2.0.1.t06400	ef hand family protein
							nOo.2.0.1.t03108	histidine acid phosphatase family protein
					AF NF iuMf vL3	5	nOo.2.0.1.t02287	wd repeat-containing protein 26
							nOo.2.0.1.t10979	no description
							nOo.2.0.1.t06646	no description
							nOo.2.0.1.t01944	no description
							nOo.2.0.1.t10410	cuticle collagen 34
					AF AM vL3	11	OVOC1075	variable abnormal morphology family member (vab-1no description)
							nOo.2.0.1.t03797	glycogen synthase
							nOo.2.0.1.t06122	hypothetical protein [Brugia malayi]
							nOo.2.0.1.t07676	basement membrane proteoglycan
							nOo.2.0.1.t12044	no description
							OVOC4989	uncoordinated family member (unc-22)
							nOo.2.0.1.t04532	no description
							nOo.2.0.1.t07592	fkbp-type peptidyl-prolyl cis-trans isomerase- -30
							nOo.2.0.1.t00889	hsp20 alpha crystallin family protein
							nOo.2.0.1.t05109	leukotriene a4 hydrolase
							nOo.2.0.1.t01369	no description
					AF AM iuMf	799	nOo.2.0.1.t02151	c2 domain containing protein
							nOo.2.0.1.t09862	no description
							OVOC7366	no description
							nOo.2.0.1.t11077	dynein light chain cytoplasmic
							nOo.2.0.1.t09512	no description
							OVOC2005	cre-dyn-1 protein
							nOo.2.0.1.t12105	glutaredoxin-related protein 5
							nOo.2.0.1.t08410	zinc finger protein
							nOo.2.0.1.t03807	lethal neo18
							nOo.2.0.1.t06201	no description
							nOo.2.0.1.t08170	carbonic anhydrase 5
							nOo.2.0.1.t00485	tyrosine-protein phosphatase non-receptor type 13
							nOo.2.0.1.t06991	tubulin gamma-1 chain
							nOo.2.0.1.t03247	ligand-gated ion channel family member (lgc-27)
							nOo.2.0.1.t06460	no description
							nOo.2.0.1.t01683	sodium-coupled monocarboxylate transporter 1
							nOo.2.0.1.t01106	probable phospholipid-transporting atpase iib-like
							nOo.2.0.1.t11845	tropomodulin
							nOo.2.0.1.t02787	cytoplasmic dynein 1 light intermediate chain 2
							nOo.2.0.1.t08429	alanine aminotransferase
							nOo.2.0.1.t03966	lanc-like protein 3
							nOo.2.0.1.t00402	coiled-coil domain-containing protein 58
							OVOC8529	serpin-like protein
							nOo.2.0.1.t07557	phospholysine phosphohistidine inorganic pyrophosphate phosphatase-like
							nOo.2.0.1.t02095	protein transport protein sec24b
							nOo.2.0.1.t03758	nadh oxidase
							nOo.2.0.1.t02879	fructose- -bisphosphatase
							nOo.2.0.1.t03660	scamp family protein
							OVOC11871	4no descriptions ribosomal protein s17
							nOo.2.0.1.t00087	glycosyl transferase
							OVOC9321	muscle lim protein mlp84b
							nOo.2.0.1.t06758	dnak protein
							nOo.2.0.1.t04814	isoleucyl-trna cytoplasmic
							nOo.2.0.1.t08329	vasa-like protein
							nOo.2.0.1.t02349	dolichyl-diphosphooligosaccharide--protein glycosyltransferase subunit stt3a
							nOo.2.0.1.t03343	pre-mrna-processing-splicing factor 8
							nOo.2.0.1.t04608	zinc-binding dehydrogenase family protein
							nOo.2.0.1.t01556	ubx domain-containing protein 1
							nOo.2.0.1.t03519	signal peptidase complex subunit 1
							nOo.2.0.1.t01546	fructosamine-3-kinase-related protein
							OVOC11850	serine threonine-protein kinase rio2
							OVOC9786	galectin family member (lec-3)
							nOo.2.0.1.t01392	arginine kinase
							nOo.2.0.1.t03366	glycerol-3-phosphate dehydrogenase
							OVOC9416	short chain dehydrogenase reductase family protein
							nOo.2.0.1.t00482	no description
							nOo.2.0.1.t00538	no description
							OVOC7457	protein swt-7
							nOo.2.0.1.t06245	atp-dependent rna helicase ddx1
							nOo.2.0.1.t00169	rho gdp-dissociation inhibitor
							nOo.2.0.1.t03567	cre-nlp-36 protein
							OVOC12183	cre-nex-2 protein
							nOo.2.0.1.t02863	no description
							nOo.2.0.1.t03611	hypothetical protein LOAG_04156 [Loa loa]
							nOo.2.0.1.t09968	pyridoxamine 5 -phosphate oxidase
							nOo.2.0.1.t08791	c terminal region family protein
							OVOC5514	dynein light chain cytoplasmic
							nOo.2.0.1.t05585	ubiquitin conjugation factor e4 b
							OVOC2542	nfx1-type zinc finger-containing protein 1
							nOo.2.0.1.t02707	gtp-ase activating protein for arf containing protein
							OVOC5466	no description
							nOo.2.0.1.t06756	glutaminase 2
							nOo.2.0.1.t03992	fatty acid elongation protein 3
							nOo.2.0.1.t00145	small ubiquitin-related modifier
							OVOC1258	glycosylphosphatidylinositol anchor attachment 1 protein
							nOo.2.0.1.t00812	calcyclin binding protein
							nOo.2.0.1.t02257	prolyl oligopeptidase
							nOo.2.0.1.t03991	no description
							nOo.2.0.1.t05017	cytosolic purine 5 -nucleotidase
							nOo.2.0.1.t07411	hypothetical kda protein in chromosome
							nOo.2.0.1.t09236	transmembrane and coiled-coil domains protein 1
							nOo.2.0.1.t02410	casein kinase ii subunit beta
							nOo.2.0.1.t01839	domain containing protein
							nOo.2.0.1.t06256	protein phosphatase 1b
							nOo.2.0.1.t09912	6-phosphofructo-2-kinase fructose- -biphosphatase
							nOo.2.0.1.t05871	gpi transamidase component pig-t
							nOo.2.0.1.t03829	dolichyl-diphosphooligosaccharide--protein glycosyltransferase subunit stt3b-like
							nOo.2.0.1.t11931	hexokinase type ii
							nOo.2.0.1.t02696	domain containing protein
							nOo.2.0.1.t06793	cre-tag-83 protein
							nOo.2.0.1.t09883	histone deacetylase 6
							nOo.2.0.1.t02049	snf7 family protein
							OVOC9723	zgc:556no description5 protein
							nOo.2.0.1.t08933	vacuolar atp synthase subunit f
							nOo.2.0.1.t07251	cre-cars-1 protein
							nOo.2.0.1.t01618	chromosome 9 open reading frame 5
							nOo.2.0.1.t10022	nadh dehydrogenase
							nOo.2.0.1.t02142	no description
							nOo.2.0.1.t00745	male sterility protein
							nOo.2.0.1.t08573	carnitine o-acetyltransferase
							nOo.2.0.1.t03862	actin-related protein 2 3 complex subunit 5
							nOo.2.0.1.t00182	equilibrative nucleoside transporter 1-like isoform 2
							OVOC11396	no description
							nOo.2.0.1.t05574	regulator of microtubule dynamics protein 1-like
							nOo.2.0.1.t11492	no description
							nOo.2.0.1.t02498	acyl- -binding domain-containing protein 6-like
							nOo.2.0.1.t08830	sepiapterin reductase
							nOo.2.0.1.t03444	phosphatidylinositol glycan anchor class s
							nOo.2.0.1.t05163	ras-related c3 botulinum toxin substrate 1
							nOo.2.0.1.t07914	epsin 2
							nOo.2.0.1.t08696	charged multivesicular body protein 4b
							OVOC12472	prolyl 4-hydroxylase
							nOo.2.0.1.t05832	calponin homolog
							nOo.2.0.1.t00043	lim domain containing protein
							nOo.2.0.1.t07468	no description
							nOo.2.0.1.t03801	myotubularin-related protein 2
							nOo.2.0.1.t06464	bifunctional aminoacyl-trna synthetase
							nOo.2.0.1.t05833	golgin subfamily a member 2
							nOo.2.0.1.t04912	prostaglandin e synthase 2
							nOo.2.0.1.t08617	cytoplasmic dynein intermediate chain 1
							nOo.2.0.1.t06098	transcription elongation factor b polypeptide 1
							nOo.2.0.1.t01890	uncoordinated family member (unc-73)
							nOo.2.0.1.t01912	type 2a protein phosphatase catalytic subunit
							nOo.2.0.1.t06929	aconitate mitochondrial-like
							nOo.2.0.1.t03123	dnak protein
							nOo.2.0.1.t04291	peptide methionine sulfoxide reductase msrb
							nOo.2.0.1.t08598	pqq enzyme repeat family protein
							nOo.2.0.1.t04127	isocitrate dehydrogenase gamma subunit
							nOo.2.0.1.t00577	uridine 5 -monophosphate synthase
							nOo.2.0.1.t00248	coiled-coil domain-containing protein 51
							nOo.2.0.1.t05088	no description
							nOo.2.0.1.t01850	valyl-trna synthetase
							nOo.2.0.1.t01191	eukaryotic translation initiation factor 3 subunit d-like
							nOo.2.0.1.t01766	vac14 homolog ( cerevisiae)
							nOo.2.0.1.t03491	trehalose 6-phosphate synthase
							nOo.2.0.1.t11266	gamma-glutamylcysteine synthetase
							nOo.2.0.1.t03349	probable d-lactate mitochondrial
							nOo.2.0.1.t05174	alkyldihydroxyacetonephosphate synthase
							nOo.2.0.1.t10792	gtp-binding protein
							nOo.2.0.1.t10070	phospholipase d
							nOo.2.0.1.t07887	no description
							nOo.2.0.1.t03520	lon protease mitochondrial precursor
							nOo.2.0.1.t02920	cre-tomm-22 protein
							nOo.2.0.1.t08497	actin-related protein 2 3 complex subunit 2
							nOo.2.0.1.t09939	no description
							nOo.2.0.1.t04876	protein sel-1 homolog 1
							nOo.2.0.1.t04024	variant sh3 domain-containing protein
							OVOC10548	ras-related protein rab-39a
							nOo.2.0.1.t04461	eukaryotic translation initiation factor 2 subunit 3
							nOo.2.0.1.t01316	mitochondrial import inner membrane translocase subunit tim17 family protein
							OVOC11536	lactoylglutathione lyase
							nOo.2.0.1.t07448	ribosome maturation protein sbds-like
							nOo.2.0.1.t01398	ribosomal protein s5
							nOo.2.0.1.t00088	ykt6 v-snare protein
							nOo.2.0.1.t11066	galactoside-binding lectin family protein
							nOo.2.0.1.t03817	no description
							nOo.2.0.1.t06928	histidine acid phosphatase family protein
							nOo.2.0.1.t09635	zinc finger protein
							OVOC6768	no description
							nOo.2.0.1.t12750	s-methyl-5 -thioadenosine phosphorylase mtap
							nOo.2.0.1.t04779	neutral sphingomyelinase
							nOo.2.0.1.t00862	golgi snap receptor complex member 2
							nOo.2.0.1.t00170	nadh dehydrogenase
							nOo.2.0.1.t07463	heterogeneous nuclear ribonucleoprotein h
							nOo.2.0.1.t06471	phosphotyrosine protein phosphatase
							nOo.2.0.1.t03781	no description
							nOo.2.0.1.t00205	nad kinase domain-containing protein 1
							nOo.2.0.1.t06701	no description
							nOo.2.0.1.t05425	transmembrane 9 superfamily member 3
							nOo.2.0.1.t05453	elongation factor tu domain-containing protein
							nOo.2.0.1.t05983	worm-specific argonaute wago-1
							nOo.2.0.1.t04321	ef hand family protein
							nOo.2.0.1.t00963	glutaredoxin family protein
							OVOC7684	no description
							nOo.2.0.1.t06621	cystathionine gamma-lyase
							nOo.2.0.1.t00508	mannosyl oligosaccharide glucosidase family protein
							nOo.2.0.1.t00360	ubiquitin-fold modifier-conjugating enzyme 1
							nOo.2.0.1.t00392	uridine cytidine kinase-like 1
							OVOC2479	histone deacetylase rpd3
							OVOC7135	retinol dehydrogenase 12
							nOo.2.0.1.t08248	no description
							nOo.2.0.1.t04240	vacuolar protein sorting-associated protein 18 homolog
							nOo.2.0.1.t05701	myeloid leukemia factor
							nOo.2.0.1.t01289	ribose-phosphate pyrophosphokinase
							nOo.2.0.1.t08180	carbohydrate kinase domain-containing protein
							nOo.2.0.1.t04383	no description
							nOo.2.0.1.t04634	signal recognition particle receptor alpha subunit
							nOo.2.0.1.t09357	domain-containing protein
							nOo.2.0.1.t09759	no description
							nOo.2.0.1.t03252	protein disulfide-isomerase tmx3-like
							nOo.2.0.1.t01923	dihydroorotate dehydrogenase
							nOo.2.0.1.t07699	glutathione peroxidase
							nOo.2.0.1.t11900	nadh-ubiquinone oxidoreductase subunit b
							nOo.2.0.1.t05892	uba and wwe domain containing 1
							nOo.2.0.1.t01922	ceramide kinase
							nOo.2.0.1.t05144	cysteine and histidine-rich domain-containing protein 1
							OVOC7111	dynein light chain 1
							OVOC1682	translocator protein
							nOo.2.0.1.t11512	no description
							nOo.2.0.1.t13291	small heat shock protein ov25-1
							nOo.2.0.1.t00512	acyl-coa dehydrogenase
							OVOC2301	short chain dehydrogenase reductase family protein
							nOo.2.0.1.t02937	eukaryotic translation initiation factor 5
							nOo.2.0.1.t04432	kinesin-like protein kif11
							nOo.2.0.1.t06709	cop9 signalosome complex subunit 3
							nOo.2.0.1.t03131	multidrug resistance protein family member (mrp-5)
							nOo.2.0.1.t05646	peptidase family m13
							OVOC9470	lin-24 like family member
							nOo.2.0.1.t01939	histidine triad nucleotide-binding protein 3
							nOo.2.0.1.t00177	nitrilase and fragile histidine triad fusion protein hit
							nOo.2.0.1.t01645	guanine nucleotide-binding protein gamma-1 subunit
							nOo.2.0.1.t05686	atp-citrate synthase
							nOo.2.0.1.t00041	serpin-like protein
							nOo.2.0.1.t00229	protein lap1
							nOo.2.0.1.t02194	no description
							nOo.2.0.1.t07477	cre-anc-1 protein
							nOo.2.0.1.t09574	dephospho- kinase domain-containing protein
							nOo.2.0.1.t00400	neuronal calcium sensor 2
							nOo.2.0.1.t05771	cre-ttll-12 protein
							nOo.2.0.1.t03399	no description
							nOo.2.0.1.t07665	trehalose 6-phosphate synthase
							nOo.2.0.1.t08726	cre-dyn-1 protein
							nOo.2.0.1.t00663	ubiquitin carboxyl-terminal hydrolase 25
							nOo.2.0.1.t12422	no description
							nOo.2.0.1.t07737	leucine-rich repeat-containing protein 59
							nOo.2.0.1.t03847	trafficking protein particle complex subunit 8
							nOo.2.0.1.t04011	amp deaminase 2
							OVOC5419	3-hydroxyacyl- dehydrogenase type ii
							nOo.2.0.1.t02362	cre-snf-1 protein
							nOo.2.0.1.t03640	deoxyribose-phosphate aldolase
							nOo.2.0.1.t02924	no description
							nOo.2.0.1.t04377	ctr copper transporter family protein
							nOo.2.0.1.t05566	cap-gly domain-containing linker protein 1
							nOo.2.0.1.t00583	vacuolar protein sorting-associated protein 37b
							nOo.2.0.1.t05152	no description
							nOo.2.0.1.t11117	uncharacterized protein
							nOo.2.0.1.t03657	protein kinase c inhibitor aswz variant 5
							nOo.2.0.1.t02807	adenine phosphoribosyltransferase
							nOo.2.0.1.t00556	nadh dehydrogenase
							nOo.2.0.1.t07763	uracil phosphoribosyltransferase
							OVOC12868	nadh dehydrogenase subunit 1
							nOo.2.0.1.t05491	serine threonine-protein phosphatase pp1-gamma catalytic subunit
							nOo.2.0.1.t00240	adp-ribose mitochondrial precursor
							nOo.2.0.1.t04670	15 kda selenoprotein;Ontology_term
							nOo.2.0.1.t06436	endoplasmic reticulum metallopeptidase 1
							OVOC50	hsp2no description alpha crystallin family protein
							nOo.2.0.1.t02594	glycogen synthase
							nOo.2.0.1.t03731	transmembrane protein 14c
							nOo.2.0.1.t03950	tre-1 protein
							nOo.2.0.1.t02929	acyl-protein thioesterase 1
							nOo.2.0.1.t01671	alix (apoptosis-linked gene 2 interacting protein x) homolog family member (alx-1)
							nOo.2.0.1.t10204	metaxin 2
							nOo.2.0.1.t00701	protein rop
							OVOC7011	saccharopine partial
							nOo.2.0.1.t08244	hypothetical protein LOAG_04475 [Loa loa]
							nOo.2.0.1.t05986	innexin unc-9
							OVOC10386	malate oxidoreductase
							nOo.2.0.1.t03469	intersectin-1 isoform 2
							nOo.2.0.1.t06508	haloacid dehalogenase-like hydrolase domain-containing protein 2
							nOo.2.0.1.t07725	arsenical pump-driving atpase
							nOo.2.0.1.t00563	retinol dehydrogenase 14
							nOo.2.0.1.t03471	erlin-2 precursor
							nOo.2.0.1.t01283	proline dehydrogenase mitochondrial-like
							nOo.2.0.1.t08686	no description
							nOo.2.0.1.t04990	exportin 7
							nOo.2.0.1.t01465	caax prenyl protease 1 homolog
							nOo.2.0.1.t00386	filamin abp280 repeat family protein
							nOo.2.0.1.t04157	sorting nexin 6
							nOo.2.0.1.t00435	eukaryotic translation initiation factor 5b
							nOo.2.0.1.t07036	dehydrogenase reductase sdr family member 1
							nOo.2.0.1.t03201	fimbrin plastin
							nOo.2.0.1.t04401	mitotic checkpoint protein bub3
							nOo.2.0.1.t01513	aldo-keto reductase
							nOo.2.0.1.t03641	deoxyribose-phosphate aldolase
							nOo.2.0.1.t00979	peripherial benzodiazepine receptor associated
							OVOC10922	serine threonine-protein kinase vrk1
							nOo.2.0.1.t05687	atp-citrate synthase
							nOo.2.0.1.t09916	no description
							nOo.2.0.1.t02074	carbonyl reductase
							nOo.2.0.1.t04496	mov34 mpn pad-1 family protein
							nOo.2.0.1.t00541	developmentally regulated gtp binding protein 1
							nOo.2.0.1.t10405	mitogen-activated protein kinase kinase 1-interacting protein 1
							nOo.2.0.1.t03210	tumor susceptibility gene 101 protein
							nOo.2.0.1.t03733	ap-1 complex subunit gamma-1
							nOo.2.0.1.t06357	nadh-ubiquinone oxidoreductase 39 kda subunit
							nOo.2.0.1.t08258	immunoglobulin i-set domain containing protein
							nOo.2.0.1.t04162	leucine rich repeat family protein
							nOo.2.0.1.t07210	dual specificity catalytic domain containing protein
							nOo.2.0.1.t02841	loechrig isoform vii
							nOo.2.0.1.t03971	cytochrome b5
							nOo.2.0.1.t02166	arp2 3 complex 20 kd subunit
							nOo.2.0.1.t09209	dutp diphosphatase
							nOo.2.0.1.t05033	nodal modulator 1
							nOo.2.0.1.t04380	nadh dehydrogenase
							nOo.2.0.1.t04792	serine threonine-protein phosphatase 2b catalytic subunit 2
							nOo.2.0.1.t01415	fatty aldehyde dehydrogenase
							nOo.2.0.1.t01561	cg9617-pa
							nOo.2.0.1.t12323	no description
							nOo.2.0.1.t07840	nadh dehydrogenase ubiquinone 1 alpha subcomplex subunit 13
							nOo.2.0.1.t00996	no description
							nOo.2.0.1.t09881	5 -amp-activated protein kinase catalytic subunit alpha-2
							nOo.2.0.1.t07784	low molecular weight phosphotyrosine protein phosphatase
							nOo.2.0.1.t02948	serine arginine-rich splicing factor 1-like
							OVOC1222	acyl- synthetase family member mitochondrial precursor
							nOo.2.0.1.t08938	tp53rk-binding protein
							nOo.2.0.1.t06107	centromere kinetochore zw10 family protein
							nOo.2.0.1.t05551	leucyl-trna synthetase
							nOo.2.0.1.t01603	vacuolar protein sorting-associated protein 35
							nOo.2.0.1.t00784	armadillo beta-catenin-like repeat family protein
							nOo.2.0.1.t03918	arginyl-trna--protein transferase 1
							nOo.2.0.1.t00139	isoform d
							OVOC10572	aldo-keto reductase
							nOo.2.0.1.t04785	translocase of inner mitochondrial membrane 50 homolog
							nOo.2.0.1.t06394	isoform b
							nOo.2.0.1.t02318	excinuclease c subunit
							nOo.2.0.1.t00019	atp synthase subunit mitochondrial
							nOo.2.0.1.t04896	ubiquitin thioesterase otub1
							nOo.2.0.1.t07646	mitochondrial fission 1
							OVOC11349	transmembrane gtpase fzo-1
							nOo.2.0.1.t02974	eukaryotic translation initiation factor 2a
							nOo.2.0.1.t09437	atp synthase e mitochondrial
							nOo.2.0.1.t05385	no description
							nOo.2.0.1.t01288	ww domain-binding protein 2
							nOo.2.0.1.t07605	excitatory amino acid transporter
							OVOC4050	prion-like-(q n-rich)-domain-bearing protein family member (pqn-22)
							nOo.2.0.1.t03344	syntaxin a
							nOo.2.0.1.t05481	dna topoisomerase 2
							nOo.2.0.1.t05669	elongation factor mitochondrial-like
							nOo.2.0.1.t08312	ras-related protein rab-8a-like
							nOo.2.0.1.t08103	no description
							nOo.2.0.1.t01330	phosphomannomutase 2
							nOo.2.0.1.t02973	tubulin beta-2c chain
							nOo.2.0.1.t10813	no description
							nOo.2.0.1.t08165	hadha protein
							OVOC4546	no description
							OVOC1650	no description
							nOo.2.0.1.t06564	phosphatidylinositide phosphatase sac1
							nOo.2.0.1.t00710	major facilitator superfamily transporter
							nOo.2.0.1.t01597	ras-related protein ral-a
							nOo.2.0.1.t05248	hydroxysteroid (17-beta) dehydrogenase 4
							nOo.2.0.1.t07700	26s proteasome non-atpase regulatory subunit 5
							OVOC10409	non-specific lipid-transfer protein
							nOo.2.0.1.t09482	defective mitochondrial respiration family member protein 1
							nOo.2.0.1.t06171	dehydrogenase reductase sdr family member 7b
							nOo.2.0.1.t01969	no description
							nOo.2.0.1.t02709	nematode astacin protease 4
							nOo.2.0.1.t01196	cdp-diacylglycerol--inositol 3-phosphatidyltransferase
							nOo.2.0.1.t06806	peptidyl-prolyl cis-trans isomerase h
							nOo.2.0.1.t09470	nematode cuticle collagen n-terminal domain containing protein
							nOo.2.0.1.t05542	dual specificity mitogen-activated protein kinase kinase 7
							nOo.2.0.1.t01479	fms-related tyrosine kinase 1 (vascular endothelial growth factor vascular permeability factor receptor)
							nOo.2.0.1.t01088	beta-arrestin 1
							OVOC6778	serine threonine-protein phosphatase 2a 56 kda regulatory subunit alpha isoform
							nOo.2.0.1.t04221	no description
							nOo.2.0.1.t01349	clathrin light chain
							nOo.2.0.1.t04353	ubx domain-containing protein
							nOo.2.0.1.t04039	26s proteasome non-atpase regulatory subunit 10
							nOo.2.0.1.t05284	serine threonine protein phosphatase 2a
							nOo.2.0.1.t02412	short chain dehydrogenase reductase family protein
							nOo.2.0.1.t00729	uridine-cytidine kinase 2
							nOo.2.0.1.t04395	sec1 family domain-containing protein 1
							nOo.2.0.1.t01268	signal transducing adapter molecule 1
							OVOC6218	serine threonine-protein phosphatase 5
							nOo.2.0.1.t01212	btb poz domain-containing protein 9
							nOo.2.0.1.t08015	g protein pathway suppressor 1
							nOo.2.0.1.t06402	prolyl endopeptidase
							nOo.2.0.1.t08169	trehalose 6-phosphate synthase
							nOo.2.0.1.t07314	pyruvate dehydrogenase
							nOo.2.0.1.t05875	replication factor c subunit 4
							nOo.2.0.1.t01463	cop9 signalosome complex subunit 2
							nOo.2.0.1.t01315	no description
							nOo.2.0.1.t06481	ras-related protein 2
							nOo.2.0.1.t03175	signal recognition particle receptor subunit beta
							nOo.2.0.1.t03214	nadh dehydrogenase
							nOo.2.0.1.t00032	adp-ribosylation factor-like protein 8b
							nOo.2.0.1.t08770	succinyl- ligase
							nOo.2.0.1.t00793	werner syndrome atp-dependent helicase
							nOo.2.0.1.t04062	kinesin light chain 1 and
							OVOC9508	no description
							nOo.2.0.1.t00200	translation initiation factor eif-2b subunit epsilon
							nOo.2.0.1.t07813	geranylgeranyl pyrophosphate synthetase
							nOo.2.0.1.t08753	dynactin subunit 2
							nOo.2.0.1.t04775	no description
							nOo.2.0.1.t03841	g protein-coupled receptor 107
							nOo.2.0.1.t01693	histidyl-trna synthetase
							nOo.2.0.1.t02424	nad-dependent deacetylase sirtuin-2
							nOo.2.0.1.t03414	no description
							nOo.2.0.1.t05460	26s proteasome non-atpase regulatory subunit 9
							OVOC9897	fam18-like protein
							nOo.2.0.1.t11001	nuclear anchorage protein 1
							nOo.2.0.1.t05918	atp-dependent rna helicase dhh1
							nOo.2.0.1.t01267	btb poz domain containing protein
							nOo.2.0.1.t03928	coatomer subunit beta
							nOo.2.0.1.t03652	choline carnitine o-acyltransferase family protein
							nOo.2.0.1.t02921	-like 1
							nOo.2.0.1.t04820	pi-plc x domain-containing protein 2-like
							nOo.2.0.1.t04875	platelet-activating factor acetylhydrolase ib subunit alpha
							nOo.2.0.1.t07995	casein kinase ii subunit alpha
							OVOC11631	methionyl-trna cytoplasmic
							nOo.2.0.1.t06693	casein kinase ii subunit alpha
							nOo.2.0.1.t03270	phospholipase d3
							nOo.2.0.1.t00586	no description
							nOo.2.0.1.t07860	eukaryotic translation initiation factor 3 subunit 6
							nOo.2.0.1.t06092	ran-binding protein 7
							nOo.2.0.1.t01689	jnk sapk-associated protein
							nOo.2.0.1.t01153	mitochondrial 2-oxoglutarate malate carrier protein
							OVOC2245	no description
							nOo.2.0.1.t01094	28s ribosomal protein s25
							nOo.2.0.1.t05515	cap-gly domain containing protein
							nOo.2.0.1.t06846	chromatin modifying protein 6
							OVOC10286	solute carrier family 2 (facilitated glucose transporter) member 9
							nOo.2.0.1.t03997	adenylosuccinate lyase
							nOo.2.0.1.t00933	acylglycerol mitochondrial-like
							nOo.2.0.1.t01854	peptidase m16 inactive domain containing protein
							nOo.2.0.1.t01811	gdp-mannose -dehydratase
							nOo.2.0.1.t07612	no description
							nOo.2.0.1.t05740	zinc-binding dehydrogenase family protein
							OVOC3120	placental protein 11
							nOo.2.0.1.t07673	p38 mapk
							nOo.2.0.1.t05537	guanine nucleotide-binding protein g subunit alpha
							nOo.2.0.1.t11289	no description
							nOo.2.0.1.t07055	rna polymerase ii subunit a c-terminal domain phosphatase ssu72-like
							nOo.2.0.1.t01391	cre-hmit- protein
							nOo.2.0.1.t02301	transmembrane 9 superfamily member 2
							nOo.2.0.1.t08531	no description
							nOo.2.0.1.t07935	no description
							nOo.2.0.1.t00807	gamma-glutamyltranspeptidase family protein
							OVOC6356	tryptophanyl-trna synthetase
							nOo.2.0.1.t03086	v-type proton atpase subunit d
							nOo.2.0.1.t01857	no description
							nOo.2.0.1.t02124	ubiquitin-like modifier-activating enzyme 5
							nOo.2.0.1.t02792	pyridoxal kinase
							nOo.2.0.1.t11953	family protein
							nOo.2.0.1.t05275	src substrate cortactin-like isoform 1
							nOo.2.0.1.t00610	ns1 binding protein
							nOo.2.0.1.t12199	very low density lipoprotein receptor
							OVOC12634	guanine nucleotide-binding protein g subunit alpha
							nOo.2.0.1.t08442	translational activator of cytochrome c oxidase 1
							nOo.2.0.1.t03871	copper-transporting atpase 2
							nOo.2.0.1.t05296	no description
							nOo.2.0.1.t10983	glutamate synthase
							nOo.2.0.1.t02323	small subunit ribosomal protein 28
							nOo.2.0.1.t07899	coiled-coil domain-containing protein
							nOo.2.0.1.t04195	cre-mvb-12 protein
							nOo.2.0.1.t02684	mannose-6-phosphate isomerase
							nOo.2.0.1.t05408	hypothetical upf0028 protein in chromosome
							nOo.2.0.1.t01072	dynamin 1-like
							nOo.2.0.1.t05839	proline synthetase associated
							nOo.2.0.1.t05964	nicalin
							nOo.2.0.1.t06921	acetyl-coa synthetase
							nOo.2.0.1.t01201	no description
							OVOC7349	no description
							nOo.2.0.1.t02143	leucine zipper-ef-hand containing transmembrane protein 1
							nOo.2.0.1.t01018	no description
							nOo.2.0.1.t05105	vacuolar protein sorting-associated protein 33a
							nOo.2.0.1.t04762	family protein
							OVOC7784	rna binding protein
							nOo.2.0.1.t11887	arp1 actin-related protein 1 homolog centractin alpha
							OVOC957	vacuolar protein sorting 4
							nOo.2.0.1.t04384	1-acyl-sn-glycerol-3-phosphate acyltransferase;Ontology_term
							nOo.2.0.1.t05024	heat shock factor-binding protein 1
							nOo.2.0.1.t07128	atp synthase lipid-binding mitochondrial
							nOo.2.0.1.t04408	membrane-associated progesterone receptor component 2
							nOo.2.0.1.t04106	probable atp-dependent rna helicase ddx60
							nOo.2.0.1.t05039	no description
							OVOC1775	innexin unc-9
							nOo.2.0.1.t05534	phosphatidylinositol 3
							nOo.2.0.1.t09833	acyl- :lysophosphatidylglycerol acyltransferase 1-like
							nOo.2.0.1.t04581	cytochrome b5 domain containing 2
							nOo.2.0.1.t04887	ras-related c3 botulinum toxin substrate 1 (rho small gtp binding protein rac1)
							nOo.2.0.1.t07882	hypothetical protein LOAG_07426 [Loa loa]
							OVOC2303	short chain dehydrogenase reductase family protein
							OVOC1684	survival motor neuron protein
							nOo.2.0.1.t03330	nadh-ubiquinone oxidoreductase 75 kda mitochondrial precursor
							nOo.2.0.1.t09526	chloride intracellular channel exc-4
							nOo.2.0.1.t08086	mitogen-activated protein-binding protein-interacting protein
							OVOC1683	mbr family protein
							OVOC4811	equilibrative nucleoside transporter 1-like isoform 2
							nOo.2.0.1.t01447	leucine carboxyl methyltransferase 1
							nOo.2.0.1.t11376	wd40-like beta propeller repeat family protein
							nOo.2.0.1.t05562	no description
							nOo.2.0.1.t10169	no description
							nOo.2.0.1.t00396	map kinase-activated protein kinase 3
							nOo.2.0.1.t03553	glutathione synthetase
							nOo.2.0.1.t03697	plasma membrane calcium-transporting atpase 3
							nOo.2.0.1.t01468	ef hand family protein
							nOo.2.0.1.t01061	atp-dependent metalloprotease family protein
							nOo.2.0.1.t04796	hepatocyte growth factor-regulated tyrosine kinase substrate
							OVOC11594	succinate-semialdehyde mitochondrial-like
							nOo.2.0.1.t02084	probable protein phosphatase 2c
							nOo.2.0.1.t05413	no description
							OVOC11858	probable atp-dependent rna helicase ddx1no description
							OVOC5232	actin family protein
							nOo.2.0.1.t00954	stromal interaction molecule
							nOo.2.0.1.t05919	no description
							nOo.2.0.1.t00094	transcription factor btf3 homolog 4
							nOo.2.0.1.t04047	rna-binding protein 39
							OVOC11914	hadha protein
							nOo.2.0.1.t00113	platelet-activating factor acetylhydrolase ib subunit gamma
							nOo.2.0.1.t02067	deoxynucleoside kinase
							OVOC9711	no description
							nOo.2.0.1.t03234	solute carrier family 12 member 1
							nOo.2.0.1.t02116	eukaryotic translation initiation factor 2 subunit 2
							nOo.2.0.1.t06395	cuticlin 1
							nOo.2.0.1.t03956	proteasome activator complex subunit 4
							nOo.2.0.1.t05899	protein rer1
							nOo.2.0.1.t04962	ribokinase
							nOo.2.0.1.t09538	no description
							nOo.2.0.1.t07504	nadh dehydrogenase
							nOo.2.0.1.t03724	nuclear pore membrane glycoprotein 210
							nOo.2.0.1.t11398	udp-glucose pyrophosphatase
							nOo.2.0.1.t09951	glutaminase 2
							nOo.2.0.1.t07954	bestrophin family protein
							nOo.2.0.1.t05746	twinfilin-1
							nOo.2.0.1.t02413	pterin-4-alpha-carbinolamine dehydratase
							nOo.2.0.1.t03616	no description
							OVOC6409	tissue factor pathway inhibitor isoform b precursor
							nOo.2.0.1.t01760	gmp synthase
							nOo.2.0.1.t00760	pyridoxal-dependent decarboxylase domain-containing protein 1
							nOo.2.0.1.t09180	pigm protein
							OVOC1647	tetratricopeptide protein
							nOo.2.0.1.t06952	bud13-like protein
							nOo.2.0.1.t04446	short chain dehydrogenase reductase family protein
							nOo.2.0.1.t01578	gtp-binding protein 1
							nOo.2.0.1.t02888	no description
							nOo.2.0.1.t01968	transmembrane protein 111-like
							nOo.2.0.1.t09024	nadh oxidase
							nOo.2.0.1.t08132	ubiquitin-conjugating enzyme e2 g1
							nOo.2.0.1.t07437	signal peptide peptidase family protein
							nOo.2.0.1.t06970	wd repeat and fyve domain-containing protein 2
							nOo.2.0.1.t02200	uncoordinated family member (unc-32)
							nOo.2.0.1.t03831	nadh dehydrogenase
							nOo.2.0.1.t04780	cytochrome c oxidase subunit via family protein
							nOo.2.0.1.t07382	adipocyte plasma membrane-associated protein
							nOo.2.0.1.t07961	atpase family aaa domain-containing protein 3
							nOo.2.0.1.t03285	sco cytochrome oxidase deficient homolog 1
							nOo.2.0.1.t13203	citrate synthase
							nOo.2.0.1.t04244	small nuclear ribonucleoprotein sm d1
							OVOC3605	acyl- oxidase family protein
							nOo.2.0.1.t08153	golgi phosphoprotein 3
							nOo.2.0.1.t07328	eukaryotic translation initiation factor 3 subunit a
							nOo.2.0.1.t07224	succinate dehydrogenase
							nOo.2.0.1.t03069	atp synthase subunit mitochondrial
							nOo.2.0.1.t09543	pap2 superfamily protein
							nOo.2.0.1.t04325	beta 1
							OVOC12559	cytidine deaminase
							nOo.2.0.1.t08404	der1-like domain member 2
							nOo.2.0.1.t07287	syntaxin 12
							nOo.2.0.1.t01852	no description
							nOo.2.0.1.t02545	protein phosphatase 1e
							nOo.2.0.1.t07608	plasmid maintenance protein containing protein
							nOo.2.0.1.t08479	no description
							nOo.2.0.1.t03603	serine threonine protein phosphatase pp1-alpha catalytic subunit
							nOo.2.0.1.t05612	ankyrin repeat and lem domain-containing protein 2
							nOo.2.0.1.t08235	sorting and assembly machinery component 50 homolog
							nOo.2.0.1.t01694	polyadenylate-binding protein-interacting protein 1-like
							nOo.2.0.1.t06407	actin-related protein 3-like
							nOo.2.0.1.t05079	aspartyl aminopeptidase
							nOo.2.0.1.t06880	28s ribosomal protein mitochondrial
							nOo.2.0.1.t05264	ku70 ku80 beta-barrel domain protein
							nOo.2.0.1.t00342	importin beta-3
							nOo.2.0.1.t07222	no description
							nOo.2.0.1.t01524	exportin-1
							nOo.2.0.1.t08514	phosphatidylinositol-4-phosphate 5-kinase type-1 alpha
							OVOC11336	abnormal pharyngeal pumping family member
							nOo.2.0.1.t10118	no description
							nOo.2.0.1.t09964	coatomer subunit alpha
							nOo.2.0.1.t00419	no description
							nOo.2.0.1.t04448	vacuolar proton pump
							nOo.2.0.1.t00304	trna-splicing ligase homolog
							nOo.2.0.1.t07316	transmembrane amino acid transporter
							nOo.2.0.1.t02344	lysine-specific histone demethylase 1a
							nOo.2.0.1.t06456	6-phosphogluconate decarboxylating
							nOo.2.0.1.t04285	no description
							OVOC2190	cbr-moma-1 protein
							nOo.2.0.1.t00196	tetratricopeptide repeat domain 19
							nOo.2.0.1.t01225	eukaryotic translation initiation factor 4e
							nOo.2.0.1.t09014	dynein light chain cytoplasmic
							nOo.2.0.1.t06515	1-phosphatidylinositol- -bisphosphate phosphodiesterase delta-4
							nOo.2.0.1.t09045	ig-like and fibronectin type-iii domain-containing protein
							nOo.2.0.1.t03068	no description
							OVOC12067	acid isoform cra_b
							nOo.2.0.1.t05738	mitochondrial import inner membrane translocase subunit
							nOo.2.0.1.t03848	ubiquitin-like protein 5-like
							nOo.2.0.1.t08721	no description
							nOo.2.0.1.t00567	dcun1d1 protein
							nOo.2.0.1.t02249	insulin-like growth factor 2 mrna-binding protein 1
							nOo.2.0.1.t05568	transcription elongation regulator 1
							nOo.2.0.1.t00165	vhs domain containing protein
							nOo.2.0.1.t04607	hypothetical protein LOAG_13674 [Loa loa]
							nOo.2.0.1.t03305	u1 small nuclear ribonucleoprotein a
							OVOC1174	alix (apoptosis-linked gene 2 interacting protein x) homolog family member (alx-1)
							nOo.2.0.1.t09753	coelomocyte uptake defective family member (cup-5)
							nOo.2.0.1.t00616	3 -phosphoadenosine 5 -phosphosulfate synthase 2
							nOo.2.0.1.t04730	no description
							nOo.2.0.1.t06692	nfs1 protein
							OVOC9130	cullin 1
							nOo.2.0.1.t13317	227 kda spindle- and centromere-associated protein
							nOo.2.0.1.t10809	no description
							nOo.2.0.1.t01770	sorting nexin 2
							nOo.2.0.1.t08825	no description
							nOo.2.0.1.t06838	acetyl- mitochondrial-like
							nOo.2.0.1.t13486	glycogen debranching enzyme
							nOo.2.0.1.t03844	glutathione s-transferase 4
							nOo.2.0.1.t00261	transmembrane emp24 domain-containing protein 7 precursor
							nOo.2.0.1.t09962	no description
							nOo.2.0.1.t02526	gpi-anchor transamidase
							OVOC8902	no description
							nOo.2.0.1.t08401	trehalose-6-phosphate synthase
							nOo.2.0.1.t09782	cbr-moma-1 protein
							nOo.2.0.1.t04479	no description
							nOo.2.0.1.t07349	nedd8 activating enzyme e1 subunit 1
							nOo.2.0.1.t06297	briggsae cbr-try-10 protein
							nOo.2.0.1.t02388	peptidyl-prolyl cis-trans isomerase-like 3-like
							OVOC11595	no description
							nOo.2.0.1.t08082	peptidase d
							nOo.2.0.1.t00502	dna damage-binding protein 1
							nOo.2.0.1.t03628	zinc finger protein 511
							nOo.2.0.1.t10170	no description
							nOo.2.0.1.t00270	mitochondrial precursor
							nOo.2.0.1.t02483	oxysterol binding protein
							nOo.2.0.1.t08031	no description
							nOo.2.0.1.t05728	peptidase family m3 containing protein
							OVOC1954	hypothetical protein LOAG_no description4216 [Loa loa]
							nOo.2.0.1.t00421	no description
							nOo.2.0.1.t05422	vacuolar proton pump subunit h
							nOo.2.0.1.t05263	phenylalanyl-trna synthetase beta chain
							nOo.2.0.1.t01932	transmembrane protein 186
							nOo.2.0.1.t06657	vacuolar protein sorting-associated protein 13a
							nOo.2.0.1.t01759	no description
							nOo.2.0.1.t03164	thioredoxin domain containing 9
							nOo.2.0.1.t00268	maguk p55 subfamily member 2
							nOo.2.0.1.t00256	ras protein let-60
							nOo.2.0.1.t02548	hypothetical protein LOAG_05380 [Loa loa]
							nOo.2.0.1.t01169	cullin-associated nedd8-dissociated protein 1
							nOo.2.0.1.t06822	exonuclease family protein
							nOo.2.0.1.t02499	tumor suppressor candidate 3
							OVOC9647	glycosyl transferase
							nOo.2.0.1.t10591	nadh-ubiquinone oxidoreductase kda subunit
							nOo.2.0.1.t02161	charged multivesicular body protein 1b
							nOo.2.0.1.t11018	translocator protein
							nOo.2.0.1.t13671	no description
							nOo.2.0.1.t00039	vesicle-associated membrane protein 8-like
							nOo.2.0.1.t11111	temporarily assigned gene name family member (tag-163)
							nOo.2.0.1.t04168	hid-1 protein
							nOo.2.0.1.t02686	stip1 homology and u box-containing
							nOo.2.0.1.t03522	tpr domain containing protein
							nOo.2.0.1.t09476	cbf mak21 family protein
							OVOC4935	camp-dependent protein kinase regulatory subunit
							nOo.2.0.1.t08072	ras-related protein r-ras2
							nOo.2.0.1.t04684	hypothetical kda protein in chromosome
							nOo.2.0.1.t05775	nadh dehydrogenase
							nOo.2.0.1.t01251	transmembrane protein c2orf18 precursor
							OVOC1032	mitochondrial dicarboxylate carrier-like
							nOo.2.0.1.t00800	dual specificity mitogen-activated protein kinase kinase 6-like
							nOo.2.0.1.t03063	phospholipase a-2-activating protein
							nOo.2.0.1.t07796	metaxin 1
							nOo.2.0.1.t01834	ribulose-phosphate 3-epimerase
							nOo.2.0.1.t00775	nadh ubiquinone oxidoreductase
							OVOC483	vacuolar protein sorting-associated protein 13a
							nOo.2.0.1.t05969	phospholipase d1
							nOo.2.0.1.t01653	had-superfamily hydrolase
							nOo.2.0.1.t01069	e3 ubiquitin-protein ligase huwe1
							nOo.2.0.1.t00282	no description
							nOo.2.0.1.t05280	ef hand family protein
							nOo.2.0.1.t00681	no description
							OVOC9460	ribose-phosphate diphosphokinase
							nOo.2.0.1.t09431	eukaryotic peptide chain release factor subunit 1
							nOo.2.0.1.t05309	calcium-binding protein p22
							OVOC1251	vesicle-associated membrane protein-associated protein a
							OVOC10086	trehalose 6-phosphate synthase
							nOo.2.0.1.t00470	protein kup-1
							nOo.2.0.1.t02353	4-hydroxyphenylpyruvate dioxygenase
							OVOC10453	hypothetical kda protein in chromosome
							nOo.2.0.1.t02778	no description
							OVOC11936	hexokinase
							nOo.2.0.1.t11299	acetyl-coenzyme a transporter 1
							nOo.2.0.1.t11187	nadh dehydrogenase
							nOo.2.0.1.t10065	no description
							nOo.2.0.1.t08446	nucleoredoxin 1
							nOo.2.0.1.t08896	glutaredoxin 3
							OVOC5524	copine family protein
							nOo.2.0.1.t07783	ferric-chelate reductase 1
							nOo.2.0.1.t11498	cuticle collagen partial
							nOo.2.0.1.t01442	ras-related protein rab-35
							nOo.2.0.1.t07377	rna-binding protein lark
							OVOC4256	lim domain protein
							nOo.2.0.1.t06500	laminin subunit beta-1
							nOo.2.0.1.t09275	no description
							OVOC9250	electron-transferring-flavoprotein dehydrogenase
							nOo.2.0.1.t08659	snf7 domain containing 2 variant 1
							nOo.2.0.1.t04783	akt pkb serine threonine kinase
							nOo.2.0.1.t02428	60s ribosomal protein l38
							nOo.2.0.1.t13050	major intrinsic protein
							nOo.2.0.1.t04576	udp-glucose:glycoprotein glucosyltransferase containing protein
							nOo.2.0.1.t07723	chaperone protein dnaj 15
							nOo.2.0.1.t03587	adipor-like receptor
							nOo.2.0.1.t06942	atp-binding cassette sub-family f member 2
							nOo.2.0.1.t04099	no description
							nOo.2.0.1.t06711	cre-mlt-7 protein
							nOo.2.0.1.t10392	alpha-mannosidase 2x
							nOo.2.0.1.t00562	no description
							nOo.2.0.1.t07102	cop9 signalosome complex subunit 4
							nOo.2.0.1.t06684	serine threonine-protein phosphatase 2a regulatory subunit b
							OVOC7783	saposin-like type region 1 family protein
							nOo.2.0.1.t05615	sigma non-opioid intracellular receptor 1
							nOo.2.0.1.t00776	adducin-related protein 1
							nOo.2.0.1.t02160	zinc transporter zip11
							nOo.2.0.1.t02358	nadh dehydrogenase
							nOo.2.0.1.t04879	eukaryotic translation initiation factor 3 subunit m
							nOo.2.0.1.t05346	ubiquitin carboxyl-terminal hydrolase 19
							nOo.2.0.1.t05177	la-related protein
							nOo.2.0.1.t09129	rab family member
							nOo.2.0.1.t01059	growth hormone-inducible transmembrane protein
							nOo.2.0.1.t00926	myosin xviiia
							nOo.2.0.1.t00371	e3 ufm1-protein ligase 1 homolog
							nOo.2.0.1.t02021	hydroxymethylglutaryl- synthase
							OVOC9272	no description
							OVOC1135	hypothetical tyrosinase-like protein in chromosome
							nOo.2.0.1.t06817	fumarase 1
							nOo.2.0.1.t00811	transferase mitochondrial
							nOo.2.0.1.t09803	beta-tubulin isotype 2
							nOo.2.0.1.t02975	patterned expression site family member (pes-22)
							nOo.2.0.1.t05965	mitochondrial cytochrome c oxidase subunit 5b isoform 1
							OVOC2523	no description
							nOo.2.0.1.t07203	u6 snrna-associated sm-like protein lsm1-like
							nOo.2.0.1.t01975	transmembrane emp24 protein transport domain containing 5
							OVOC3096	no description
							OVOC3866	inosine-5 -monophosphate dehydrogenase 1
							nOo.2.0.1.t08105	acyltransferase family protein
							OVOC2430	no description
							nOo.2.0.1.t04367	nadh-ubiquinone oxidoreductase b15 subunit family protein
							nOo.2.0.1.t02492	cdgsh iron sulfur domain-containing protein 1
							nOo.2.0.1.t11388	erv1 alr family protein
							nOo.2.0.1.t06968	interleukin enhancer binding factor 2
							nOo.2.0.1.t00657	no description
							nOo.2.0.1.t11818	no description
							nOo.2.0.1.t01176	eps (human endocytosis) related family member (eps-8)
							nOo.2.0.1.t00479	malignant t cell-amplified sequence 1-like
							nOo.2.0.1.t01028	translational activator gcn1
							nOo.2.0.1.t03198	probable 3-hydroxyacyl- dehydrogenase
							nOo.2.0.1.t05093	deah (asp-glu-ala-his) box polypeptide 15
							nOo.2.0.1.t11801	no description
							nOo.2.0.1.t03434	karyopherin beta 1
							nOo.2.0.1.t06741	lipophorin receptor
							nOo.2.0.1.t00191	myosin vi
							nOo.2.0.1.t10186	ubiquitin-conjugating enzyme e2 g2
							nOo.2.0.1.t10226	ubiquitin family protein
							nOo.2.0.1.t00895	cadmium-inducible lysosomal protein cdr-5
							nOo.2.0.1.t04630	phenylalanyl-trna synthetase alpha chain
							nOo.2.0.1.t02471	ferm domain-containing
							OVOC12054	ectonucleotide pyrophosphatase phosphodiesterase family member 1
							nOo.2.0.1.t12387	amp deaminase 2
							nOo.2.0.1.t02337	ran gtpase activating protein 1
							nOo.2.0.1.t02855	ap-1 complex subunit sigma-2-like
							nOo.2.0.1.t06302	dihydropteridine reductase
							nOo.2.0.1.t04626	fas apoptotic inhibitory molecule 2
							nOo.2.0.1.t02414	polyadenylate-binding protein 2
							nOo.2.0.1.t07033	prefoldin subunit 6
							nOo.2.0.1.t01161	#NAME?
							nOo.2.0.1.t10750	cullin family member (cul-2)
							nOo.2.0.1.t02567	aldehyde dehydrogenase
							nOo.2.0.1.t02616	cytochrome c type-1
							nOo.2.0.1.t03412	protein subfamily c member 3
							nOo.2.0.1.t02347	brefeldin a-inhibited guanine nucleotide-exchange protein 2
							nOo.2.0.1.t00820	eukaryotic translation initiation factor 4e-1
							nOo.2.0.1.t06807	ras-related protein rab-21
							nOo.2.0.1.t00883	glutamate dehydrogenase
							nOo.2.0.1.t06486	s-adenosylmethionine synthase-like isoform 2
							nOo.2.0.1.t08850	guanine nucleotide binding protein
							nOo.2.0.1.t01126	transcription elongation factor b polypeptide 2-like
							nOo.2.0.1.t03345	phosphatidylinositol-5-phosphate 4-kinase type-2 alpha
							nOo.2.0.1.t03683	organic cation transporter protein
							nOo.2.0.1.t02505	n-myristoyltransferase 2
							OVOC12462	lipid phosphate phosphohydrolase 3-like
							nOo.2.0.1.t00319	amino acid permease family protein
							nOo.2.0.1.t08744	fyve zinc finger family protein
							nOo.2.0.1.t08311	tropomodulin family protein
							nOo.2.0.1.t02869	huntingtin-interacting protein 1
							nOo.2.0.1.t12922	o-glycosyl hydrolase family 30 protein
							nOo.2.0.1.t02972	tubulin beta-1 chain
							OVOC10150	amylo- 6- 4-alpha-glucanotransferase isoform 1
							nOo.2.0.1.t03250	der1-like domain member 1
							nOo.2.0.1.t04966	fatty-acid amide hydrolase 1
							nOo.2.0.1.t04387	no description
							OVOC2559	eukaryotic translation initiation factor 3 subunit c
							nOo.2.0.1.t05656	amidohydrolase family protein
							nOo.2.0.1.t02342	serine racemase
							nOo.2.0.1.t05138	sun domain-containing protein 2-like
							nOo.2.0.1.t02965	sideroflexin 3
							nOo.2.0.1.t02263	fatty-acid amide hydrolase 2
							nOo.2.0.1.t06987	tyrosyl-trna synthetase
							nOo.2.0.1.t06559	nadh dehydrogenase iron-sulfur protein mitochondrial precursor
							nOo.2.0.1.t11634	trm112-like protein
							nOo.2.0.1.t05874	c2 domain containing protein
							OVOC12628	cytochrome c oxidase subunit i
							nOo.2.0.1.t01158	cytochrome c oxidase assembly protein cox15 homolog
							nOo.2.0.1.t03284	filarial common antigen
							nOo.2.0.1.t05489	phosphoglycolate phosphatase
							nOo.2.0.1.t02386	dolichol-phosphate mannosyltransferase
							nOo.2.0.1.t05518	reticulon protein family member (ret-1)
							nOo.2.0.1.t04156	ste ste20 fray protein kinase
							nOo.2.0.1.t09550	no description
							OVOC11608	palmitoyl-protein thioesterase 1
							nOo.2.0.1.t06219	leucine-rich repeat-containing protein 47-like
							nOo.2.0.1.t06413	mitochondrial carrier protein
							nOo.2.0.1.t05415	isoleucyl-trna cytoplasmic
							nOo.2.0.1.t09428	lysocardiolipin acyltransferase 1
							nOo.2.0.1.t00551	thioredoxin family protein
					AF AM NF	19	nOo.2.0.1.t01518	cre-ghi-1 protein
							nOo.2.0.1.t09600	stress-activated protein kinase jnk
							nOo.2.0.1.t07478	spon-1 protein
							nOo.2.0.1.t06680	no description
							nOo.2.0.1.t09143	no description
							OVOC3554	high incidence of males (increased x chromosome loss) family member (him-4)
							nOo.2.0.1.t04682	macroglobulin complement-related
							nOo.2.0.1.t10876	no description
							nOo.2.0.1.t03784	no description
							nOo.2.0.1.t11381	basement membrane proteoglycan
							nOo.2.0.1.t00847	hypothetical protein LOAG_00672 [Loa loa]
							nOo.2.0.1.t08488	collagenase nc10 and endostatin family protein
							nOo.2.0.1.t09689	fibrinogen c domain-containing protein 1-like
							nOo.2.0.1.t02612	transforming growth factor b homolog
							nOo.2.0.1.t09715	transthyretin-like protein 5
							OVOC10872	hypothetical protein LOAG_no description99no description9 [Loa loa]
							OVOC9252	polypeptide n-acetylgalactosaminyltransferase 5
							OVOC7454	cysteine protease inhibitor
							OVOC7490	aldo keto reductase family protein
					AF iuMf vL3	19	nOo.2.0.1.t02273	cystathionine beta-synthase
							nOo.2.0.1.t01662	dab (drosophila disabled) homolog family member (dab-1)
							nOo.2.0.1.t02681	phosphopantothenoylcysteine decarboxylase
							nOo.2.0.1.t08255	glutamate dehydrogenase
							nOo.2.0.1.t08553	no description
							nOo.2.0.1.t06251	atp-dependent clp protease atp-binding subunit clpx
							OVOC7892	histone h2a
							nOo.2.0.1.t09251	cuticlin 1
							OVOC12586	collagen alpha-1 chain- partial
							nOo.2.0.1.t10540	cuticle collagen 7
							OVOC12294	no description
							nOo.2.0.1.t05968	no description
							nOo.2.0.1.t06759	calcyphosin-like protein
							OVOC11469	mus2no description9
							OVOC11881	tubulointerstitial nephritis antigen-like 1
							nOo.2.0.1.t00408	pan domain containing protein
							OVOC422	nematode cuticle collagen n-terminal domain containing protein
							OVOC12497	type alpha 1
							nOo.2.0.1.t06253	von willebrand factor type a domain protein
					AF NF iuMf	16	nOo.2.0.1.t04246	chitin binding peritrophin-a domain containing protein
							nOo.2.0.1.t04048	no description
							nOo.2.0.1.t01723	no description
							OVOC12238	glutathione s-transferase domain-containing protein
							OVOC8665	glutathione s- n-terminal domain containing protein
							nOo.2.0.1.t07668	cadherin domain containing protein
							nOo.2.0.1.t08247	no description
							nOo.2.0.1.t01751	no description
							nOo.2.0.1.t02794	ariadne ubiquitin-conjugating enzyme e2 binding protein
							nOo.2.0.1.t09136	no description
							nOo.2.0.1.t07397	cre-hsp- protein
							nOo.2.0.1.t01367	fatty acid retinoid binding protein precursor
							nOo.2.0.1.t03105	no description
							nOo.2.0.1.t01908	intraflagellar transport protein 122 homolog
							nOo.2.0.1.t08096	no description
							nOo.2.0.1.t09384	histone h2a
					AM iuMf vL3	30	nOo.2.0.1.t03546	hydroxysteroid dehydrogenase-like protein 2
							nOo.2.0.1.t05825	intermediate filament protein ifa-1
							nOo.2.0.1.t00017	u6 snrna-associated sm-like protein lsm3
							nOo.2.0.1.t06836	116 kda u5 small nuclear ribonucleoprotein component;Ontology_term
							nOo.2.0.1.t08256	cdc42-interacting protein 4-like
							nOo.2.0.1.t00461	rrna 2 -o-methyltransferase fibrillarin-like
							nOo.2.0.1.t08150	rna recognition
							nOo.2.0.1.t00424	swi snf-related matrix-associated actin-dependent regulator of chromatin subfamily b member 1
							nOo.2.0.1.t04976	splicing factor u2af large subunit
							nOo.2.0.1.t01439	no description
							nOo.2.0.1.t04926	1 domain containing protein;Ontology_term
							nOo.2.0.1.t08934	loc496087 protein
							nOo.2.0.1.t09345	eukaryotic translation initiation factor 3 subunit 11
							nOo.2.0.1.t06427	no description
							OVOC11214	serine arginine-rich splicing factor 4
							OVOC15	cre-unc-95 protein
							nOo.2.0.1.t04055	no description
							nOo.2.0.1.t01138	cathepsin b-like cysteine proteinase
							OVOC4330	cleavage stimulation factor
							OVOC3870	u6 snrna-associated sm-like protein lsm8
							nOo.2.0.1.t05276	trehalase family protein
							nOo.2.0.1.t06160	h aca ribonucleoprotein complex subunit 2-like protein
							nOo.2.0.1.t13523	pyridine nucleotide-disulphide oxidoreductase family protein
							OVOC12854	peptidyl-prolyl cis-trans isomerase fkbp4-like
							nOo.2.0.1.t06919	no description
							nOo.2.0.1.t06840	nhp2-like protein 1
							nOo.2.0.1.t02497	eukaryotic translation initiation factor 4h
							nOo.2.0.1.t06233	recombinant antigenic polypeptide
							nOo.2.0.1.t04944	histone h2a
							nOo.2.0.1.t08875	xaa-pro aminopeptidase 1
					AM NF vL3	1	nOo.2.0.1.t04716	no description
					AM NF iuMf	7	nOo.2.0.1.t07575	i lweq domain containing protein
							nOo.2.0.1.t02317	peroxidasin homolog
							nOo.2.0.1.t03314	cleavage and polyadenylation specificity factor subunit 2
							nOo.2.0.1.t04598	no description
							nOo.2.0.1.t06893	glutamate carboxypeptidase 2
							nOo.2.0.1.t08414	snw domain-containing protein 1
							nOo.2.0.1.t03053	no description
					NF iuMf vL3	2	nOo.2.0.1.t06252	von willebrand factor type a domain containing protein
							nOo.2.0.1.t04643	uncoordinated family member (unc-52)
					AF AM	175	nOo.2.0.1.t02801	spermatogenesis associated 11
							nOo.2.0.1.t00052	cyclin fold protein 1 variant b
							nOo.2.0.1.t03796	polypyrimidine tract binding protein
							nOo.2.0.1.t02040	temporarily assigned gene name family member (tag-60)
							nOo.2.0.1.t07648	no description
							nOo.2.0.1.t06740	filamin abp280 repeat family protein
							OVOC2302	short chain dehydrogenase reductase family protein
							nOo.2.0.1.t10435	platelet-activating factor acetylhydrolase
							nOo.2.0.1.t00790	acyl- -binding protein
							nOo.2.0.1.t07789	gamma-aminobutyric acid receptor-associated protein
							nOo.2.0.1.t12652	tryptophan 5-hydroxylase 1-like
							nOo.2.0.1.t02970	no description
							nOo.2.0.1.t00882	lbp bpi cetp n-terminal domain containing protein
							nOo.2.0.1.t08470	solute carrier family 13 member 5
							nOo.2.0.1.t09576	no description
							nOo.2.0.1.t07104	sparc
							nOo.2.0.1.t11368	beta-lactamase-like protein 2-like
							nOo.2.0.1.t00513	peroxisomal multifunctional enzyme type 2
							nOo.2.0.1.t10140	cre-nep-1 protein
							nOo.2.0.1.t01365	serine hydroxymethyltransferase
							nOo.2.0.1.t04959	ras-like gtp-binding protein
							nOo.2.0.1.t04007	zinc finger ccch domain-containing protein 15
							nOo.2.0.1.t08558	septin-7 isoform 2
							OVOC7742	no description
							nOo.2.0.1.t01587	cbs domain containing protein
							nOo.2.0.1.t01959	anion exchange protein
							OVOC2355	no description
							nOo.2.0.1.t11540	f-box associated region family protein
							nOo.2.0.1.t00442	hypothetical protein LOAG_10653 [Loa loa]
							nOo.2.0.1.t09416	pyruvate dehydrogenase e1 component alpha subunit
							nOo.2.0.1.t03166	no description
							nOo.2.0.1.t07456	transmembrane amino acid transporter protein
							OVOC11077	histone deacetylase
							OVOC7455	nad-dependent malic mitochondrial precursor
							nOo.2.0.1.t01104	cre-ned-8 protein
							OVOC637	calponin transgelin
							nOo.2.0.1.t00687	eukaryotic translation initiation factor 6
							nOo.2.0.1.t10995	platelet-activating factor acetylhydrolase cytoplasmic
							OVOC13451	no description
							OVOC8547	serine threonine protein phosphatase pp1 isozyme 1
							nOo.2.0.1.t01637	pantothenate kinase
							OVOC1095	wd repeat domain isoform cra_c
							nOo.2.0.1.t04425	galactosyltransferase family protein
							OVOC2003	no description
							nOo.2.0.1.t07697	annexin family protein
							nOo.2.0.1.t03173	isopentenyl-diphosphate delta-isomerase 1
							nOo.2.0.1.t04846	eyes absent protein
							nOo.2.0.1.t05631	no description
							OVOC6477	ck1 worm6 protein kinase
							OVOC9961	4-hydroxybutyrate -transferase
							nOo.2.0.1.t09471	hypothetical tyrosinase-like protein in chromosome
							nOo.2.0.1.t05847	acyl- desaturase
							nOo.2.0.1.t13082	acyl- desaturase
							OVOC10450	tryptophan 5-hydroxylase 1-like
							nOo.2.0.1.t02217	endoplasmic reticulum-golgi intermediate compartment protein 1-like
							nOo.2.0.1.t10512	gamma-glutamylcysteine synthetase
							nOo.2.0.1.t02629	adp-sugar pyrophosphatase
							nOo.2.0.1.t04720	ectopic membrane ruffles in embryo protein 1
							nOo.2.0.1.t04174	serine palmitoyltransferase 1
							nOo.2.0.1.t06763	tissue specific transplantation antigen p35b
							nOo.2.0.1.t02411	ubiquitin carboxyl-terminal hydrolase 37
							nOo.2.0.1.t04310	ubiquitin-fold modifier 1
							nOo.2.0.1.t09531	thrombospondin type 1 domain containing protein
							nOo.2.0.1.t13446	no description
							nOo.2.0.1.t04688	glucosamine--fructose-6-phosphate aminotransferase
							nOo.2.0.1.t05733	probable molybdopterin binding domain containing protein
							nOo.2.0.1.t10069	bis(5 -nucleosyl)-tetraphosphatase
							nOo.2.0.1.t03512	translation initiation factor eif-2b subunit beta
							nOo.2.0.1.t04525	thioredoxin family protein
							nOo.2.0.1.t09061	no description
							OVOC1462	no description
							nOo.2.0.1.t07429	ste ste7 mek7 protein kinase
							nOo.2.0.1.t10648	pericentriolar material 1 protein
							nOo.2.0.1.t09273	no description
							nOo.2.0.1.t08210	solute carrier family 13 member 5
							nOo.2.0.1.t08383	tudor domain containing protein
							nOo.2.0.1.t06385	no description
							nOo.2.0.1.t02575	no description
							OVOC12715	aldo keto reductase family protein
							nOo.2.0.1.t07820	aspartic protease sp-1
							nOo.2.0.1.t03052	endoplasmic reticulum mannosyl-oligosaccharide -alpha-mannosidase
							nOo.2.0.1.t08769	diaminopimelate epimerase-like
							nOo.2.0.1.t05450	innexin unc-7
							nOo.2.0.1.t00076	acetyl- carboxylase 2
							nOo.2.0.1.t06884	no description
							nOo.2.0.1.t11944	thrombospondin type 1 domain containing protein
							OVOC6113	small heat shock protein ov25-1
							nOo.2.0.1.t12224	ectonucleotide pyrophosphatase phosphodiesterase
							nOo.2.0.1.t00915	glycosyl group 2 family protein
							OVOC4225	fatty acid elongation protein 3
							nOo.2.0.1.t03484	5 -amp-activated protein beta complex-interacting region containing protein
							nOo.2.0.1.t06801	zinc finger protein zpr1
							OVOC2358	no description
							nOo.2.0.1.t07515	nadh dehydrogenase
							nOo.2.0.1.t08788	androgen-induced gene 1 protein
							nOo.2.0.1.t00483	sorting nexin-33
							nOo.2.0.1.t07864	u3 small nucleolar rna interacting protein 2
							nOo.2.0.1.t08562	tetraspanin family protein
							nOo.2.0.1.t00062	endoribonuclease dicer
							nOo.2.0.1.t06226	dtdp-d-glucose -dehydratase-like
							OVOC9267	annexin b11 isoform a
							OVOC12175	no description
							nOo.2.0.1.t10014	no description
							nOo.2.0.1.t07684	ef-hand domain-containing protein d2-like
							nOo.2.0.1.t06798	exosome component 10
							nOo.2.0.1.t09666	no description
							nOo.2.0.1.t12311	calponin transgelin
							OVOC8359	protein disulfide-isomerase a4
							nOo.2.0.1.t00295	no description
							nOo.2.0.1.t03440	guanylate kinase
							nOo.2.0.1.t05627	guanine nucleotide-binding protein alpha-12 subunit
							nOo.2.0.1.t01397	o-phosphoseryl-trna selenium transferase
							nOo.2.0.1.t05233	dual specificity mitogen-activated protein kinase kinase 4
							nOo.2.0.1.t08707	no description
							OVOC11951	no description
							nOo.2.0.1.t10441	retinol dehydrogenase 12
							OVOC5935	no description
							nOo.2.0.1.t00324	latrophilin receptor protein 2
							nOo.2.0.1.t10309	caax beta
							nOo.2.0.1.t11423	gamma-glutamylcysteine synthetase
							nOo.2.0.1.t09124	no description
							nOo.2.0.1.t07144	plasmid maintenance protein containing protein
							nOo.2.0.1.t13034	ubiquitin c ii
							OVOC11287	no description
							OVOC12251	adipocyte plasma membrane-associated protein
							nOo.2.0.1.t01797	haloacid dehalogenase-like hydrolase domain containing 3
							nOo.2.0.1.t01368	no description
							nOo.2.0.1.t10233	uncharacterized protein
							nOo.2.0.1.t10616	short chain dehydrogenase reductase family protein
							nOo.2.0.1.t10136	acyl- :lysophosphatidylglycerol acyltransferase 1
							OVOC5645	nadh oxidase
							nOo.2.0.1.t08864	lipase family protein
							OVOC10175	phospholipase a2 receptor 1
							nOo.2.0.1.t02222	serine threonine-protein kinase rio2
							nOo.2.0.1.t02814	msp domain containing protein
							OVOC9681	no description
							nOo.2.0.1.t13226	platelet-activating factor acetylhydrolase
							nOo.2.0.1.t12654	acyl- :lysophosphatidylglycerol acyltransferase 1-like
							OVOC1662	zinc carboxypeptidase family protein
							nOo.2.0.1.t07966	tight junction protein
							nOo.2.0.1.t11513	gnat family protein
							nOo.2.0.1.t00433	jmjc domain containing protein
							OVOC6394	no description
							OVOC1657	stomatin-like protein 2
							nOo.2.0.1.t00608	thymidylate synthase
							nOo.2.0.1.t03221	no description
							nOo.2.0.1.t00471	ataxin 3 variant ref
							nOo.2.0.1.t01128	copper transport protein atox1-like
							nOo.2.0.1.t01269	1 divalent ion tolerance protein;Ontology_term
							nOo.2.0.1.t01571	calpain clp-1
							nOo.2.0.1.t09084	ectonucleotide pyrophosphatase phosphodiesterase 1
							nOo.2.0.1.t07169	cre-aqp-3 protein
							nOo.2.0.1.t06208	udp-glucose 4-epimerase
							nOo.2.0.1.t10708	prolyl endopeptidase
							nOo.2.0.1.t05304	no description
							OVOC1533	eukaryotic peptide chain release factor gtp-binding subunit
							nOo.2.0.1.t12362	no description
							nOo.2.0.1.t12208	aldo keto reductase family protein
							nOo.2.0.1.t07005	dual specificity phosphatase 19
							nOo.2.0.1.t09720	mannose c type 1-like 1
							nOo.2.0.1.t08108	msp domain-containing protein
							nOo.2.0.1.t05826	cullin 3
							nOo.2.0.1.t07704	trehalose 6-phosphate synthase
							nOo.2.0.1.t02866	chain solution structure of mouse 42-9-9
							nOo.2.0.1.t01361	no description
							nOo.2.0.1.t13425	no description
							OVOC9426	no description
							OVOC6886	long family member
							nOo.2.0.1.t02642	kinesin-like protein kif21b
							nOo.2.0.1.t06096	leucine zipper and ctnnbip1 domain containing
							nOo.2.0.1.t02260	nad dependent epimerase dehydratase family protein
							nOo.2.0.1.t09920	no description
							nOo.2.0.1.t01711	ttk protein kinase
							nOo.2.0.1.t04756	ero1-like protein beta
							nOo.2.0.1.t03452	glycosyl hydrolase family catalytic domain containing protein
					AF vL3	3	nOo.2.0.1.t00174	utp-glucose-1-phosphate uridylyltransferase
							OVOC4530	no description
							nOo.2.0.1.t11113	hypothetical protein CAEBREN_21073 [Caenorhabditis brenneri]
					AF iuMf	186	OVOC10398	malate dehydrogenase
							nOo.2.0.1.t03904	phosphatidate cytidylyltransferase
							nOo.2.0.1.t09615	apical junction molecule family member (ajm-1)
[truncated: 2,153 more rows]

## Sheet: wOo Venn
	Stage	number of IDs					Stage	total	ID	Description
	AF	116					AF AM iuMf vL3	2	I7JB38	Alpha-ketoglutarate decarboxylase
	AM	75							I7JEV7	Outer surface protein Wsp
	NF	2					AF AM iuMf	29	I7ITF8	ATP synthase subunit beta
	iuMf	43							I7IHR5	Cold shock protein
	vL3	5							I7JEM6	Uncharacterized protein
	Overall number of IDs	135							I7IHW5	Membrane protease subunit stomatinprohibitin-like protein
									I7IAJ9	Elongation factor Tu
									I7JAI1	Outer membrane protein assembly factor BamA
									I7IAH2	ATP synthase subunit alpha
									I7IU45	Fructose-1,6-bisphosphatase
									I7JB12	Cystathionine beta-lyase
									I7IAE2	60 kDa chaperonin
									I7ITK7	Dihydrolipoamide acyltransferase E2 component
									I7JF32	Chaperone protein DnaK
									I7ITY9	Polyribonucleotide nucleotidyltransferase
									I7ITY0	Nucleoid-associated protein wOo_07440
									I7JEN5	Chaperone protein HtpG
									I7JEC6	DNA-directed RNA polymerase fusion of beta and be ta' subunits RpoBRpoC
									I7IA92	50S ribosomal protein L7/L12
									I7JET5	ATP-binding subunit of Clp protease and DnaKDnaJ chaperones
									I7JAR4	10 kDa chaperonin
									I7ITT2	Outer membrane protein pal-like
									I7JB60	DNA-directed RNA polymerase subunit alpha
									I7JB78	Peroxiredoxin
									I7IAG3	Uncharacterized protein
									I7IAG7	Outer membrane protein
									I7IHT3	Isoprenoid biosynthesis protein
									I7JAZ8	Cysteine desulfurase
									I7JEK8	Phosphatidylserine decarboxylase proenzyme
									I7IAE3	Trypsin-like serine protease
									I7IHU6	Glutaredoxin
							AF Nodule iuMf	1	I7IAA8	Thymidylate kinase
							AF AM	33	I7IA82	Putative translaldolase
									I7JAF3	Superoxide dismutase
									I7JF64	30S ribosomal protein S2
									I7ITW1	Glutaredoxin
									I7IAE9	Malic enzyme
									I7IU12	Bifunctional proline dehydrogenasepyrroline-5-carboxylate dehydrogenase
									I7IHS6	Protein GrpE
									I7IHR8	50S ribosomal protein L25
									I7IHP7	Inorganic pyrophosphatase
									I7IHY1	DNA polymerase III gammatau subunit
									I7ITR3	Glutamyl-tRNA(Gln) amidotransferase subunit A
									I7JEP6	Pyruvate dehydrogenase subunit beta
									I7JF80	50S ribosomal protein L5
									I7JF38	30S ribosomal protein S6
									I7IAB6	Outer surface protein Wsp
									I7IHR4	50S ribosomal protein L1
									I7IAC8	Fructose-bisphosphate aldolase
									I7JA55	Dihydrolipoyl dehydrogenase
									I7JEJ7	Major facilitator superfamily permease
									I7JAR7	Protein HflC
									I7JAA6	Fumarate hydratase class II
									I7ITK4	Thioredoxin
									I7JE73	Nucleoid DNA-binding protein
									I7IAD5	ATP-dependent zinc metalloprotease FtsH
									I7IU35	Protein-export protein SecB
									I7IAC1	Aspartate aminotransferase
									I7JF56	Adenylosuccinate synthetase
									I7JAN9	Response regulator
									I7JB62	Protein translocase subunit SecY
									I7JB01	Transcription elongation factor GreA
									I7JEG6	Thiol-disulfide isomerase
									I7JF18	ATP synthase subunit delta
									I7JF84	50S ribosomal protein L23
							AF iuMf	6	I7IAI3	Uncharacterized protein
									I7JET9	30S ribosomal protein S4
									I7JAC0	Elongation factor Tu
									I7JEE1	Aspartate--tRNA ligase
									I7IHV1	Succinate dehydrogenase flavoprotein subunit
									I7IHR3	Elongation factor G
							AM iuMf	1	I7IHX2	Cytochrome b
							AF	45	I7IAD4	Uncharacterized protein
									I7JF09	Transcription elongation factor NusA
									I7IAA5	Molecular chaperone DnaK
									I7ITQ2	Serine hydroxymethyltransferase
									I7II11	Pyruvate phosphate dikinase
									I7JAW4	Malate dehydrogenase
									I7IAK1	Thioredoxin reductase
									I7JF49	Lon protease
									I7IHX3	Dihydropteroate synthase putative
									I7ITD3	30S ribosomal protein S9
									I7IU61	30S ribosomal protein S3
									I7II13	Short-chain alcohol dehydrogenase family enzyme
									I7ITP2	Aspartate carbamoyltransferase
									I7JEF7	Signal recognition particle receptor FtsY
									I7IAA2	Zn-dependent peptidase
									I7IHW2	Glycyl-tRNA synthetase subunit alpha
									I7IA87	Lysine--tRNA ligase
									I7IHV2	Isoleucine--tRNA ligase
									I7JAE4	Threonine--tRNA ligase
									I7ITY2	Protein-disulfide isomerase
									I7ITS2	Cell division protein FtsZ
									I7JAP7	Actin-like ATPase involved in cell morphogenesis MreB
									I7ITH8	30S ribosomal protein S7
									I7JA58	Outer membrane protein
									I7JAC3	50S ribosomal protein L10
									I7JAS4	ATP-dependent protease ATP-binding subunit
									I7IAJ0	Elongation factor Ts
									I7IAE1	3-demethylubiquinone-9 3-methyltransferase
									I7JAU1	Cytosineadenosine deaminase
									I7ITM9	Uncharacterized protein
									I7ITP1	Phosphoribosylpyrophosphate synthetase
									I7JEB5	Type IV secretory pathway VirB6 components
									I7IU57	50S ribosomal protein L18
									I7IAA1	Ribonucleoside-diphosphate reductase subunit beta
									I7IAF2	NAD-specific glutamate dehydrogenase
									I7IAH8	Aspartyl/glutamyl-tRNA(Asn/Gln) amidotransferase subunit B
									I7ITI1	50S ribosomal protein L11
									I7ITL9	Proline--tRNA ligase
									I7ITN4	30S ribosomal protein S1
									I7JEI8	Enolase
									I7IHW9	Orotate phosphoribosyltransferase
									I7JEG4	DNA gyrase subunit A
									I7ITL4	Scaffold protein
									I7IU59	50S ribosomal protein L24
									I7JF77	30S ribosomal protein S5
							AM	10	I7JE83	Inosine-5'-monophosphate dehydrogenase
									I7ITP8	50S ribosomal protein L19
									I7IAB3	DNA polymerase III subunit beta
									I7JEC0	30S ribosomal protein S12
									I7JEC3	Transcription termination/antitermination protein NusG
									I7IAC5	Phosphatidylserine synthase
									I7IAF1	DNA ligase
									I7JB65	30S ribosomal protein S8
									I7IHW1	Chaperone protein DnaJ
									I7JAJ2	2-methylthioadenine synthetase
							vL3	3	I7IAA0	Isocitrate dehydrogenase
									I7II12	Ribosome-recycling factor
									I7ITU5	DNA recombination protein rmuC-like protein
							iuMf	4	I7ITR1	FKBP-type peptidyl-prolyl cis-trans isomerase dom ain-containing protein
									I7JAR0	Methionine--tRNA ligase
									I7IHV3	Probable GTP-binding protein EngB
									I7JAQ6	Signal transduction histidine kinase and receiver
							Nodule	1	I7IU26	S-adenosylmethionine synthase
