# Supplementary material for: Stage-specific Proteomes from Onchocerca ochengi, Sister Species of the Human River Blindness Parasite, Uncover Adaptations to a Nodular Lifestyle
Source: Mol Cell Proteomics. 2016 May 25;15(8):2554–75. doi: 10.1074/mcp.M115.055640 (PMC4974336; doi:10.1074/mcp.M115.055640)
Supplement: Supplemental Data [file 10.1074_M115.055640_mcp.M115.055640-4.xlsx]

## Sheet: Total
Armstrong only	Description	Shared	Description	Bennuru only	Description	no Bm ortho	Description	no match to Oo	Description
A8ND25	Putative uncharacterized protein	A8QHA9	Protein BM-LAM-2, isoform i	A8Q5R7	Protein Bm4092, isoform b	nOo.2.0.1.t00238	von willebrand factor type d domain protein	A8NCS6	Integrin beta
A8PKR3	Putative uncharacterized protein	A8QCC0	Protein BM-COGC-3, isoform d	A8Q7L0	Protein BM-VPS-53, isoform e	nOo.2.0.1.t01369	no description	A8ND08	Hexokinase (EC 2.7.1.1)
A8PC40	Protein Bm1962, isoform b	A8QCY4	Protein BM-PDE-1, isoform c	A8QFN3	U3 small nucleolar RNA-associated protein 11 (U3 snoRNA-associated protein 11)	nOo.2.0.1.t02593	glycogen synthase	A8ND27	Protein Bm8239, isoform b (Fragment)
A8Q0Y2	Innexin	A8QBA7	Protein BM-LET-363, isoform c	A8QED6	Protein Bm4255, isoform b	nOo.2.0.1.t03031	ubiquinol-cytochrome c reductase complex 14kd subunit	A8NE01	Protein Bm9684, isoform a
A8QB75	Protein Bm12842, isoform b	A8QGN4	Putative uncharacterized protein	A8PT58	Protein Bm6828, isoform b	nOo.2.0.1.t09391	no description	A8NE57	Protein Bm6219, isoform e
A8Q1V2	Protein BM-IFT-20	A8NN18	Protein Bm4860, isoform c	A8NT86	DNA polymerase (EC 2.7.7.7)	nOo.2.0.1.t09739	cre-nkb-3 protein	A8NEA5	Protein Bm3307, isoform c (Fragment)
A8QFJ7	Hydroxypyruvate isomerase (EC 5.3.1.22)	A8PUK4	Protein BM-MAI-1, isoform b	A8Q370	Protein Bm6969, isoform f	nOo.2.0.1.t10585	gln-2 protein	A8NEH6	Protein Bm8456
A8NNM2	Protein BM-LACT-6, isoform b	A8Q729	Protein Bm10857, isoform b	A8QGE8	Protein BM-BAG-1, isoform b	nOo.2.0.1.t10980	no description	A8NEQ4	Protein Bm8262
A8Q1B3	Integrase core domain containing protein	A8PU76	Protein Bm7526, isoform b	A8NWW2	Protein Bm7388, isoform c	nOo.2.0.1.t11061	no description	A8NF42	Protein Bm3141
A8NWQ0	Protein BM-RSR-2	A8NR73	Protein Bm6366, isoform b	A8QHK6	Protein Bm10825, isoform a	OVOC10207	no description	A8NF43	Putative uncharacterized protein
A8QE10	Protein BM-FNTB-1, isoform c	A8QGQ7	Protein BM-SMU-1 (Fragment)	A8PAW3	Protein Bm13812, isoform a	OVOC10208	no description	A8NF73	Protein Bm10664, isoform a
A8NVQ5	Histone H2A	A8P891	Protein Bm1008, isoform a	A8PLI6	Protein BM-GCL-1, isoform d	OVOC10263	no description	A8NFI6	Protein Bm8092, isoform c
A8PIA0	Protein BM-COQ-5, isoform b	A8P9T2	Integrin beta	A8PJN2	Protein Bm7393, isoform b	OVOC10312	no description	A8NFU7	Protein Bm4421, isoform b
A8P3X6	Protein Bm3451, isoform b	A8NN51	Coatomer subunit alpha	A8PSU8	Protein Bm1790	OVOC10436	no description	A8NG73	Copine VIII, putative (Fragment)
A8PJH1	Protein Bm10912, isoform b	A8ND88	Protein Bm6476, isoform b	A8QCG9	Protein Bm6629, isoform c	OVOC10438	no description	A8NGA2	Putative uncharacterized protein
A8NTL5	Protein Bm9106	A8Q8E5	Protein Bm4476, isoform d	A8NV73	Protein BM-HPO-17	OVOC12770	no description	A8NGK4	Protein Bm9141, isoform b
A8P4G3	Protein Bm9243, isoform b	A8PC52	Protein BM-CYN-4, isoform b	A8PJE1	Protein Bm5619, isoform b	OVOC3986	no description	A8NGM8	Protein Bm9085, isoform b (Fragment)
A8NMA6	Protein Bm5915, isoform b	A8PCB9	Protein Bm13756, isoform a	A8PY93	Protein Bm9652, isoform a	OVOC9748	von willebrand factor type d domain protein	A8NH02	Protein Bm4371, isoform b
A8NYE5	Protein Bm2494, isoform c	A8QEE7	Protein Bm5013, isoform b	A8ND71	Protein Bm6019, isoform c	nOo.2.0.1.t00535	no description	A8NHJ2	Protein Bm3863, isoform h
A8ND11	Protein Bm8518, isoform c	A8Q2E5	Protein Bm10880	A8Q7A6	Protein BM-PQN-83	nOo.2.0.1.t00919	protein isoform a	A8NHK2	Protein Bm8748, isoform a (Fragment)
A8NVF5	Protein Bm3224, isoform e	A8Q2I1	Protein BM-RPN-7	A8P9L9	Protein Bm4381, isoform b	nOo.2.0.1.t01368	no description	A8NI29	Protein Bm7903, isoform b
A8P5H3	Protein BM-IDI-1, isoform a	A8NMC4	Protein Bm8801, isoform a	A8PKN1	Protein BM-DCT-9	nOo.2.0.1.t02993	no description	A8NIH1	Protein Bm8277, isoform c
A8Q2B1	Protein Bm6334, isoform c	A8PQS1	Protein BM-LEM-2	A8P934	Protein BM-HBL-1, isoform b	nOo.2.0.1.t03567	cre-nlp-36 protein	A8NIH5	Protein Bm8275
A8NRN2	Protein Bm6108, isoform b (Fragment)	A8NYK5	Protein Bm6685, isoform b	A8QC51	Protein Bm12912, isoform a	nOo.2.0.1.t04121	no description	A8NJ47	Protein Bm994
A8Q1Q3	Protein BM-NPP-20	A8Q714	Protein Bm2323, isoform b	A8NTE1	Protein Bm3318, isoform a	nOo.2.0.1.t05530	sphingomyelin phosphodiesterase 1	A8NJ91	UPF0729 protein Bm1_03610
A8PH22	Thiamine pyrophosphate enzyme, central domain containing protein	A8PP30	Protein Bm5821, isoform b	A8QEL0	Protein BM-TWK-13, isoform g	nOo.2.0.1.t06821	no description	A8NJB1	Protein Bm8848, isoform a
A8Q2I7	Serine/threonine-protein phosphatase (EC 3.1.3.16)	A8P877	Protein Bm1007, isoform a	A8NN21	Protein BM-PTR-23, isoform c	nOo.2.0.1.t08479	no description	A8NJD6	Protein Bm8874, isoform a (Fragment)
A8QE55	Protein Bm10549, isoform a	A8PQ45	Serine/threonine-protein phosphatase (EC 3.1.3.16)	A8PA01	Protein Bm4495, isoform b	nOo.2.0.1.t08919	superoxide dismutase	A8NJF6	Protein Bm10590, isoform a
A8Q116	Protein Bm2430, isoform b	A8PFD7	Ubiquitin carboxyl-terminal hydrolase (EC 3.4.19.12)	A8PGX5	Protein BM-GRL-14 (Fragment)	nOo.2.0.1.t08982	no description	A8NJG2	Protein Bm8691
A8P0B4	Putative uncharacterized protein	A8Q4F0	Protein BM-MTCH-1, isoform d	A8PHR6	Protein BM-TAG-281, isoform b	nOo.2.0.1.t09561	bag family molecular chaperone regulator 2	A8NJI0	Protein Bm11493 (Fragment)
A8PZ59	Co-chaperone protein HscB, mitochondrial, putative	A8PTQ4	Ribosomal protein L19	A8PS70	Protein Bm4144, isoform c	nOo.2.0.1.t10169	no description	A8NJJ9	Protein Bm7866, isoform b (Fragment)
A8P2B0	Putative uncharacterized protein	A8Q6Y3	Protein Bm4348, isoform b (Fragment)	A8NPG0	Protein BM-RDE-4	nOo.2.0.1.t10843	no description	A8NJM7	Protein Bm13885
A8QEB1	Protein BM-NPA-1, isoform d	A8Q5I7	Protein BM-VHA-4, isoform c	A8QC58	Protein Bm2158, isoform f	nOo.2.0.1.t11687	no description	A8NJS4	Protein Bm9440
A8Q3P3	Putative uncharacterized protein	A8PKM1	Protein BM-CYN-16	A8NKK9	Protein BM-TTR-41, isoform d	nOo.2.0.1.t13317	227 kda spindle- and centromere-associated protein	A8NK18	Protein Bm6552, isoform i
A8P133	1-acyl-sn-glycerol-3-phosphate acyltransferase (EC 2.3.1.51)	A8NV51	Protein Bm3347, isoform c	A8QEM6	Ubiquitin carboxyl-terminal hydrolase (EC 3.4.19.12)	nOo.2.0.1.t13571	no description	A8NK53	Protein Bm11168, isoform b (Fragment)
A8QFT0	Protein BM-CCCH-1	A8PQK7	Protein BM-UBC-1, isoform c	A8NXU4	Protein BM-FZY-1, isoform b	OVOC10114	no description	A8NKA9	Protein Bm8526, isoform b (Fragment)
A8QBW6	Protein Bm3350, isoform a	A8PN19	Protein BM-PDHK-2, isoform e	A8PIF6	Protein BM-FMI-1	OVOC12633	cytochrome c oxidase subunit i	A8NL86	Protein Bm4425, isoform b
A8NP29	Protein-S-isoprenylcysteine O-methyltransferase (EC 2.1.1.100) (Fragment)	A8PYB2	Putative uncharacterized protein	A8PVE0	Protein Bm8533, isoform d	OVOC1647	tetratricopeptide protein	A8NL91	Protein Bm7616, isoform d
A8NHL4	Protein Bm10496	A8QBN9	Protein Bm12877	A8Q593	Protein BM-DIE-1, isoform b	OVOC1743	d-aspartate oxidase	A8NLA0	Protein Bm2159, isoform e
A8QBR6	Protein Bm4173, isoform d	A8P212	Protein Bm13697, isoform a	A8PQQ5	Protein BM-DNJ-11, isoform c	OVOC6768	no description	A8NLA8	Protein Bm9124, isoform a
A8NFQ1	Protein BM-MFN-1, isoform b	A8P8D7	Protein Bm7054, isoform c (Fragment)	A8Q4G9	Protein BM-SAM-10, isoform b	OVOC9681	no description	A8NLE5	Coronin
A8QFM9	Protein Bm9750	A8NQI0	Protein Bm5613, isoform c	A8PWA9	Protein Bm10235	nOo.2.0.1.t02194	no description	A8NM39	Putative uncharacterized protein (Fragment)
A8P607	Protein BM-NHR-19, isoform d	A8QGJ4	Protein BM-ACL-14, isoform c	A8QEV7	Putative uncharacterized protein	nOo.2.0.1.t06233	recombinant antigenic polypeptide	A8NM66	Mitogen-activated protein kinase (EC 2.7.11.24)
A8PCU7	Putative uncharacterized protein	A8PZ50	Protein BM-UNC-115, isoform d	A8PZ88	Protein Bm2016, isoform b	nOo.2.0.1.t09871	no description	A8NMF5	Protein Bm6764, isoform d
A8PG90	Protein Bm4570, isoform b	A8Q170	Protein BM-SNA-2, isoform b	A8Q3Q9	Protein-tyrosine-phosphatase (EC 3.1.3.48)	nOo.2.0.1.t10849	no description	A8NML5	Protein Bm8545, isoform b
A8P005	Protein Bm7309, isoform b	A8PYN8	Protein Bm4941, isoform b	A8QGK7	Protein Bm1013, isoform b	nOo.2.0.1.t11470	no description	A8NMN2	Protein Bm8040, isoform a
A8QB53	Protein Bm1624	A8PGM3	Protein BM-ATAD-3, isoform a	A8Q4D4	Receptor protein-tyrosine kinase (EC 2.7.10.1)	OVOC10030	no description	A8NMV2	Putative uncharacterized protein
A8ND54	Protein Bm8690 (Fragment)	A8Q7Q2	Protein Bm13813, isoform f	A8PY10	Protein BM-DCAF-1, isoform h	OVOC9723	zgc:556no description5 protein	A8NMX3	Innexin
A8PC25	Protein Bm3970, isoform b	A8Q0S4	Protein BM-PNK-1, isoform d	A8P2E5	Protein Bm11538, isoform a	nOo.2.0.1.t00978	no description	A8NMY8	Protein Bm8379
A8PLE0	Protein Bm4356, isoform b	A8Q165	Protein Bm5833, isoform c	A8PIP2	DNA ligase (EC 6.5.1.1)	nOo.2.0.1.t04157	sorting nexin 6	A8NN39	Gene 11-1 protein, putative (Fragment)
A8QHI7	Putative uncharacterized protein (Fragment)	A8PJX1	Protein Bm5875, isoform a	A8PEE0	Protein Bm5257, isoform c	nOo.2.0.1.t08918	superoxide dismutase	A8NN76	Protein Bm9857, isoform a
A8NW31	Protein BM-COL-104	A8Q6Z1	Protein BM-ABI-1	A8NLU5	Protein BM-LET-504, isoform b	nOo.2.0.1.t10646	uncoordinated family member (unc-52)	A8NND0	Protein BM-CPL-6, isoform c
A8Q4I4	Protein Bm2114, isoform b	A8PC34	Protein BM-ELC-1, isoform a (Fragment)	A8NNU1	Protein BM-TAG-175, isoform b	OVOC10882	no description	A8NNM1	Protein Bm7307
A8Q8M5	Ubiquitin-fold modifier 1	A8QCQ4	Protein Bm12444 (Fragment)	A8NX09	Protein BM-NEP-11 (Fragment)	OVOC11516	superoxide dismutase	A8NNY5	Protein Bm9030
A8Q5J7	Protein Bm8103 (Fragment)	A8PYQ5	Protein BM-ARF-3	A8QDN5	Protein Bm5068, isoform b	OVOC12868	nadh dehydrogenase subunit 1	A8NNZ4	Merged into A8NNZ1.
A8QGH1	Protein Bm4539, isoform b	A8PTD9	Protein Bm2216, isoform b	A8Q001	Protein Bm4924, isoform b	OVOC2355	no description	A8NP55	Palmitoyltransferase (EC 2.3.1.225)
A8QCC9	Protein Bm12930, isoform b	A8P5W7	Protein Bm6623, isoform b	A8Q0X1	Protein Bm10945, isoform c	nOo.2.0.1.t00847	hypothetical protein LOAG_00672 [Loa loa]	A8NPB2	Gag protein, putative
A8P0Q6	Major sperm protein	A8P844	Protein Bm3817	A8NPT0	Protein Bm12973, isoform b	nOo.2.0.1.t02470	no description	A8NPC1	Protein Bm8777, isoform a
A8PQS2	Protein BM-FRPR-19, isoform b	A8P698	Protein Bm14712	A8Q487	Protein Bm10435, isoform b	nOo.2.0.1.t03166	no description	A8NPI1	Protein Bm3448
A8QEM7	Protein BM-LON-8, isoform b	A8P4Q6	Protein BM-TAG-196	A8Q490	Protein Bm4362, isoform d	nOo.2.0.1.t03221	no description	A8NPM0	Serine/threonine-protein phosphatase (EC 3.1.3.16)
A8PD23	Protein BM-RCN-1	A8Q8N2	Protein BM-NUO-4, isoform a	A8PVS3	Protein BM-FKB-7, isoform b	nOo.2.0.1.t04694	no description	A8NPN3	Putative uncharacterized protein
A8P2Y7	Protein BM-PDFR-1, isoform e	A8NR57	Protein BM-TAG-253, isoform d	A8P0K6	Protein Bm3714, isoform c	nOo.2.0.1.t08159	no description	A8NQ68	Protein Bm8971, isoform a
A8NZR5	Protein Bm8810	A8QBY1	Protein Bm12893	A8Q6K0	Protein BM-VHA-1, isoform a	nOo.2.0.1.t09143	no description	A8NQ85	Protein Bm8969, isoform a
A8PSA2	Protein Bm2753, isoform c	A8P7R2	Protein BM-CED-6, isoform b	A8Q4G0	Protein Bm7657, isoform c	nOo.2.0.1.t09366	tensin-like c1 domain-containing phosphatase	A8NQ93	Protein BM-XRN-1, isoform e
A8NWB7	Gag protein, putative (Fragment)	A8P540	Protein BM-DNJ-13, isoform c	A8P6R6	Putative uncharacterized protein	nOo.2.0.1.t10632	no description	A8NQH2	Protein Bm12154 (Fragment)
A8P4S6	Protein Bm2796, isoform b	A8QB92	Protein Bm6095, isoform c	A8P610	Protein Bm1667	nOo.2.0.1.t11195	no description	A8NQW2	Protein Bm6017, isoform b
A8NV49	Protein Bm8714, isoform a	A8Q7K3	DNA-directed RNA polymerase (EC 2.7.7.6)	A8NUS8	Protein Bm6655, isoform c	nOo.2.0.1.t11368	beta-lactamase-like protein 2-like	A8NR46	Protein Bm3637, isoform b
A8PCQ8	Protein BM-EAT-3, isoform g	A8PHR2	Protein Bm11076, isoform b	A8QBM3	Protein BM-GEX-2	nOo.2.0.1.t12362	no description	A8NRC4	Protein BM-BLMP-1, isoform b
A8Q8S4	Protein Bm12038 (Fragment)	A8QE02	Merged into A0A024MYH9.	A8QCI7	Protein Bm6502, isoform b	nOo.2.0.1.t12387	amp deaminase 2	A8NRM5	Protein Bm3326, isoform c
A8NQ42	Heat shock factor binding protein 1, putative	A8PSY8	Protein BM-CYTB-5.1, isoform c	A8QE06	Protein BM-PST-1, isoform b	nOo.2.0.1.t12422	no description	A8NRS8	Protein Bm10163, isoform z
A8QBZ4	Protein BM-PISY-1, isoform b	A8NN61	MAS20 protein import receptor containing protein	A8P8B0	Protein BM-LIN-49, isoform a	nOo.2.0.1.t12838	no description	A8NRU1	Protein Bm6304 (Fragment)
A8Q2P0	4-hydroxybenzoate polyprenyl transferase family protein	A8NMQ6	Protein BM-HPO-27, isoform b	A8PB46	Protein BM-POLH-1, isoform c	nOo.2.0.1.t12923	no description	A8NS33	Protein Bm2687, isoform b
A8QFM3	Protein Bm1922, isoform c	A8NFH0	Protein BM-NCAM-1, isoform b (Fragment)	A8PW16	Protein BM-COGC-5, isoform g	nOo.2.0.1.t13671	no description	A8NS46	Protein Bm12259 (Fragment)
A8NQD3	Protein BM-SLO-1, isoform d	A8PKY9	Protein BM-BLI-4, isoform b	A8NU58	Protein Bm2536, isoform a	OVOC10528	no description	A8NSH7	Protein Bm13992, isoform a
A8Q6L0	Protein Bm5330	A8P8R5	Protein BM-SUT-2	A8PAS0	Protein Bm3095, isoform b	OVOC12628	cytochrome c oxidase subunit i	A8NSI0	Putative uncharacterized protein
A8Q8M4	Protein Bm2827, isoform e	A8P1Q5	Protein Bm8921	A8NVI2	Protein BM-DRH-1, isoform i	OVOC3642	no description	A8NST9	Protein Bm8819
A8NWS2	Protein Bm5108, isoform a	A8P0N5	Protein Bm2317, isoform b	A8QFC9	Protein Bm9755	OVOC9272	no description	A8NSY6	Putative uncharacterized protein (Fragment)
A8P8T6	Putative uncharacterized protein	A8NLD7	Protein Bm13898	A8PJF4	Protein BM-SPTF-3, isoform d	nOo.2.0.1.t00215	nadh dehydrogenase subunit 4	A8NT00	Protein BM-GUK-1, isoform c
A8PZM0	Protein Bm2605, isoform a	A8PIJ2	Protein Bm13793, isoform c	A8PCZ6	Protein Bm8909, isoform a	nOo.2.0.1.t00472	no description	A8NT04	Protein Bm3435, isoform b
A8PFH3	Protein BM-RAP-1	A8P3S1	Protein BM-ABCE-1, isoform a	A8PAJ0	Protein Bm8589, isoform a	nOo.2.0.1.t01190	no description	A8NT74	Protein Bm8157, isoform b
A8Q7K0	Protein Bm7412, isoform d	A8PCK7	Protein Bm1978	A8PU91	Protein Bm5549, isoform b	nOo.2.0.1.t01712	no description	A8NT85	Protein Bm8153
A8QEU0	Protein Bm9956, isoform a	A8NTW6	Protein BM-UAF-1, isoform b	A8PSK7	Protein Bm3407, isoform d	nOo.2.0.1.t01932	transmembrane protein 186	A8NTN7	Protein Bm2975, isoform b
P90699	Putative RNA binding protein	A8QEN9	Protein Bm5460, isoform b	A8PU82	Protein Bm3718, isoform e	nOo.2.0.1.t02021	hydroxymethylglutaryl- synthase	A8NTR3	Protein Bm9481
A8P448	Protein Bm9262, isoform a	A8P672	Protein Bm10893, isoform c	A8P5G6	Ubiquitin carboxyl-terminal hydrolase (EC 3.4.19.12)	nOo.2.0.1.t02121	no description	A8NTS1	Protein BM-NOLA-3, isoform c
A8PUI4	Protein Bm3461	A8PSK1	Protein Bm13872, isoform a	A8NVP4	Protein Bm9434, isoform b	nOo.2.0.1.t02268	no description	A8NTT7	Protein BM-NPP-9, isoform f
A8NTN9	Troponin T, putative	A8Q725	Protein Bm2167, isoform a	A8NG22	Protein Bm10594, isoform a	nOo.2.0.1.t03077	no description	A8NU70	Protein Bm780 (Fragment)
A8NMT5	Protein BM-XPG-1, isoform b	A8PIG9	Protein Bm2614	A8P5T0	Protein Bm4167, isoform b	nOo.2.0.1.t03591	no description	A8NU78	Protein Bm5505, isoform e (Fragment)
A8PLY3	Protein BM-NKCC-1, isoform g	A8PJI0	RNA dependent RNA polymerase family protein	A8Q0U1	Protein Bm4961, isoform a	nOo.2.0.1.t03763	mitochondrial import inner membrane translocase subunit tim9	A8NUH4	Protein Bm10284, isoform b (Fragment)
A8Q0F1	Protein BM-MLC-4, isoform a	A8PZR7	Protein BM-UNC-36, isoform d	A8PUJ6	Protein Bm4523, isoform m	nOo.2.0.1.t04325	beta 1	A8NUK4	Protein BM-PTR-13, isoform e
A8NCT7	Putative uncharacterized protein (Fragment)	A8PVW7	Protein argonaute	A8NUN3	Protein Bm12340 (Fragment)	nOo.2.0.1.t04383	no description	A8NV39	Protein Bm2645, isoform b
A8PFF4	Protein Bm11052, isoform b	A8P8P7	Receptor expression-enhancing protein	A8NF56	Putative uncharacterized protein	nOo.2.0.1.t04479	no description	A8NVL0	Protein Bm9438, isoform a
A8NPS4	Repressor of RNA polymerase III transcription MAF1	A8PFC3	Protein Bm7791, isoform a	A8PZS2	Protein Bm10978, isoform b	nOo.2.0.1.t04807	no description	A8NVT1	Glyceraldehyde-3-phosphate dehydrogenase (EC 1.2.1.12)
A8PRN1	Protein Bm1950, isoform b	A8P3Z6	Protein Bm7499, isoform c	A8P4U6	Protein Bm8759, isoform a	nOo.2.0.1.t04896	ubiquitin thioesterase otub1	A8NVT8	Protein Bm5775, isoform b
A8PZQ7	Protein BM-UNC-57, isoform b	A8P6Y3	Ribonucleoside-diphosphate reductase (EC 1.17.4.1)	A8Q2M6	Protein BM-CKU-70, isoform d	nOo.2.0.1.t05246	no description	A8NVU3	Protein Bm9583, isoform c
A8NUP3	Protein Bm2738	A8P520	Protein BM-DIN-1	A8P910	Protein Bm5178, isoform c	nOo.2.0.1.t06080	unconventional prefoldin rpb5 interactor	A8NVX6	Protein Bm117 (Fragment)
A8NQ02	Protein Bm9791	A8QEQ8	Protein Bm5654, isoform c	A8PTH0	Protein Bm6038, isoform b	nOo.2.0.1.t06084	no description	A8NW97	Protein Bm7438, isoform b
A8Q988	Protein BM-CUTL-9	A8PJS5	Protein Bm4034, isoform b	A8NR88	Protein Bm9387, isoform b	nOo.2.0.1.t06278	transforming growth factor beta-1-induced transcript 1 protein	A8NWF6	Putative uncharacterized protein
A8NUR0	Protein BM-CCT-2, isoform a (Fragment)	A8P222	Protein BM-UNC-22, isoform g	A8PF69	Lipoyl synthase, mitochondrial (EC 2.8.1.8) (Lipoate synthase) (LS) (Lip-syn) (Lipoic acid synthase)	nOo.2.0.1.t06398	no description	A8NWG0	Protein BM-OXY-5
A8P959	Protein BM-PQN-48, isoform c	A8PSU1	Protein Bm9924	A8QBK0	Non-specific protein-tyrosine kinase (EC 2.7.10.2)	nOo.2.0.1.t06726	no description	A8NWN9	Protein Bm8636 (Fragment)
A8NQD9	Protein Bm3756, isoform b	A8NUJ3	Protein BM-SYD-9, isoform h	A8NDB6	Protein Bm8911, isoform a	nOo.2.0.1.t06869	no description	A8NWT5	Protein BM-RPT-5, isoform a
A8PR82	Protein Bm9520	A8QDR5	Protein BM-SNB-1	A8Q3S0	Protein BM-PUF-12, isoform c	nOo.2.0.1.t06893	glutamate carboxypeptidase 2	A8NX62	Putative uncharacterized protein (Fragment)
A8NZW3	Protein Bm1881, isoform b	A8NJ96	Protein Bm2821, isoform b	A8P4Z8	Protein Bm6827, isoform b (Fragment)	nOo.2.0.1.t06987	tyrosyl-trna synthetase	A8NX89	Protein Bm3050, isoform b
A8NG14	Protein Bm4722 (Fragment)	A8NMA8	Protein BM-COGC-1, isoform b	A8NXW4	Protein BM-CED-4, isoform c	nOo.2.0.1.t07446	no description	A8NXI7	Protein BM-IFTB-1
A8QF25	Protein kinase C (EC 2.7.11.13)	A8P1D4	Protein BM-RPS-16	A8PHB5	Protein BM-DAAM-1, isoform c (Fragment)	nOo.2.0.1.t07612	no description	A8NXR1	Protein BM-CSN-6
A8P2I5	Protein Bm6614, isoform c	A8NE51	Protein Bm7145, isoform c	A8QG10	Protein BM-RRBS-1, isoform b	nOo.2.0.1.t07657	6-phosphofructo-2-kinase fructose- -biphosphatase 3	A8NY68	Protein Bm1529, isoform a
A8QEA5	Protein BM-CAT-4, isoform a	A8PQC1	Protein BM-RAGC-1, isoform b	A8Q144	Protein Bm5276, isoform b	nOo.2.0.1.t07684	ef-hand domain-containing protein d2-like	A8NYE9	Protein Bm255
A8NZA3	Protein BM-FAN-1, isoform c	A8P148	Protein Bm3651	A8PQ57	Protein BM-EXC-5, isoform c	nOo.2.0.1.t07948	hypothetical protein LOAG_13818 [Loa loa]	A8NYN9	Protein BM-MEC-7
A8NPS8	Protein Bm1838, isoform b	A8PSF7	Merged into A8PLN6.	A8Q9H6	Protein Bm6301, isoform b	nOo.2.0.1.t08183	no description	A8NZ61	Protein Bm5059, isoform b
A8Q759	Protein Bm3247, isoform b	A8PAY5	Protein Bm11106	A8Q129	Protein BM-MTM-9, isoform d	nOo.2.0.1.t08291	no description	A8NZD5	Protein Bm8097, isoform b
A8Q4I7	Protein Bm10448	A8NNZ1	40S ribosomal protein S4	A8PKD1	Protein Bm12781	nOo.2.0.1.t08304	no description	A8NZY8	Putative uncharacterized protein
A8Q5P7	Protein Bm5995, isoform b	A8NG09	Protein BM-TEG-1, isoform b	A8PTG5	Protein Bm1674, isoform b	nOo.2.0.1.t08750	no description	A8P023	Putative uncharacterized protein
A8Q1K1	Histone H4	A8PIX3	6-phosphofructokinase (EC 2.7.1.11) (Phosphohexokinase)	A8NSC3	Protein Bm9098	nOo.2.0.1.t08769	diaminopimelate epimerase-like	A8P0C2	Protein Bm10278 (Fragment)
O44932	Protein Bm4233, isoform b (Venom allergen antigen-like protein 1) (Vespid allergen antigen homolog)	A8QA05	Trehalase (EC 3.2.1.28) (Alpha-trehalose glucohydrolase)	A8P857	Protein BM-RBG-2, isoform b	nOo.2.0.1.t08788	androgen-induced gene 1 protein	A8P0D9	Putative uncharacterized protein
A8NLC1	Protein Bm4913	A8QGI2	Protein Bm13890	A8PMG5	Protein Bm5436, isoform b	nOo.2.0.1.t08807	translocation protein sec62	A8P0I8	UDP-glucoronosyl and UDP-glucosyl transferase family protein
A8P6G1	Glycosyl hydrolase family 85 protein	A8QDQ7	Protein Bm7477, isoform d	A8QCD4	Protein BM-SEM-2, isoform e	nOo.2.0.1.t09016	coenzyme q6 homolog	A8P0S4	Protein Bm10653, isoform b
A8PQ73	Protein Bm2705, isoform c	A8PLJ6	Protein BM-HGRS-1, isoform c	A8P2T0	Protein BM-MRPS-14, isoform a	nOo.2.0.1.t09024	nadh oxidase	A8P101	Protein Bm9038
A8QE39	Protein Bm6897, isoform d	A8PNA3	Protein Bm2113, isoform b	A8PA62	Protein Bm1739, isoform b	nOo.2.0.1.t09056	no description	A8P1B7	Protein Bm4116, isoform d
A8PEL2	Protein Bm4992, isoform b	A8PJM1	Protein BM-MRPS-6	A8NXZ9	Protein Bm8199, isoform a	nOo.2.0.1.t09068	no description	A8P1J4	Protein Bm7846, isoform a
A8QGN9	Neurobeachin homolog, putative (Fragment)	A8Q5E6	Protein Bm5131, isoform a (Fragment)	A8ND78	Protein BM-REV-1, isoform c	nOo.2.0.1.t09273	no description	A8P1S6	Protein Bm6339, isoform b
A8QCM5	Protein BM-SUR-2, isoform n	A8PJ07	Protein-tyrosine-phosphatase (EC 3.1.3.48)	A8PT85	Protein Bm9916, isoform b	nOo.2.0.1.t09275	no description	A8P1X7	Hexokinase (EC 2.7.1.1)
A8QDZ3	Protein Bm5959, isoform a	A8P0E9	Isocitrate dehydrogenase [NAD] subunit, mitochondrial (EC 1.1.1.41)	A8NS28	Protein Bm3778	nOo.2.0.1.t09320	no description	A8P239	Putative uncharacterized protein (Fragment)
A8QDR9	Protein Bm10518	A8NPI0	Protein Bm10783	A8NUH0	Protein Bm3663, isoform a (Fragment)	nOo.2.0.1.t09689	fibrinogen c domain-containing protein 1-like	A8P2I7	Putative uncharacterized protein
A8PZG9	Cytoplasmic tRNA 2-thiolation protein 1 (EC 2.7.7.-) (Cytoplasmic tRNA adenylyltransferase 1)	A8Q418	Protein Bm4191, isoform f	A8PQV9	Protein Bm5679, isoform b	nOo.2.0.1.t09759	no description	A8P2P3	Protein BM-UIG-1, isoform c
A8NZF1	Protein Bm8869	A8PU48	Protein BM-PPM-1, isoform c	A8QHP7	Protein Bm1914, isoform c	nOo.2.0.1.t09847	atp-dependent dna helicase pif1-like	A8P2U8	Protein Bm7852
A8P009	Protein BM-SOC-2, isoform b	A8QEC4	Protein Bm3485, isoform c	A8Q7Q4	Protein Bm3548, isoform b	nOo.2.0.1.t09883	histone deacetylase 6	A8P3A9	Protein Bm9335, isoform d
A8PF36	Protein Bm8037, isoform b (Fragment)	A8PPE3	Protein Bm1873, isoform c (Fragment)	A8PJ96	Protein Bm10145	nOo.2.0.1.t09912	6-phosphofructo-2-kinase fructose- -biphosphatase	A8P3D8	Protein Bm9064, isoform a
A8Q4U8	Protein Bm5189, isoform d	A8PDF8	Protein Bm14776	A8NVN5	Protein Bm9435, isoform d	nOo.2.0.1.t09939	no description	A8P3F1	UBX domain-containing protein 2, putative
A8QB24	Protein Bm7062, isoform c	A8QFZ0	Protein BM-RNP-5, isoform c	A8PSC3	Protein Bm9568, isoform d	nOo.2.0.1.t09962	no description	A8P3V4	Protein Bm4990, isoform g
A8ND17	Protein BM-RPB-10	A8PT01	Protein Bm9503, isoform g	A8Q4H9	Protein Bm14037, isoform a	nOo.2.0.1.t09981	no description	A8P3V8	Putative uncharacterized protein
A8QAS9	Protein Bm7350, isoform d	A8PJD8	Protein Bm10277, isoform b	A8Q1W8	Putative uncharacterized protein	nOo.2.0.1.t10311	no description	A8P414	Protein Bm7494
A8QGT6	Merged into A8QCK0.	A8Q0J2	Protein BM-PAD-2, isoform b	A8Q017	Protein Bm6925, isoform b	nOo.2.0.1.t10348	no description	A8P473	Protein Bm10624
A8PFJ1	Protein Bm9117, isoform a	A8Q820	Protein Bm3108 (Fragment)	A8NDK5	Protein Bm5539, isoform c	nOo.2.0.1.t10876	no description	A8P489	Protein Bm8284
A8Q1D7	Protein BM-NLR-1, isoform b	A8PGH6	Coatomer subunit beta (Beta-coat protein)	A8QDK6	Protein BM-HYLS-1, isoform b	nOo.2.0.1.t11316	no description	A8P4B9	Protein BM-EEA-1, isoform f
A8P360	Protein Bm7208, isoform b	A8PER2	Protein Bm13787	A8P9I7	Protein Bm9369, isoform b	nOo.2.0.1.t11801	no description	A8P4D4	Non-specific protein-tyrosine kinase (EC 2.7.10.2) (Fragment)
A8NPK1	Protein Bm3862, isoform a	A8QCW8	Protein BM-AAK-2, isoform k	A8Q8T2	Protein Bm3506, isoform b	nOo.2.0.1.t12269	no description	A8P4H2	Protein Bm9239, isoform b
A8Q918	Protein Bm2510	A8NT81	Histone deacetylase (EC 3.5.1.98)	A8PVB2	Protein Bm10249	nOo.2.0.1.t12309	no description	A8P4K1	Putative uncharacterized protein
A8NVE7	Protein Bm5896, isoform b	A8QEF2	Protein Bm2175, isoform e	A8PC95	Protein Bm3274 (Fragment)	nOo.2.0.1.t12496	no description	A8P4M0	Protein Bm14681, isoform a
A8QE78	Putative uncharacterized protein	A8PUB2	Protein BM-GRL-7 (Fragment)	A8QB07	FKSG26 protein, putative	nOo.2.0.1.t12752	ras gtpase-activating-like protein	A8P4N6	Protein Bm6848, isoform b
A8PJ32	Protein Bm3441, isoform c	A8NUI7	Protein BM-UPP-1	A8P7P7	Protein Bm5327, isoform b	nOo.2.0.1.t12946	macrophage mannose receptor 1	A8P4S1	Protein Bm6694, isoform b (Fragment)
A8NNA9	Putative uncharacterized protein (Fragment)	A8QBG5	Protein Bm12867, isoform a	A8P377	Biotin--acetyl-CoA-carboxylase ligase family protein	nOo.2.0.1.t13072	no description	A8P4Y5	Protein Bm8838
A8QHK4	Protein BM-PQN-96, isoform a	A8QDH5	Protein BM-SNAP-1, isoform f	A8Q6W2	tRNA (guanine-N(7)-)-methyltransferase non-catalytic subunit (WD repeat-containing protein 4 homolog)	nOo.2.0.1.t13384	no description	A8P555	Protein Bm8634, isoform b
A8P166	Protein Bm3069, isoform c	A8NT75	Protein Bm6015, isoform d	A8PKF8	Protein Bm3978, isoform b	nOo.2.0.1.t13425	no description	A8P556	Protein Bm1143
A8P8Y6	Protein Bm6813, isoform b	A8PJG1	Protein Bm3297, isoform h	Q8IHI2	Bm-DAP-1 protein (Protein Bm9390)	nOo.2.0.1.t13446	no description	A8P586	Protein Bm3302, isoform b
A8P6J7	Putative uncharacterized protein	A8NVR0	Protein Bm6474, isoform b	A8QGY1	Protein BM-PRY-1, isoform b	OVOC10175	phospholipase a2 receptor 1	A8P5E8	Hypothetical UPF0082 protein RSc2190, putative
A8Q2T4	Protein Bm5872, isoform d	A8QG27	Protein BM-EGL-21, isoform b	A8NHR3	Histone H2B	OVOC10872	hypothetical protein LOAG_no description99no description9 [Loa loa]	A8P5F6	Protein Bm4411
A8P7H0	Protein Bm1989	A8QDM5	Protein BM-SNR-4, isoform a	A8NHC9	Protein BM-HIL-1, isoform b	OVOC12634	guanine nucleotide-binding protein g subunit alpha	A8P5P9	Protein BM-MLC-3, isoform b
A8Q6W9	Protein Bm6708, isoform c	A8PJB3	Protein Bm13928, isoform b	A8Q6X3	Protein Bm10679, isoform b	OVOC2430	no description	A8P5V3	Protein Bm5340, isoform b
A8Q3B5	Protein Bm6802, isoform b	Q95VP1	Aspartate aminotransferase (EC 2.6.1.1)	A8NI52	Protein Bm9220, isoform c	OVOC2949	no description	A8P646	Protein Bm10375
A8Q1V3	Protein Bm9194, isoform a	A8NLB5	Protein Bm4093, isoform b	A8NFV2	Protein BM-CPB-3	OVOC3379	no description	A8P683	Protein Bm5355 (Fragment)
A8NY08	Protein Bm11430 (Fragment)	A8P7R9	Protein BM-TIN-10	A8QEV1	Protein Bm14671, isoform b	OVOC4546	no description	A8P6H6	Protein Bm2092, isoform j
A8PAV2	Protein Bm6256, isoform b	A8PMY1	Protein Bm8173, isoform a (Fragment)	A8PZB7	Protein Bm5680, isoform b	OVOC5935	no description	A8P6Q6	Protein BM-HSP-1, isoform c
A8Q8T5	Protein Bm3976, isoform i	A8QDD6	Protein Bm2655, isoform d	A8PYR5	Zinc finger plus homeodomain, axon guidance protein 1, putative	OVOC6631	no description	A8P6S9	Protein Bm4942, isoform c
A8PRV5	Protein Bm1785, isoform d	A8NF45	Protein Bm8882	A8PG59	Protein Bm9069	nOo.2.0.1.t08097	no description	A8P709	Protein BM-SYD-2, isoform c
A8NWZ6	Sulfhydryl oxidase (EC 1.8.3.2)	A8Q7G5	PAB-dependent poly(A)-specific ribonuclease subunit PAN3 (PAB1P-dependent poly(A)-nuclease) (PAN deadenylation complex subunit 3)	A8PH95	Protein Bm9431, isoform c	OVOC9818	yr51_caeel ame: full	A8P718	Protein Bm1778
A8PJP0	Protein Bm2391	A8NCZ8	Protein Bm3758	A8Q2G8	Protein BM-HLH-4, isoform b	OVOC8786	zinc finger protein	A8P741	Protein Bm8982
A8PGV7	Protein BM-MRPL-39	A8NI10	Protein Bm3870, isoform c	A8P8Q0	Protein Bm2341, isoform c	nOo.2.0.1.t09750	no description	A8P7D7	Protein Bm3358, isoform a
A8NM56	Protein Bm7629, isoform b	A8PQT1	Protein Bm9418	A8PIE6	Protein Bm1801, isoform d	nOo.2.0.1.t08096	no description	A8P7E2	Protein Bm3748, isoform b
A8PGQ8	Protein BM-GIP-1	A8QCF1	Protein Bm3491, isoform b	A8PTN9	Protein Bm9906	nOo.2.0.1.t13935	type alpha 1	A8P7L2	Putative uncharacterized protein
A8PRM0	Protein Bm9538, isoform a	A8PYY5	Protein Bm14019, isoform a	A8P7K4	Protein Bm9863	nOo.2.0.1.t08222	no description	A8P7L4	Protein Bm377
A8PQK8	Protein BM-OGDH-1, isoform d	A8PYV9	Protein BM-LAD-2, isoform b	A8QEC6	Protein BM-UNC-46, isoform d	nOo.2.0.1.t13238	no description	A8P7M6	Protein Bm6539
A8NUP7	Protein Bm2739, isoform c	A8NTG7	Protein BM-RPL-14	A8NXP1	Protein BM-HPO-22, isoform b	nOo.2.0.1.t01376	no description	A8P861	Protein BM-HSR-9, isoform d
A8NGH0	Protein Bm6589 (Fragment)	A8PXN1	Protein BM-UNC-44, isoform c	A8Q5I5	Protein Bm8942, isoform b	nOo.2.0.1.t05323	phospholipase a2 receptor 1	A8P8K8	Protein BM-RPL-29, isoform a
A8QHJ9	Protein Bm10361	A8Q1P6	Protein Bm4078, isoform c	A8PTP3	Protein Bm9905	nOo.2.0.1.t08139	hypothetical protein LOAG_03299 [Loa loa]	A8P8M3	Protein Bm2922, isoform b
A8NVS6	Ribulose-phosphate 3-epimerase (EC 5.1.3.1)	A8PK03	Peptidyl-prolyl cis-trans isomerase (EC 5.2.1.8)	A8PMM8	Protein Bm9711	OVOC1307	no description	A8P8P4	Protein BM-INFT-2, isoform a
A8PJF5	Protein BM-NSTP-2, isoform a	A8NIP7	Protein Bm14009, isoform a	A8PXR0	Protein BM-COL-79, isoform a	nOo.2.0.1.t10492	no description	A8P8T2	Protein Bm1397
A8NJZ5	Linker histone H1 and H5 family protein	A8Q8R0	V-type proton ATPase subunit a	A8PMJ6	Protein Bm4705, isoform b	OVOC12586	collagen alpha-1 chain- partial	A8P980	Protein Bm9011, isoform b
A8P063	Protein BM-SUP-12, isoform b	A8PJR2	Serine/threonine-protein phosphatase 2A activator (EC 5.2.1.8) (Phosphotyrosyl phosphatase activator)	A8PZA0	Protein BM-VANG-1, isoform d	nOo.2.0.1.t11113	hypothetical protein CAEBREN_21073 [Caenorhabditis brenneri]	A8P9A8	Protein Bm6563, isoform a
A8PAW9	Protein Bm2192, isoform a (Fragment)	A8PV46	Protein Bm5067, isoform b	A8Q9K5	Protein BM-ETR-1, isoform d	nOo.2.0.1.t08553	no description	A8P9D0	Protein BM-PGP-11, isoform b
A8NFD9	Protein Bm5489, isoform c	A8PZA9	Protein Bm9644, isoform d	A8QGW7	Protein Bm8177	nOo.2.0.1.t00634	no description	A8P9F4	Protein Bm10595
A8PLU5	Protein Bm11036	A8PPW9	Protein Bm4683, isoform d	A8QEX7	Protein Bm9965, isoform a	nOo.2.0.1.t10023	no description	A8P9M9	Protein Bm2299, isoform j
A8NQK6	Protein Bm12256	A8PRN3	Protein Bm1736, isoform c	A8Q5C5	Protein Bm3987, isoform c	nOo.2.0.1.t06624	hypothetical protein TRIADDRAFT_62725 [Trichoplax adhaerens]	A8P9X9	Protein Bm9376, isoform c
A8PJ74	Platelet-activating factor acetylhydrolase IB gamma subunit, putative (Protein Bm10153)	A8PS61	Protein Bm3963, isoform b	A8PH40	Protein Bm6041 (Fragment)	nOo.2.0.1.t02409	transmembrane protein 135	A8P9Z7	Protein Bm3207, isoform c
A8PD54	Putative uncharacterized protein	A8Q0T1	Protein BM-DIM-1, isoform b	A8Q3V8	Protein Bm5781, isoform b	OVOC11075	no description	A8PA56	Protein BM-LEV-11, isoform i (Fragment)
A8QFD9	Protein Bm7758, isoform b	A8Q0I4	Protein BM-SEC-3, isoform c	A8NHL5	Protein BM-SAO-1, isoform a	nOo.2.0.1.t11181	no description	A8PAB3	Protein Bm9307, isoform a
A8NWG2	Protein Bm9589	A8NWZ3	Protein Bm1872, isoform c	A8NML9	Protein BM-PIKI-1, isoform e	nOo.2.0.1.t11516	no description	A8PAF2	Protein Bm3208, isoform b
A8Q8L6	Protein BM-TAG-170, isoform d	A8NDB0	Protein BM-GPA-12, isoform a	A8PW21	Histone-lysine N-methyltransferase (EC 2.1.1.43)	nOo.2.0.1.t09257	no description	A8PAH6	Protein BM-EIF-3.J, isoform a
A8ND85	Protein Bm6611, isoform g	A8QHN8	Suppressor of mec and unc defects protein, putative	A8NS16	Protein Bm4266, isoform c	nOo.2.0.1.t11005	rab11 family-interacting protein 3-like	A8PAS9	Protein BM-VPS-41, isoform c
A8P8U1	Protein BM-WRB-1, isoform c	A8Q8B0	Protein Bm2004, isoform c	A8Q9J9	Protein BM-PRX-5, isoform b	nOo.2.0.1.t08118	no description	A8PAT9	Protein Bm12376
P38542	GTP-binding nuclear protein Ran (GTPase Ran) (Ras-like protein TC4)	A8NVF8	Protein Bm4533 (Fragment)	A8PFR4	Protein BM-OIG-3, isoform b	nOo.2.0.1.t10789	lethal family member (let-653)	A8PAV4	Protein Bm10040
A8P5X4	Protein Bm5222, isoform b	A8Q618	Protein Bm2811, isoform b	A8Q139	Protein Bm10933, isoform b	nOo.2.0.1.t08116	hemocyte protein-glutamine gamma-glutamyltransferase	A8PB41	Protein Bm12219 (Fragment)
A8P977	Protein Bm3367, isoform a	A8P1L7	Protein BM-SYX-7, isoform a	A8NY21	Protein BM-POLG-1, isoform d	nOo.2.0.1.t12903	lipid phosphate phosphohydrolase 3-like	A8PBE5	Guanylate cyclase (EC 4.6.1.2) (Fragment)
A8NZD8	Calcium-transporting ATPase (EC 3.6.3.8)	A8NYG7	Protein Bm6609, isoform c	A8NW02	Protein BM-ATTF-4, isoform c	nOo.2.0.1.t05319	hypothetical protein LOAG_11708 [Loa loa]	A8PBH4	Protein Bm10159, isoform a
A8PIW4	Protein Bm14056, isoform a	A8Q5S9	Protein BM-ARP-6, isoform b	A8Q037	Protein BM-MEC-4, isoform g	nOo.2.0.1.t10044	cystinosin	A8PBU9	Protein BM-SGCB-1, isoform c
A8NU48	Protein BM-NRF-5, isoform c	A8PAF1	Protein Bm5231, isoform b	A8NJM1	Protein Bm2514, isoform c	nOo.2.0.1.t02645	no description	A8PCP1	Protein BM-PATR-1, isoform d
A8NK86	Protein Bm8001, isoform a	A8QH40	Protein BM-SGT-1, isoform b	A8Q644	Protein Bm2810, isoform g	nOo.2.0.1.t09386	evi5-like protein	A8PCU9	Protein BM-TLI-1, isoform a
A8P3A6	Protein BM-IMMP-1	A8PI48	Protein BM-PKN-1, isoform c	A8P7N4	Protein Bm6353, isoform a	nOo.2.0.1.t00412	spermatogenesis-associated protein 20	A8PD73	Putative uncharacterized protein (Fragment)
A8Q1J3	Protein Bm13864	A8QE66	Protein Bm5954, isoform f	A8PV51	Protein Bm10267, isoform b	nOo.2.0.1.t07279	no description	A8PDR0	Putative uncharacterized protein
A8Q776	Putative uncharacterized protein	A8PJC7	Protein Bm8024	A8QBK3	Protein Bm6489, isoform e	nOo.2.0.1.t07886	no description	A8PDS6	Protein BM-WNK-1, isoform c (Fragment)
A8P8N9	Protein Bm7687, isoform a	A8Q536	Protein Bm6724, isoform c	A8Q9E1	Probable glyoxalase II, 78941-80643, putative	nOo.2.0.1.t08121	no description	A8PEE9	Zinc finger, C2H2 type family protein
A8P8T4	Protein BM-TAG-214	A8NP05	Protein Bm9028	A8Q3W3	Protein Bm3283, isoform b	nOo.2.0.1.t09700	no description	A8PEH4	Protein Bm1530
A8NZA5	Flavoprotein (Protein Bm3597, isoform b)	A8NK83	Protein Bm3220, isoform a	A8NII6	Protein Bm9284, isoform b	nOo.2.0.1.t10526	transcription termination factor rho	A8PEM2	Protein Bm4166, isoform b
A8NY43	Protein Bm2797, isoform a (Fragment)	A8NMJ5	Protein Bm8681, isoform a	A8PGK4	Protein BM-PGP-10, isoform c	nOo.2.0.1.t12597	antigen maltose binding protein	A8PEX6	Putative uncharacterized protein (Fragment)
A8PJ61	Protein Bm11213 (Fragment)	A8QFI4	Protein Bm4881, isoform e	A8Q392	Protein BM-CHD-7, isoform b	nOo.2.0.1.t12818	no description	A8PF10	Protein BM-HUM-6, isoform c
A8PHN7	Protein BM-LIPS-9, isoform b	A8PNE4	Protein Bm7154, isoform b	A8Q6Q4	Protein Bm6844, isoform c	nOo.2.0.1.t06558	no description	A8PFP2	Ddx26 protein, putative
A8PFE0	Protein Bm7492 (Fragment)	A8PXR9	Proteasome subunit alpha type (EC 3.4.25.1)	A8PJS8	Protein BM-PITP-1	nOo.2.0.1.t12007	cre-inx-12 protein	A8PFT7	Calcium-transporting ATPase (EC 3.6.3.8)
A8NNZ9	Protein BM-HYL-2, isoform b	A8P1L0	Protein BM-MTX-1, isoform b	A8Q9W0	Protein BM-XBP-1, isoform d	nOo.2.0.1.t13968	no description	A8PFX1	Protein BM-EGG-3, isoform c
A8PJ63	Protein Bm10155	A8QE40	Protein Bm2024, isoform b	A8PU39	Protein Bm4734 (Fragment)	OVOC12630	cytochrome b	A8PGK7	Putative uncharacterized protein
A8PVJ7	Protein Bm6191	A8PH02	Protein Bm6218, isoform b (Fragment)	A8PQT9	Protein BM-NEKL-3, isoform b	nOo.2.0.1.t08160	no description	A8PGK8	Protein Bm14708
A8PH39	Protein Bm2202, isoform c	A8Q9S1	Protein Bm2198, isoform a	A8P0Y4	Protein BM-GLB-11, isoform b	nOo.2.0.1.t12179	cre-sgcb-1 protein	A8PGN0	Protein Bm8653
A8PZ24	Protein BM-FBL-1, isoform f	A8PJY1	Protein Bm10410, isoform b	A8PBP9	Protein Bm7337, isoform c	nOo.2.0.1.t06262	complexin precursor	A8PGR6	Protein Bm8306, isoform a
A8NNR0	Protein Bm7539, isoform b	A8P1F6	Protein BM-PAA-1	A8PZW0	Protein Bm9631, isoform c	nOo.2.0.1.t13052	no description	A8PGZ6	Protein Bm11393 (Fragment)
A8Q833	Protein Bm10791	A8QBY0	Protein BM-SMG-2 (Fragment)	A8Q795	Protein Bm10848, isoform a	nOo.2.0.1.t07617	adenosine deaminase	A8PH00	Protein Bm6218, isoform c (Fragment)
A8Q9J1	Protein Bm1886, isoform b	A8Q8I0	Protein Bm7427, isoform f	A8QG21	Protein Bm2338, isoform b	OVOC10131	acyl-coenzyme a thioesterase 8	A8PH43	Protein Bm7605, isoform g
A8QAY9	Claudin	A8Q7Y9	Eukaryotic translation initiation factor 3 subunit M (eIF3m)	A8NM63	Protein Bm3427, isoform b	nOo.2.0.1.t13917	cytochrome c oxidase subunit iii	A8PH66	Protein Bm5962, isoform z
A8PGN9	Protein Bm6330, isoform f	A8PN55	Protein Bm2564	A8QEV0	Protein Bm12494 (Protein Bm12495) (Fragment)	nOo.2.0.1.t05561	no description	A8PH77	Non-specific protein-tyrosine kinase (EC 2.7.10.2)
A8Q0F4	Calsequestrin	A8PKK0	Protein YIPF	A8QFG3	Protein Bm9490, isoform c (Fragment)	OVOC11394	no description	A8PHC1	Protein Bm3210, isoform a (Protein Bm4261)
A8Q012	Protein Bm5209, isoform d	A8PS92	Protein Bm7640, isoform c	A8P618	Protein Bm3493, isoform b	nOo.2.0.1.t02023	hypothetical protein LOAG_10757 [Loa loa]	A8PHI9	Protein BM-DAO-5, isoform f
A8NWU7	Protein Bm9448, isoform b	A8QG16	Protein Bm4206, isoform b	A8P611	Protein Bm10341	OVOC989	no description	A8PHJ7	Protein Bm6889, isoform j
A8QFK6	Protein Bm3225, isoform c	A8NPQ6	Protein BM-APA-2, isoform c	A8NHE1	Protein Bm9356, isoform b	nOo.2.0.1.t08393	no description	A8PHM6	Adapter-related protein complex 3 delta 1 subunit, putative
A8P5F4	Protein Bm8663	A8Q8F9	Protein BM-HIP-1, isoform c	A8QEZ6	Protein Bm5561, isoform b	nOo.2.0.1.t10001	pre-mrna branch site p14-like	A8PHN5	Protein Bm7628, isoform g
A8PYX6	Protein Bm5538, isoform a	A8P1I4	Protein BM-NPP-12, isoform c	A8PGM0	Protein Bm6653	nOo.2.0.1.t00037	no description	A8PI23	Putative uncharacterized protein
A8NHF0	Protein BM-NCX-3, isoform d	A8PSM1	Protein BM-ABCF-1, isoform a	A8Q9M4	Protein Bm9824, isoform c	OVOC4189	no description	A8PI86	Protein Bm4540
A8PU34	Protein Bm3194	A8PQT2	Protein Bm13492, isoform b	A8PAJ1	Protein Bm8588, isoform c	nOo.2.0.1.t02075	hypothetical protein LOAG_13347 [Loa loa]	A8PIC6	Major sperm protein
A8QFX3	Protein Bm6055, isoform c	A8QHS7	Protein BM-ATTF-2, isoform c	A8NR59	Inhibitor of growth protein	nOo.2.0.1.t07097	no description	A8PIC8	Protein Bm4017, isoform b
A8NKQ3	Protein Bm5977, isoform b (Fragment)	A8P0Z2	Protein BM-RFC-4, isoform a	A8QDY7	Protein Bm10533	nOo.2.0.1.t08432	no description	A8PIJ1	Protein BM-ARX-2
A8QG54	Protein Bm2591, isoform g	A8PZL5	Protein BM-GRLD-1, isoform f	A8QAT3	Protein BM-LARP-5, isoform c	nOo.2.0.1.t13728	no description	A8PIK5	Putative uncharacterized protein
A8PJH4	Protein BM-DDR-2, isoform g	A8QGS7	2Fe-2S iron-sulfur cluster binding domain containing protein	A8Q5J5	Protein BM-HAF-3, isoform b	OVOC5590	no description	A8PIL7	Protein BM-KETN-1, isoform k
A8QCD9	Protein BM-HPO-11, isoform c	A8QFG7	Protein Bm7873 (Fragment)	A8P4N7	Protein Bm2570, isoform b	nOo.2.0.1.t10238	no description	A8PIR8	Putative uncharacterized protein
A8Q0G6	Protein BM-NHR-40, isoform d	A8NS70	Protein Bm1958	A8PZ02	DNA 3'-phosphatase family protein	nOo.2.0.1.t00223	no description	A8PIY8	Protein Bm10203, isoform b
A8PJ91	Putative uncharacterized protein	A8NUR6	Transketolase (EC 2.2.1.1)	A8PB72	Protein Bm12816, isoform a	nOo.2.0.1.t07946	no description	A8PIZ0	Protein Bm4236 (Fragment)
A8PJJ6	Protein Bm3325, isoform b	A8QGR5	Protein Bm7320, isoform b	A8P868	Protein Bm2997, isoform f	nOo.2.0.1.t07108	cre-ida-1 protein	A8PJ81	Putative uncharacterized protein
A8PP64	Protein Bm6221, isoform d	A8P5S0	Protein BM-PXD-1, isoform b	A8QCS7	Protein Bm4840, isoform b (Fragment)	nOo.2.0.1.t01962	protein kish-a-like	A8PJ98	Putative uncharacterized protein (Fragment)
A8PHG9	Protein Bm6956, isoform b	A8PWB6	Ribosome biogenesis protein BOP1 homolog	A8QEA8	Protein Bm10563, isoform b	nOo.2.0.1.t10127	nucleoside diphosphate-linked moiety x motif 18	A8PJ99	Protein Bm1972, isoform b
A8P7J5	Protein Bm9862	A8NRU5	Protein Bm7929, isoform c	A8NFM0	Protein Bm4891, isoform b	nOo.2.0.1.t12968	no description	A8PJC9	Protein Bm6893, isoform b
A8PZC5	Protein BM-UNC-58	A8PAP4	Protein BM-RAB-14, isoform a	A8PC87	Protein BM-SMI-1, isoform b	nOo.2.0.1.t13501	no description	A8PJF0	Zinc finger, C2H2 type family protein
A8QA21	Protein BM-MEC-6, isoform b	A8QBT5	Protein Bm2764, isoform b	A8Q4Y6	Protein Bm1842, isoform b	OVOC12637	no description	A8PJF2	Putative uncharacterized protein
A8P9B2	Protein Bm4240, isoform b	A8PB85	Protein BM-NPP-2, isoform b	A8Q3B7	DNA polymerase (EC 2.7.7.7)	nOo.2.0.1.t11159	fh1 fh2 domain-containing protein 3	A8PJH2	Protein Bm10912, isoform c
A8NVL3	Protein Bm1821, isoform c	A8QE27	Protein Bm7301, isoform b	A8PGQ3	Probable cytosolic Fe-S cluster assembly factor Bm1_25010	nOo.2.0.1.t05102	no description	A8PJH7	O-phosphoseryl-tRNA(Sec) selenium transferase (EC 2.9.1.2) (Selenocysteine synthase) (Selenocysteinyl-tRNA(Sec) synthase) (Sep-tRNA:Sec-tRNA synthase)
A8PEM9	Protein Bm13993 (Fragment)	A8PR47	Protein Bm9516, isoform a	A8NSH4	Protein Bm3333, isoform c	nOo.2.0.1.t06130	sodium potassium-transporting atpase subunit beta-1	A8PJL0	Protein Bm3828, isoform a
A8QE18	Protein Bm10542	A8PXM3	Protein BM-HMG-5, isoform a	A8Q8N3	Protein BM-MADF-9	nOo.2.0.1.t09445	no description	A8PJL3	Non-specific protein-tyrosine kinase (EC 2.7.10.2)
A8NWV3	Protein Bm11294 (Fragment)	A8Q045	Protein BM-KIN-2, isoform d	A8PYZ5	Protein BM-LAG-1, isoform y	nOo.2.0.1.t05241	dolichyl-p-man:man c -pp-dolichyl mannosyltransferase	A8PJN1	Protein BM-STI-1, isoform b
A8PYQ2	Protein Bm7106 (Fragment)	A8P5J0	Protein Bm12618 (Fragment)	A8Q995	Protein Bm3071 (Fragment)	nOo.2.0.1.t11929	no description	A8PJQ3	Protein BM-CYC-2.2
A8NG26	Protein Bm10195, isoform c	A8PCT0	Protein Bm6545, isoform d	A8PZW4	Protein BM-EGAL-1, isoform b	nOo.2.0.1.t12833	no description	A8PJR1	Protein Bm6755 (Fragment)
A8P9L1	Protein BM-NGP-1, isoform c	A8NDN2	Protein BM-GRH-1, isoform d (Fragment)	A8PJI6	Protein Bm3717, isoform b	nOo.2.0.1.t13017	no description	A8PJR5	Protein Bm10770, isoform a
A8NFB0	Protein BM-SIG-7, isoform b	A8QEH3	Protein Bm5944, isoform a	A8Q6U6	Protein Bm6861, isoform b	nOo.2.0.1.t06637	engulfment and cell motility protein 1	A8PJS7	Serine/threonine-protein phosphatase (EC 3.1.3.16)
A8PTA3	Protein BM-MRP-5, isoform d	A8P2G6	Protein Bm12140, isoform b (Fragment)	A8QCM0	Protein Bm12693 (Fragment)	nOo.2.0.1.t03167	upf0551 protein c8orf38 mitochondrial-like	A8PJT4	Protein Bm9396
A8PDY1	Protein Bm7132, isoform b	A8PSR3	Protein Bm6905	A8NW38	DNA helicase (EC 3.6.4.12)	OVOC9915	hypothetical protein CRE_22572 [Caenorhabditis remanei]	A8PJU3	#N/A
A8QEQ1	Protein Bm13465, isoform a	A8PPF0	Protein BM-UNC-97	A8PNW3	Protein Bm9779, isoform c	nOo.2.0.1.t10817	no description	A8PJU5	Protein Bm2393, isoform c
A8NUR3	Protein Bm13792, isoform d	A8P9L6	Protein BM-RIOK-2, isoform b	A8NTX2	Protein Bm14733	nOo.2.0.1.t13031	no description	A8PK16	Putative uncharacterized protein (Fragment)
A8PLR0	Protein Bm11039	A8QGG2	Protein BM-FIB-1, isoform a	A8PTS2	Protein Bm9896, isoform e	nOo.2.0.1.t04931	2-aminoethanethiol dioxygenase-like	A8PK18	Putative uncharacterized protein
A8NU43	Protein Bm10331	A8PCN5	Protein Bm4830, isoform c	A8QEQ4	Receptor expression-enhancing protein	nOo.2.0.1.t06565	dna-directed rna polymerases and iii subunit rpabc1	A8PK38	Protein Bm7925, isoform a
A8PVB5	Protein Bm10247, isoform b	A8QHH0	Protein BM-IFB-1, isoform c	A8NMB6	Protein BM-CNT-2, isoform c	nOo.2.0.1.t11544	hypothetical protein LOAG_04062 [Loa loa]	A8PK96	Protein Bm3389, isoform b (Fragment)
A8QFB0	Protein Bm1899, isoform e	A8Q119	Protein Bm5229, isoform b	A8PRC9	Protein Bm5583, isoform b	nOo.2.0.1.t06492	no description	A8PKF2	Serine/threonine-protein phosphatase (EC 3.1.3.16)
A8PC39	Protein BM-OSM-6, isoform b	A8P380	Protein Bm2385, isoform a	A8PW40	Protein Bm6743, isoform c	nOo.2.0.1.t10072	7 transmembrane receptor	A8PKJ6	Protein Bm11070, isoform a
A8QG04	Protein Bm8326, isoform a	A8PTR9	Major sperm protein	A8QHV4	Protein BM-VAB-23, isoform c	OVOC7572	no description	A8PL34	Putative uncharacterized protein
A8NJW7	Protein Bm5851, isoform b	A8NDL2	Protein BM-LIPS-3	A8NWF4	Protein BM-CCPP-1	nOo.2.0.1.t09553	no description	A8PLG8	Protein Bm8624
A8PN33	Protein Bm7377	A8PJ71	Protein Bm2088, isoform b	A8QH69	Protein Bm11258 (Fragment)	nOo.2.0.1.t09661	no description	A8PM94	Protein Bm1165, isoform d
A8PMF1	Histone H3	A8QDT3	Protein Bm8245 (Fragment)	A8NYX8	Protein Bm3269, isoform b	nOo.2.0.1.t11537	tetratricopeptide repeat protein 38-like	A8PMQ6	Putative uncharacterized protein
A8QDN8	ER lumen protein-retaining receptor	A8NZC1	Protein BM-RPN-5, isoform e	A8Q3W0	Uncoordinated protein 104, isoform b, putative	nOo.2.0.1.t07219	no description	A8PMR5	Putative uncharacterized protein
A8QH61	Protein Bm12960, isoform b	A8PUY2	Protein BM-NOAH-2	A8NJQ8	Protein Bm11512 (Fragment)	nOo.2.0.1.t07889	no description	A8PMT1	Protein Bm2475
A8NIN7	Protein Bm4892, isoform b (Fragment)	A8PXV0	Receptor protein-tyrosine kinase (EC 2.7.10.1)	A8PPM6	Protein Bm3151, isoform d	nOo.2.0.1.t09095	no description	A8PN50	Protein Bm2748, isoform a (Fragment)
A8PNK8	Protein BM-SIR-2.1, isoform e	A8NG80	Protein BM-VPS-11, isoform b	A8NLQ9	Protein Bm12762 (Fragment)	nOo.2.0.1.t09878	no description	A8PND8	Putative uncharacterized protein
A8NKZ9	Protein Bm9115, isoform b	A8PQV3	Protein Bm5922, isoform g	A8P1N3	Protein Bm7045, isoform c	nOo.2.0.1.t11734	no description	A8PP17	Protein BM-GCN-2, isoform n
A8NGY4	Protein Bm3267, isoform b (Fragment)	A8NS43	Protein Bm12729 (Fragment)	A8PGI2	Protein BM-MRPS-21, isoform b	nOo.2.0.1.t07466	protein noca- isoform a	A8PP57	Protein Bm3630, isoform c
A8Q9G4	Protein C21B10.09 in chromosome II, putative	A8Q7F4	Protein Bm2893, isoform b	A8Q5K6	Protein Bm2864, isoform b	OVOC11843	no description	A8PPF7	Protein Bm6650, isoform a
A8PM68	Protein Bm3829, isoform b	A8Q4E4	Protein Bm3738, isoform c	A8Q465	Protein BM-CRN-5, isoform b	nOo.2.0.1.t13476	no description	A8PQ12	Protein BM-NBET-1, isoform b
A8PB21	Protein Bm1009, isoform e	A8QBT2	Protein BM-PAR-6	A8PNK3	Protein Bm6497, isoform a	nOo.2.0.1.t12445	hypothetical protein LOAG_12146 [Loa loa]	A8PQ37	Protein BM-UNC-17, isoform b
A8NV10	Protein Bm5005, isoform b	A8NPU4	Protein Bm9285	A8QEJ0	Protein Bm14736	nOo.2.0.1.t09071	no description	A8PQ49	Non-specific serine/threonine protein kinase (EC 2.7.11.1)
A8NMB8	Protein Bm7469, isoform b	A8Q1M5	Glucose-6-phosphate 1-dehydrogenase (EC 1.1.1.49)	A8Q2C7	Protein BM-MDT-19, isoform b	nOo.2.0.1.t11700	no description	A8PQG0	Protein Bm2042, isoform b
A8NNU5	Protein BM-CAL-4, isoform d	A8PRX5	Protein BM-RPL-35, isoform c	A8PF47	Protein Bm8119, isoform b	nOo.2.0.1.t11968	no description	A8PQM0	Protein BM-COL-109, isoform c
A8PY42	Protein Bm6917, isoform b	A8PHT6	Protein Bm7144, isoform b	A8P123	Protein Bm8115, isoform c	nOo.2.0.1.t10872	regulator of g protein signaling family member (rgs-3)	A8PQM6	Protein BM-EEL-1, isoform d
A8PJP6	Putative uncharacterized protein (Fragment)	A8PU33	Protein Bm5427, isoform b	A8Q7B6	Protein BM-IGLR-2, isoform c	nOo.2.0.1.t06012	hyaluronidase- partial	A8PQR7	Protein Bm9167
A8P9F9	Protein Bm10596	A8NWB0	Protein Bm9217	A8PRP7	Protein Bm2629, isoform a (Fragment)	nOo.2.0.1.t11589	no description	A8PQR8	Protein Bm6823, isoform c
A8NTZ5	Protein Bm1910, isoform d	A8QCR6	Protein Bm12956, isoform b	A8PHP6	Protein BM-LET-99, isoform b	nOo.2.0.1.t13053	antigen maltose binding protein	A8PQT3	Protein BM-MECR-1, isoform c
A8PC43	Protein Bm7363, isoform b	A8P6X9	Protein BM-ATX-3 (Fragment)	A8P2W5	BHLH-PAS transcription factor, putative (Fragment)	nOo.2.0.1.t13583	no description	A8PQU0	Protein Bm4260, isoform c
A8PTT0	Protein BM-LON-1, isoform a (Fragment)	A8NWV8	Adenylosuccinate lyase (ASL) (EC 4.3.2.2) (Adenylosuccinase)	A8QBN5	Protein BM-EAT-16, isoform a	nOo.2.0.1.t01498	no description	A8PQV6	Protein Bm6886 (Fragment)
A8PDJ3	Protein Bm5179, isoform b	A8PCD0	Protein Bm13843, isoform a	A8NZK7	Protein Bm4845, isoform c	nOo.2.0.1.t12226	no description	A8PRA4	Protein Bm9527
A8P6U8	Protein Bm1202	A8PYX2	Protein Bm1509, isoform a	A8PZG6	Protein BM-HECD-1, isoform f	nOo.2.0.1.t12386	no description	A8PRA7	Protein Bm9528
A8PMI9	Protein BM-SCAV-4, isoform b	A8P5B1	Protein BM-LET-2, isoform b	A8NPJ0	Protein Bm6869, isoform b	nOo.2.0.1.t01684	no description	A8PRK1	Protein Bm5595, isoform c
A8PTT9	Protein Bm5297, isoform d	A8PDU5	Protein Bm7573, isoform c	A8QBX4	Protein Bm6175, isoform d	nOo.2.0.1.t04073	no description	A8PRK9	Protein Bm1794, isoform b
A8Q2Y2	Protein Bm12807, isoform b	A8PB56	Protein Bm3018, isoform b	A8Q6Z0	Protein Bm5648, isoform b	nOo.2.0.1.t13101	no description	A8PRT6	Protein BM-RPN-2, isoform a
A8QCA9	Protein Bm12921, isoform b	A8Q400	Protein Bm10411	A8NHJ7	Protein BM-DYF-14, isoform c	nOo.2.0.1.t00947	no description	A8PS29	Protein Bm2943, isoform d
A8Q1H6	Translocating chain-associated membrane protein	A8NQG7	Protein BM-PRX-3 (Fragment)	A8QC04	Protein Bm12900, isoform b	nOo.2.0.1.t13455	no description	A8PS49	Protein BM-REPO-1, isoform b
A8QH58	Protein Bm5712, isoform e	A8PYF6	Protein Bm9645, isoform a	A8Q1D2	Protein Bm9169, isoform e	nOo.2.0.1.t08142	no description	A8PS51	Protein BM-LMP-1, isoform b
A8P3L8	Protein Bm8441	A8P9Y0	Protein Bm6220, isoform b	A8PU63	Protein Bm12320 (Fragment)	nOo.2.0.1.t09889	no description	A8PS57	Protein Bm9553, isoform a
A8PTG3	Protein BM-SAV-1, isoform c	A8P939	Protein Bm3465, isoform b	A8P778	Putative uncharacterized protein	nOo.2.0.1.t13173	protein phosphatase-7	A8PS74	Protein Bm9557, isoform a
A8Q0C3	Protein Bm10969, isoform a	A8Q5Y6	Protein Bm10065, isoform c	A8NR31	Protein Bm10214	nOo.2.0.1.t03558	cre-flp-6 protein	A8PSA4	Protein Bm8216
A8PRF9	Protein Bm5121, isoform b (Fragment)	A8QB91	Galectin	A8NHX6	Protein Bm2586, isoform b	nOo.2.0.1.t10698	no description	A8PSD8	Sulfhydryl oxidase (EC 1.8.3.2)
A8PS94	Protein Bm7640, isoform f	A8PIU8	Protein BM-VEM-1	A8Q442	Protein BM-HLH-6, isoform c	nOo.2.0.1.t12707	no description	A8PSF9	Protein BM-UNC-98, isoform c
A8PYB9	Sugar transporter SWEET	A8PKM7	Protein Bm12638, isoform b (Fragment)	A8PFD1	Protein BM-BATH-44	nOo.2.0.1.t05101	no description	A8PSH5	Protein Bm9574
A8QGS4	Major sperm protein	A8PIW1	Protein Bm10182, isoform a	A8P3U0	Protein BM-DNJ-17, isoform a	nOo.2.0.1.t07170	no description	A8PSI7	SCHIP1 protein, putative
A8P6G2	Putative uncharacterized protein	A8NHP7	Protein BM-LGC-34 (Fragment)	A8PUH5	Protein BM-SLR-2, isoform b	nOo.2.0.1.t01296	no description	A8PSN6	Protein Bm7277, isoform c
A8QBR1	Protein BM-AAT-2, isoform b	A8QFE1	Protein Bm7779, isoform b	A8PSG7	Putative uncharacterized protein	nOo.2.0.1.t03873	no description	A8PSS4	Protein Bm9927, isoform a
A8Q3S5	Protein Bm2219, isoform b	A8P2T1	Protein Bm5192, isoform b	A8Q827	Protein BM-YMEL-1, isoform c (Fragment)	nOo.2.0.1.t07506	no description	A8PSS8	Protein Bm7582, isoform b
A8PGR2	Protein BM-WDFY-2, isoform b	A8Q076	Protein Bm4032, isoform b	A8QFS3	Protein Bm11389 (Fragment)	nOo.2.0.1.t10597	no description	A8PSY1	Protein Bm6825, isoform c
A8Q6T7	Protein Bm7634, isoform b	A8PU51	Protein Bm3881	A8Q2X4	Protein Bm13629, isoform b	nOo.2.0.1.t13744	no description	A8PSY7	Protein BM-RAB-6.2, isoform c
A8P2Q7	Protein Bm8831, isoform c (Fragment)	A8QG50	Protein Bm3789, isoform b	A8QEH9	Protein BM-ACS-12			A8PT56	Protein Bm9919, isoform k
A8P3P9	Protein BM-MFF-2, isoform c	A8PSB1	Protein BM-ACS-22, isoform c	A8NPH5	Putative rRNA methyltransferase (EC 2.1.1.-) (2'-O-ribose RNA methyltransferase SPB1 homolog)			A8PT97	Putative uncharacterized protein
A8QH13	Transforming growth factor b homolog, putative	A8Q2L8	Structural maintenance of chromosomes protein	A8PEK3	Protein Bm14812 (Fragment)			A8PTD6	Protein Bm4985, isoform c
A8NID9	Ubiquitin-related modifier 1 homolog	A8QHU2	Protein Bm6016 (Fragment)	A8QC86	Protein Bm12919			A8PTM1	Protein BM-PRDX-6, isoform b
A8PYK3	Protein Bm7193, isoform b	A8QFS2	Glycosyl hydrolases family 2, sugar binding domain containing protein	A8PQ33	Protein Bm13028			A8PTQ8	Protein Bm9901, isoform b
A8NE96	Protein BM-AQP-10, isoform b	A8Q709	Protein Bm2780, isoform b	A8Q8Q6	Protein BM-MRPL-4			A8PTW6	Filamin/ABP280 repeat family protein
A8QHI9	Hypothetical 15.4 kDa protein C16C10.11 in chromosome III, putative	A8QCP4	Protein Bm13934, isoform d	A8PG64	Protein Bm2469, isoform c			A8PTW8	Protein BM-FLN-2, isoform h
A8PEY7	Pao retrotransposon peptidase family protein (Fragment)	A8Q0W1	Sodium/hydrogen exchanger	A8PZU2	Protein BM-VAB-15, isoform b			A8PU84	Protein BM-DPY-30
A8NT15	Eyes absent homolog (EC 3.1.3.48)	A8QE54	Protein BM-DLC-2	A8NQG9	Protein Bm9371, isoform c			A8PUB7	Protein Bm356, isoform b
A8PIB4	Protein Bm6094, isoform a (Fragment)	A8NGA6	Protein Bm1715, isoform f	A8QDW8	Protein Bm6703, isoform e			A8PUW6	Protein Bm10133, isoform a
A8PJN4	Protein BM-SET-10, isoform b	A8Q9G8	Protein BM-RPL-26, isoform c	A8NJ77	Protein BM-ERI-7, isoform b			A8PUX4	Protein Bm10130, isoform a
A8PI73	Protein Bm12794	A8P370	Protein Bm13737, isoform a	A8P1Z9	Protein Bm7251, isoform c			A8PV67	Protein Bm2062, isoform c
A8Q3Z3	Protein BM-TAG-141, isoform b	A8QHR5	Protein Bm2393, isoform e	A8NHM7	Protein BM-CPD-2, isoform b			A8PV70	Protein BM-PFS-2, isoform c
A8PQV5	Protein Bm6892 (Fragment)	A8Q0U8	Protein Bm4292, isoform b	A8PP45	Protein Bm9785, isoform a			A8PV73	Putative uncharacterized protein
A8Q921	Protein Bm2511 (Fragment)	A8NV95	Protein Bm4914, isoform b	A8NE42	Protein Bm4419, isoform b			A8PVM1	Protein Bm5976, isoform a
A8QGW5	Protein Bm5286, isoform b (Protein Bm5287, isoform c)	A8PVM5	Protein Bm4069	A8Q0N0	Protein Bm7509, isoform b			A8PW49	Merged into A8PZ34.
A8NJB2	Eukaryotic translation initiation factor 3 subunit D (eIF3d) (Eukaryotic translation initiation factor 3 subunit 7)	A8Q5M4	Protein Bm14024	A8P582	Protein Bm11030, isoform b			A8PW87	Cytosolic Fe-S cluster assembly factor NUBP1 homolog
A8QDU9	Putative uncharacterized protein	A8QGL1	Putative uncharacterized protein	A8NKN0	Protein Bm9366			A8PW98	Protein-tyrosine-phosphatase (EC 3.1.3.48)
A8NIN1	Putative uncharacterized protein (Fragment)	A8P8Z9	Citrate synthase	A8P4L3	Protein Bm13686, isoform a			A8PWA0	Protein Bm4332, isoform b
A8PND1	Transporter	A8PWC7	Protein BM-PFD-3, isoform c	A8P3T8	Protein Bm2976			A8PWD9	Protein BM-LRP-1, isoform b
A8QHB2	Protein BM-SEC-5, isoform e	A8PES8	Protein Bm5133, isoform c	A8PUA6	Protein BM-POLE-2, isoform a			A8PWE6	Protein Bm3517 (Fragment)
A8NDV6	Protein BM-IGDB-3 (Fragment)	A8Q7Y0	Protein Bm4098	A8P1M1	PWWP domain containing protein			A8PXH4	Protein BM-GLB-19, isoform d
A8PIQ5	Protein BM-DOD-18, isoform b	A8QB83	Protein Bm3045, isoform f	A8PJY8	Protein Bm7642 (Fragment)			A8PXM0	Peptidyl-prolyl cis-trans isomerase
A8NHH4	Protein Bm3289, isoform d	A8QGL5	Protein BM-EXOC-7, isoform d	A8QF34	Protein Bm9981, isoform b			A8PXT0	Protein Bm7740
A8NKN7	Protein Bm6960	A8QH72	Protein Bm11130, isoform b (Protein Bm3652, isoform b)	A8PZN3	Protein Bm3426, isoform b			A8PXT9	Protein Bm7741
A8P6N5	Protein BM-COL-121, isoform b	A8PPR4	Protein BM-TATN-1, isoform d	A8PI51	Ubiquitin carboxyl-terminal hydrolase (EC 3.4.19.12)			A8PYD8	Protein Bm9649
A8NV53	Protein Bm3346, isoform b	A8PT76	Protein Bm9917, isoform b	A8QF55	Protein BM-TMD-2, isoform f			A8PYQ9	Protein Bm4270, isoform b
A8NFQ7	Elongation of very long chain fatty acids protein (EC 2.3.1.199) (Very-long-chain 3-oxoacyl-CoA synthase)	A8QBQ4	Protein BM-GSA-1, isoform b	A8PSB5	TPR Domain containing protein			A8PYX0	Protein Bm2844, isoform b
A8PAN0	Zinc finger, C2H2 type family protein (Fragment)	A8PBT8	Protein BM-HINT-3, isoform c	A8P6I4	Protein Bm2921, isoform b			A8PYX5	Protein Bm1508, isoform a
A8Q2P1	Protein BM-COQ-2, isoform a	A8Q8P5	Protein Bm5052, isoform b	A8PZT7	Protein BM-CUT-6, isoform d			A8PZ36	Protein BM-ALP-1, isoform f
A8PJI9	Protein Bm3564, isoform c	A8QCY3	Eukaryotic translation initiation factor 3 subunit H (eIF3h)	A8QGE7	PHD-finger family protein (Fragment)			A8PZJ3	Protein BM-MEC-18, isoform c
A8QB77	Protein BM-EPI-1, isoform w	A8Q179	Protein Bm2907, isoform b	A8PDW1	Protein Bm9012, isoform a			A8PZM3	Protein Bm4011, isoform b
A8NKP3	Protein Bm8310, isoform b	A8QAS0	Protein BM-UNC-94, isoform c	A8PJV3	Protein Bm3591, isoform b			A8PZP5	RNase H and integrase-like protein, putative
A8PN99	Protein Bm7126	A8Q9C7	Protein BM-ARP-1	A8QDL2	Protein Bm5726, isoform d			A8PZR5	Protein BM-DDB-1, isoform e
A8Q541	Inhibitor of growth protein	A8Q361	Protein BM-LARS-2, isoform f	A8NDV3	Protein Bm4708, isoform c			A8Q025	Protein Bm6988, isoform c
A8PBU1	Protein Bm2306, isoform b	A8PV66	Protein BM-CDC-37, isoform c	A8NNQ0	Protein Bm8418, isoform a			A8Q043	cAMP-dependent protein kinase regulatory chain, putative
A8PPU9	Protein BM-ACN-1, isoform e	A8Q603	Protein Bm6426, isoform c	A8NY37	Protein Bm7479, isoform c			A8Q0D0	Putative uncharacterized protein
A8PJJ4	Protein BM-TRX-2, isoform a	A8QBP6	Protein BM-NDUF-7	A8NUE1	Protein Bm9775, isoform d			A8Q0D2	Protein Bm10967, isoform b
A8PZH0	Protein Bm4546, isoform b	A8QBV8	Protein Bm12892, isoform b	A8NIF4	Protein BM-AIR-2			A8Q0G2	Protein Bm10960, isoform a
A8QF14	Protein Bm9973, isoform a	A8P7Z6	Piwi-like protein	A8QFX0	Protein BM-DAF-25			A8Q0L4	Protein BM-ARL-8
A8Q2A3	Protein Bm2141, isoform b (Fragment)	A8PSI1	Protein BM-GLD-1, isoform c	P90698	Cystatin (Cystatin-type cysteine proteinase inhibitor CPI-1) (Protein Bm367)			A8Q0M0	Protein Bm10992
A8P1Y5	Protein BM-CHE-14, isoform c (Fragment)	A8PF99	Protein Bm13760, isoform b	A8NDK2	Rho-GTPase-activating, putative			A8Q0Y0	Glutathione peroxidase
A8NQH4	Protein Bm10469	A8NDK6	Protein BM-DPF-4, isoform a	A8NXV0	Protein Bm10125, isoform c			A8Q192	Protein Bm5251, isoform b
A8Q8N0	Protein Bm10703, isoform a	A8P9A9	Serine/threonine-protein phosphatase (EC 3.1.3.16)	A8Q411	Protein Bm6723, isoform g			A8Q1A4	Protein BM-ULP-3, isoform b
A8P3M8	Protein Bm6040, isoform b	A8NNN2	Protein Bm3964 (Fragment)	A8PYS5	Protein BM-CCA-1, isoform j			A8Q1J9	Putative uncharacterized protein
A8P0X0	Protein Bm6045	A8PDZ6	Protein Bm5636, isoform a	A8NS20	Protein Bm8859, isoform a			A8Q1M3	Protein Bm9182
A8PZX7	Protein Bm5407, isoform b	A8Q7A5	Protein Bm4629, isoform c	A8P6X2	Protein Bm8392, isoform b (Fragment)			A8Q1R3	Protein Bm9185
A8NU61	Protein Bm7927	A8NMF1	Protein BM-ARRD-25	A8QF46	Protein Bm484, isoform b			A8Q1S2	Protein Bm9187
A8QGS1	Protein BM-TBC-4, isoform d	A8NRL9	Annexin	A8NRL0	Protein Bm8236			A8Q215	Protein Bm7726, isoform a
A8QB95	Protein Bm1023	A8Q971	Protein Bm5455, isoform c	A8QBE4	Protein BM-OCRL-1, isoform b			A8Q236	Protein Bm2210, isoform b
A8QDL1	Protein Bm5718, isoform b	A8PW66	Protein Bm13870, isoform c	A8Q5H3	Protein Bm3432 (Fragment)			A8Q2D5	Protein Bm6625, isoform a (Fragment)
Q8MY59	Aspartic protease BmAsp-1	A8PYE5	Protein BM-NSY-4, isoform b	A8PF29	Protein Bm8746			A8Q2E9	Protein Bm10879, isoform a
A8Q498	Protein Bm6795, isoform c	A8PDV5	Protein Bm7002, isoform g	A8PHZ4	Protein BM-DAPK-1, isoform d			A8Q2M9	Protein BM-GOS-28, isoform b
A8Q085	Protein Bm2078, isoform c	A8PN02	Protein Bm6663	A8Q0V1	Protein BM-TAG-262, isoform b			A8Q2T5	Protein Bm5871, isoform b
A8NL88	Protein BM-GLIT-1, isoform b	A8QH77	Protein Bm6962	A8QF61	von Willebrand factor type A domain containing protein			A8Q300	Protein BM-NPP-4, isoform c
A8P973	Non-specific protein-tyrosine kinase (EC 2.7.10.2)	A8Q4I9	Protein Bm7673, isoform b	A8NWB9	Protein BM-PTB-1, isoform b (Fragment)			A8Q3D5	Protein Bm6139, isoform b
A8Q9V4	Protein Bm12992, isoform b	A8Q9C2	Protein Bm4655, isoform b	A8QC29	Protein Bm12907, isoform b			A8Q3E0	Putative uncharacterized protein
A8NK76	Protein BM-BUS-18 (Fragment)	A8PYK5	Protein Bm4103, isoform d	A8PYU6	Protein BM-NTL-4, isoform b			A8Q3P8	Protein Bm10390, isoform e
A8QG40	Protein BM-SET-30, isoform b	A8Q1C2	Protein BM-RACK-1, isoform a	A8QF70	Protein Bm2885, isoform b			A8Q3R6	Protein Bm7665, isoform b
A8QF29	Protein BM-LBP-9, isoform d	A8NY90	Protein Bm4072, isoform b	A8PW24	60S ribosome subunit biogenesis protein NIP7 homolog			A8Q3U9	Protein Bm12003 (Fragment)
A8Q652	Protein Bm10078, isoform b	A8NR28	Protein Bm3866	A8Q8K6	Protein Bm8030			A8Q3W1	Protein Bm11594 (Fragment)
A8NTA5	Protein Bm7254, isoform b	A8Q2P8	Protein BM-RIOK-3, isoform a	A8QDF9	Protein Bm4915, isoform b			A8Q416	Protein Bm10420, isoform b
A8P076	Protein Bm7825, isoform b	A8PN28	Protein BM-ARX-4, isoform b	A8QCJ1	Protein Bm2556, isoform d			A8Q438	Protein BM-EKL-1, isoform c
A8PEM0	Merged into A8P6V0.	A8P1C1	Serine/threonine-protein kinase PLK (EC 2.7.11.21) (Polo-like kinase)	A8P785	Protein Bm9010, isoform b			A8Q441	Protein BM-TRAP-3, isoform a
A8PJX3	Protein Bm404, isoform c	A8NSM3	Protein Bm10489, isoform b	A8P971	Protein Bm4928, isoform c			A8Q474	Protein Bm7623 (Fragment)
A8NMU3	Protein BM-SNR-1	A8NWE7	Protein Bm2644, isoform b	A8Q1W9	Protein BM-SYG-2, isoform d			A8Q480	Putative uncharacterized protein
A8NN90	Protein Bm7600, isoform d	A8QHM8	Protein Bm3359, isoform b	A8PVZ6	Protein Bm10224			A8Q4A3	Zinc finger, C2H2 type family protein
A8QFW7	Protein BM-UBQ-2	A8PUI1	NG,NG-dimethylarginine dimethylaminohydrolase 1, putative (EC 3.5.3.18)	A8PVV6	Protein Bm2694, isoform c			A8Q5E0	V-type proton ATPase subunit a
A8PT75	Protein Bm9918, isoform a	A8P004	Protein BM-VPS-26	A8QGJ3	Protein Bm6773, isoform d			A8Q5G1	Protein-tyrosine-phosphatase (EC 3.1.3.48)
A8P1V7	Protein Bm8768, isoform a	A8PIP1	Protein Bm5765, isoform c	A8NFZ4	Protein Bm9260, isoform c			A8Q5N6	Protein BM-MRPS-16
A8Q956	Putative uncharacterized protein	A8QDR6	Protein Bm13968, isoform a	A8Q0S2	Protein BM-ACL-4			A8Q5Q0	Protein Bm8950, isoform a
A8Q8B5	Protein Bm6883, isoform b	A8P7Y4	Protein Bm6593, isoform e	A8NZK5	Protein Bm10616, isoform a			A8Q5Q1	Protein Bm8951
A8NF29	Protein Bm10400, isoform b	A8QE89	Protein Bm3554, isoform c	A8Q2Q0	Protein BM-EMB-8, isoform a			A8Q5X7	Protein BM-IFB-1, isoform b
A8NXK3	Protein Bm10767, isoform b	A8QCF2	Protein Bm4518, isoform b	A8Q2L0	Protein BM-CEC-1, isoform a			A8Q611	Protein BM-EIF-3.F, isoform b
A8QGV3	Merged into A8PG72.	A8P679	Protein Bm13690, isoform a	A8PGH7	Protein BM-ULP-2, isoform b			A8Q621	Putative uncharacterized protein
A8PYZ1	Nicotinamide-nucleotide adenylyltransferase (EC 2.7.7.1) (EC 2.7.7.18) (Nicotinate-nucleotide adenylyltransferase)	A8QCT8	Protein Bm5707 (Fragment)	A8Q0D9	Protein BM-EGG-6, isoform c			A8Q641	Protein BM-GPB-1, isoform d
A8PCD4	Protein BM-ARRD-6	A8PRW3	Protein Bm7075, isoform c	A8PT32	Putative uncharacterized protein			A8Q646	Protein Bm501
A8QF50	Protein Bm9987, isoform b	A8Q5T5	Protein Bm10053 (Fragment)	A8QHL9	Trehalase (EC 3.2.1.28) (Alpha-trehalose glucohydrolase)			A8Q6U1	Protein Bm10683, isoform b
A8NDU8	Protein BM-PQN-96, isoform b	A8QDH6	Protein BM-SNAP-1, isoform c	A8NQI1	Protein Bm5614, isoform b			A8Q704	#N/A
A8Q9L2	Protein Bm9822, isoform a	A8Q1L5	Protein Bm1681, isoform c	A8QCM8	Protein Bm4428, isoform d			A8Q708	Merged into A8Q7Q6.
A8NQI5	Protein BM-MISC-1, isoform a	A8QHV3	Protein BM-PRP-21, isoform b	A8Q2D2	Protein Bm2453, isoform b			A8Q721	Protein Bm2228 (Fragment)
A8P2S1	Protein Bm8760, isoform a	A8PTR0	Protein BM-MIG-2	A8QBD2	Protein BM-KIN-32, isoform d			A8Q755	Protein Bm3760, isoform c
A8PJ65	Tetraspanin	A8Q724	Protein BM-HAT-1 (Fragment)	A8P805	Protein BM-GFI-2, isoform b			A8Q796	Protein Bm10847, isoform b
A8NJK7	Protein Bm8396	A8Q890	Protein BM-RAN-2, isoform c	A8P5B7	Protein BM-NSY-1, isoform e			A8Q7A4	Protein Bm1827, isoform b
A8NF27	Protein BM-PQN-32, isoform d	A8NHA1	Protein Bm7273, isoform a	A8Q496	Protein Bm10436			A8Q7F7	Protein Bm660, isoform a
A8NH59	Protein BM-DNJ-3, isoform b	A8NY48	Protein BM-ASP-4, isoform b (Fragment)	A8QGW0	Protein Bm3521, isoform b			A8Q7H7	Protein BM-MRPL-51, isoform b
A8P0Q4	Major sperm protein	A8Q167	Fibronectin type III domain containing protein	A8Q2L9	Protein Bm12953, isoform a			A8Q7I7	Protein Bm6919, isoform c
A8PDV2	Protein Bm4020	A8QGR4	Protein BM-MRPL-9, isoform b	A8P4J9	Protein Bm7792			A8Q7N0	Protein Bm10815
A8PEP1	Protein Bm2170, isoform e	A8Q718	Serine/threonine-protein phosphatase (EC 3.1.3.16)	A8QCV2	Protein Bm7351, isoform h			A8Q7Q1	Protein Bm5420, isoform b
A8NNX7	Protein Bm2787, isoform b (Fragment)	A8PKB7	Protein Bm5037, isoform b	A8Q773	Protein BM-NPP-10, isoform e			A8Q837	Major sperm protein
A8PI95	Protein BM-GRL-1 (Fragment)	A8PJI1	Protein Bm4895, isoform b	A8Q2U6	Protein Bm10709, isoform a			A8Q859	Protein C10G11.10, putative
A8P1U0	Protein Bm12064 (Fragment)	A8NXE5	Protein Bm7031, isoform b (Fragment)	A8Q9T7	Protein Bm6150, isoform e			A8Q883	Putative uncharacterized protein
A8NE47	Protein Bm9361	A8QBM4	Protein BM-DNJ-10, isoform k	A8PZT6	Protein Bm10916, isoform b			A8Q8A6	Protein Bm10797, isoform e
A8NE86	Protein Bm3375, isoform d	A8NXQ4	Protein Bm7010 (Fragment)	A8Q4C9	Protein BM-EAT-6, isoform b			A8Q8B3	Protein Bm2985, isoform b
A8PP09	Non-specific protein-tyrosine kinase (EC 2.7.10.2)	A8NJZ3	Protein Bm3419, isoform c	A8PEM5	Putative uncharacterized protein (Fragment)			A8Q8G5	Protein Bm6386
A8Q174	Protein BM-TES-1, isoform e	A8Q4F8	Amino acid transporter	A8PBL0	Protein Bm1009, isoform b			A8Q8I2	Chain A, Structure Of A Brca2-Dss1 Complex., putative
A8PSJ9	Protein Bm4592, isoform c	A8Q744	Serine/threonine-protein kinase receptor (EC 2.7.11.30)	A8PRJ6	Guanylate cyclase (EC 4.6.1.2)			A8Q8N1	Protein Bm10702
A8P7A2	Protein Bm5807	A8PLA7	Protein BM-NRA-2, isoform c	A8QCE8	Tetraspanin			A8Q8P3	Protein Bm4584, isoform g
A8PJ23	Protein Bm7814	A8PIW6	Protein BM-RARS-1, isoform e	A8PJT3	Protein BM-DNJ-30			A8Q966	Protein BM-RAGA-1
A8PQL3	Protein BM-ADT-1, isoform b	A8Q5T0	Protein BM-SAP-49, isoform b	A8QCF9	Protein Bm4439, isoform d			A8Q9B9	Protein Bm1307, isoform b
A8PTT7	Protein Bm5025, isoform c	A8P264	Protein BM-LSM-4, isoform b	A8PZA8	Protein Bm6111, isoform b			A8Q9C4	Protein BM-RPS-18, isoform c
A8PTH3	Protein Bm9513, isoform a	A8PPA7	Protein BM-PFD-6, isoform a	A8PXW3	Protein Bm4136, isoform c			A8Q9D9	Protein Bm2813, isoform b
A8QES9	Protein Bm6161, isoform d	A8QE01	Protein BM-UBA-1, isoform c	A8Q459	Protein BM-SQV-2, isoform b			A8Q9I9	Protein Bm3729, isoform e
A8QC87	Protein Bm5219	A8P8M8	Protein Bm7683, isoform b	A8P5A3	Protein Bm5082 (Fragment)			A8Q9W2	Protein Bm11995 (Fragment)
A8PC53	Protein Bm5086 (Protein Bm9237, isoform a)	A8Q656	Protein Bm3514, isoform b	A8PHM4	Protein Bm1940, isoform a			A8Q9Y8	Protein BM-EXOS-9, isoform a
A8P2Q2	Protein BM-AMX-1, isoform b	A8PJX9	Protein Bm10739, isoform a	A8NR29	Protein Bm10216			A8QAR2	Protein Bm6669, isoform b
A8NIY4	Protein Bm4743, isoform b	A8PYA5	Protein Bm7550, isoform e	A8Q7L5	Protein Bm4984, isoform b			A8QB15	Protein BM-DYS-1, isoform d
A8QBB8	Protein BM-NXT-1, isoform c	A8NT49	Protein Bm3728, isoform b	A8Q9D1	Protein Bm449, isoform a			A8QB30	Protein Bm12829, isoform b
A8Q1V9	Choline/ethanolamine kinase family protein	A8Q5Q3	Protein Bm8952	A8NP77	Protein Bm5425			A8QB39	Protein Bm12834, isoform a
A8Q5N4	Protein Bm4469, isoform b	A8QGI3	B-box zinc finger family protein	A8QGA5	Developmentally regulated GTP binding protein 1, putative			A8QB56	VAB-10A protein, putative
A8PLQ2	Protein Bm14305, isoform a	A8QGK8	ETC complex I subunit conserved region family protein	A8Q501	Protein Bm4866, isoform c			A8QBH9	Protein Bm7169, isoform h
A8PZ76	Protein BM-VAB-3, isoform d	A8NUB4	Protein Bm6374, isoform b	A8QCI9	Protein Bm6618, isoform a			A8QBJ5	Protein Bm8339, isoform b
A8PKF5	Protein Bm5755, isoform e	A8QCW2	Protein BM-WWP-1 (Fragment)	A8Q733	Protein BM-SRP-8, isoform b			A8QBP1	Protein BM-LIM-9, isoform i
A8QEL9	Protein Bm4912, isoform b	A8NMN1	Putative uncharacterized protein (Fragment)	A8P7T0	Protein Bm7317, isoform b			A8QBP2	Protein BM-LIM-9, isoform j
A8Q5W7	Protein Bm8990, isoform a	A8P964	Protein BM-RPN-9, isoform a	A8NQ22	Protein Bm3619, isoform a			A8QBQ7	Protein Bm5486 (Fragment)
		A8Q9V6	Protein Bm12994, isoform e	A8NVU5	Protein Bm3715, isoform d			A8QBV9	OTU-like cysteine protease family protein
		A8PJJ1	Kinesin-like protein	A8Q1X7	Protein BM-ITR-1, isoform e			A8QBX7	Isocitrate dehydrogenase [NADP] (EC 1.1.1.42)
		A8Q9I0	Protein Bm3633, isoform z	A8NST5	Protein Bm6262, isoform c			A8QC25	Transmembrane protein 14C, putative
		A8Q435	Protein BM-PGAM-5, isoform d	A8Q7G2	Protein Bm5840, isoform b			A8QC41	Protein Bm12908, isoform d
		A8NHZ8	Protein BM-NCBP-2, isoform b	A8NG83	Protein Bm13987, isoform b			A8QC83	Protein BM-RIOK-1, isoform e
		A8PC77	Protein Bm5445, isoform d	A8NUY7	Protein Bm3868, isoform d			A8QCC2	Protein BM-TRAP-1, isoform b
		A8Q8F3	Putative uncharacterized protein	A8PY18	Protein Bm5789, isoform b			A8QCE1	Protein BM-HPO-11, isoform b
		A8NTM6	Protein BM-GCS-1, isoform b	A8NJR5	Protein Bm6609, isoform i			A8QCI4	Protein BM-MADF-2, isoform f
		A8QDP5	Protein BM-VHA-8	A8PYN0	Protein BM-HAM-2, isoform c			A8QCQ2	Putative uncharacterized protein
		A8NH23	Protein Bm1793	A8PU85	Protein Bm5023 (Fragment)			A8QCT1	Protein Bm12958, isoform j
		A8PW79	Protein BM-PPK-1, isoform b	A8QFL2	Protein Bm2132			A8QCV5	Putative uncharacterized protein
		A8P2D4	Protein Bm1875, isoform b	A8PEU9	Protein BM-DAF-19, isoform z			A8QCY2	Protein Bm5370, isoform b
		A8QBM8	Protein Bm12876, isoform c	A8NE82	Protein Bm2314, isoform c			A8QCY9	Protein Bm6588, isoform a
		A8PZE2	Protein Bm3466 (Fragment)	A8PJN5	Protein Bm7630			A8QCZ2	Protein Bm8864
		A8PY78	Methionine aminopeptidase 2 (MAP 2) (MetAP 2) (EC 3.4.11.18) (Peptidase M)	A8Q5R6	Protein Bm8957, isoform a			A8QDF7	Protein Bm10006, isoform a
		A8PCV1	Protein BM-FCE-1, isoform a	A8Q9G2	Protein Bm6023, isoform c			A8QDM1	Protein Bm3994
		A8PW96	Protein Bm3286, isoform b	A8P660	Protein Bm3882			A8QDQ4	Protein Bm10025, isoform b
		A8NZ57	Protein Bm2092, isoform i	A8QHH6	Ribosomal protein L11, N-terminal domain containing protein			A8QDU2	Protein Bm876 (Fragment)
		A8PHA4	Protein Bm8255, isoform a	A8QH15	Protein BM-UBXN-1 (Fragment)			A8QDV9	Protein Bm1435
		A8PDC3	Protein Bm10605, isoform b	A8NPE9	Protein BM-RNF-113, isoform c			A8QDZ5	Protein Bm1692, isoform b
		A8P0Y3	Protein Bm5742, isoform b	A8NY85	Protein Bm559			A8QE00	Protein BM-UBA-1, isoform b
		A8P903	Protein Bm4766	A8Q3S1	Protein Bm10395			A8QE91	Protein Bm1892, isoform c
		A8QHA8	Protein Bm8649, isoform a	A8Q2Q8	Protein BM-PAR-1, isoform l			A8QEA3	Putative uncharacterized protein
		A8QEA2	Protein BM-VHA-13	A8PHQ1	Protein Bm14702			A8QEB0	Protein Bm6083, isoform b
		A8Q309	Protein BM-HCP-2, isoform e	A8PDN1	Protein Bm7590			A8QEB8	Putative uncharacterized protein
		A8NXN0	Protein BM-SNX-6	A8PSR9	Protein Bm1673, isoform b			A8QEH6	Putative uncharacterized protein
		A8PBH0	Protein Bm4615, isoform g	A8PDP7	Protein Bm5120, isoform c			A8QEM0	Protein Bm3842, isoform a
		A8Q586	Protein-tyrosine-phosphatase (EC 3.1.3.48)	A8Q324	Protein Bm13894			A8QEM8	Protein Bm6467, isoform c
		A8PSW9	Protein BM-RPL-5, isoform b	A8QES3	Putative uncharacterized protein			A8QEW1	Protein Bm5697, isoform a
		A8Q213	Protein Bm4237, isoform b	A8PBA9	Protein Bm9766, isoform c			A8QEW7	Protein Bm13107, isoform a
		A8P5V9	Protein Bm9772, isoform a	A8PG39	Protein BM-GIP-2, isoform b			A8QEY3	Protein BM-RIC-8, isoform b
		A8NKQ0	Protein Bm13718	A8QEI5	Protein BM-NPHP-4, isoform d			A8QF36	Protein Bm1832, isoform b
		A8NDN1	Grainyhead transcription factor, putative (Fragment)	A8P082	Protein BM-DAC-1			A8QF57	Protein Bm9833
		A8PJ14	Protein BM-NSF-1, isoform a	A8PVN9	Protein Bm7284, isoform a			A8QF65	Protein Bm485, isoform b
		A8QHG9	Protein Bm7621, isoform c	A8QF48	Protein Bm2034, isoform b			A8QFA4	Protein Bm9837, isoform b
		A8QE32	Galectin	A8P2R0	Protein Bm11088, isoform a			A8QFA9	Putative uncharacterized protein
		A8QGH8	Eukaryotic translation initiation factor 3 subunit B (Fragment)	A8Q715	Protein BM-TPST-1			A8QFD0	Protein BM-RSR-1, isoform d
		A8PZ95	Protein BM-UNC-31, isoform c	A8QBK2	Protein Bm6408			A8QFG5	Protein Bm12328 (Fragment)
		A8P6V8	T-complex protein 1 subunit delta	A8Q6Z9	Protein Bm10675			A8QFI5	Protein Bm11312 (Fragment)
		A8QHM1	Protein Bm14748	A8Q3Q1	Protein Bm10392			A8QFJ4	Putative uncharacterized protein
		A8Q764	Protein Bm5128, isoform b	A8PT60	Protein Bm6151, isoform b			A8QFR9	Protein Bm2091, isoform g (Fragment)
		A8NGH2	Protein BM-CPT-1, isoform d	A8PA40	Protein Bm9764, isoform b			A8QFV0	Protein Bm6530
		A8QEE8	Protein Bm5014, isoform a	A8P655	Protein BM-HPL-1, isoform b			A8QFV7	Protein Bm14676, isoform b
		A8QDL4	Protein BM-RSP-1, isoform d	A8QA18	Protein Bm8187, isoform f (Fragment)			A8QFW5	Protein Bm7856, isoform b
		A8PZW8	Protein Bm14751	A8PJT2	Protein Bm7516 (Fragment)			A8QFW8	Protein Bm219
		A8QDS3	Protein BM-SNT-5 (Fragment)	A8QH91	Putative uncharacterized protein (Fragment)			A8QG07	Protein Bm7240, isoform b
		A8P593	Protein BM-CALM-1	A8NME3	Protein BM-CCA-1, isoform f			A8QG31	Protein BM-MTM-5, isoform b
		A8Q0C0	Protein Bm4373, isoform c	A8QCX2	Protein Bm12537 (Fragment)			A8QG59	Putative uncharacterized protein (Fragment)
		A8QET1	Calcium-transporting ATPase (EC 3.6.3.8)	A8PDH2	Protein Bm8529, isoform b (Fragment)			A8QG78	MGC82342 protein, putative
		A8PW32	alpha-1,2-Mannosidase (EC 3.2.1.-)	A8PH17	Protein Bm2438, isoform f			A8QG84	Protein Bm7861 (Fragment)
		A8PQQ6	Protein BM-ACDH-13, isoform b	A8PGU8	Protein Bm7196, isoform b			A8QG99	Protein Bm9018, isoform b
		A8P065	Protein Bm11095	A8PJL4	Protein BM-MRPL-35			A8QGA4	Protein Bm11362 (Fragment)
		A8Q8K4	Protein Bm5284	A8NUV8	Putative uncharacterized protein			A8QGB6	Protein Bm5704, isoform a (Fragment)
		A8PP38	Protein BM-OSTD-1, isoform b	A8PYY6	Protein BM-NSTP-10, isoform e			A8QGC4	Protein Bm2203, isoform a
		A8QGK5	Oxysterol-binding protein	A8PFD8	Protein Bm6308 (Fragment)			A8QGH7	Protein Bm14727
		A8QB41	Protein Bm3008, isoform d	A8Q0I2	Protein Bm14788			A8QGJ7	Protein Bm7054, isoform d
		A8P2F9	Protein Bm2660, isoform d (Fragment)	A8Q3V2	Histone acetyltransferase (EC 2.3.1.48) (Fragment)			A8QGL2	Protein Bm10143
		A8PQJ3	Protein Bm7021	A8Q6S2	Protein Bm1777, isoform b			A8QGM5	Protein Bm7811, isoform a
		A8PII6	Protein Bm3019, isoform b	A8Q6X4	DNA topoisomerase 2 (EC 5.99.1.3)			A8QGM9	Protein BM-UNC-70, isoform j
		A8QDM4	Signal recognition particle subunit SRP68 (SRP68)	A8NR44	Putative uncharacterized protein			A8QGN0	Protein Bm5090 (Fragment)
		A8PS22	Merged into A8PS25.	A8QB79	Protein Bm6336, isoform g			A8QGN3	Protein BM-KETN-1, isoform f
		A8PVN6	Protein BM-ZTF-4	A8NIX6	Protein BM-DLAT-1, isoform c			A8QGP0	Protein Bm11195 (Fragment)
		A8Q2E6	Protein Bm5843	A8PLZ4	Putative uncharacterized protein			A8QGQ2	Mitochondria bc1 complex core subunit 1, putative
		A8QBC5	Innexin	A8Q450	Protein Bm2045, isoform a			A8QGS9	Protein Bm1050, isoform a
		A8Q5S0	Protein Bm8958	A8Q9W6	Polypeptide N-acetylgalactosaminyltransferase (EC 2.4.1.-) (Protein-UDP acetylgalactosaminyltransferase)			A8QGU8	Arid4a protein, putative
		A8Q378	Alanine--tRNA ligase, cytoplasmic (EC 6.1.1.7) (Alanyl-tRNA synthetase)	A8PIZ1	Protein Bm1861, isoform c			A8QGY3	Myosin-like protein, putative (Fragment)
		A8P0S2	Protein Bm9888, isoform a	A8PV64	Protein Bm5254, isoform d			A8QGZ0	Putative uncharacterized protein (Fragment)
		A8NHK0	Protein BM-SPDL-1, isoform c	A8NGD3	Protein BM-SUL-1, isoform c			A8QGZ5	Protein BM-MRPL-11, isoform c
		A8NP03	Protein BM-RPL-17, isoform b	A8P2U4	Guanylate cyclase (EC 4.6.1.2)			A8QH45	Protein Bm2786, isoform b
		A8PJM0	Protein Bm8890, isoform b	A8Q7G7	Protein BM-ANI-1, isoform b			A8QH66	Putative uncharacterized protein
		A8NL98	Protein Bm3338, isoform b	A8Q2G7	Protein Bm10874, isoform b			A8QH71	Protein Bm7054, isoform b
		A8PZB6	Protein Bm9642, isoform a	A8Q1G8	Protein Bm7121, isoform b			A8QH75	Putative uncharacterized protein
		A8PHT4	Protein Bm4390, isoform b	A8PCP3	Protein Bm8072			A8QH90	Protein Bm1994, isoform b
		A8PDI6	Protein Bm3385	A8Q8U7	Protein BM-STRD-1, isoform f			A8QH99	Putative uncharacterized protein
		A8Q347	Protein BM-PQN-59, isoform b	A8PSI9	Protein Bm3854, isoform b			A8QHC0	Cathepsin Z-like cysteine proteinase, putative (Fragment)
		A8QGQ8	GRASP55/65 family protein (Fragment)	A8Q8T3	Protein BM-UBC-20, isoform b			A8QHF4	Protein BM-KETN-1, isoform e
		A8PXW6	Protein BM-PES-22, isoform d	A8Q4G1	Protein BM-ROL-8, isoform b			A8QHF7	Putative uncharacterized protein
		A8Q7H8	Protein Bm5026, isoform b	A8QEC5	Protein BM-UNC-46, isoform f			A8QHG3	Putative uncharacterized protein
		A8Q7C5	Protein Bm2309, isoform c	A8PF21	Protein BM-CTG-1, isoform b			A8QHH9	Putative uncharacterized protein (Fragment)
		A8P424	Protein BM-MOG-2, isoform a	A8Q424	Putative uncharacterized protein			A8QHL1	Hypothetical WD repeats containing protein D2013.2 in chromosome II, putative
		A8PC08	Protein Bm1730, isoform b	A8PJI8	Protein Bm5815, isoform c			A8QHP2	Putative uncharacterized protein
		A8Q1E1	Protein BM-UBXN-2, isoform b	A8NNT1	Protein Bm363			A8QHQ5	Protein Bm7189, isoform b
		A8QDI2	Protein BM-RAD-50, isoform c	A8NDV8	Protein Bm7206			A8QHS1	Protein Bm9215
		A8NYC2	Protein Bm9063	A8NEH2	Protein Bm9333			A8QHT9	Protein Bm12230, isoform c (Fragment)
		A8Q1H3	Protein Bm6569, isoform b	A8P5C5	Protein Bm4663, isoform c			A8QHU1	Merged into A8NLY7.
		A8PJK2	Protein Bm8741	A8QCX9	Protein Bm3392			A8QHU5	Protein Bm8018
		A8QBH6	Protein BM-ALX-1, isoform d	A8QB33	Protein BM-PTR-12, isoform e			A8QHV2	Protein BM-KETN-1, isoform g
		Q66M65	Protein Bm2195, isoform b (Protein Bm2196, isoform b) (Small heat shock protein 12.6)	A8Q141	Protein Bm3218, isoform b			O02555	Macrophage migration inhibitory factor homolog
		A8Q9U1	Protein BM-FUM-1 (Fragment)	A8NYQ9	Protein Bm7097, isoform b			P35665	Cuticular glutathione peroxidase
		A8P9L4	Protein Bm7250, isoform c	A8NR75	Protein Bm8116, isoform a			P67877	Cuticular glutathione peroxidase
		A8PUL4	Merged into A8PC53.	A8NE52	Protein Bm9209, isoform a			Q8IHI1	Probable DNA replication complex GINS protein PSF2
		A8PGW2	Protein Bm9319	A8Q5D5	Protein Bm10097, isoform d			Q8IHI7	Macrophage migration inhibitory factor homolog
		A8PHL8	Protein BM-RAB-21, isoform c	A8PYG5	Protein BM-LPR-5, isoform d			Q9NAS2	Macrophage migration inhibitory factor 2
		A8PK67	Protein BM-CRA-1, isoform e	A8ND93	Protein BM-COF-2, isoform b			A8ND91	Serine/threonine-protein phosphatase (EC 3.1.3.16)
		A8PAE4	Protein Bm5612	A8P3I2	Protein Bm8896			A8NEU9	Protein Bm10180
		A8QHB0	Putative uncharacterized protein (Fragment)	A8P9F1	Protein BM-MXL-1			A8NF58	Protein Bm8853
		A8QHU6	Protein Bm4855	A8PJC6	Merged into A8P7T4.			A8NFB5	Protein Bm9051, isoform a
		A8QCC8	Proteasome subunit alpha type (EC 3.4.25.1)	A8QHK9	Protein Bm9267			A8NFE1	Protein Bm10326
		A8Q2A9	Protein Bm10885	A8QED4	Innexin			A8NFP2	Putative uncharacterized protein
		A8PPU1	Protein Bm5559, isoform c	A8NDC0	Protein BM-CACN-1, isoform a			A8NFV6	Protein BM-RGEF-1 (Fragment)
		A8Q612	L-lactate dehydrogenase (EC 1.1.1.27)	A8Q128	Protein BM-OGA-1, isoform c			A8NGG4	Protein Bm9738, isoform a
		A8PY59	Oxysterol-binding protein	A8NM49	Protein Bm2046, isoform c			A8NH19	Protein Bm2681, isoform a (Fragment)
		A8PKH2	Eukaryotic translation initiation factor 3 subunit A (eIF3a) (Eukaryotic translation initiation factor 3 subunit 10)	A8P755	Protein Bm10582			A8NHD4	Protein Bm14716
		A8PJ21	Protein Bm7815	A8Q0X8	Protein BM-GPA-6, isoform b			A8NJ12	Protein Bm426, isoform c
		A8P382	Protein BM-TTR-38	A8NVJ4	Protein Bm8219			A8NJ38	Protein Bm6109, isoform a
		A8P7D3	Protein Bm6303, isoform c	A8PE20	Protein Bm5891, isoform b			A8NJ87	Protein Bm8075, isoform a
		A8QG43	Protein BM-ADD-2, isoform d	A8NGD5	Protein Bm5523, isoform b			A8NJW4	Protein Bm6821, isoform b (Fragment)
		A8QHI8	Protein BM-RNP-1	A8QGX9	Protein BM-PHF-15, isoform a			A8NJZ9	Protein Bm8475
		A8QGP8	Protein Bm6889, isoform k	A8Q8I5	Protein BM-GLR-2, isoform d			A8NK73	Protein Bm3918, isoform e
		A8QHP8	Protein BM-EMB-9, isoform c (Fragment)	A8Q5K7	Protein Bm2328, isoform f			A8NK80	Protein Bm3220, isoform d
		A8QDX5	Protein Bm2718, isoform c	A8PQS9	Protein BM-DHS-6, isoform h			A8NL23	Putative uncharacterized protein
		A8Q5I4	Carboxypeptidase (EC 3.4.16.-)	A8NHS1	Protein Bm5537, isoform e			A8NL62	Transaldolase, putative (Fragment)
		A8Q009	Protein Bm13841, isoform a	A8P7E6	Non-specific serine/threonine protein kinase (EC 2.7.11.1)			A8NM17	POU domain protein
		A8NMJ1	Protein Bm5764, isoform c	A8NSG0	Protein Bm1690, isoform b			A8NMZ8	Protein Bm4920, isoform c
		A8P3Q7	Protein Bm2876, isoform b	A8Q0M5	Protein Bm699, isoform a			A8NN37	Protein Bm11169 (Fragment)
		A8NHK9	Protein BM-MAEA-1, isoform b	A8P1D9	Protein BM-LIN-23, isoform b			A8NND3	Protein BM-CPL-2, isoform a
		A8QF22	Protein Bm9977, isoform a	A8Q0A6	Protein Bm10971, isoform b			A8NNS7	Protein Bm9347, isoform a
		A8P578	Protein Bm11028, isoform a	A8QF77	Protein Bm4676, isoform c			A8NPB4	Protein R52.2, putative
		A8PRC0	Protein BM-MEMB-1, isoform a	A8QBD4	Protein Bm12856, isoform c			A8NPM2	Protein BM-CPG-4, isoform b
		A8PHU0	Protein Bm14033, isoform c	A8PJD9	Protein Bm7001, isoform b			A8NR30	Protein Bm10215
		A8Q143	Protein Bm7619, isoform b	A8QGQ1	CUE domain containing protein (Fragment)			A8NRD9	Protein Bm9677
		A8NFE5	Protein Bm5591, isoform b	A8QCW9	Protein BM-HMBX-1, isoform e			A8NRL4	Protein Bm8214 (Fragment)
		A8PUA8	Protein Bm14683	A8PP60	Palmitoyltransferase (EC 2.3.1.225)			A8NSX7	Protein Bm7321, isoform b
		A8PZS1	Protein Bm6820, isoform h	A8P4X5	Protein BM-NHR-14, isoform d			A8NU08	Protein Bm12130, isoform a (Fragment)
		A8Q2J3	Protein Bm2816, isoform b	A8PTR7	Protein BM-IFTA-2, isoform c			A8NU40	Protein Bm10124, isoform c
		A8NT09	Ubiquitin carboxyl-terminal hydrolase (EC 3.4.19.12)	A8NV82	Integrase core domain containing protein			A8NUV4	Putative uncharacterized protein (Fragment)
		A8Q0J1	Protein Bm2853, isoform b	A8PN05	Protein BM-PHO-5, isoform a			A8NUY1	Putative uncharacterized protein (Fragment)
		A8P477	Protein BM-PPH-5, isoform b (Fragment)	A8PQK6	Protein Bm9160, isoform a			A8NVM9	Protein Bm9436, isoform a
		A8NU81	Protein Bm7074, isoform b	A8PYU0	Protein Bm2850 (Fragment)			A8NVY6	Protein Bm233, isoform b
		A8PTH1	Glucosylceramidase (EC 3.2.1.45)	A8PE18	Protein Bm4968, isoform e			A8NW95	Protein Bm10437
		A8Q1N9	Protein Bm6419, isoform d	A8P1G9	Protein Bm1942, isoform h			A8NWL4	Protein BM-NHR-35, isoform a (Fragment)
		A8PEK5	Protein phosphatase methylesterase 1 (PME-1) (EC 3.1.1.-)	A8Q3Q8	Aromatic-L-amino-acid decarboxylase, putative			A8NWN5	Putative uncharacterized protein
		A8PNG2	Protein Bm11231 (Fragment)	A8P121	Putative uncharacterized protein			A8NXC6	Peptidyl-prolyl cis-trans isomerase (EC 5.2.1.8)
		A8PWB1	Protein BM-SYM-2 (Fragment)	A8PYZ6	Protein BM-LAG-1, isoform z			A8NXK9	Protein Bm10455
		A8NWT2	Protein Bm9449, isoform a	A8QGT2	Protein Bm3043, isoform b			A8NYA4	Protein Bm4158, isoform d
		A8P503	Protein BM-CSN-3	A8PXU2	Protein Bm7742, isoform b			A8NZK3	Putative uncharacterized protein
		A8NIZ1	Protein BM-LPD-2, isoform b	A8PTU6	Protein BM-KLP-8, isoform f			A8NZX2	Putative uncharacterized protein (Fragment)
		A8NL16	Protein Bm9144, isoform a	A8QHJ7	Protein Bm5660, isoform k			A8P094	Putative uncharacterized protein
		A8NR91	Protein Bm7491, isoform b	A8Q993	Protein Bm3072, isoform b (Fragment)			A8P0A7	Putative uncharacterized protein
		A8Q609	Putative uncharacterized protein	A8Q134	Protein Bm5450, isoform c			A8P129	Protein Bm8926, isoform b (Fragment)
		A8QEQ9	Purple acid phosphatase (EC 3.1.3.2)	A8QGC6	Protein Bm7613, isoform b			A8P196	Protein Bm8017, isoform a
		A8P884	Protein Bm7279, isoform c	A8PJK7	Endonuclease III homolog (EC 3.2.2.-) (EC 4.2.99.18) (Bifunctional DNA N-glycoslyase/DNA-(apurinic or apyrimidinic site) lyase)			A8P1N7	Putative uncharacterized protein
		A8QCN4	Protein Bm13868, isoform b	A8NS67	Protein Bm5472 (Fragment)			A8P1X0	Protein Bm11097, isoform a
		A8P8J2	Protein Bm902 (Fragment)	A8NWH2	Protein Bm3861, isoform d			A8P2F4	Protein Bm6076, isoform c
		A8PZD1	Protein BM-PAQR-1 (Fragment)	A8QEM4	Phosphoinositide phospholipase C (EC 3.1.4.11)			A8P2P9	Protein Bm6413, isoform b
		A8PBU6	LPS glycosyltransferase family protein (Fragment)	A8P866	Protein Bm3660, isoform d			A8P3V3	Protein Bm2958, isoform a
		A8PDP6	Protein Bm5466, isoform b	A8NGT0	Protein BM-HCP-6, isoform c			A8P4E2	Protein Bm9247, isoform b
		A8QGU2	Protein Bm11992 (Fragment)	A8PJY9	Protein Bm7641			A8P4V4	Protein Bm7862
		A8P1G0	Protein BM-RME-6, isoform c	A8P140	Protein Bm7110, isoform d			A8P5N4	Protein Bm12782
		A8PSK5	Protein Bm2209, isoform b	A8PKU0	Protein BM-RGS-6, isoform b			A8P615	Protein Bm10344
		A8QAX9	Protein BM-MRPL-38, isoform b	A8QBY8	Metalloendopeptidase (EC 3.4.24.-)			A8P6D4	Protein BM-RSP-4, isoform c
		A8QEQ5	Proteasome subunit beta type (EC 3.4.25.1)	A8P170	Major sperm protein			A8P747	Protein BM-DPY-3
		A8P620	Succinate dehydrogenase [ubiquinone] flavoprotein subunit, mitochondrial (EC 1.3.5.1)	A8QH26	Protein BM-RBG-3 (Fragment)			A8P843	Protein Bm9312
		A8QDX2	Protein Bm5901, isoform b	A8QGU9	Merged into A8QFV5.			A8P8I0	Gene 11-1 protein, putative
		A8P6H3	Protein BM-ASD-2, isoform b	A8P4U8	Protein Bm8980, isoform a			A8P8R1	Protein Bm7692
		A8Q9U8	Protein Bm12990, isoform a (Fragment)	A8PEN3	Protein BM-GCK-4, isoform e			A8P9N5	Protein BM-MYO-5, isoform c
		A8NDB8	Protein Bm14740, isoform a	A8PZ53	Protein Bm4614, isoform e			A8P9Y8	Protein Bm8415, isoform a
		A8P6G9	Protein Bm6684, isoform c	A8QDT2	Protein kinase C (EC 2.7.11.13)			A8PA58	Temporarily assigned gene name protein 59, putative (Fragment)
		A8Q6S9	Protein Bm2302, isoform b	A8PZC9	Protein Bm9639			A8PA67	Protein Bm12318 (Fragment)
		A8QG58	Protein Bm9047	A8NI17	Protein Bm5502, isoform d			A8PAI5	Putative uncharacterized protein
		A8PEW5	Protein Bm7777, isoform b	A8PJX2	Protein Bm5892, isoform b			A8PAS3	Protein Bm8845, isoform a
		A8PVC4	Protein Bm2383, isoform b	A8P784	Protein Bm4976, isoform b			A8PBT4	Protein BM-RNP-6, isoform d
		A8Q3C7	Protein BM-STN-1, isoform c	A8QG34	Protein Bm1859 (Fragment)			A8PBZ4	Protein Bm6358, isoform b
		A8QEK8	Protein Bm11991 (Fragment)	A8PHG0	Protein Bm6490, isoform c			A8PC44	Protein Bm4090, isoform b
		A8NM54	Protein Bm8730	A8Q7F5	Protein Bm10833			A8PC70	Protein BM-KIN-18, isoform a
		A8PDL0	Major sperm protein (Fragment)	A8QBS4	Protein Bm4187 (Fragment)			A8PCI7	Protein BM-AIP-1, isoform b
		A8NVY9	Protein BM-SAND-1, isoform b	A8Q7K6	Uracil-DNA glycosylase (UDG) (EC 3.2.2.27)			A8PCQ0	Protein Bm9746
		A8PA45	Protein Bm2874, isoform c	A8NXJ8	Protein Bm4054, isoform c			A8PCU6	Protein Bm7823, isoform a
		A8Q185	Protein BM-CPNA-3, isoform b	A8Q876	Protein Bm1748			A8PCX2	Protein BM-FCD-2, isoform d
		A8QEH2	Protein Bm2229	A8P501	Protein Bm10366			A8PCX4	Protein BM-FCD-2, isoform f
		A8PKW3	Protein Bm7203 (Fragment)	A8PSQ4	Protein BM-MDT-21			A8PE52	Gag protein, putative
		A8PJI7	Protein Bm8743	A8QEY4	Protein BM-ISW-1, isoform e			A8PEB3	Protein Bm9026
		A8Q5N0	Protein BM-CPF-1, isoform b	A8QFT7	Protein Bm9321, isoform b			A8PEC1	Protein Bm1665 (Fragment)
		A8PFZ1	Protein BM-EXO-3, isoform c	A8PU90	Protein Bm10510, isoform b			A8PEF2	Protein BM-ZTF-12, isoform d
		A8NQ59	Protein Bm2495 (Fragment)	A8NR10	Protein BM-PME-2, isoform b			A8PEG8	Protein Bm9539, isoform b
		A8PQN2	Protein Bm6857, isoform b	A8PGW9	Protein Bm4415			A8PEI4	Protein BM-MYO-5, isoform a
		A8QC17	Protein BM-UNC-87, isoform b (Fragment)	A8PIJ4	Protein Bm3725, isoform a (Fragment)			A8PFS0	Protein Bm9385, isoform b
		A8NVV0	Protein Bm5605, isoform c	A8PCA1	Protein Bm9227			A8PG15	Putative uncharacterized protein
		A8QHA4	Protein BM-RSP-1, isoform b	A8PYR3	Protein Bm7351, isoform d			A8PG17	Histone B4, putative
		A8PVP5	Protein Bm7042	A8Q1G9	Protein Bm10555, isoform e			A8PGY8	Protein Bm8290, isoform b
		A8P770	Protein BM-NPP-15, isoform c	A8PSE0	Protein Bm13711, isoform k			A8PHV4	Protein Bm1988, isoform c
		A8QBL7	Protein Bm7602, isoform b	A8NP81	Protein Bm7083 (Fragment)			A8PI07	Protein BM-GLRX-22, isoform b
		A8PJY3	Protein BM-ESYT-2	A8NE45	Protein Bm8388, isoform b			A8PI11	Protein Bm632
		A8NWC9	Protein Bm6864, isoform b	A8NV07	Protein Bm6326, isoform c			A8PIH0	Protein BM-ARL-6
		A8P5J6	Protein Bm5138, isoform b	A8PSC5	Protein Bm9569			A8PJB4	Protein BM-MTM-1
		A8PTR1	Serine/threonine-protein phosphatase (EC 3.1.3.16)	A8PHG6	Protein Bm9328, isoform a			A8PJE7	Putative uncharacterized protein
		A8PPJ3	Protein BM-RPN-1, isoform a	A8QGZ6	Protein Bm3510, isoform g			A8PJL9	Protein BM-RPN-10, isoform b
		A8NKJ8	Dopey, N-terminal domain containing protein	A8NRE3	Protein BM-CDT-1			A8PJM8	Zinc finger, C2H2 type family protein
		A8NSW0	Protein Bm3219, isoform b	A8NNG9	Protein BM-RIG-6 (Fragment)			A8PJP3	Putative uncharacterized protein
		A8PPE0	Zinc finger, C2H2 type family protein	A8QGF9	FRG1 protein homolog, putative			A8PJW1	Protein Bm9381
		A8Q899	Protein Bm2580, isoform d	A8NQV0	Putative uncharacterized protein (Fragment)			A8PJY2	Hypothetical 28.7 kDa protein in RNR3-ARC15 intergenic region, putative
		A8QG17	Protein BM-USO-1, isoform d	A8QEH8	Protein Bm6546, isoform d (Fragment)			A8PKN9	Zinc finger, C2H2 type family protein
		A8PH07	Protein BM-CUL-4, isoform b	A8Q712	DNA primase (EC 2.7.7.-)			A8PL39	Putative uncharacterized protein
		A8PG89	Protein BM-MCP-1, isoform b	A8Q8H1	Protein BM-COL-135, isoform c			A8PLP4	Protein Bm8596, isoform m
		A8QE28	Protein BM-DHS-17, isoform c	A8PA09	Protein Bm5435, isoform b			A8PM49	Protein BM-CCCP-1, isoform d
		A8PV81	Protein Bm10259, isoform b	A8PAJ2	Protein Bm8587, isoform a			A8PM53	Protein BM-TAG-278, isoform c
		A8P4D9	Polyadenylate-binding protein (PABP)	A8Q419	Protein BM-LGC-20, isoform b			A8PMV7	Protein BM-RHA-2, isoform b
		A8NW96	Protein Bm9308, isoform b	A8NJP2	Protein Bm7176, isoform c			A8PNJ6	Protein Bm12780, isoform b
		A8Q7M8	Protein Bm6811	A8PU99	Protein Bm6796, isoform b			A8PNU9	Protein BM-PTR-2, isoform b
		A8Q1Q1	Protein Bm2149, isoform a	A8P951	Protein Bm11439, isoform b (Fragment)			A8PP96	Putative uncharacterized protein
		A8NIF9	Protein Bm5069, isoform a (Fragment)	A8NN15	Protein Bm12804, isoform g			A8PQ28	Protein Bm7102, isoform e
		A8PPT1	Protein BM-SGCA-1, isoform e	A8PY86	Protein BM-TAF-13			A8PQU4	Protein Bm11019, isoform a
		A8NNE9	Protein BM-CPF-2, isoform b	A8QFG4	Protein BM-TRP-2, isoform e			A8PRD2	Protein Bm9531, isoform e
		A8PTL0	Protein BM-ARR-1, isoform c	A8Q8Y8	Protein Bm4361, isoform a (Fragment)			A8PRH6	Protein Bm1253, isoform a
		A8P4G8	Protein-tyrosine-phosphatase (EC 3.1.3.48)	A8Q3U8	Phosphoinositide phospholipase C (EC 3.1.4.11)			A8PS27	Protein BM-SWT-5, isoform a
		A8QEJ1	Protein Bm4799, isoform b	A8PUB0	Protein Bm10513			A8PT47	Protein BM-UNC-43, isoform u
		A8PQ19	Protein BM-SQD-1, isoform b	A8Q2S2	Putative uncharacterized protein			A8PT94	Protein Bm9913
		A8NT77	Protein Bm8156	A8NJI3	Protein Bm10031, isoform b			A8PTA8	Protein Bm5766 (Fragment)
		A8PEE2	Protein BM-PHO-14, isoform b	A8NHE0	Protein Bm4249 (Fragment)			A8PTB5	Protein Bm6661, isoform a (Fragment)
		A8NVE8	Protein Bm13807, isoform a (Fragment)	A8QAU9	UDP-glucose 6-dehydrogenase (EC 1.1.1.22)			A8PTJ5	Protein BM-PERM-3, isoform b
		A8PNF4	Protein BM-CPZ-1	A8PAV0	Protein Bm1970, isoform b			A8PTK4	Protein Bm1853, isoform c
		A8PPQ7	Putative uncharacterized protein	A8PV78	Putative uncharacterized protein			A8PTX2	Protein BM-RHA-1, isoform f
		A8NL02	Protein Bm898 (Fragment)	A8Q8P4	Protein BM-LIN-9, isoform b			A8PU38	Putative uncharacterized protein
		A8NGC6	Adenylyl cyclase-associated protein	A8PU03	Protein Bm3490 (Fragment)			A8PUA1	Protein Bm6796, isoform a
		A8NT69	Chloride channel protein	A8QDC1	Putative uncharacterized protein			A8PUJ9	Protein Bm4523, isoform k
		A8Q372	Protein Bm6972 (Fragment)	A8P0M1	Protein Bm9728			A8PUZ4	Protein Bm4699, isoform c
		A8PN43	Protein Bm3202, isoform b (Fragment)	A8PN52	Protein BM-MEC-12, isoform c			A8PVL4	Protein BM-LRON-9, isoform d
		A8PGC1	Protein Bm3098, isoform b	A8NWG4	Protein Bm7441 (Fragment)			A8PWD7	Putative uncharacterized protein
		A8NHM0	Protein Bm12331	A8QHM0	Protein BM-ROL-8, isoform d			A8PXK2	Protein Bm7073, isoform e
		A8NRT1	Protein Bm10162, isoform b	A8QBD9	Protein BM-DPF-1, isoform d			A8PXT6	Protein Bm14705, isoform c
		A8NPH3	Protein Bm5215 (Fragment)	A8NEL2	Protein Bm2436, isoform b			A8PXW0	Protein Bm7746, isoform d
		A8PGL2	Protein BM-MRPL-47 (Fragment)	A8P3B2	Protein Bm9334, isoform a			A8PY30	Putative uncharacterized protein
		A8PGM1	DNA topoisomerase (EC 5.99.1.2)	A8Q6M8	Protein Bm4991, isoform b			A8PYF8	Protein BM-TBCK-1, isoform d
		A8PA11	Protein Bm5434, isoform c	A8Q3B0	Protein Bm6803, isoform b			A8PYL3	Protein Bm3397, isoform l
		A8PRU4	Protein Bm4272, isoform c	A8QFR2	Protein Bm6278 (Protein Bm8204)			A8PZ65	Putative uncharacterized protein
		A8Q782	Protein Bm3146, isoform b	A8NN68	Protein BM-PMS-2, isoform f			A8PZ94	Putative uncharacterized protein
		A8QC53	Protein Bm4521, isoform b	A8PDJ0	Protein BM-EGL-10, isoform d			A8PZK7	Protein Bm4797 (Fragment)
		A8NQT0	Protein Bm4525, isoform a	A8NRH8	Putative uncharacterized protein			A8Q015	Protein Bm11013, isoform a
		A8NQH3	Protein Bm13661, isoform b	A8QG08	Protein BM-CKU-80, isoform b			A8Q131	Protein Bm6778, isoform b
		A8NE79	Protein BM-SAX-7, isoform i	A8Q816	Protein Bm10790			A8Q1E3	Protein Bm7199
		A8PTG0	Protein Bm3343, isoform c	A8Q4B0	Protein Bm3800 (Fragment)			A8Q1G4	Protein BM-VHA-19, isoform c
		A8NFV8	Protein BM-COGC-4, isoform d	A8P8Y4	Protein Bm4181, isoform b			A8Q1S0	Putative uncharacterized protein
		A8PPW7	Protein Bm6060, isoform c	A8QG44	Protein Bm5658, isoform b			A8Q1S9	Putative uncharacterized protein
		A8PAV9	Protein BM-SSL-1, isoform w	A8PD59	Protein Bm9835			A8Q1Z7	Protein Bm9201, isoform b
		A8QGS8	Protein BM-RSR-1, isoform e	A8P1E9	Protein Bm13702, isoform d			A8Q206	Putative uncharacterized protein
		A8PJ38	40S ribosomal protein S3a	A8PK28	HIT zinc finger family protein			A8Q2E4	Putative uncharacterized protein
		A8NY31	Protein Bm10721, isoform b	A8Q753	Protein BM-VPS-36, isoform e			A8Q2H0	Protein Bm10873, isoform b
		A8Q937	Carboxylic ester hydrolase (EC 3.1.1.-)	A8NYU9	Protein Bm7940, isoform b			A8Q2J9	Protein Bm2455, isoform c
		A8QBW3	Protein Bm12505 (Fragment)	A8P1T6	Histone deacetylase (EC 3.5.1.98)			A8Q2Q7	Protein BM-DPY-20, isoform g (Fragment)
		A8PFG2	Protein Bm11054, isoform a	A8PI56	Putative uncharacterized protein			A8Q3X7	Protein Bm8480 (Fragment)
		A8NSK9	Protein Bm5646, isoform c	A8QGQ9	Protein BM-LET-363, isoform f			A8Q4A5	Putative uncharacterized protein
		A8QFX1	Protein Bm7017, isoform b	A8P1A9	Env-like protein, putative			A8Q505	Protein BM-FUT-3, isoform b
		A8Q8Z3	Protein BM-RAS-1	A8PJR9	Protein BM-EKL-6, isoform d			A8Q597	Protein BM-DIE-1, isoform a
		A8Q405	Major sperm protein	A8P0L9	Protein Bm1985			A8Q5J8	Putative uncharacterized protein
		A8QE79	Protein Bm6983, isoform b	A8NYV4	Protein Bm4133, isoform b			A8Q5S3	Protein Bm9989, isoform d
		A8QHQ2	Protein Bm11255 (Fragment)	A8PHQ0	Protein Bm2689, isoform d			A8Q5V6	Protein Bm6006, isoform c
		A8PWF9	Protein Bm14756	A8P6I5	Protein Bm1955, isoform c			A8Q626	Putative uncharacterized protein
		A8Q7J4	Merged into Q68VC1.	A8P2L1	Protein BM-GFL-1, isoform c			A8Q6V4	Putative uncharacterized protein
		A8P9Y6	Protein BM-LETM-1, isoform c	A8NYB0	Protein Bm4544, isoform b			A8Q6X8	Protein Bm10676, isoform f
		A8PK70	Transcription elongation factor SPT4	A8QF28	Protein Bm6505, isoform c			A8Q892	Protein BM-RAN-2, isoform b
		A8PCV2	Protein Bm2762, isoform b	A8Q7P7	Protein Bm10811, isoform e			A8Q8Q5	Protein Bm5857, isoform c
		A8PZR9	Protein BM-ARL-3, isoform a	A8QFI3	Protein Bm4801, isoform l			A8Q8R2	Protein Bm7468, isoform d
		A8PDM7	Protein Bm8733	A8QFP4	Adenylyl cyclase, putative (Protein Bm9303)			A8Q9Q4	Zinc finger, C2H2 type family protein
		A8PK33	AP complex subunit beta	A8PID4	Protein BM-FLAP-1, isoform c			A8Q9X0	Protein BM-PSF-1, isoform a
		A8PNC8	Protein Bm7285, isoform c	A8PHZ2	Protein Bm6740, isoform b			A8QA03	Protein Bm5270, isoform b
		A8P1P6	Protein BM-RPL-4, isoform b	A8PT95	Protein Bm14754			A8QB03	Merged into A8QB05.
		A8PK00	Protein BM-MOG-4, isoform b	A8NG94	Protein Bm5739, isoform b (Fragment)			A8QB45	Anion exchange protein
		A8NPP4	Protein Bm13830, isoform a	A8NLW0	Protein BM-VPS-22			A8QBN0	Protein Bm12876, isoform b
		A8NK26	Transaldolase (EC 2.2.1.2)	A8NQH8	Protein Bm9695, isoform b			A8QBV7	Protein Bm12892, isoform a
		A8NWA3	Protein BM-KETN-1, isoform i	A8PGA1	Protein Bm3025, isoform d			A8QC38	Protein Bm3810, isoform c
		A8QBW9	Protein Bm13731, isoform c	A8PU62	Protein Bm10503, isoform b			A8QC62	Protein BM-IARS-2, isoform b
		A8PS03	Protein BM-CYTB-5.2, isoform b	A8QEI6	Protein BM-SSU-1, isoform b			A8QCD8	Protein Bm12935 (Protein Bm8369)
		A8PTW4	Protein Bm12522 (Fragment)	A8PJ86	Protein Bm10150, isoform a			A8QCQ6	Protein Bm8346
		A8NES8	Protein BM-LAM-1, isoform a	A8PUQ6	Innexin			A8QDI4	Tetraspanin
		A8Q4B5	Protein Bm10438	A8QEP9	Protein Bm6294, isoform b			A8QDP3	DNA-directed RNA polymerase subunit
		A8QBI6	Protein Bm5339, isoform c	A8PUD4	Protein Bm2607 (Fragment)			A8QDU5	Protein BM-SID-1, isoform c
		A8QHT0	Protein BM-CUTL-14, isoform c	A8NCW0	Protein BM-HUM-4, isoform d			A8QDW1	Protein Bm3244, isoform c
		A8NKM1	Protein Bm9369, isoform a	A8NJU1	Protein Bm3276, isoform b			A8QEE3	Protein BM-NID-1, isoform e
		A8PMT7	Metalloendopeptidase (EC 3.4.24.-)	A8Q155	Putative uncharacterized protein			A8QER9	F-box domain containing protein
		A8Q4H3	Protein Bm7669	A8NDE0	Protein Bm8764, isoform a			A8QF15	Protein Bm9974, isoform b
		A8P890	Protein Bm2551, isoform b	A8Q0R4	Protein BM-UNC-6, isoform d			A8QF66	Protein Bm9992, isoform a
		A8PIW2	Protein BM-RFC-3	A8PU50	Protein Bm10500			A8QF95	Protein Bm9998, isoform c
		A8QG65	Protein Bm10093	A8PYX1	Protein Bm2415, isoform d			A8QFC2	Protein Bm12326 (Fragment)
		A8P599	Protein BM-RAB-18, isoform d	A8P1B5	Protein BM-CLP-2, isoform c			A8QFI0	Protein BM-RNF-121 (Fragment)
		A8PFK9	Protein Bm2416, isoform g	A8PIQ4	Protein Bm2938, isoform b			A8QFZ7	Protein Bm14044, isoform a
		A8Q7P0	Protein Bm2197 (Fragment)	A8P371	Protein BM-LET-756, isoform c			A8QG06	Protein Bm4666, isoform c
		A8P2D7	Protein Bm6047, isoform b	A8PVY3	Protein Bm2940, isoform b			A8QG23	Protein BM-ISLO-1, isoform e
		A8P9G1	Receptor expression-enhancing protein	A8QGD6	Protein BM-MES-2, isoform c			A8QG53	Germinal center kinase family protein 1, isoform d, putative
		A8NRG3	Protein Bm7558, isoform a	A8QC30	Protein Bm3401, isoform b			A8QGA7	Putative uncharacterized protein
		A8PHP7	Protein Bm4733	A8QH34	Protein Bm9816, isoform d			A8QGC5	Brahma associated protein 60 kDa, putative
		A8PI25	Protein Bm12122, isoform a (Fragment)	A8PRZ2	Protein Bm9549			A8QGF1	Protein Bm10231, isoform f
		A8QBP3	Protein BM-LIM-9, isoform g	A8NS79	Protein BM-MLS-1, isoform b			A8QGF6	Protein BM-DKF-2, isoform b (Fragment)
		A8QBN6	Protein BM-EAT-16, isoform c	A8NUW3	Protein Bm242, isoform a			A8QGH0	C hordein, putative (Fragment)
		A8Q5L7	Protein BM-TOMM-40, isoform b	A8Q4F2	Putative uncharacterized protein			A8QGH6	Putative uncharacterized protein
		A8PZU8	Protein BM-DAF-10, isoform b	A8P904	Protein BM-PRMT-3, isoform a			A8QGM2	Putative uncharacterized protein (Fragment)
		A8NPN1	Protein Bm10729, isoform b	A8PEZ8	Protein Bm2615, isoform b			A8QGT7	PET112 family, N terminal region containing protein
		A8NEQ9	Non-specific protein-tyrosine kinase (EC 2.7.10.2) (Fragment)	A8PCK9	Protein BM-NHL-2			A8QGW8	Protein Bm8174, isoform c (Fragment)
		A8QHC3	Protein Bm5154 (Fragment)	A8PQ51	Protein BM-MAX-2, isoform i			A8QGX4	Putative uncharacterized protein
		A8QG01	Protein BM-ILE-2 (Fragment)	A8QFF5	Protein BM-HPO-31, isoform b			A8QGX5	Zinc finger, C2H2 type family protein
		A8P6K0	Protein Bm8438, isoform a (Fragment)	A8PG61	Protein Bm3665, isoform a			A8QH48	Protein Bm11394 (Fragment)
		A8QC03	Protein BM-ZIG-1, isoform c	A8QDG4	Protein Bm6236, isoform b			A8QH54	Protein Bm2496, isoform b
		A8NIL3	Protein Bm2798	A8P0X8	Protein Bm7535, isoform a			A8QH95	Protein Bm5765, isoform d
		A8Q093	Protein Bm13827, isoform g	A8P933	Protein BM-TRY-1 (Fragment)			A8QHE1	Protein Bm2975, isoform a (Fragment)
		A8NQG8	Protein Bm5201 (Fragment)	A8PFZ8	Protein Bm539, isoform d			A8QHE3	Protein Bm13789, isoform c
		A8Q7H2	Protein Bm10828, isoform a	A8NVQ0	Protein Bm8425, isoform c			A8QHI5	Putative uncharacterized protein
		A8NYB5	Protein-tyrosine-phosphatase (EC 3.1.3.48)	A8Q061	Protein BM-GLY-20, isoform c			A8QHM9	Putative uncharacterized protein (Fragment)
		A8Q2C1	Protein Bm10884	A8NEG6	Protein BM-VPS-39, isoform e			A8QHN7	Protein Bm12664 (Fragment)
		A8QDX1	Protein BM-TAG-261, isoform b	A8NTR7	Protein Bm7267 (Fragment)			A8QHQ9	Protein Bm12018, isoform b (Fragment)
		A8PC51	Protein Bm9740, isoform b	A8NVZ2	Protein BM-MRPL-2			A8ND45	Protein Bm3714, isoform b
		A8PYW8	Protein BM-SEC-24.1, isoform b	A8PV55	Protein BM-LRON-15, isoform b			A8NDJ0	Protein Bm8069
		A8NYY2	Protein Bm4088, isoform b	A8QEF3	Protein Bm10571			A8NDS8	Protein BM-MUP-4 (Fragment)
		A8PTT3	Protein BM-CAH-5 (Fragment)	A8QGT5	Protein Bm4995, isoform b			A8NEV4	Protein Bm3584, isoform b
		A8PZM5	Protein Bm11014, isoform c	A8NJZ2	Protein BM-RCQ-5, isoform g			A8NFF9	Protein Bm7253
		A8PS59	Protein Bm9554, isoform a	A8NVS3	Protein Bm9114			A8NFN1	Protein Bm3094, isoform b
		A8Q075	Protein BM-RHI-1, isoform d	A8Q881	Protein BM-TLK-1, isoform e			A8NGK2	Protein Bm12743 (Fragment)
		A8P7L7	Protein Bm10243, isoform a	A8P9G5	Protein BM-REPS-1, isoform b			A8NGN1	Protein BM-MRPL-9, isoform a
		A8NN40	Protein Bm2465, isoform d	A8PSG1	Protein Bm9571			A8NGS3	Protein Bm8794, isoform a
		A8PGZ5	Protein BM-LARS-1	A8QBV0	Protein Bm12890			A8NH87	Protein Bm2548, isoform b (Fragment)
		A8PJJ0	Protein BM-SMS-1, isoform d	A8NR05	Protein BM-VPS-33.2, isoform b			A8NHP6	Protein Bm9768, isoform a
		A8Q7B5	Protein Bm4418, isoform b	A8QCP3	Protein BM-HLH-16, isoform c			A8NI62	Putative uncharacterized protein
		A8P0R3	Protein Bm9112	A8NSN9	Protein BM-MRPS-10, isoform b			A8NIB4	Protein Bm5273, isoform b
		A8Q3R9	Zgc:92765, putative	A8NY58	Protein Bm7359, isoform b (Fragment)			A8NIC9	Protein Bm14742
		A8PAL6	Protein BM-RPN-11	A8PS84	Protein Bm2611, isoform b			A8NIY7	Protein Bm7818, isoform a
		A8PYT1	Protein BM-RLA-2	A8PZU5	Protein Bm6227, isoform b			A8NJ61	Protein Bm10777
		A8QBE5	Protein Bm2244, isoform b	A8Q7L7	Protein BM-GLD-2, isoform a (Fragment)			A8NJS8	Protein Bm1938, isoform a
		A8NJQ4	Protein Bm3634, isoform b	A8PKS2	Protein Bm3721, isoform b			A8NLI0	Putative uncharacterized protein
		A8P099	Protein Bm7015	A8QF49	Protein Bm9986			A8NLP7	Protein Bm10204, isoform b
		A8QG41	Protein Bm9351	A8QDQ5	Protein Bm5184, isoform c			A8NLS2	Trehalase (EC 3.2.1.28) (Alpha-trehalose glucohydrolase)
		A8Q443	Protein Bm14055, isoform b	A8PS86	Protein Bm9561, isoform b			A8NM64	Protein Bm2416, isoform c
		A8PHD9	Protein Bm13930, isoform a	A8NDB4	Protein BM-EFL-2, isoform z			A8NN00	Protein Bm4920, isoform f (Fragment)
		A8P7U6	Protein Bm5112	A8Q2T9	Protein Bm10711, isoform a			A8NN28	Protein Bm4796, isoform b
		A8NLI7	Protein BM-NHL-1, isoform c	A8QCV8	Protein Bm12967			A8NN44	Protein Bm8987
		A8NRL7	Protein BM-MDT-17, isoform b	A8QCX8	Protein Bm3808, isoform c			A8NND7	Protein BM-CPL-7
		A8PCG8	Protein Bm9692, isoform b	A8PQC6	Protein BM-CDK-2			A8NNU3	Protein Bm13826, isoform b
		A8QFJ0	Malic enzyme	A8P754	Bardet-Biedl syndrome 2 protein, putative (Fragment)			A8NP58	Protein BM-XRN-1, isoform a
		A8PSP8	Protein BM-TAG-320, isoform b	A8Q5U6	Protein Bm10056, isoform c			A8NPB9	Protein Bm8778
		A8Q5C3	Protein Bm14771	A8Q1M8	Protein Bm6519, isoform b			A8NPV1	Protein Bm10593, isoform b
		A8PGI4	Protein Bm6162, isoform b	A8NWQ7	Protein Bm9158, isoform b			A8NPZ0	Protein Bm9273, isoform a
		A8NTN5	Protein Bm3912, isoform b	A8PZY9	Protein BM-NHR-41, isoform e			A8NQ48	Protein BM-EXOS-3 (Fragment)
		A8P5R4	Protein BM-USE-1, isoform c	A8P6T4	Protein BM-CPB-2			A8NQ57	Protein BM-RPL-39, isoform a
		A8QF12	Protein BM-NUO-5, isoform d	A8PL07	Protein Bm14070, isoform a			A8NQ84	Protein Bm6757, isoform b
		A8PHF4	Protein Bm6557, isoform b	A8PMW1	Protein Bm2012, isoform b			A8NQI7	Protein Bm9697, isoform a
		A8QBB6	Protein BM-CCT-8	A8QFK1	Protein Bm10602			A8NQJ7	Protein Bm7467, isoform b (Fragment)
		A8Q2N8	Protein BM-RFC-2, isoform a	A8QEN6	Protein BM-PPT-1, isoform c			A8NR22	Putative uncharacterized protein
		A8PU15	Non-specific serine/threonine protein kinase (EC 2.7.11.1)	A8Q0J4	Protein BM-GRP-1, isoform e			A8NR23	Protein Bm5221, isoform b
		A8Q9I7	Protein Bm3729, isoform f	A8QG90	Protein Bm3571, isoform c			A8NR34	Protein Bm268
		A8PGC3	Protein Bm13738, isoform b	A8QGD7	Protein Bm8349, isoform f			A8NR35	Putative uncharacterized protein
		A8QE67	Protein Bm11189 (Fragment)	A8P2W7	Protein Bm10634, isoform b			A8NRF2	Putative uncharacterized protein
		A8Q038	Protein BM-SLT-1, isoform e	A8PNB7	Protein BM-PASH-1, isoform b			A8NRG8	Protein Bm5671, isoform i
		A8P144	Metalloendopeptidase (EC 3.4.24.-)	A8NZL5	Protein Bm10613			A8NRR7	Protein Bm1906 (Fragment)
		A8PJL2	Protein Bm4118, isoform a	A8NJ93	Protein Bm6754, isoform c			A8NRV6	Protein Bm10864
		A8QHP9	Protein BM-RPL-9, isoform c	A8PIG2	Protein Bm10661			A8NS87	Protein Bm225
		A8P7F5	Protein Bm6832, isoform b	A8NIY0	Protein Bm8303, isoform a (Fragment)			A8NSA0	Protein Bm10898, isoform c
		A8QHU4	Protein BM-RPIA-1, isoform c	A8PYG8	Protein BM-LPR-6, isoform b			A8NSB3	Protein Bm6561, isoform b
		A8QFL8	Protein Bm5049, isoform b	A8P3Z1	Protein Bm7598, isoform c			A8NSS0	Protein Bm8494, isoform a
		A8P3M4	Protein Bm5874	A8Q3R8	Protein BM-RARS-2, isoform e			A8NSZ0	Protein Bm8496, isoform a
		A8PPU5	Protein Bm8562	A8PUT5	Protein Bm4824, isoform c			A8NT21	Protein Bm6109, isoform d
		A8PS54	Protein Bm1855, isoform b	A8Q6X9	Protein Bm10676, isoform d			A8NT65	Protein Bm8150
		A8NT43	S-adenosylmethionine synthase (EC 2.5.1.6)	A8P4L6	Protein Bm6659, isoform b			A8NT67	Protein Bm6548, isoform b
		A8QBD3	Protein Bm12856, isoform h	A8P0A4	Protein Bm8426, isoform b (Fragment)			A8NT83	Protein Bm8154, isoform a
		A8NVV4	Conserved oligomeric Golgi complex component 6, putative	A8QG74	Protein Bm10076, isoform a			A8NTE3	Protein BM-HMG-20, isoform a
		A8QBR4	Protein Bm12882, isoform a	A8Q835	Protein Bm10792			A8NTN8	Putative uncharacterized protein
		A8Q0P5	Kinesin-like protein	A8PE93	Protein Bm11114, isoform a			A8NU20	Protein BM-NHR-48
		A8Q0C1	Protein Bm3463, isoform b	A8PKX9	Protein Bm8669			A8NU65	Protein BM-EGL-19, isoform b
		A8QEC2	Protein Bm2904, isoform b	A8P7J0	Protein Bm3262, isoform b			A8NVB4	Putative uncharacterized protein (Fragment)
		A8PFC9	Protein BM-MAOC-1	A8PMY7	Protein Bm5379, isoform b			A8NVI9	Protein Bm2230, isoform b
		A8PJA9	Protein Bm4954 (Fragment)	A8P530	Protein Bm10374, isoform b			A8NVV2	Protein Bm9479
		A8Q767	Non-specific protein-tyrosine kinase (EC 2.7.10.2)	A8Q4A1	Protein Bm6449			A8NVZ5	Protein Bm492, isoform b
		A8PDT8	Glycylpeptide N-tetradecanoyltransferase (EC 2.3.1.97)	A8PSX1	Protein Bm9496, isoform a			A8NWE3	Protein Bm12142
		A8NR65	Protein Bm3434, isoform c	A8Q404	Protein BM-DEL-10, isoform g			A8NX67	Putative uncharacterized protein (Fragment)
		A8PJK1	Protein Bm4451 (Fragment)	A8QB46	Protein BM-UBC-16, isoform b			A8NXP7	Protein Bm2110
		A8QCR8	Protein Bm2440, isoform d	A8PS13	Protein Bm9551, isoform b			A8NXT7	Protein Bm1371
		A8NG98	Putative uncharacterized protein (Fragment)	A8NMT6	Protein Bm3234, isoform b			A8NY23	Protein Bm1976 (Fragment)
		A8PSR1	Protein Bm6851, isoform d	A8PBD6	Protein BM-CGEF-1, isoform b			A8NY36	Protein Bm1747, isoform b
		A8QH88	Membrane protein-rat, putative (Fragment)	A8NRA3	Protein BM-MTM-3, isoform a			A8NY97	Protein BM-UBL-5
		A8P3W2	Ribosomal protein L37	A8QDJ7	Protein Bm11955 (Fragment)			A8NYA9	Putative uncharacterized protein
		A8PDF2	Protein BM-EMB-4, isoform d	A8QGP1	Protein Bm3378, isoform b			A8NYI0	Protein Bm12789
		A8PNB0	Protein BM-PQN-52, isoform b (Fragment)	A8PW73	Protein Bm3278, isoform c			A8NYS2	Protein Bm3157, isoform c (Fragment)
		A8QBH3	Protein Bm6189, isoform e	A8QCL6	Protein Bm1860, isoform c			A8NZ69	Putative uncharacterized protein (Fragment)
		A8QEB9	Peripherial benzodiazepine receptor associated protein, putative	A8PIE3	Protein Bm10694, isoform b			A8NZQ9	Protein Bm12130, isoform c (Fragment)
		A8QFB1	Protein Bm1828, isoform b	A8PMV3	Protein BM-MOG-4, isoform d			A8NZT4	Protein BM-SNT-1 (Fragment)
		A8QBS6	Protein Bm6371, isoform f	A8NM78	Protein Bm7354			A8P0F9	Protein Bm9700, isoform a
		A8P102	Protein Bm9037	A8PPN0	MyTH4 domain containing protein			A8P0G2	Protein Bm5661, isoform c
		A8Q2S5	Protein BM-EPAC-1, isoform c	A8PTI4	Protein BM-NPAX-2, isoform b			A8P0R0	Protein Bm10724, isoform a
		A8NFE8	Protein Bm6130, isoform b	A8P9I5	Putative uncharacterized protein (Fragment)			A8P0R5	Putative uncharacterized protein
		A8Q5E8	Protein Bm10105	A8P0C4	Protein Bm5214, isoform b			A8P1J1	Erythrocyte membrane protein 3, putative
		A8NUZ4	Protein Bm2431	A8QEJ5	KRR1 small subunit processome component (KRR-R motif-containing protein 1)			A8P225	Protein Bm13008
		A8PYM5	Protein Bm3265, isoform f	A8PCH9	Protein Bm6216, isoform a			A8P259	Protein BM-LET-858, isoform g
		A8QCN1	Protein BM-SCM-1, isoform b	A8PZJ9	Nucleolar GTP-binding protein 1			A8P279	Protein Bm8132, isoform a
		A8NE58	Protein BM-LAP-1, isoform b	A8P0W3	Protein Bm4946, isoform b			A8P2G1	Protein Bm8463, isoform b
		A8NH41	Protein Bm13802, isoform a	A8Q0V3	Protein Bm4003, isoform b			A8P2S6	Protein BM-SYM-4, isoform d
		A8PG53	Protein BM-LIN-40, isoform a	A8NF10	Palmitoyltransferase (EC 2.3.1.225)			A8P328	Cysteine-rich, acidic integral membrane protein, putative (Fragment)
		A8Q0K8	Protein BM-BED-3, isoform b	A8PI04	Protein BM-MBD-2, isoform b			A8P3U9	Protein Bm10349
		A8QGK6	Protein BM-PDP-1, isoform b	A8PG75	Protein Bm9072, isoform b			A8P3W5	Protein BM-PSSY-1, isoform b
		A8PYY3	Protein BM-PAT-6, isoform b	A8Q6X5	Protein BM-TIR-1, isoform b			A8P467	Protein BM-LIN-53, isoform a
		A8PKY2	Protein BM-MRRF-1	A8QBU6	Protein BM-APR-1 (Fragment)			A8P478	Protein Bm10623
		A8PV76	Protein BM-RFL-1, isoform b	A8PN96	Protein BM-ABTM-1 (Fragment)			A8P4A9	Protein Bm6452, isoform a
		A8P5I8	Protein Bm3238, isoform c	A8QFT2	Protein Bm3540, isoform b			A8P4L5	Putative uncharacterized protein
		A8PZY4	Protein BM-NLP-16, isoform b	A8NHC0	Protein Bm9357 (Fragment)			A8P4R1	Protein BM-LIN-29, isoform a
		A8NG46	Protein BM-COL-99, isoform b (Fragment)	A8Q6S5	Protein Bm1771, isoform c			A8P565	Protein BM-EPG-4, isoform b
		A8Q605	Protein BM-DNJ-21, isoform a	A8PZ13	Protein Bm3961, isoform b			A8P572	Protein BM-UNC-41, isoform e
		A8QG25	Protein Bm7560	A8NCZ9	Protein Bm8435, isoform a			A8P5D4	Protein Bm3273, isoform b
		A8PIE8	Protein BM-SNX-3, isoform a	A8Q1H1	Protein Bm9175, isoform d			A8P5Z6	Protein Bm10921, isoform d
		A8PPZ4	Protein Bm4919, isoform e	A8NHD9	Histone H4			A8P612	Protein BM-NTL-2, isoform a
		A8NGD6	Phosphoglycerate kinase (EC 2.7.2.3)	A8PHE3	Protein Bm1523, isoform a			A8P664	Protein Bm2141, isoform c (Fragment)
		A8PRM8	Protein Bm3335, isoform c	A8Q6Z8	Protein Bm5396, isoform c			A8P693	Protein Bm9359
		A8NHP0	Protein BM-COQ-8, isoform c	A8NIR6	Protein kinase C (EC 2.7.11.13)			A8P6Y7	Protein Bm4702
		A8PB51	Protein BM-MLC-5, isoform b	A8PYT3	Protein BM-LIN-33 (Fragment)			A8P730	Protein Bm7775
		A8PN10	Protein Bm7510, isoform b	A8PMP3	Protein Bm5361, isoform b			A8P759	Protein Bm12255 (Fragment)
		A8NLD5	Protein Bm6395	A8NSM5	Protein Bm4160, isoform b			A8P773	Protein Bm3879, isoform b (Fragment)
		A8PU98	Protein YIPF (Fragment)	A8PU93	Protein Bm10511, isoform a			A8P7A1	Protein Bm9581, isoform a
		A8P0Q0	Protein BM-VHA-14	A8PXL1	Protein Bm6580, isoform b			A8P7F1	IQ calmodulin-binding motif family protein
		A8QEM1	Protein BM-DAF-21, isoform a	A8Q8U6	Protein BM-RLE-1, isoform d			A8P7S6	Protein Bm2742, isoform b
		A8NRP5	Protein Bm7936	A8Q7M9	Protein Bm10816, isoform d			A8P7X9	Putative uncharacterized protein (Fragment)
		A8PTD0	Dimethylaniline monooxygenase [N-oxide-forming] (EC 1.14.13.8)	A8PK43	Cardiac lineage protein 1, putative			A8P878	Protein BM-RSY-1, isoform c
		A8PJC5	Protein BM-RPS-20, isoform a	A8Q1F1	Protein BM-TAP-1			A8P8A7	Putative uncharacterized protein
		A8PVB9	Protein BM-NST-1, isoform b	A8PI49	Protein Bm7957			A8P8B6	Protein Bm9226
		A8NI43	Protein Bm7347, isoform f (Fragment)	A8PP22	Protein BM-GCN-2, isoform h			A8P8P2	Protein BM-INFT-2, isoform b
		A8NEG3	Protein Bm6492, isoform b	A8NVU1	Protein Bm9478, isoform b			A8P8R0	Putative uncharacterized protein
		A8QFY2	Protein Bm6015, isoform e	A8Q2I3	Protein Bm10871, isoform b			A8P8Y8	Protein BM-CCDC-55 (Fragment)
		A8Q3X5	Protein Bm13791, isoform a	A8P8L3	Protein Bm10209			A8P905	Protein BM-NUAF-3, isoform b
		A8PZH5	Protein Bm4859, isoform b	A8QDZ0	Protein Bm2172, isoform b			A8P9E6	Protein BM-PGS-1, isoform i
		A8QFL1	Protein Bm5878, isoform b	A8PQ67	Protein Bm5203, isoform e			A8P9L3	Protein Bm2573, isoform b
		A8Q738	Protein Bm6443, isoform b	A8PDE0	Protein Bm4170, isoform z			A8PA19	Protein Bm11369 (Fragment)
		A8P0N3	Protein BM-MRPS-22, isoform b	A8QCW3	Palmitoyltransferase (EC 2.3.1.225)			A8PAG0	Putative uncharacterized protein
		A8QFD7	Protein BM-DAF-22	A8PCL6	Protein Bm9004			A8PAI3	Protein BM-MRPL-37, isoform b
		A8QHE2	Protein Bm2974 (Fragment)	A8QF35	Protein Bm4300, isoform b			A8PAN6	Protein Bm8282, isoform e
		A8NVF2	Protein Bm10387, isoform b	A8PT24	Protein Bm4834, isoform d			A8PAZ4	Putative uncharacterized protein
		A8Q020	Protein Bm2729, isoform b	A8P109	Protein Bm9036, isoform a			A8PB38	Protein Bm628
		A8PXP1	Putative uncharacterized protein	A8P5W1	Protein Bm7188 (Fragment)			A8PBF6	Protein Bm10157
		A8NR51	Protein Bm3557, isoform b	A8NNT4	Protein Bm1848, isoform c			A8PBG1	Protein BM-TAF-12, isoform a
		A8P1U1	Protein Bm1201	A8QCA6	Protein Bm6320, isoform b			A8PBY2	Putative uncharacterized protein
		A8P2L8	Serine/threonine-protein phosphatase (EC 3.1.3.16) (Fragment)	A8P1X6	Protein Bm9421, isoform a			A8PC42	Protein BM-LPD-9, isoform c
		A8QES4	Protein Bm2200, isoform d	A8PVQ2	Protein Bm4224, isoform b			A8PC79	Protein Bm8910
		A8PNJ3	Protein Bm12617 (Fragment)	A8NR26	Protein Bm2589, isoform b			A8PCA5	Protein Bm12030 (Fragment)
		A8QGM3	Protein Bm11223 (Fragment)	A8Q0Q5	Protein BM-GBB-1, isoform f			A8PCF6	Protein Bm10044, isoform b
		A8QE31	Protein BM-UNC-112, isoform b	A8QHG8	CBS domain containing protein (Fragment)			A8PCP5	Protein Bm8076, isoform a
		A8QCH8	60S acidic ribosomal protein P2, putative	A8PS08	Protein Bm394, isoform a			A8PCP8	Gag protein, putative
		A8PQ10	Dolichyl-diphosphooligosaccharide--protein glycosyltransferase subunit 1 (EC 2.4.99.18)	A8NWC8	Protein Bm5676, isoform a			A8PCQ6	Protein Bm9745
		A8NE61	Protein Bm3354, isoform a	A8QBI0	Mitogen-activated protein kinase kinase kinase (EC 2.7.11.25)			A8PD34	Protein BM-DAO-2
		A8P131	Protein Bm2501, isoform a	A8Q056	Protein Bm5696, isoform d			A8PDB0	Putative uncharacterized protein
		A8P906	Protein BM-CPT-2, isoform a (Fragment)	A8NMN6	Protein Bm13674, isoform c			A8PDB3	Protein Bm5602 (Fragment)
		A8NY93	Protein Bm10379, isoform a	A8Q9Y0	Protein Bm7424, isoform b			A8PDJ8	Probable cytosolic iron-sulfur protein assembly protein CIAO1 homolog
		A8PIR6	Protein Bm6345, isoform d	A8Q2Q5	BED zinc finger family protein			A8PDL8	Putative uncharacterized protein
		A8Q0S6	Protein Bm4025, isoform b	A8Q7Z3	Protein BM-NTL-9			A8PDP4	Protein Bm13511, isoform a
		A8PEA3	Actin-related protein 2/3 complex subunit 3 (Arp2/3 complex 21 kDa subunit)	A8PXJ9	Protein BM-MEL-46, isoform a			A8PDS1	Protein Bm8047, isoform a
		A8PSE8	GMP reductase (EC 1.7.1.7)	A8QH83	Protein Bm9604, isoform a			A8PEC6	Protein Bm7451, isoform c
		A8NG31	Ribosomal protein	A8PNE1	Protein BM-AXL-1, isoform b			A8PEC8	Putative uncharacterized protein
		A8P7Q7	Protein Bm5459, isoform b	A8PD26	Protein Bm10321			A8PEH7	Protein Bm5040, isoform b
		A8NSN4	Protein Bm4021, isoform b	A8NU76	Protein Bm6937			A8PER5	Protein BM-MLK-1, isoform a
		A8P1F8	Protein BM-NUO-1, isoform b	A8QC56	Protein Bm5039, isoform d			A8PEU7	Putative uncharacterized protein
		A8QEN3	Protein Bm5625, isoform b	A8PQP7	Protein Bm13982, isoform a			A8PEZ4	Protein Bm1044, isoform a
		A8Q492	Protein Bm5290, isoform b	A8NGL3	Protein BM-ABT-6, isoform b			A8PF04	Protein BM-PDE-4, isoform c (Fragment)
		A8Q886	Protein BM-VPS-33.1, isoform d	A8NQH0	Protein Bm2756			A8PFC5	Protein Bm7790
		A8Q0X5	Protein Bm7444, isoform b	A8P408	Protein Bm7898, isoform h			A8PFD4	Protein Bm2855, isoform d
		A8P7I5	Protein BM-UBXN-6, isoform b	A8QDW6	Protein BM-SYMK-1, isoform g			A8PFF2	Protein Bm11052, isoform a
		A8PG69	Protein Bm9070	A8QAR0	Protein Bm3061, isoform b			A8PFI5	Putative uncharacterized protein
		A8QGC7	Protein Bm11969, isoform a	A8NMI1	Protein BM-TAX-4			A8PGA9	Putative uncharacterized protein
		A8NET6	Protein Bm6132, isoform b	A8PPG0	Parvulin-type peptidyl-prolyl cis-trans isomerase, Bm parvulin			A8PGG5	Protein Bm9475, isoform b
		A8PXS8	Purine nucleoside phosphorylase (EC 2.4.2.1) (Inosine-guanosine phosphorylase)	A8QH52	Protein BM-JUN-1, isoform g			A8PGL0	Protein Bm5687
		A8Q8C8	Protein BM-GOP-2, isoform a	A8QF79	Protein Bm488, isoform a			A8PGQ4	Protein Bm5716
		A8NGP0	Protein BM-INA-1, isoform a (Fragment)	A8QGU6	Protein Bm11199, isoform b (Fragment)			A8PGQ7	Protein BM-PHF-5
		A8QC88	Protein Bm3751, isoform d	A8NJM6	Protein Bm6501			A8PGV1	Protein Bm5705, isoform b
		A8QEI8	Protein Bm4311	A8NNH8	Protein Bm4720			A8PGY7	Protein Bm8124, isoform b
		A8NXF6	Protein BM-KIN-1, isoform d (Fragment)	A8PJV0	Protein BM-IMP-1, isoform h			A8PHG3	Protein Bm9325
		A8QFJ9	Protein Bm7412, isoform e	A8NRI0	CG18437-PA, putative (Fragment)			A8PHN3	Stathmin, putative
		A8P695	Protein Bm10493	A8PVR7	Protein Bm3646 (Fragment)			A8PI12	Protein Bm10746
		A8Q336	Protein BM-GLO-1, isoform b	A8PAH4	Protein Bm4980, isoform g			A8PI54	Putative uncharacterized protein
		A8QGH9	Protein BM-NPP-6, isoform b	A8P1Z6	Protein Bm9441, isoform c			A8PI80	Putative uncharacterized protein (Fragment)
		A8Q0T8	Protein BM-CTBP-1, isoform h	A8PY55	Protein Bm9662, isoform a			A8PIH4	Protein Bm7904, isoform b
		A8PFI2	Protein Bm9116	A8NGH5	Protein Bm6585, isoform c			A8PIJ9	Protein Bm15491, isoform a
		A8Q1I9	Protein Bm5308, isoform c	A8NJ75	Protein Bm2155, isoform b			A8PIL1	Protein Bm9358 (Fragment)
		A8PUK2	Sodium/hydrogen exchanger	A8PZT4	Protein BM-CAT-1, isoform a			A8PIN4	Protein Bm10386, isoform b
		A8PRR6	Protein BM-CRN-6 (Fragment)	A8P0J4	Protein Bm4079, isoform b			A8PIX8	Protein Bm6678, isoform c
		A8QB51	Protein BM-CUP-2, isoform b	A8NUT2	Protein Bm6658, isoform c			A8PIZ6	Putative uncharacterized protein
		A8PYH2	Protein BM-RSD-3, isoform c	A8Q9V7	Protein Bm11999, isoform a			A8PJ24	Protein Bm5949, isoform b
		A8QGL3	Protein Bm3046, isoform c	A8NHK7	Protein Bm6263			A8PJ39	Protein Bm11774 (Fragment)
		A8Q0M4	Protein BM-LET-60, isoform e	A8PJ56	Protein Bm9099			A8PJE3	Protein Bm9460, isoform b
		A8Q200	Protein Bm4507, isoform b	A8PJF6	Protein Bm5474, isoform b			A8PJF3	Protein Bm12937, isoform b
		A8PSP1	Protein BM-TAG-147, isoform c	A8NYM8	Protein BM-UCP-4, isoform b			A8PJL8	Protein BM-MRPS-30, isoform b
		A8PI67	Collagenase NC10 and Endostatin family protein (Fragment)	A8QHI3	Protein Bm4208, isoform d			A8PJP9	Protein Bm1209
		A8Q3R3	Protein BM-LACT-2, isoform b	A8PCE1	Protein BM-UNC-103, isoform f			A8PJQ1	Protein BM-NPP-19, isoform h
		A8NZS1	Protein Bm13816, isoform a	A8P344	Protein Bm10695, isoform c			A8PJZ0	Protein Bm10737
		A8QHJ1	Protein Bm10693, isoform b	A8P791	Protein Bm1669			A8PKC0	Visual iGq-alpha protein, putative
		A8PVE2	Protein Bm10242, isoform a	A8Q1V0	Protein Bm6037, isoform c			A8PKJ8	Protein Bm2191, isoform a
		A8PEM4	Protein Bm13817	A8NME8	Protein Bm8962			A8PKP4	Zinc finger, C2H2 type family protein
		A8PV93	Protein Bm6346, isoform c	A8P949	Aryl hydrocarbon receptor AHR-1, putative			A8PLM6	Protein Bm7351, isoform a
		A8Q7C4	Protein BM-HMG-1.2	A8PCQ2	Protein Bm6698			A8PLP8	Protein Bm2343, isoform a
		A8PFQ0	Protein Bm10119, isoform b	A8NU34	Phosphatidylinositol 3-kinase (EC 2.7.1.137)			A8PM02	Protein Bm11488 (Fragment)
		A8P8T7	Protein Bm7626, isoform b (Fragment)	A8Q3U2	Protein Bm2823			A8PM11	Protein BM-PAR-1, isoform k
		A8NP78	Protein Bm9337, isoform a	A8PKV2	Protein Bm7049, isoform f			A8PM79	Protein Bm8781, isoform a
		A8P667	Protein Bm290	A8P0P8	Protein BM-ACBP-4, isoform a			A8PM83	Protein Bm5910, isoform c
		A8Q4W8	Transcription factor BTF3	A8QGJ0	Protein BM-BLI-4, isoform c			A8PNV4	Protein BM-PTR-17, isoform b
		A8Q2N1	Protein Bm9874, isoform b	A8Q8A8	Protein Bm3415, isoform b			A8PP04	Non-specific protein-tyrosine kinase (EC 2.7.10.2)
		A8NHK6	Protein BM-MDT-28, isoform b	A8QGJ6	Protein BM-DPF-3, isoform b			A8PPB7	Protein Bm7154, isoform a
		A8P2Z1	Protein Bm5917, isoform b	A8P4A8	Protein Bm6453, isoform b			A8PPD0	Protein Bm8584, isoform b
		A8QEG2	Protein BM-GLRX-3, isoform c	A8NNV2	Protein Bm6594			A8PPI1	Protein Bm8577, isoform a
		A8PSG4	Protein BM-RPL-16, isoform a	A8Q895	ATP synthase subunit beta (EC 3.6.3.14)			A8PPK2	Protein BM-CRN-7
		A8PQR5	Protein BM-UBC-8, isoform b	A8NTF8	Protein BM-LGL-1, isoform b			A8PPN2	Putative uncharacterized protein
		A8QG94	NADPH:adrenodoxin oxidoreductase, mitochondrial (EC 1.18.1.6)	A8NP17	Protein Bm2268 (Fragment)			A8PPX6	Protein Bm182, isoform b
		A8Q7I8	Non-specific protein-tyrosine kinase (EC 2.7.10.2)	A8PCV7	Protein Bm7434, isoform b			A8PQT7	Protein BM-MDT-22
		A8Q4C8	Protein Bm10441	A8PIA5	Protein Bm10037, isoform b			A8PRI4	Putative uncharacterized protein
		A8NHV2	Protein Bm2843, isoform b	A8PAX6	Protein BM-HPO-10, isoform d			A8PS25	Protein Bm4331, isoform d (Pyridoxal-phosphate dependent enzyme family protein)
		A8NVM5	Protein Bm3282, isoform c	A8PG67	Protein Bm6613, isoform a			A8PS39	Putative uncharacterized protein
		A8Q227	Protein Bm2446, isoform d	A8QGI0	Zinc finger, C2H2 type family protein (Fragment)			A8PS67	Protein Bm9556
		A8PFY7	Protein Bm7826	A8PWC9	Nicotinamide-nucleotide adenylyltransferase (EC 2.7.7.1) (EC 2.7.7.18) (Nicotinate-nucleotide adenylyltransferase)			A8PS90	Protein Bm9562, isoform a
		A8Q9E9	Signal recognition particle subunit SRP72	A8PH99	Protein Bm4109, isoform a			A8PSB9	Putative uncharacterized protein
		A8QG64	Protein BM-ILE-1, isoform b	A8Q345	Protein BM-MSH-6, isoform c			A8PSC1	Protein BM-AGS-3, isoform e
		A8QH17	I/LWEQ domain containing protein	A8Q8Q1	Protein Bm9941			A8PSJ5	Protein Bm6086, isoform g
		A8Q7B4	Protein Bm10841, isoform b	A8QDG2	Protein BM-RPL-43			A8PSS1	Protein Bm9928
		A8PWG1	Protein BM-SMN-1, isoform b	A8Q2Y0	Protein Bm12806, isoform e			A8PST0	Putative uncharacterized protein
		A8QHT2	Protein BM-IMB-1, isoform a	A8PMX8	Protein Bm4351, isoform b			A8PSV0	Putative uncharacterized protein
		A8QC49	Protein BM-NDUF-5, isoform b	A8QF89	Protein BM-PRO-3, isoform d			A8PT52	Protein Bm4927, isoform b
		A8PXX2	Protein Bm5643, isoform f	A8PU79	Protein Bm10507			A8PTB9	Putative uncharacterized protein
		A8Q549	Protein BM-SPDS-1, isoform e	A8PZK3	Protein BM-TTR-53 (Fragment)			A8PTD4	Protein Bm3128, isoform c
		A8PDC5	Protein BM-WARS-1, isoform a	A8NXG4	Protein Bm12270 (Fragment)			A8PTF2	Protein Bm4186, isoform b
		A8QHT1	Protein BM-UFD-1, isoform a	A8Q064	Protein Bm10999, isoform b			A8PTL5	Protein Bm1733, isoform b
		A8PSZ6	Protein Bm5962, isoform y	A8Q7A1	Protein Bm10844, isoform e			A8PTS6	POU domain protein
		A8Q2C4	Protein Bm3952 (Fragment)	A8PIH7	Protein Bm4732, isoform b			A8PTZ2	Protein Bm8696, isoform b
		A8NS61	Eukaryotic translation initiation factor 3 subunit G (eIF3g) (Eukaryotic translation initiation factor 3 RNA-binding subunit) (eIF-3 RNA-binding subunit) (Eukaryotic translation initiation factor 3 subunit 4)	A8PJW4	Pao retrotransposon peptidase family protein			A8PU13	P21-Rho-binding domain containing protein
		A8QCF5	Protein BM-NOL-5, isoform b	A8Q0N9	Protein BM-MOC-3, isoform a			A8PU42	Protein Bm12485 (Fragment)
		A8Q293	Protein BM-TBC-8, isoform b	A8PTI9	Protein BM-CPSF-4			A8PU44	Protein Bm9265, isoform a (Fragment)
		A8PU65	Reticulon-like protein (Fragment)	A8QGN2	Protein Bm3212, isoform c			A8PU49	Putative uncharacterized protein
		A8PV22	Protein Bm5021, isoform c	A8NIG1	Protein Bm8043			A8PU77	Protein BM-DLST-1, isoform a
		A8PQQ4	Phosphoinositide phospholipase C (EC 3.1.4.11)	A8Q0J9	Protein BM-MKS-1, isoform d			A8PUH2	Protein Bm9235
		A8P6J0	Protein BM-ECH-4, isoform b	A8PH94	Protein Bm4336, isoform b			A8PUL6	Protein Bm9238, isoform a
		A8PQU2	Protein BM-FRM-3, isoform b	A8PV19	Protein Bm2826			A8PUZ5	Protein Bm2087 (Fragment)
		A8QE47	Protein Bm3472, isoform b	A8PJZ1	Protein Bm10736			A8PV27	Protein Bm10126
		A8Q163	Protein BM-RIC-3, isoform b	A8QG20	Protein Bm13972, isoform a			A8PV42	Putative uncharacterized protein
		A8PT36	Guanine nucleotide-binding protein subunit gamma	A8QG93	Alpha globin regulatory element containing (Fragment)			A8PV47	Protein Bm5235, isoform a
		A8QHR4	Protein Bm7263, isoform c	A8Q8I3	Protein BM-MRPL-45, isoform c			A8PV53	Protein Bm533, isoform d
		A8NZE0	Protein BM-LSM-6, isoform a	A8QE85	Protein Bm10556, isoform a			A8PVA0	Protein Bm4618, isoform b
		A8Q9R7	Protein BM-PRP-3, isoform a (Fragment)	A8NKE8	Protein BM-CPS-6, isoform b			A8PW47	Protein BM-UNC-57, isoform d (Fragment)
		A8PU53	Protein Bm7019	A8Q5G5	Putative uncharacterized protein (Fragment)			A8PW84	Protein Bm13845, isoform b
		A8Q1U1	Protein BM-NAC-1, isoform d	A8NDQ1	Protein Bm10589, isoform a			A8PW89	Protein BM-ERCC-1, isoform b
		A8NHP9	Protein Bm6128 (Fragment)	A8P1Z0	Protein Bm9045, isoform b			A8PXN8	Protein BM-UNC-44, isoform i
		A8Q481	Protein BM-ATGP-2, isoform e	A8Q7E8	Protein Bm10836			A8PYF4	Protein Bm9646, isoform e
		A8PW64	Hexokinase (EC 2.7.1.1)	A8PV68	Protein BM-MADF-3, isoform c			A8PYN2	Putative uncharacterized protein
		A8Q5X0	Protein Bm3968, isoform b	A8QGV2	Protein BM-SAP-49, isoform a			A8PYX7	Protein Bm5538, isoform c
		A8PGH4	Protein Bm1689, isoform c	A8NNK8	Protein BM-EOR-1, isoform c			A8PZ07	GCC2 and GCC3 family protein
		A8NZ74	Protein Bm6493, isoform e	A8QE20	Protein Bm4983, isoform d			A8PZT3	Protein Bm10974, isoform a
		A8QEH7	Protein Bm10580	A8PVB0	Protein Bm10250, isoform b			A8PZY2	Protein Bm9629, isoform b
		A8PJS6	Protein BM-GLRX-5	A8PQ39	Protein Bm7386, isoform b			A8Q031	Protein Bm11009
		A8PJQ6	Protein Bm6873, isoform d	A8PV87	Methylenetetrahydrofolate reductase (EC 1.5.1.20)			A8Q0K6	Protein Bm10993
		A8PD03	Protein Bm8973	A8Q5B8	Protein Bm10092, isoform b			A8Q0U3	Protein Bm10948
		A8PV56	Protein BM-TAG-184, isoform b	A8QF53	Protein Bm6942, isoform c			A8Q0Z2	Protein BM-PSR-1, isoform c
		A8QBZ3	Protein Bm12898	A8PZU4	Protein Bm3785, isoform d			A8Q187	Putative uncharacterized protein
		A8PU70	Protein Bm10506, isoform a	A8PK01	Protein Bm3021, isoform b			A8Q1A8	Protein Bm14765
		A8NDA9	Protein Bm13824, isoform d	A8PT78	Protein BM-ERV-46, isoform c			A8Q1D9	Protein Bm9170, isoform a
		A8Q5H5	Protein BM-DPF-5	A8Q754	Protein Bm11201, isoform b (Fragment)			A8Q1H5	NifU-like protein, putative (Protein Bm14053)
		A8QFY7	Protein Bm9056, isoform b	A8PTX7	Protein BM-RNR-2, isoform a			A8Q1J7	Protein BM-TBC-13, isoform d
		A8NHQ1	Protein Bm5528, isoform d	A8P558	Protein BM-HCP-4, isoform b			A8Q1K3	Protein Bm5623, isoform c
		A8PEK1	Protein Bm1955, isoform b	A8PPV9	Protein kinase C (EC 2.7.11.13)			A8Q1L3	Protein Bm9181
		A8P7Z4	Piwi-like protein	A8Q8P9	Protein BM-BATH-41, isoform b			A8Q1M2	Protein Bm2915, isoform b
		A8QEW5	Protein BM-GPB-2, isoform a	A8PAS1	Putative uncharacterized protein			A8Q1P3	Protein Bm9183, isoform b
		A8PRX2	Protein BM-VARS-2, isoform b	A8PSE6	Protein BM-LIN-32			A8Q1S4	Protein Bm9188
		A8PZS6	Protein BM-NUCB-1, isoform c	A8QBA4	Protein BM-SMG-1, isoform e			A8Q1W6	Protein BM-IGCM-1, isoform d
		A8Q083	Protein Bm2622, isoform b	A8NWA8	Protein Bm3659			A8Q2D4	Protein Bm10883
		A8PDZ4	Protein Bm6208, isoform b	A8QGC9	Protein Bm2266, isoform b			A8Q2I2	Putative uncharacterized protein
		A8QHQ3	Splicing factor 3b, subunit 2, putative (Fragment)	A8QEU4	Phosphoinositide phospholipase C (EC 3.1.4.11)			A8Q2M1	Protein Bm9876
		A8PQV7	Protein Bm11090	A8PRI1	Protein Bm1933, isoform b			A8Q3M0	Putative uncharacterized protein
		A8PAY9	Protein Bm6322	A8NU91	Protein BM-AFF-1, isoform c			A8Q3W2	Kinesin-like protein (Fragment)
		A8QBC6	Protein Bm14316 (Fragment)	A8PZK8	Protein Bm9609			A8Q3X0	Putative uncharacterized protein
		A8Q7D6	Protein Bm4648, isoform b	A8PV03	Structure-specific endonuclease subunit SLX1 homolog (EC 3.1.-.-)			A8Q5D6	Protein-tyrosine-phosphatase (EC 3.1.3.48)
		A8Q7F0	Protein Bm10834	A8PAF6	Presenilin (EC 3.4.23.-)			A8Q5E7	Protein Bm10103, isoform a
		A8Q4C3	Protein Bm10439, isoform e	A8QC20	Protein Bm14750			A8Q5Z4	Protein Bm10066, isoform a
		A8QHL0	Protein Bm13945, isoform c	A8P9X6	Protein Bm9375, isoform d			A8Q627	Protein Bm10071, isoform a
		A8P4H4	Protein Bm1803, isoform f	A8QCF4	Protein Bm12938, isoform a			A8Q6V2	Protein Bm7612, isoform b
		A8Q3Z5	Protein Bm10409, isoform b	A8PUD7	Protein Bm5177, isoform b			A8Q751	Protein Bm7457, isoform b
		A8QE62	Protein BM-FARS-2, isoform d	A8NX47	Protein BM-PTR-4, isoform b (Fragment)			A8Q758	Protein Bm7782, isoform b
		A8PGV2	Protein Bm3501, isoform b	A8PCY6	Protein BM-FUT-8 (Fragment)			A8Q7C0	Protein Bm5527, isoform b
		A8QH25	Putative uncharacterized protein (Fragment)	A8PHH4	Protein Bm12988			A8Q7H3	Protein Bm10827, isoform b
		A8Q9B5	Autophagy-related protein 3	A8Q797	Protein Bm6067, isoform b			A8Q7K5	Protein Bm11152 (Fragment)
		A8PXQ7	Putative uncharacterized protein	A8P6B2	Protein BM-BATH-40, isoform b			A8Q866	Protein Bm2462, isoform b
		A8Q6Y6	Ribosomal protein S6 kinase (EC 2.7.11.1)	A8Q7Q0	Protein BM-MDT-11, isoform b			A8Q8A1	Putative uncharacterized protein
		A8PYK7	Protein BM-TBA-8, isoform c	A8NMJ7	Protein Bm5132, isoform c			A8Q8D8	Putative uncharacterized protein
		A8P559	Protein BM-DNPP-1, isoform b	A8QH31	Protein BM-LET-526, isoform c			A8Q8S2	Putative uncharacterized protein
		A8Q1P4	Sorting nexin	A8Q2K7	Protein Bm9882, isoform a			A8Q931	Protein Bm874 (Fragment)
		A8QH79	28S ribosomal protein S30, mitochondrial, putative (Fragment)	A8NRD1	Protein Bm9679			A8Q9H0	Putative uncharacterized protein
		A8PPA0	Protein Bm9787	A8QB65	Ribosome biogenesis protein WDR12 homolog			A8Q9K1	Protein Bm9820
		A8PYX9	Protein BM-IMP-2, isoform c	A8PIB9	Fibronectin type III domain containing protein (Fragment)			A8Q9X6	Protein BM-DAF-7, isoform a
		A8P4N9	Protein Bm9472	A8P485	Protein Bm10354, isoform a			A8QAU7	Protein Bm12823
		A8PHZ6	Innexin (Fragment)	A8PVX3	Protein Bm5680, isoform c			A8QB13	Protein BM-UNC-70, isoform g
		A8PGJ3	Protein Bm6945, isoform b	A8QGR3	KH domain containing protein (Fragment)			A8QB35	Putative uncharacterized protein
		A8PBF3	Protein Bm10156	A8Q8H8	R3H domain containing protein			A8QB52	Putative uncharacterized protein
		A8Q7M4	Glycerol-3-phosphate dehydrogenase [NAD(+)] (EC 1.1.1.8)	A8P5K7	Protein Bm7896			A8QB84	Protein Bm3045, isoform e
		A8PC07	Protein Bm10287, isoform a	A8P6A8	Protein Bm6722, isoform b			A8QB96	Protein Bm4316, isoform b
		A8PR60	Mannose-6-phosphate isomerase (EC 5.3.1.8)	A8Q787	Protein Bm6767, isoform e			A8QBL6	Protein BM-RPB-7 (Fragment)
		A8PSM6	Innexin	A8PUV9	Innexin			A8QBN2	Putative uncharacterized protein
		A8Q177	Protein Bm4218	A8PFI7	Protein BM-PHF-14, isoform c			A8QBR5	Protein Bm3155, isoform d
		A8QF72	Protein Bm6927, isoform b	A8NS12	Protein Bm6347, isoform e			A8QBS8	Dolichol monophosphate mannose synthase, putative
		A8P042	Integrase core domain containing protein (Fragment)	A8Q769	Protein Bm5413 (Fragment)			A8QBV1	Putative uncharacterized protein
		A8QC23	Protein Bm12905, isoform a	A8Q5A0	Protein Bm10090			A8QC47	Putative uncharacterized protein
		A8NRG2	Protein BM-HEL-1, isoform a	A8PZ08	Protein Bm3148, isoform a			A8QCB4	Protein Bm12924
		A8QBJ6	Protein Bm2761, isoform b	A8Q2Z5	Uncoordinated protein 40, putative			A8QCD1	Protein Bm12932 (Protein Bm8162)
		A8P837	Protein Bm9315	A8Q4V9	Protein Bm10081, isoform a			A8QCD5	Protein Bm12934, isoform b
		A8PNM7	Protein Bm10451	A8Q353	Protein Bm4829, isoform c			A8QCH2	Protein BM-EXOC-8, isoform a
		A8PY52	Protein BM-EPS-8, isoform f	A8PSX9	Protein Bm4960, isoform b			A8QDH3	Protein Bm10008, isoform a
		A8QBT0	Protein BM-DPM-1	A8Q8J4	Protein BM-DNC-4, isoform i			A8QDJ1	Protein Bm7131, isoform d
		A8PJH8	Protein Bm7265, isoform b	A8PM17	Protein Bm6688, isoform c			A8QDN4	Protein Bm3200, isoform g
		A8NPI4	Protein BM-PCP-5, isoform a	A8NRM8	Protein BM-CUTL-6 (Fragment)			A8QEA9	Putative uncharacterized protein
		A8Q315	Protein Bm3901, isoform b	A8NJM3	Protein Bm9095			A8QEG4	Protein Bm10530, isoform b
		A8P762	Protein BM-SFT-1, isoform c	A8NM28	Protein Bm3767, isoform b			A8QEP5	Protein Bm9947
		A8PJU0	Protein BM-DNJ-10, isoform f	A8NPG2	Protein Bm1467			A8QEV4	Synaptosomal-associated protein
		A8QFN1	Protein Bm7067	A8NS08	Protein Bm11414 (Fragment)			A8QEY9	Protein BM-MBOA-2, isoform k
		A8QAU0	Glucose-6-phosphate isomerase (EC 5.3.1.9)	A8Q4X3	Protein Bm7497, isoform c			A8QF05	Protein Bm7318, isoform b
		A8QDG8	Protein Bm1693, isoform d	A8PI37	Protein Bm6966, isoform f			A8QF23	Protein Bm9978, isoform a
		A8NRK0	Protein Bm5016, isoform b	A8PZ37	Protein Bm6402, isoform d			A8QF74	Protein Bm13927, isoform b
		A8QG37	Protein BM-MCA-2, isoform h	A8Q1L8	Protein BM-RPI-2 (Fragment)			A8QF88	Protein Bm9994, isoform a
		A8PZ43	Protein Bm13772, isoform b	A8PCV3	Protein BM-CGEF-2, isoform b			A8QF98	Putative uncharacterized protein
		A8QDH8	Protein Bm13922, isoform d	A8PQW1	Protein Bm5494, isoform b			A8QFE6	Protein Bm8443, isoform c (Fragment)
		A8PHD3	Protein BM-NDX-4, isoform b	A8Q9E3	Protein BM-ETHE-1, isoform b			A8QFF1	Putative uncharacterized protein (Fragment)
		A8PYW7	Protein BM-MAK-2, isoform b	A8QEQ2	Protein Bm3972, isoform d			A8QFG2	Protein Bm9489
		A8Q2S0	Calcium-transporting ATPase (EC 3.6.3.8)	A8Q9M2	Protein Bm12565 (Fragment)			A8QFI2	Protein Bm647, isoform d
		A8NS84	Protein Bm8974, isoform e	A8QEZ4	Protein Bm7398, isoform c			A8QFJ2	Protein BM-CUTL-16, isoform b
		A8PZW2	Protein Bm4305, isoform a	A8Q2T2	Protein Bm5872, isoform e			A8QFK3	Protein BM-CPL-2, isoform b
		A8P6B4	Protein Bm7649, isoform c	A8PZI0	Protein Bm9611, isoform d			A8QFM4	Protein Bm13390
		A8QBL5	Signal peptidase complex catalytic subunit SEC11 (EC 3.4.21.89)	A8P0Z4	Protein BM-HKE-4.2, isoform e			A8QFU0	Gag protein, putative (Fragment)
		A8PL79	Protein Bm2417, isoform a	A8P032	Protein BM-UNC-49, isoform d (Fragment)			A8QFU8	RH01479p, putative
		A8QEV2	Protein BM-AKT-1, isoform e	A8QH64	Protein Bm4998, isoform b			A8QFY0	Putative uncharacterized protein (Fragment)
		A8ND23	Protein Bm3930, isoform b	A8NMC9	Protein Bm3891, isoform b			A8QG60	Putative uncharacterized protein (Fragment)
		A8NMJ3	Putative uncharacterized protein	A8PU46	Protein Bm13815, isoform a			A8QG73	Putative uncharacterized protein
		A8NTB4	Protein BM-RAN-3, isoform a	A8QEH1	Polypeptide N-acetylgalactosaminyltransferase (EC 2.4.1.-) (Protein-UDP acetylgalactosaminyltransferase)			A8QG97	Putative uncharacterized protein
		A8NZX5	Protein Bm8785, isoform h	A8QGE2	Protein Bm12639 (Fragment)			A8QGF4	Protein Bm4192
		A8NW78	Protein Bm5689, isoform c	A8Q239	Protein BM-UNC-43, isoform t			A8QGJ1	Protein Bm8852
		A8PK13	Protein Bm3983	A8P6P8	Protein Bm14759			A8QGJ5	Protein Bm6285
		A8QAQ5	Protein Bm1954, isoform b	A8NTS4	Protein Bm2356, isoform a			A8QGJ9	Putative uncharacterized protein
		A8Q2H5	40S ribosomal protein SA	A8NKZ5	Protein Bm5098, isoform d			A8QGK4	Protein BM-OBR-4, isoform b
		A8Q6R5	Kinesin-like protein	A8Q5M1	Protein BM-ERI-1, isoform c			A8QGP6	Putative uncharacterized protein (Fragment)
		A8P3V9	Protein Bm4247 (Fragment)	A8PA88	Protein BM-CKI-2			A8QGQ4	Serine/threonine-protein kinase receptor (EC 2.7.11.30)
		A8NDW1	Protein Bm2115	A8NNI1	Protein Bm11264 (Fragment)			A8QGR6	Putative uncharacterized protein (Fragment)
		A8PAA2	Protein Bm5135, isoform d	A8PTS4	POU domain protein			A8QGU7	ARID/BRIGHT DNA binding domain containing protein (Fragment)
		A8PHN1	Protein BM-QDPR-1, isoform a	A8PPM4	Protein BM-PTR-2, isoform a			A8QGY6	Putative uncharacterized protein (Fragment)
		A8Q9J7	V-type proton ATPase subunit F	A8PZL7	Protein Bm11015, isoform c			A8QH22	Protein Bm8207
		A8PV57	Protein Bm10265, isoform a	A8NSK1	Protein Bm10485, isoform e			A8QH62	Protein Bm4154, isoform b
		A8NWC2	Protein Bm5048, isoform d	A8PJK6	Protein Bm4114			A8QHA6	DNA polymerase III, beta subunit, putative (EC 2.7.7.7)
		A8P8W7	Protein BM-MVB-12, isoform b	A8Q3W5	Protein Bm6762, isoform b			A8QHC5	Putative uncharacterized protein
		A8Q790	Protein Bm13973, isoform d	A8Q578	Guanylate cyclase (EC 4.6.1.2)			A8QHC8	Protein BM-RPS-29, isoform b
		A8NYU2	Protein BM-CRN-2, isoform b	A8NTW3	Protein Bm5598			A8QHD2	Protein Bm9147
		A8PS44	Protein Bm2952, isoform c	A8NFM4	Protein Bm5998, isoform b			A8QHD4	Protein BM-MRPL-10, isoform b
		A8QFM2	Protein Bm1919, isoform b	A8PIU9	Protein Bm8057			A8QHF5	Putative uncharacterized protein (Fragment)
		A8PJ37	Protein BM-IFET-1, isoform i	A8PBA1	Protein Bm4243, isoform h			A8QHK2	Putative uncharacterized protein (Fragment)
		A8QEK7	Protein Bm6097, isoform f	A8QHG0	Protein Bm957 (Fragment)			A8QHK5	Tyrosine-protein kinase abl-1, putative (Fragment)
		A8NGI0	Protein BM-ULA-1, isoform c	A8Q070	Protein Bm5847, isoform g			A8QHQ7	Protein BM-GCK-4, isoform j
		A8QFE3	Protein Bm8659, isoform c	A8P201	Protein Bm7026, isoform b			A8QHR1	Protein Bm1941, isoform j
		A8P8T0	Protein Bm10327	A8QHI4	Protein Bm12195			A8QHR6	Protein Bm6070
		A8NR37	Protein Bm10211	A8PL90	Protein Bm12983			A8NCV6	Protein BM-CPL-1
		A8Q9Z5	Protein BM-SEL-2, isoform c	A8QDY5	Putative uncharacterized protein			A8NEP9	Protein Bm9796
		A8NRF5	Protein Bm3577, isoform c	A8Q7D7	Protein Bm4647, isoform a			A8NGG6	Protein Bm9739, isoform b
		A8QGG8	Protein Bm5305, isoform c	A8Q102	Protein BM-LGE-1, isoform e			A8NHY3	Putative uncharacterized protein (Fragment)
		Q0H295	Protein Bm3673 (Protein Bm9959) (Ribosomal protein S23)	A8PEX3	Protein Bm2518, isoform b			A8NI80	Putative uncharacterized protein
		A8PLM0	Protein Bm2191, isoform b	A8NGK7	Protein BM-LPR-1, isoform c			A8NJR2	Protein Bm5532, isoform b
		A8PIA8	Protein Bm2783	A8PJK0	Protein Bm12601 (Fragment)			A8NL17	DNA helicase (EC 3.6.4.12)
		A8Q730	Protein BM-DNJ-10, isoform g	A8PK26	Protein Bm10765			A8NL89	Protein Bm7616, isoform b
		A8NZI5	Protein Bm13849, isoform c	A8PCY3	Protein Bm2094			A8NNH1	Protein BM-TYRA-3, isoform b (Fragment)
		A8NHD2	Histone H3	A8PYY4	Protein Bm4324, isoform d			A8NNI8	Protein Bm10472
		A8QE99	Protein Bm2137, isoform b	A8PTZ9	Protein Bm2533			A8NPB0	Putative uncharacterized protein
		A8PCF3	Putative uncharacterized protein	A8QHD6	Deoxyhypusine hydroxylase (DOHH) (EC 1.14.99.29) (Deoxyhypusine dioxygenase) (Deoxyhypusine monooxygenase)			A8NQZ4	DNA-directed RNA polymerase subunit
		A8P339	Protein Bm11473 (Fragment)	A8NS83	Protein Bm13691, isoform a			A8NR32	Protein Bm10213
		A8PIR7	Protein YIPF	A8QH94	Protein Bm10551, isoform c			A8NRQ7	Protein Bm8270, isoform b
		A8NF77	Protein Bm6200, isoform b	A8P9A5	Protein Bm4344, isoform b			A8NRZ1	Putative uncharacterized protein (Fragment)
		A8P2X8	Protein Bm6229, isoform b	A8P1B9	Protein Bm12089 (Fragment)			A8NSL8	Protein Bm12633 (Fragment)
		A8P3V2	Protein Bm10348, isoform a	A8NWB5	DNA helicase (EC 3.6.4.12)			A8NT12	Protein Bm8307, isoform c
		A8Q2P5	Protein BM-GEI-4, isoform a	A8P5Q6	Protein Bm8717			A8NTG1	Putative uncharacterized protein
		A8NQU2	Protein Bm2423 (Fragment)	A8PXV2	PHD-finger family protein			A8NVM0	Protein Bm9437
		A8PZ28	Protein Bm7496, isoform g	A8PCZ0	Protein Bm10194			A8NWP4	Protein Bm9157
		A8PRE7	Protein BM-PCYT-1	A8QG55	Mesoderm development candidate, putative			A8NXS4	Protein Bm13086
		A8QDT0	Protein Bm4053	A8PZ14	Protein Bm6776, isoform a			A8NZ26	Putative uncharacterized protein
		A8PYI1	Pao retrotransposon peptidase family protein	A8P912	Protein Bm9024			A8NZ91	Protein Bm6485, isoform b
		A8PY47	Protein BM-IMMT-2, isoform c	A8NVR2	Protein Bm3450, isoform b			A8NZK1	Protein Bm10619
		A8P8H0	Protein BM-PQN-22, isoform g (Fragment)	A8P4E9	Gag protein, putative			A8P059	Protein Bm8519, isoform b
		A8NWI1	Protein Bm6327, isoform c	A8PAE9	Protein BM-CPSF-2			A8P0Y8	Putative uncharacterized protein (Fragment)
		A8PUY9	Protein Bm3648, isoform b	A8PHG5	Protein BM-MAU-8			A8P242	Protein Bm3599, isoform a
		A8QCR9	Protein Bm2918, isoform b	A8Q5E9	Protein Bm4353, isoform d			A8P2W4	Protein Bm2594, isoform c
		A8QF06	Peptidyl-prolyl cis-trans isomerase E (PPIase E) (EC 5.2.1.8)	A8NZV2	Protein Bm7517, isoform c			A8P352	Protein Bm8315
		A8PQV1	Protein Bm11092, isoform a	A8Q7X6	Protein BM-AQP-9			A8P3Z3	Protein Bm8829, isoform b
		A8PZ52	Protein Bm7201	A8Q6Z7	Protein Bm1901, isoform a			A8P687	Major sperm protein
		A8PWE4	Protein Bm3517, isoform a (Fragment)	A8P924	Protein Bm7891, isoform a (Fragment)			A8P776	Putative uncharacterized protein
		A8PYZ7	Protein Bm10928, isoform b	A8NL85	Protein Bm2348, isoform a			A8P7I1	Protein BM-ABU-13, isoform b
		A8P9T9	Protein BM-DDX-19, isoform b (Fragment)	A8P5P1	Protein BM-ABU-13, isoform d			A8P8L5	Protein Bm9416, isoform b
		A8P3U6	Protein BM-CHCH-3	A8PUB3	Protein Bm4987			A8P8N0	Protein Bm7684
		A8P6Y1	Protein BM-KUP-1 (Fragment)	A8P641	Protein BM-RRF-3, isoform f			A8P9Y3	Putative uncharacterized protein (Fragment)
		A8NME5	Protein Bm5844 (Fragment)	A8P2R9	Protein Bm8549, isoform b (Fragment)			A8PA77	Protein Bm3481, isoform d
		A8PAH8	Protein Bm9447, isoform c	A8Q9K9	Protein Bm9821			A8PAK7	Putative uncharacterized protein
		A8QBG6	Protein Bm12868	A8PK61	Protein Bm7574 (Fragment)			A8PAR2	Protein Bm8844, isoform b
		A8QG79	WD and tetratricopeptide repeats protein 1, putative	A8QDM2	Protein Bm495, isoform b			A8PBU3	Protein Bm5204
		A8PUI6	Protein BM-RGR-1, isoform c	A8Q6X6	Protein Bm10677			A8PD75	Protein Bm12329 (Fragment)
		A8PFY8	Protein Bm4851, isoform b	A8PLZ6	Ribosomal protein L14p/L23e containing protein			A8PES5	Protein Bm1515, isoform b
		A8QAU2	Protein BM-UBC-14, isoform a	A8QEA4	Protein Bm5398, isoform c			A8PEU4	Protein Bm10282
		A8PV75	Major sperm protein	A8QE63	Protein Bm10551, isoform b			A8PFP5	Protein Bm3179, isoform e
		A8QEJ2	DNA primase large subunit (EC 2.7.7.-)	A8PXM8	Protein Bm7734, isoform a			A8PGA6	Protein Bm14386
		A8P527	Protein Bm10373, isoform b	A8PI05	Protein Bm6737, isoform b			A8PGZ8	Innexin
		A8NWU9	Protein BM-FRH-1	A8QCN2	Protein BM-TUB-2, isoform a			A8PH12	Protein Bm9331, isoform b
		A8PTY7	Protein Bm13774, isoform a	A8Q0B8	Protein BM-TAG-144, isoform a (Fragment)			A8PI40	Cysteine-rich, acidic integral membrane protein, putative (Fragment)
		A8NIQ2	Protein BM-FRM-4, isoform j	A8NQR0	Putative uncharacterized protein (Fragment)			A8PIL0	Trehalase (EC 3.2.1.28) (Alpha-trehalose glucohydrolase)
		A8QAR8	Protein BM-RAB-10, isoform a	A8PJA1	Protein BM-CLEC-178, isoform b			A8PIS5	Abundant larval transcript-2 (Alt2) protein variant
		A8PRF3	Merged into A8Q493.	A8NMD2	HAT family dimerisation domain containing protein			A8PIV1	Protein Bm3652, isoform a
		A8PEL3	Protein Bm9685	A8QG91	Protein Bm10727, isoform c			A8PJ79	Putative uncharacterized protein
		A8P7X0	Guanylate cyclase (EC 4.6.1.2)	A8Q809	Protein Bm7293, isoform b			A8PL56	Protein Bm3755
		A8PMM4	Protein Bm9712	A8PDU2	Protein Bm7572, isoform c			A8PLN2	Protein BM-SLR-2, isoform a (Zinc finger, C2H2 type family protein)
		A8Q7G4	Protein BM-CNX-1, isoform e	A8PL84	Protein Bm12982			A8PM86	Protein Bm14779
		A8Q3Q6	Protein Bm10394	A8NJF3	Protein Bm3661, isoform d			A8PP75	DREV methyltransferase family protein
		A8Q9S5	Protein Bm1061	A8NKU1	MGC85231 protein, putative			A8PTX4	Protein Bm10304, isoform c
		A8Q8M0	Protein Bm2222 (Fragment)	A8Q7C3	Protein Bm10839, isoform f			A8PU58	Protein BM-GLB-5, isoform a
		A8NF47	Protein Bm2657, isoform b	A8NH07	Protein Bm1684, isoform e			A8PV61	Protein Bm10264, isoform f
		A8QB73	Protein BM-ERO-1, isoform e	A8NPU2	Protein Bm9286			A8PXH1	Protein Bm6293, isoform b
		A8Q0H0	Protein Bm10959, isoform c	A8NJN5	Protein Bm6465, isoform e			A8PXH9	Protein Bm2726, isoform e
		A8PAK1	Protein Bm8641	A8QES5	Protein Bm3621, isoform c			A8PZA4	Protein Bm4761, isoform b
		A8PNI2	Protein BM-AGEF-1, isoform c	A8P3E9	Protein Bm10041			A8Q0H2	Protein Bm10958
		A8NTB6	Protein Bm4194, isoform c	A8NZL6	Protein Bm4839 (Fragment)			A8Q0H7	Protein Bm6880, isoform d
		A8Q018	Protein Bm11012, isoform a	A8QFK9	Protein BM-EXOS-1, isoform b			A8Q0I6	Protein Bm1752, isoform c
		A8PW07	Protein BM-CSNK-1, isoform f	A8P6F5	Protein Bm8086			A8Q3N1	Protein Bm10389, isoform c
		A8Q8N5	Protein Bm5281	A8PGQ0	Protein Bm13693, isoform a			A8Q3T6	Protein BM-ZTF-22
		A8PHS0	Pyruvate dehydrogenase E1 component subunit alpha (EC 1.2.4.1)	A8PCH1	Protein Bm9691, isoform b			A8Q3V3	Histone acetyltransferase (EC 2.3.1.48)
		A8PIG8	Protein BM-ARX-6	A8PFF0	Protein BM-PPTR-2, isoform a			A8Q4C6	Protein BM-SET-11, isoform d
		A8P3W1	Protein Bm13746, isoform a	A8P9V9	Protein Bm9593, isoform b			A8Q4S1	Protein Bm502, isoform b
		A8NVE5	Protein Bm3443, isoform b	A8PWF1	Protein Bm9834, isoform a			A8Q5K2	Protein Bm8944, isoform c
		A8P498	Protein BM-MRPL-50, isoform b	A8QHC1	Protein Bm6212, isoform b			A8Q6Y5	Protein Bm2984, isoform a (Fragment)
		A8PF89	Protein BM-CUC-1, isoform b	A8P7F3	Protein Bm3055, isoform c			A8Q6Z3	Protein Bm13153, isoform b
		A8QH00	Lectin C-type domain containing protein	A8QHK7	Putative uncharacterized protein (Fragment)			A8Q705	Protein Bm5530, isoform b
		A8NNK7	Protein BM-HID-1, isoform c	A8QGU0	Putative uncharacterized protein			A8Q7L8	Protein Bm10817, isoform a
		A8PJH0	Protein BM-NAP-1, isoform b	A8PPP2	Protein Bm4600			A8Q7Q8	Protein Bm7418, isoform e
		A8PS20	Protein Bm9552, isoform c	A8PXU4	Protein Bm7743, isoform a			A8Q8S6	Protein Bm2939, isoform b
		A8NQQ7	Protein Bm13510	A8PT62	Protein BM-RGL-1, isoform c			A8QAX2	Protein Bm12825, isoform a
		A8P4S8	Protein Bm7296, isoform b	A8NP80	Protein Bm7084			A8QBB3	Protein Bm12852, isoform a
		A8QCS8	Protein Bm13726, isoform d	A8QE68	Protein Bm2641, isoform b			A8QC15	Protein Bm12904
		A8Q2J5	Protein Bm13963, isoform d	A8QF78	Putative uncharacterized protein			A8QC61	Protein Bm7262, isoform b
		A8PJ95	Protein BM-CDH-10	A8PSQ2	Protein Bm14465			A8QC74	Protein BM-MRPS-33, isoform b
		A8PXL7	Protein BM-SELD-1, isoform a	A8NFZ6	Protein Bm2236, isoform b			A8QCQ0	Putative uncharacterized protein
		A8PY37	Protein Bm9663	A8QHU8	Protein BM-MTM-9, isoform a			A8QEG0	Protein Bm10573, isoform b
		A8NT28	Protein Bm6148, isoform b	A8PBU8	Protein Bm6331, isoform c			A8QEK9	Protein Bm9938
		A8NL80	Protein Bm4688, isoform c	A8P1F2	Protein Bm13749			A8QFG6	Zinc finger, C2H2 type family protein
		A8NWJ0	Merged into P90706.	A8NVL7	Protein Bm1824, isoform b			A8QFJ8	Protein Bm10355
		A8NTK1	Protein Bm2539, isoform b (Fragment)	A8QHQ4	Protein BM-EPI-1, isoform x			A8QFP7	Putative uncharacterized protein (Fragment)
		A8PIQ2	Protein BM-CYC-1	A8PDQ8	Protein Bm8904, isoform b			A8QFY5	Protein BM-DYF-3, isoform b
		A8P2V8	Protein Bm6113, isoform b	A8PYD1	Protein BM-PCAF-1, isoform d			A8QGY5	Innexin
		A8NR42	Protein BM-TWK-24, isoform d	A8QCT6	Protein BM-SIN-3, isoform b			A8QH09	Putative uncharacterized protein (Fragment)
		A8PE14	Protein Bm5403, isoform b (Protein Bm5404, isoform a)	A8P459	Protein BM-HDAC-11, isoform b			A8QH27	Protein Bm7895 (Fragment)
		A8P7E0	Protein BM-PHB-2, isoform a	A8P7Y6	Protein Bm5663
		A8ND74	Protein Bm6018, isoform c	A8NR82	Protein Bm3609, isoform b
		A8QFN2	Protein Bm9751	A8Q9V8	Protein Bm14005, isoform a
		A8Q1H9	Protein Bm9178	A8NS92	Protein Bm7858 (Fragment)
		A8PS55	Protein BM-PPFR-2, isoform c	A8NRI8	RNA pseudouridylate synthase family protein
		A8Q4E7	Protein Bm6046, isoform b	A8NNU0	Protein Bm7881, isoform a
		A8QDK9	Protein BM-RAD-50, isoform h	A8Q726	Protein Bm10858
		A8QEN7	Protein Bm14766	A8PPY4	Protein Bm5571, isoform a
		A8P3P3	Protein Bm8064, isoform a	A8NSI3	Histone acetyltransferase (EC 2.3.1.48)
		A8QEQ7	Protein Bm5913, isoform b	A8PT87	Protein BM-CDK-8, isoform a (Fragment)
		A1BQ64	Protein BM-RPS-14, isoform b (Ribosomal protein S14)	A8QFI6	DNA-directed RNA polymerase subunit
		A8P700	Protein Bm7036, isoform b	A8P1B4	Protein Bm3308, isoform b
		A8QEP0	Protein Bm9944, isoform c	A8QHI6	Protein Bm12121 (Fragment)
		A8PC49	Protein BM-HARS-1, isoform d	A8Q7F1	Protein Bm6770
		A8NM47	Glutathione synthetase (GSH-S) (EC 6.3.2.3)	A8Q746	Protein Bm7806
		A8P3Q5	Protein BM-RUVB-1, isoform c	A8PJT9	Protein Bm5115, isoform c
		A8PDK8	Protein Bm10639	A8P702	Protein BM-DNC-5, isoform b
		A8Q5I8	Protein BM-DNJ-29, isoform c	A8PLB5	Protein Bm6963, isoform a (Fragment)
		A8Q2P3	Protein Bm2247 (Fragment)	A8Q5L0	Protein Bm2558, isoform a (Fragment)
		A8QHE7	Protein BM-FKB-6, isoform c	A8Q6T4	Protein Bm5419, isoform c
		A8Q460	Protein BM-UBC-26, isoform b	A8PTK0	Protein Bm9515, isoform a
		A8P886	Protein Bm14060	A8QGV8	Protein BM-NARS-2
		A8PF97	Calcium-transporting ATPase (EC 3.6.3.8)	A8NMF3	Protein Bm2224, isoform b
		A8Q3T2	ATPase ASNA1 homolog (EC 3.6.-.-) (Arsenical pump-driving ATPase homolog) (Arsenite-stimulated ATPase)	A8QBA3	Protein BM-SMG-1, isoform h
		A8P2Q1	Protein BM-MTP-18, isoform b	A8PQ99	Protein Bm12630
		A8NSU6	Protein Bm6998, isoform b	A8PUX9	Trehalase (EC 3.2.1.28) (Alpha-trehalose glucohydrolase)
		A8PII1	Protein Bm4817, isoform b	A8NP35	Protein Bm5649, isoform c
		A8Q2F9	Protein BM-RPN-6.1 (Fragment)	A8P792	Protein Bm1668
		A8QEF7	Protein Bm14423	A8PTL3	WD-repeat protein CGI-48, putative
		A8Q3T9	Protein Bm1876	A8NNX2	Protein BM-MRPL-49, isoform c
		A8PZV5	Serine/threonine-protein phosphatase (EC 3.1.3.16)	A8PLY1	Major sperm protein
		A8Q990	DNA topoisomerase 2 (EC 5.99.1.3)	A8NNU7	Protein BM-CGEF-1, isoform a
		A8QC71	Protein Bm8356, isoform b (Fragment)	A8PJW6	Protein Bm9541, isoform a
		A8QF04	Protein Bm6576 (Fragment)	A8QBM6	Protein Bm8155, isoform b
		A8NS69	Protein Bm11047	A8P9P5	Protein BM-MLH-1, isoform c
		A8P2X3	Protein Bm5499, isoform c	A8NU33	Protein Bm1687, isoform b
		A8NL12	Protein BM-EIF-1, isoform d	A8PZA1	Protein Bm3037, isoform e
		A8P4X7	Protein BM-NDX-2, isoform b	A8QCG0	Protein BM-MICS-1, isoform a
		A8NU55	Protein BM-UNC-52, isoform d (Fragment)	A8QEF6	Protein Bm7159 (Fragment)
		A8NLA3	Protein Bm4209 (Fragment)	A8PJR3	Protein Bm12116 (Fragment)
		A8PS37	Non-specific serine/threonine protein kinase (EC 2.7.11.1)	A8P3M6	Protein Bm3645, isoform b
		A8PJV1	Protein BM-EEF-2, isoform b	A8PZU6	Merged into A8QG94.
		A8PC90	Protein Bm6668 (Fragment)	A8P8C4	Protein Bm7486, isoform a (Fragment)
		A8QG75	Protein BM-GPB-1, isoform b	A8QED5	Protein Bm7260, isoform b
		A8PCE7	Protein Bm13852, isoform b	A8NTB0	Protein BM-RGA-1, isoform b
		A8Q7F3	Protein BM-RAL-1, isoform b	A8Q475	Protein Bm10432
		A8Q5T3	Protein Bm14773	A8NX94	Protein Bm8678, isoform a
		A8PT50	Protein Bm14672, isoform a	A8Q5W4	Protein Bm10060, isoform a
		A8PDN3	Protein Bm220	A8P8D9	Protein Bm9222
		A8Q4D1	Protein BM-CATP-4	A8PLH9	Protein Bm8628, isoform c
		A8P728	Protein Bm6544, isoform a	A8NQR9	Protein Bm7963
		A8QEI7	Protein BM-ODR-3, isoform a	A8PYX3	Protein Bm6855, isoform b
		A8QCL3	Protein Bm6422, isoform d	A8P7J8	UPF0518 protein Bm1_18400
		A8Q3A6	Protein BM-PRP-4, isoform c	A8PHE2	Protein Bm11057, isoform e
		A8PJ55	Protein BM-ZYG-8, isoform c	A8PU40	Protein BM-DHS-29, isoform b
		A8PST4	Protein Bm3232	A8QGA2	Protein BM-CYK-7, isoform e
		A8P9C7	Protein Bm5936, isoform c	A8Q8M9	Protein Bm3642, isoform b (Fragment)
		A8Q1I7	Protein Bm5630, isoform f	A8Q1K8	Protein Bm5342, isoform b
		A8NJP8	Protein BM-RPS-27	A8PDP5	Protein BM-SKIH-2, isoform b
		A8PBA7	Protein BM-UFD-3, isoform c	A8P266	Protein Bm8492, isoform c
		A8Q420	Protein Bm1823, isoform b	A8NNI4	Protein Bm10905
		A8QCM6	Histone H2A	A8PFC4	Protein BM-PDE-3, isoform l
		A8NTN6	T-complex protein 1 subunit gamma	A8QFQ0	Protein Bm9849, isoform a
		A8Q5M0	Protein BM-RAD-23, isoform c	A8PVZ8	Protein Bm5367, isoform b
		A8NE59	Succinyl-CoA ligase subunit beta (EC 6.2.1.-)	A8PQU7	Protein Bm12159 (Fragment)
		A8NNB6	Protein BM-XBX-6, isoform b	A8NWG7	Protein Bm5095, isoform c
		A8PQR6	Protein Bm6822, isoform c	A8PZ97	Protein Bm2017, isoform b
		A8PV94	Protein Bm6625, isoform b	A8NYW0	Protein BM-TWK-44, isoform c
		A8QCI8	Protein BM-SPG-7, isoform f	A8PHR5	Protein Bm11078
		A8NPM6	Protein BM-CUL-3, isoform b	A8QDH0	Protein BM-EFL-1, isoform b
		A8QEN2	Protein BM-GANA-1, isoform j	A8QBI8	Protein Bm3677, isoform b
		A8Q0X6	Protein BM-EGL-15, isoform e	A8PSM8	Protein Bm4228, isoform b
		A8Q775	Protein Bm14684	A8PJE0	Protein Bm10276
		A8Q7G0	Protein Bm2542, isoform c	A8Q8G1	Protein Bm5278 (Fragment)
		A8PQP2	Protein BM-NPP-8	A8Q5U5	Protein Bm2285, isoform b
		A8PFZ2	Protein BM-LAM-3, isoform c	A8PRB3	Protein BM-MIG-15, isoform e
		A8Q1X5	Protein Bm4803, isoform b	A8QBM2	Protein BM-MEK-2, isoform a
		A8NJJ8	Putative uncharacterized protein (Fragment)	A8PKT7	Protein Bm9483, isoform a
		A8Q439	Protein BM-EKL-1, isoform d	A8QBS3	Receptor protein-tyrosine kinase (EC 2.7.10.1)
		A8Q2H1	Protein BM-DARS-1, isoform b	A8Q2E8	Protein Bm4375, isoform b
		A8Q8P8	Protein BM-CUT-5, isoform i	A8QDZ8	Protein Bm3312, isoform b
		A8PS71	Protein BM-CUTL-11, isoform e	A8P142	Protein Bm6875, isoform b
		A8P4K5	Protein Bm3505	A8PP41	Protein Bm9784, isoform c
		A8NYA7	Protein Bm10378	A8P0H0	Importin subunit alpha
		A8NMB2	Protein Bm6556, isoform b	A8QEM9	Protein BM-TGT-2, isoform c
		A8QGE9	Protein BM-RNP-6, isoform a	A8NZL0	Protein Bm6747, isoform b
		A8QBY7	Tetraspanin	A8NNW0	Protein Wnt
		A8PYL1	Protein BM-EFA-6, isoform d	A8QHM2	Protein Bm2186, isoform c
		A8Q0L6	Protein BM-KETN-1, isoform j	A8Q8P1	Protein Bm4346, isoform b
		A8PMB8	Protein Bm6981 (Fragment)	A8PB40	Protein Bm3500, isoform e
		A8Q0E7	Protein Bm7421, isoform d	A8PFG4	Protein Bm11055
		A8PEJ1	Protein Bm8673, isoform a	A8NUD7	Protein Bm3017, isoform b
		A8QEZ1	Protein Bm4950, isoform d	A8PS34	Apical junction molecule protein 1, isoform d, putative
		A8PHI2	Protein Bm9044 (Fragment)	A8PII8	Protein Bm8799
		A8QCC6	Protein BM-SNR-2, isoform b	A8PUA5	U1 small nuclear ribonucleoprotein C (U1 snRNP C) (U1-C) (U1C)
		A8PY76	Protein BM-PKG-1, isoform f	A8NMC1	Protein BM-HELQ-1, isoform f
		A8Q1R5	Protein Bm5950, isoform b	A8PYR1	Protein Wnt
		A8QG35	Protein Bm12987	A8PJG0	Protein Bm3298, isoform b
		A8NFN8	Protein Bm7382, isoform c	A8Q949	Protein Bm3669, isoform c
		A8PA47	Histone H2A	A8P7G4	Protein Bm4423, isoform c
		A8PTK8	Protein Bm14017, isoform a	A8QF54	Protein Bm5973, isoform b
		A8NR27	Protein Bm10217, isoform b	A8Q8P2	Putative uncharacterized protein
		A8QE58	Protein Bm10550, isoform b	A8QGQ3	Thyroid hormone receptor-associated protein complex 240 kDa component, putative
		A8PRR9	Anion exchange protein	A8PF90	Protein Bm6511
		A8Q011	Protein BM-EPI-1, isoform v	A8Q1Y1	Protein Bm9196, isoform a
		A8PMT4	Protein Bm2476, isoform a	A8P1X4	Protein Bm9841
		A8PJ16	Protein Bm9442, isoform e	A8PDZ9	Anoctamin
		A8PYX4	Protein BM-ATG-7, isoform b	A8PZI8	Putative uncharacterized protein
		A8QEL5	Protein BM-ATN-1, isoform a	A8QG81	Protein Bm3451, isoform c
		A8PQP8	Protein BM-IKB-1 (Fragment)	A8PND4	Protein BM-XNP-1 (Fragment)
		A8QAV5	Carboxylic ester hydrolase (EC 3.1.1.-)	A8PZ27	Protein BM-MSH-2 (Fragment)
		A8P6G0	Protein Bm8085	A8PNV8	Alpha-mannosidase (EC 3.2.1.-)
		A8PEA8	Protein Bm9848, isoform a	A8P282	Protein Bm8134
		A8Q9G0	Protein BM-CAP-2, isoform a	A8P8A4	Putative uncharacterized protein
		A8PQS8	Protein Bm2277, isoform b	A8Q6I0	Protein BM-MAT-3, isoform b
		A8NJ39	Protein Bm6109, isoform b	A8P119	Protein BM-CYH-1, isoform b
		A8PJZ9	Protein BM-TAG-135, isoform d	A8Q5L9	Protein Bm7417, isoform b
		A8PJU2	Protein Bm9393, isoform a	A8PFS6	Protein Bm9385, isoform a
		A8Q158	Protein BM-CAV-1, isoform c	A8NII9	Protein Bm8858
		A8PFZ3	Protein Bm5490, isoform b (Fragment)	A8QHH1	Protein BM-IFB-1, isoform d
		A8NNT9	Protein Bm9348	A8P8W0	Protein Bm12291, isoform b (Fragment)
		A8PFG0	Protein Bm5252	A8Q7J6	Protein Bm6177, isoform f
		A8NXX9	Protein Bm5288, isoform c	A8PF82	Protein Bm11305 (Fragment)
		A8PY01	Protein BM-SEC-24.2, isoform i	A8NRP6	Protein Bm7937, isoform a
		A8PHP2	Protein BM-RER-1, isoform b	A8PGW0	Protein Bm11448 (Fragment)
		A8PEK2	Protein BM-GUT-2, isoform b	A8NXY4	Protein BM-DNA-2, isoform f
		A8PNH5	Glutathione peroxidase	A8QFH9	Hypothetical 45.1 kDa protein C16C10.6 in chromosome III, putative
		A8PVA9	Protein Bm3273, isoform a (Fragment)	A8P5Z5	Protein Bm1826, isoform a
		A8PAJ3	Protein BM-SWSN-1, isoform a	A8PCJ1	Protein BM-RNH-1.0, isoform d
		A8Q5V2	Protein Bm6484, isoform c	A8Q312	Protein Bm13697, isoform d
		A8P1E7	Proteasome subunit beta type (EC 3.4.25.1)	A8PIW8	Protein Bm10183, isoform a
		A8PU87	Protein Bm4962, isoform f	A8NDW6	Protein BM-NOL-6, isoform c
		A8Q635	Trehalase (EC 3.2.1.28) (Alpha-trehalose glucohydrolase) (Fragment)	A8PK35	Protein BM-CRH-1, isoform e
		A8QFY6	Protein Bm4447 (Fragment)	A8Q8Q0	Protein Bm4248, isoform b
		A8Q7M1	Protein Bm2101, isoform b	A8NPQ0	Protein Bm3049, isoform b
		A8Q8H3	Protein BM-UCR-1, isoform b	A8PQE2	Diacylglycerol kinase (DAG kinase) (EC 2.7.1.107)
		A8NVM7	Protein BM-TAG-151, isoform c	A8NVJ2	Protein BM-FLI-1, isoform b
		A8Q410	Protein Bm6723, isoform j	A8PU73	Polypeptide N-acetylgalactosaminyltransferase (EC 2.4.1.-) (Protein-UDP acetylgalactosaminyltransferase) (Fragment)
		A8QGC8	Protein Bm6165	A8P7L5	Protein Bm9445, isoform b
		A8Q7P5	Protein BM-TEN-1, isoform c	A8QHN4	CG14616-PC, putative
		A8PDY4	Protein Bm637, isoform c	A8Q121	Protein Bm2154, isoform k
		A8QDN1	Protein Bm5811 (Fragment)	A8NV15	Protein BM-RPB-12, isoform b
		A8QAY3	Protein Bm2806, isoform e	A8Q063	Protein Bm11000
		A8PNG5	Protein Bm2840, isoform c	A8PE36	Protein Bm10345
		A8NQB1	Merged into Q75PZ3.	A8QDZ1	Protein BM-DNJ-22
		A8NH53	Protein Bm6787, isoform b	A8P1H2	Protein Bm5119, isoform b
		A8PK99	Protein BM-CHD-1, isoform c	A8PHK3	Protein BM-EOR-2, isoform j
		A8Q1A2	Protein BM-TRXR-1, isoform b	A8PU36	Protein BM-VPS-41, isoform b (Fragment)
		A8PAS4	Protein Bm8846	A8QGL0	Protein BM-TMEM-135
		A8Q1Y6	Protein Bm5373, isoform b	A8QC05	Protein BM-SACY-1, isoform b
		A8QBQ3	Putative uncharacterized protein	A8QFK8	Protein Bm3845, isoform c
		A8NSJ3	Protein Bm5337 (Fragment)	A8P9G7	Protein Bm6393, isoform b
		A8Q943	Peptidyl-prolyl cis-trans isomerase (EC 5.2.1.8)	A8PZX1	Protein Bm2139, isoform c
		A8PQQ1	Protein BM-OST-1, isoform a	A8Q7N7	Protein Bm10813
		A8PFU1	Calcium-transporting ATPase (EC 3.6.3.8)	A8NWB6	TPR Domain containing protein (Fragment)
		A8PCT4	Protein BM-PDE-6, isoform a (Fragment)	A8NIJ7	Protein Bm12263 (Fragment)
		A8Q0Z0	Protein BM-PPP-1, isoform b	A8QB64	Protein Bm3752, isoform b
		A8QH84	SNF7 family protein	A8Q1F2	Protein BM-DYF-11, isoform b
		A8Q5N8	Protein BM-TNC-2	A8QFF7	Protein Bm4076, isoform b
		A8QE94	Protein BM-MPST-1, isoform c	A8Q7B1	Protein Bm10842, isoform b
		A8QFC6	Protein BM-RPS-30, isoform b	A8NL81	Protein Bm14772
		A8Q364	Hexokinase (EC 2.7.1.1)	A8PAL0	Protein Bm5816, isoform b
		A8QBV5	Casein kinase II subunit beta (CK II beta)	A8Q298	Protein BM-FOZI-1
		A8QGD8	Protein Bm7955 (Fragment)	A8QC37	Protein Bm3810, isoform j
		A8PR56	Importin subunit alpha	A8PJ36	Protein Bm4732, isoform c
		A8PYW2	Protein Bm6717, isoform d	A8Q5K0	DNA-directed RNA polymerase (EC 2.7.7.6)
		A8NI89	Protein Bm7894	A8PGL9	Protein Bm8651, isoform a
		A8QFU6	Putative uncharacterized protein	A8NHP8	Protein Bm10357, isoform a
		Q3LS74	Convertase 2 (Protein BM-EGL-3, isoform c)	A8QDP8	Protein Bm4502
		A8NGI5	Protein BM-EXC-9	A8QG63	Protein BM-FDPS-1, isoform b
		A8NJ41	Protein BM-DUT-1, isoform a	A8P2P1	Protein Bm4418, isoform c
		A8PHK0	Protein Bm6889, isoform h	A8PAL9	Protein Bm3603
		A8NWA9	Protein BM-SNAP-29	A8QCB6	Protein Bm12925, isoform c
		A8QF94	Protein Bm9997, isoform b	A8PLX9	Protein Bm12957
		A8Q566	Protein Bm2122, isoform b	A8NTV6	Protein BM-UNC-25, isoform d
		A8NTR5	Protein Bm2237	A8PP72	Protein Bm14758
		A8NNV0	Signal recognition particle 9 kDa protein (SRP9)	A8NIF3	Protein Bm7149, isoform b
		A8PEL4	Protein Bm9686	A8PFH1	Protein Bm3790, isoform b
		A8NPJ2	Protein BM-CCF-1, isoform b	A8QAS3	Protein BM-NAB-1, isoform f
		A8PU69	Protein Bm5576, isoform c	A8PQW2	Protein Bm1682, isoform b
		A8PGE9	Protein BM-CKA-1, isoform c	A8PJJ7	Protein BM-JMJD-5, isoform b
		A8PZJ6	Protein BM-DPY-23, isoform b	A8P3F4	Protein Bm8431, isoform a
		A8NPM7	Protein Bm9291, isoform c	A8Q9Y5	Protein Bm1886, isoform a (Fragment)
		A8QCK7	Protein BM-LMN-1, isoform c	A8PU47	Protein BM-CKY-1, isoform c
		A8Q9A0	Protein Bm1807 (Fragment)	A8PSP6	Protein Bm9933, isoform a
		A8Q8E3	Protein Bm7100 (Fragment)	A8P9E4	Protein BM-PAX-1, isoform c
		A8PHS1	Protein Bm11079	A8QCE7	Translation factor GUF1 homolog, mitochondrial (EC 3.6.5.-) (Elongation factor 4 homolog) (EF-4) (GTPase GUF1 homolog) (Ribosomal back-translocase)
		A8NGZ6	Non-specific serine/threonine protein kinase (EC 2.7.11.1)	A8P4F2	Protein Bm6789, isoform h
		A8PUT2	Sideroflexin	A8PEQ6	Protein Bm2336, isoform b
		A8PI61	ATP-citrate synthase, putative (EC 2.3.3.8)	A8NHS3	Protein Bm3832, isoform b
		A8NNE1	Protein BM-RPL-24.1	A8PYB0	Protein Bm3449, isoform d
		A8Q5Y3	Protein Bm4711	A8NQZ8	Protein Bm1843, isoform f
		A8QDF3	Protein Bm2795, isoform c	A8Q757	Protein Bm6447, isoform b
		A8P0M0	Protein BM-TAG-256	A8PDW0	Protein Bm9013, isoform a
		A8QGX1	Protein Bm7255, isoform e	A8QF67	Protein Bm5475, isoform c
		A8P0Q8	Glutamate dehydrogenase	A8QH46	Protein Bm4507, isoform c
		A8QGW2	Putative uncharacterized protein	A8NDC2	Protein Bm8913, isoform b
		A8P594	Protein BM-STL-1	A8QE74	Protein Bm10554, isoform a
		A8QEG5	Protein Bm8651, isoform c	A8Q6Y4	Protein BM-RHEB-1
		A8PQM2	Protein BM-COL-109, isoform a	A8QG56	Putative uncharacterized protein
		A8PNU0	Protein BM-ECH-6, isoform b	A8NWG9	Protein Bm6011, isoform b
		A8PZR0	Protein BM-TTR-35, isoform b	A8QC70	Protein Bm12915
		A8Q1N4	Protein Bm4547, isoform c	A8Q5W2	Protein BM-CAPG-2, isoform c
		A8NY38	Protein Bm3147, isoform c	A8PL66	Protein Bm6365, isoform b
		A8QCS1	Protein BM-TIN-13, isoform a	A8Q153	Protein Bm4104, isoform c
		A8PK40	Protein Bm6978, isoform b	A8PZK0	Protein Bm3678, isoform a (Fragment)
		A8PCB0	Protein Bm5534	A8NQY1	Protein BM-MRPL-54, isoform b
		A8Q0M9	Protein Bm10991	A8Q148	Protein BM-TYRA-2, isoform d
		A8Q906	Protein BM-RPT-3, isoform a	A8NJG5	Metalloendopeptidase (EC 3.4.24.-) (Fragment)
		A8P7V1	Protein BM-RDY-2	A8PD96	Protein Bm6121 (Fragment)
		A8QDR1	NADH-cytochrome b5 reductase (EC 1.6.2.2)	A8Q7A8	Protein BM-SNT-3, isoform b
		A8QEK6	Protein BM-AAGR-4, isoform f	A8Q0Y5	Protein Bm10943
		A8P845	Protein Bm9311	A8P0M7	Protein BM-DYF-7, isoform b
		A8PA38	Protein BM-GAP-3, isoform a	A8QHR3	Protein Bm8512
		A8NW89	Protein BM-UNC-1, isoform c (Fragment)	A8Q8N4	Protein Bm6863
		A8Q188	Protein BM-LRON-2, isoform b	A8QCV9	Protein Bm6251, isoform b (Fragment)
		A8NRL8	Protein Bm10166, isoform b	A8PGW7	Protein Bm9753, isoform b
		A8PV98	Putative uncharacterized protein	A8PZD4	Protein Bm5519, isoform b
		A8Q423	Protein Bm3077, isoform c	A8PHV6	Protein Bm8611
		A8PT43	Protein BM-ERP-1, isoform c	A8PJN3	Protein Bm13847, isoform c
		A8PVB6	Protein Bm3368, isoform a	A8QCV3	Protein Bm7109 (Fragment)
		A8QCS2	Protein BM-NATH-10, isoform h	A8PVD0	Protein Bm10244, isoform b
		A8NQD1	Protein BM-HCF-1, isoform d	A8PH27	Protein Bm7531, isoform c
		A8PZ20	Protein BM-CSN-4, isoform e	A8PB99	Protein Bm4476, isoform b
		A8PFD9	Protein Bm7787	A8QDW2	Protein Bm7605, isoform d
		A8PT63	Protein BM-RPS-11	A8P112	Protein Bm2606, isoform b
		A8NFK6	Protein Bm6186, isoform c	A8Q8Q4	Protein Bm6559, isoform b
		A8PV13	Protein BM-PXF-1, isoform j	A8PHP8	Protein BM-IRE-1
		A8PM07	Protein BM-PAR-1, isoform i	A8Q8Y2	Protein Bm2381, isoform c
		A8NTH0	Protein Bm3711, isoform f	A8Q0K1	Protein BM-ZIP-7, isoform b
		A8P622	Succinate dehydrogenase [ubiquinone] flavoprotein subunit, mitochondrial (EC 1.3.5.1)	A8NGL0	Protein Bm7241, isoform e
		A8Q8M6	Protein Bm5541, isoform b	A8QFV2	Integrase core domain containing protein
		A8PAG7	Protein Bm12549, isoform a (Fragment)	A8PPN6	Protein BM-ADT-2, isoform d (Fragment)
		A8NZK6	Protein Bm2677, isoform b	A8PJ88	Protein Bm3576, isoform k
		A8P3A3	Protein BM-GBF-1, isoform g	A8Q105	Protein Bm2673, isoform b
		A8PPJ1	Protein Bm1903	A8PZK9	Putative uncharacterized protein
		A8PTV3	Protein Bm3820, isoform b	A8PDL2	Protein Bm10638, isoform a
		A8P7M4	Protein BM-NPP-18	A8PSC7	Protein BM-CAB-1, isoform b
		A8P8F8	Protein Bm5241, isoform c	A8PN41	Protein Bm9229, isoform a
		A8PYZ8	Protein BM-MYO-5, isoform b	A8NY52	Protein Bm6610, isoform b
		A8QCW6	Protein BM-DAF-16, isoform a	A8NL36	Protein Bm8261, isoform a
		A8PAF5	Protein Bm2778, isoform b	A8NQI8	Protein Bm4475, isoform b
		A8Q647	Protein BM-MNAT-1, isoform b	A8Q136	Protein Bm10934, isoform e
		A8QCX1	Protein Bm3583 (Fragment)	A8NY22	DNA polymerase I family protein
		A8QBY6	Protein BM-NED-8	A8QGV1	Protein Bm7697
		A8PIL3	Protein BM-SCAV-2, isoform b	A8NRU9	Protein Bm2257, isoform b
		A8NYF4	Protein BM-PRPF-4, isoform a	A8Q9L6	Protein BM-LGC-45
		A8PDT3	Protein Bm1776, isoform b	A8QEZ2	Receptor protein-tyrosine kinase (EC 2.7.10.1)
		A8Q780	Protein BM-MLC-4, isoform b	A8PUS4	Protein Bm6547, isoform c
		A8Q2N7	Protein Bm4089, isoform d	A8QB87	Protein Bm14688, isoform a
		A8QG36	Protein Bm5951, isoform b	A8QDJ5	Protein Bm6947, isoform b
		A8PJY0	Protein Bm4574	A8PTF8	Innexin
		A8P5I2	Protein BM-PYP-1, isoform a	A8NVI7	TAP C-terminal domain containing protein
		A8PJH9	Protein BM-SPC-1, isoform a	A8PCV0	Protein BM-UBC-25
		A8NMN4	Proteasome subunit alpha type (EC 3.4.25.1)	A8P746	Protein Bm2241, isoform c (Fragment)
		A8PYA0	Protein Bm3397, isoform j	A8P2R6	Putative uncharacterized protein (Fragment)
		A8P1W1	Protein Bm2529	A8Q5X1	Protein Bm6577, isoform c
		A8PV58	Protein Bm6587, isoform c (Protein Bm8161, isoform b)	A8PZ26	Protein Bm10918
		A8PBV1	Protein BM-TRPA-1, isoform f	A8PEW9	Protein BM-SEC-10, isoform b
		A8Q5S8	Protein BM-RAB-39	A8NEB7	Protein Bm8235
		A8NQ52	Protein BM-MEL-11 (Fragment)	A8PMS8	Putative uncharacterized protein
		A8Q5F3	Protein Bm1941, isoform c	A8PSV2	Protein Bm3956, isoform c
		A8Q0H5	Protein BM-TRAP-4, isoform b	A8PZ41	Protein BM-TAF-4, isoform c
		A8PR92	Protein Bm9524	A8PKL2	Protein Bm8202
		A8P5A0	Protein BM-ACT-5	A8PCB2	Protein Bm5431, isoform a
		A8PYV3	Protein BM-CED-2	A8P4G4	Protein Bm9242, isoform a
		A8PHG8	Protein Bm14026	A8Q9B3	Protein Bm9814, isoform b
		A8PG42	Protein BM-XPO-1, isoform c	A8PJD1	Protein BM-FOS-1, isoform c
		A8PNF6	Protein BM-DCP-66, isoform h	A8NIQ8	Protein Bm9111, isoform b
		A8PM14	Protein BM-ACS-1, isoform e	A8Q4W3	Protein Bm2971, isoform e
		A8P4W2	Protein BM-MTX-2	A8Q2P4	Protein Bm9872, isoform a
		A8PTU8	Protein Bm3791, isoform b	A8Q8Q3	Protein BM-ZHIT-2
		A8NNY7	Non-specific protein-tyrosine kinase (EC 2.7.10.2)	A8NSA4	Protein Bm1697, isoform b
		A8QGZ8	Protein BM-MRPS-18C	A8QE33	Protein BM-MRPS-11, isoform b
		A8PA17	Protein Bm2565, isoform b	A8PEL1	Protein Bm433, isoform d
		A8PZG1	Protein Bm7167, isoform h	A8PH28	Protein Bm1968, isoform a
		A8NWD0	Protein Bm9586	A8QEZ9	Protein Bm9969
		A8PI99	Protein BM-TAG-307, isoform b	A8PYJ0	Protein BM-PCT-1, isoform c
		A8QHD1	Protein Bm13979, isoform f	A8NQM1	Protein Bm6779, isoform d
		A8PZH6	Protein BM-TRAP-2, isoform a	A8QE46	Protein Bm10546, isoform g
		A8P5V0	Protein BM-PCK-1, isoform a	A8PJC1	Protein BM-LET-526, isoform a
		A8PK72	Protein Bm3078, isoform b (Fragment)	A8NMZ1	Protein BM-SMGL-2, isoform e
		A8PBS5	Protein BM-DNJ-20	A8PCN9	Protein Bm7973, isoform a
		A8QE29	Protein Bm2879, isoform b	A8P104	Protein Bm5006, isoform d
		A8QHL8	Src substrate cortactin, putative	A8PRC3	Protein Bm1882, isoform b
		A8PI70	Protein Bm4910, isoform a	A8PQT5	Immunodominant antigen homologue, putative
		A8Q5D9	Major sperm protein	A8PRC6	Protein Bm6558, isoform c
		A8QFV4	Protein Bm4580, isoform c	A8PCM4	Protein Bm8243
		A8Q9B0	Protein Bm6107, isoform b	A8PNZ5	Protein Bm2134, isoform c
		A8PP91	Protein Bm5207, isoform a	A8Q5D3	Protein BM-DES-2, isoform f
		A8QEJ3	Protein Bm6182, isoform b (Fragment)	A8NQV7	Protein BM-CUTL-23 (Fragment)
		A8NDA8	Protein Bm1992, isoform b	A8PG94	Protein Bm9074, isoform b
		A8PH19	Protein Bm2148, isoform d	A8PPM2	Protein Bm8573, isoform a
		A8NQC8	Actin-related protein 2/3 complex subunit 5	A8PUR5	Mitochondrial Rho GTPase (EC 3.6.5.-)
		A8Q4D9	L3SXP antigen (Protein Bm2001, isoform b)	A8PDB2	Ubiquitin carboxyl-terminal hydrolase (EC 3.4.19.12)
		A8Q2H6	Protein Bm3237, isoform c	A8QBF8	Protein Bm5102, isoform b
		A8NDW0	Protein Bm9208	A8P2X0	Protein Bm8535 (Fragment)
		A8QEV3	Synaptosomal-associated protein	A8Q974	Protein BM-UNC-44, isoform g
		A8PJE6	Protein Bm2968, isoform d	A8Q190	Protein Bm6959, isoform c
		A8Q5J4	Chloride channel protein	A8Q462	Protein BM-UBC-15, isoform a
		A8Q553	Protein BM-DAB-1, isoform d	A8Q0Q0	Protein BM-CHO-1, isoform b
		A8NUC9	Protein Bm4899, isoform d (Fragment)	A8NPL1	Protein BM-SMA-5, isoform a
		A8QFN7	Protein Bm5344, isoform b	A8Q792	Protein BM-KIN-19, isoform b
		A8P1W3	Protein BM-LSM-1, isoform c	A8PG47	Protein Bm9068, isoform a
		A8PI75	Protein BM-DNJ-1 (Fragment)	A8QEK2	Protein Bm6348
		A8QF37	Major sperm protein	A8P7N8	Protein Bm11195, isoform a (Fragment)
		A8Q9J5	ATP-dependent Clp protease proteolytic subunit (Fragment)	A8PHU6	Protein Bm3734, isoform d
		A8NEB0	Protein Bm9383, isoform c	A8P6P6	Protein Bm13763
		A8NMX8	Protein Bm8590, isoform b	A8PFE1	Protein Bm7671, isoform d
		A8P602	Protein Bm4597 (Fragment)	A8PU55	Protein BM-UNC-130, isoform a
		A8QFY9	DDRGK domain-containing protein 1	A8QA00	Protein Bm6809, isoform b (Fragment)
		A8NYG3	Protein Bm3650, isoform b	A8PQN5	Protein Bm5092, isoform b
		A8P168	Protein argonaute	A8PIK0	Protein Bm3260, isoform b
		A8NIF5	Protein Bm2245, isoform b	A8QEI1	Protein BM-GPA-3
		A8PM19	Protein Bm4365, isoform c	A8PHD0	Protein Bm6921, isoform c
		A8Q969	Protein Bm9808	A8NJ22	Protein BM-BLI-5, isoform a (Serine protease inhibitor)
		A8QHS2	Protein Bm1764, isoform e	A8PV08	Protein Bm13845, isoform c
		A8PUQ2	Protein Bm7215, isoform f	A8P3H2	Protein Bm8894, isoform b
		A8QHB4	Protein Bm13863, isoform a	A8PJG4	Synaptogyrin
		A8P6B0	Protein Bm4095, isoform b	A8QEE1	Protein BM-BBS-9, isoform d
		A8P020	Protein BM-BAF-1	A8QEX8	Protein Bm9966
		A8PDW2	Protein Bm8686, isoform b (Fragment)	A8PV01	Protein BM-GEX-3, isoform b
		A8NS89	Trehalose-phosphatase (EC 3.1.3.12) (Trehalose-6-phosphate phosphatase) (TPP)	A8QHD7	Protein Bm6887, isoform b
		A8NVZ8	Protein Bm13700, isoform e	A8QDE7	Protein Bm10003
		A8PSE4	Protein Bm14698 (Fragment)	A8QFG0	Protein Bm9081
		A8QAX5	Protein BM-TAF-5, isoform a (Fragment)	A8P8K4	Protein Bm8757, isoform a
		A8PJ78	Protein Bm5730	A8PVD7	Protein BM-SDHD-1, isoform b
		A8QFQ3	Bifunctional lysine-specific demethylase and histidyl-hydroxylase NO66 (EC 1.14.11.-) (Histone lysine demethylase NO66)	A8P532	Protein Bm4593, isoform b
		A8Q415	Protein BM-PTR-3, isoform a	A8QDG7	Protein BM-LPL-1, isoform b
		A8NFQ5	Protein Bm3903, isoform b	A8QGC1	Putative uncharacterized protein
		A8Q1R0	Protein Bm9184, isoform f	A8QAZ9	Protein Bm2513, isoform a
		A8PLK7	Phosphorylase B kinase beta regulatory chain, putative	A8Q9E5	Protein BM-TBC-20, isoform d
		A8PZ06	Protein BM-TAG-218, isoform a (Fragment)	A8PBV0	Protein BM-GLB-18, isoform b
		A8Q6R0	Protein BM-SBDS-1, isoform a	A8NPG5	Protein Bm5300, isoform c
		A8Q9U2	Protein BM-CCT-5, isoform a	A8Q5W5	Protein Bm10061, isoform e
		A8NIT6	Protein BM-RAN-5, isoform d	A8NL09	Protein BM-ROG-1, isoform c
		A8P483	Protein BM-RAB-7, isoform c	A8NFV3	Protein BM-LIN-35, isoform e
		A8PVX6	Pyruvate kinase (EC 2.7.1.40)	A8Q582	Protein Bm3429, isoform e
		A8PKC3	Protein BM-EGL-30	A8Q4Y2	Protein Bm4483, isoform b
		A8NEN6	Protein Bm1694, isoform a	A8P851	Protein Bm3946, isoform b
		A8Q527	Protein Bm12484, isoform b	A8PT05	Protein Bm7561, isoform e
		A8PS15	Protein BM-UGGT-1, isoform c	A8Q220	Protein Bm1878, isoform b
		A8PT80	Protein Bm3848, isoform b	A8Q8S7	Protein Bm2939, isoform a
		A8NRX0	Protein Bm97	A8QEP1	Protein Bm4068, isoform f
		A8PFE3	Protein Bm13965, isoform b	A8NY72	Protein BM-XBX-1, isoform b
		A8PLB1	Protein BM-CCO-1	A8Q032	Protein BM-SYG-2, isoform f
		A8Q799	Protein Bm13853, isoform j	A8Q7B9	Homeobox protein engrailed-like
		A8P9A6	Protein Bm14675	A8PCB5	Protein BM-ERM-1, isoform a (Fragment)
		A8P4L8	Protein BM-ATHP-2, isoform b	A8QFH8	Protein BM-COL-182, isoform a
		A8NV34	Protein Bm4358, isoform b	A8QGF8	Putative uncharacterized protein (Fragment)
		A8PAQ1	Protein BM-LIN-49, isoform b	A8P254	Protein Bm8865, isoform a
		A8Q7J0	Protein BM-SEL-9, isoform a	A8PJY5	Protein BM-GEN-1, isoform a
		A8QHB8	Ubiquitin carboxyl-terminal hydrolase (EC 3.4.19.12)	A8Q180	Protein BM-GPB-1, isoform a
		A8NWR9	Protein Bm4578, isoform d	A8P557	Protein Bm9682
		A8P4F9	Protein Bm2217, isoform b	A8Q7Y4	Protein BM-MRPS-5
		A8QDU7	Protein Bm10524, isoform a	A8PZ17	Protein BM-HLH-13, isoform b
		A8Q6U9	Protein Bm7635, isoform b	A8PXY2	Protein BM-AAP-1, isoform c
		A8PZ35	Protein Bm12582 (Fragment)	A8NJZ0	Serine/threonine-protein phosphatase (EC 3.1.3.16)
		A8QEX3	Protein Bm9963	A8PJN6	Protein Bm4590, isoform b
		A8PKA4	Protein disulfide-isomerase (EC 5.3.4.1)	A8Q851	Protein Bm7141, isoform c
		A8Q640	Protein Bm4478, isoform b	A8QEH5	Protein Bm6943, isoform d
		A8P9E9	CDP-diacylglycerol--glycerol-3-phosphate 3-phosphatidyltransferase (EC 2.7.8.5)	A8PJW3	Putative uncharacterized protein
		A8NNL4	Protein BM-WAPL-1, isoform c	A8P597	Protein Bm8933
		A8QF58	Protein Bm3723, isoform b	A8PXI6	Protein Bm7730, isoform b
		A8Q303	Protein BM-NPP-4, isoform b	A8NIP9	Protein BM-DNC-6, isoform b
		A8PGI6	Protein Bm2418, isoform d	A8PH96	Protein Bm4931, isoform c
		A8NER6	Protein BM-RHR-1 (Fragment)	A8PJL7	Protein Bm3708, isoform e
		A8PAG4	Protein Bm4310, isoform b	A8QCV6	Protein Bm12966
		A8PZH2	Protein BM-LSM-3, isoform b	A8NML1	Protein BM-SLI-1, isoform b
		A8PE69	Protein Bm405, isoform b	A8QEW0	Receptor protein-tyrosine kinase (EC 2.7.10.1)
		A8Q5Y2	Protein Bm10063, isoform c	A8NSJ0	Protein Bm6274, isoform a
		A8Q532	Protein BM-EXC-7, isoform b	A8QHM5	Protein Bm5118, isoform c
		A8P2S4	Isocitrate dehydrogenase [NAD] subunit, mitochondrial (EC 1.1.1.41)	A8NPK8	Protein BM-CEPT-1, isoform a
		A8P8C6	Protein Bm9224	A8QG19	Protein Bm5066, isoform b
		A8QF97	Protein BM-NID-1, isoform d	A8Q6Y7	Major sperm protein
		A8PDX8	Protein Bm7543, isoform c	A8Q2B6	Inosine triphosphate pyrophosphatase (ITPase) (Inosine triphosphatase) (EC 3.6.1.19) (Non-canonical purine NTP pyrophosphatase) (Non-standard purine NTP pyrophosphatase) (Nucleoside-triphosphate diphosphatase) (Nucleoside-triphosphate pyrophosphatase)
		A8PQN9	Protein BM-SPO-11, isoform c	A8NPN8	Protein Bm8702
		A8QBW1	Protein Bm6015, isoform c	A8NNT8	Protein yippee-like
		A8Q813	Protein Bm7293, isoform a	A8P6I8	Protein BM-TOE-1, isoform f
		A8QFM1	Protein BM-CIDS-1, isoform d	A8QC32	Protein Bm6436
		A8P3P4	Protein BM-SWSN-6, isoform c	A8P4M3	Protein Bm8400
		A8Q3S9	Protein BM-LET-268, isoform g	A8QDM6	Protein Bm7210, isoform c
		A8PSZ9	Protein BM-HSP-43, isoform a	A8NJP0	Protein BM-ATG-4.1, isoform b
		A8PQ14	Inosine-5'-monophosphate dehydrogenase (EC 1.1.1.205)	A8NWX5	Protein BM-AFD-1, isoform l
		A8Q861	Protein Bm6017, isoform a	A8QGT9	Putative uncharacterized protein
		A8NSG3	Protein BM-TSG-101, isoform b	A8QCL4	Protein Bm6422, isoform c
		A8PQ69	Protein Bm6312	A8Q499	Caspase
		A8Q5A8	Protein BM-DNJ-9	A8PQ88	GCIP-interacting protein p29, putative
		A8NI25	Protein Bm4044, isoform b	A8PPS0	Protein Bm3446, isoform e
		A8Q111	Mitogen-activated protein kinase (EC 2.7.11.24)	A8PCL1	Protein BM-ORC-4
		A8PQB2	Protein Bm9251, isoform b	A8PJU9	Protein Bm3720, isoform b
		A8PN38	Protein Bm4621	A8QG48	Protein Bm1866, isoform b
		A8Q1K6	Protein Bm4624	A8P5I5	Protein Bm4844, isoform c
		A8QDF5	Protein-L-isoaspartate O-methyltransferase (EC 2.1.1.77)	A8QH50	Protein Bm8227
		A8PGM8	Protein BM-LACT-5, isoform b (Fragment)	A8Q2Q3	Protein Bm9870, isoform d
		A8PMN8	Non-specific protein-tyrosine kinase (EC 2.7.10.2)	A8PNT6	Protein BM-RTEL-1, isoform b
		A8QHR2	Protein Bm4753, isoform b	A8NNN6	Protein Bm8421, isoform h
		A8PUA2	Protein BM-PTPS-1	A8PTI7	Protein Bm3296, isoform a
		A8NEA2	Protein Bm7461, isoform k	A8PRG2	Protein Bm4741, isoform d
		A8QDX6	Protein BM-GLB-1, isoform b	A8Q050	Protein BM-CLEC-180, isoform b
		A8Q8R3	Protein Bm2145, isoform b	A8QGR2	Protein Bm9816, isoform b
		A8QCP0	Protein Bm6311, isoform b	A8PRG7	Protein Bm2207, isoform b
		A8Q156	Protein Bm6373, isoform b	A8PBD3	Protein BM-UTX-1 (Fragment)
		A8Q8J7	Protein Bm4043, isoform a	A8PZN0	Protein Bm4099, isoform b
		A8PU72	Protein BM-CPSF-3, isoform b	A8NV16	Protein Bm10384, isoform d
		A8PZX4	Protein Bm7068, isoform a	A8PCU1	Protein Bm2353, isoform b
		A8Q5L4	Protein Bm6935, isoform g	A8P8F2	PH domain containing protein
		A8QDT7	Protein Bm6926 (Fragment)	A8PTC1	Putative uncharacterized protein
		A8QE50	Protein Bm10547	A8Q701	Protein Bm1960, isoform b
		A8NTL1	Protein Bm2183, isoform a	A8Q7D3	Histone-lysine N-methyltransferase (EC 2.1.1.43)
		A8P9H0	Merged into Q93141.	A8QF27	Protein BM-CUL-5, isoform d
		A8P3Y5	Protein Bm2499, isoform c	A8PQL0	Protein Bm3459, isoform e
		A8QEF8	Protein Bm4262, isoform b	A8PSI5	Protein Bm4205, isoform i
		A8PYZ2	Protein Bm6279, isoform a	A8PW75	Protein BM-SAS-4, isoform g
		A8Q8Y5	Protein Bm9797	A8Q2T7	Protein Bm9866
		A8Q082	Protein Bm13762, isoform d	A8PU41	Protein Bm4620, isoform a
		A8QGL9	Protein Bm1994, isoform a	A8NT79	Protein Bm8155, isoform a
		A8Q1U3	Protein BM-HEX-5, isoform f	A8PAL2	Protein Bm2331, isoform d
		A8NQT5	Protein Bm9680	A8Q3Z7	Protein Bm4149, isoform c
		A8PYS8	Protein Bm14068, isoform c	A8Q7J5	Protein BM-RILP-1, isoform d
		A8PXG7	Protein BM-UNC-43, isoform v	A8Q8P0	Protein Bm10698
		A8PAD1	Protein Bm7681	A8PMX6	Protein Bm14807
		A8P9N2	Protein BM-TAG-232, isoform c	A8PCZ2	Protein Bm3907, isoform a
		A8Q3Z1	Protein Bm10408, isoform b	A8Q1Q8	Protein Bm1868, isoform b
		A8Q786	Protein Bm667, isoform a	A8QDN6	Putative uncharacterized protein
		A8QGD0	Protein Bm7008, isoform a	A8NZ44	Protein Bm4595, isoform b
		A8Q446	Nucleotidyl transferase family protein	A8PA29	Protein Bm9771, isoform b
		A8QB44	Protein Bm9545, isoform b	A8PGA4	Protein Bm14796
		A8Q237	Protein Bm14753	A8PIK8	Protein Bm4781, isoform b
		A8NPF2	Protein Bm4736, isoform c	A8PJF8	Protein Bm12793
		A8PW35	Protein BM-SNX-1, isoform b	A8PJF7	Protein BM-FRE-1, isoform a
		A8Q2K1	Protein Bm3576, isoform j	A8PQP4	Protein Bm6993
		A8PF25	Protein Bm1698, isoform b	A8Q4G3	Protein Bm13990, isoform e
		A8PYM7	Protein BM-CKA-2, isoform b	A8PBE2	Innexin
		A8QGB2	Protein Bm5671, isoform c	A8NKZ1	D-tyrosyl-tRNA(Tyr) deacylase (EC 3.1.-.-)
		A8P8Z4	Protein BM-FARL-11, isoform b	A8NF69	Protein BM-MIB-1, isoform b
		A8Q6K5	Protein Bm6434, isoform a	A8QEL4	Protein Bm9940, isoform c
		P91850	Macrophage migration inhibitory factor homolog (Bm-MIF-1) (BmMIF) (MIF) (EC 5.3.2.1) (L-dopachrome isomerase) (L-dopachrome tautomerase) (EC 5.3.3.12) (Phenylpyruvate tautomerase)	A8PDQ6	Protein Bm2325, isoform b
		A8Q2L4	Hypothetical UPF0287 protein C35D10.17 in chromosome III, putative	A8QE09	Protein BM-DRAP-1, isoform b
		A8P0Y0	Protein Bm7534, isoform a	A8Q0S8	Protein Bm10952
		A8PI29	Protein BM-GRL-17, isoform b	A8QFC5	Protein Bm6705, isoform b
		A8P0L5	Lissencephaly-1 homolog	A8Q736	Protein BM-METT-10, isoform c
		A8Q484	Protein Bm573, isoform c	A8NFR5	Protein Bm10713
		A8NIW5	Protein BM-PAT-2, isoform d (Fragment)	A8PSY5	Protein Bm9500, isoform a
		A8Q071	Merged into Q70JV3.	A8NMA3	Protein Bm5914, isoform e
		A8PSD5	Uridine kinase (EC 2.7.1.48)	A8PQ63	Protein BM-UNC-129, isoform c
		A8NWB4	Protein BM-GER-1	A8NV40	Protein Bm4039, isoform b
		A8Q5Z6	Protein BM-HSP-1, isoform h	A8QH10	Protein Bm7711, isoform b (Fragment)
		A8Q4D7	Protein Bm10443	A8P5Q4	Protein Bm6621, isoform b
		A8QDL6	Protein Bm13969, isoform f	A8Q8E9	Protein Bm5395, isoform b
		A8QFI8	Protein Bm3396, isoform b	A8PRY5	Protein BM-NHR-91, isoform a
		A8NW35	40S ribosomal protein S8	A8PSN9	Protein Bm9934, isoform a
		A8NUU1	Protein BM-SDPN-1, isoform b (Fragment)	A8NDN5	Protein Bm10775
		A8P7S7	Protein BM-SINH-1, isoform c	A8P7M9	Protein BM-ERM-1, isoform c
		A8PSX3	Protein BM-MAGU-3, isoform b	A8P676	Protein Bm5714, isoform b
		A8NY32	Protein BM-VHA-12, isoform b	A8NWW6	Protein Bm7033, isoform a
		A8PQP1	Protein Bm11004, isoform e	A8NRG4	Protein Bm7682, isoform d
		A8Q7A9	Protein Bm4999, isoform n	A8ND01	Protein BM-RGS-7, isoform e
		A8Q762	Protein Bm2434, isoform b	A8PYE2	Protein Bm6995, isoform b
		A8PDT6	Protein BM-YKT-6, isoform b	A8P6T9	Protein Bm12341, isoform b (Fragment)
		A8PN31	Protein BM-DLC-1	A8PGZ2	Protein Bm13974, isoform a
		A8PZR4	CPSF A subunit region family protein	A8Q9V0	Protein Bm2234, isoform d
		A8Q3R5	Protein kinase C substrate 80K-H, putative	A8NSU8	Fructose-bisphosphate aldolase (EC 4.1.2.13)
		A8Q5Z1	Protein Bm3440, isoform b	A8NN12	Protein Bm4832, isoform k
		A8QAZ1	Protein Bm5009, isoform e	A8PJE4	Protein BM-SPHK-1, isoform d
		A8PZF1	Protein Bm9635, isoform a	A8QC54	Protein Bm7360, isoform b
		A8Q6N3	Protein Bm10686, isoform c	A8QDY0	Protein Bm7313, isoform a (Fragment)
		A8NFP6	Protein BM-DGN-1, isoform b	A8PB43	Protein Bm9065, isoform a
		A8PHZ8	Protein Bm2118, isoform c	A8P4Z4	Protein BM-QUA-1, isoform d
		A8QBJ4	Eukaryotic translation initiation factor 6 (eIF-6)	A8Q9V2	Protein BM-BUB-1, isoform e
		A8QBP7	Protein BM-GEI-17, isoform f	A8PDG6	Protein Bm7567, isoform b
		A8PPT7	Protein Bm4893, isoform e	A8Q4C2	Protein YIPF
		A8QGV6	Variant SH3 domain containing protein	A8NHN6	Kinesin-like protein
		A8Q5J2	Protein Bm6891, isoform a	A8QBD6	Protein BM-MAB-20, isoform f
		A8NP71	Protein BM-RAB-30, isoform a	A8Q194	Tyrosine--tRNA ligase (EC 6.1.1.1) (Tyrosyl-tRNA synthetase)
		A8P7D5	Protein BM-UBC-7, isoform a	A8Q888	Protein BM-NFX-1, isoform b
		A8PDU8	Protein BM-ATH-1	A8PK58	Enhancer of polycomb-like protein
		A8PD20	Protein Bm4493	A8Q5Q5	Protein BM-CUTL-5, isoform b
		A8P5G3	Protein Bm7899	A8PDJ2	Protein Bm3667, isoform a (Fragment)
		A8P4C8	Protein Bm10867, isoform a	A8Q5E3	Protein Bm2382, isoform d
		A8PY81	Protein Bm7395, isoform b	A8QFW1	Protein Bm5105, isoform c
		A8NZJ7	Protein BM-EHBP-1, isoform a	A8PIA4	Protein Bm3975, isoform c
		A8NPY5	Protein Bm2159, isoform f	A8PII2	Protein Bm4817, isoform c
		A8P793	5'-AMP-activated protein kinase, beta subunit, complex-interacting region containing protein	A8Q218	Protein Bm7727, isoform b
		A8P2U1	Protein Bm7230, isoform b (Fragment)	A8PJQ4	Protein BM-LEX-1, isoform g
		A8QDP2	Protein Bm7211	A8PY74	Protein Bm9654, isoform d
		A8PW61	Protein Bm10226	A8PRE1	Putative uncharacterized protein
		A8PZA3	Protein BM-ARL-1, isoform b	A8NZL9	Protein Bm6543, isoform c
		A8P633	Protein Bm7324, isoform b	A8PN46	Protein Bm7374
		A8P7R5	Protein BM-RPS-28	A8Q557	Protein BM-SHN-1, isoform g
		A8PSA7	Protein BM-GSNL-1, isoform b	A8QG82	Protein Bm6608
		A8Q0N2	Protein Bm13687, isoform d	A8P6G3	Protein Bm8083, isoform a
		A8QGK3	Protein Bm7778	A8PF78	Protein Bm5056
		A8QGA3	Protein BM-ABCF-2, isoform b	A8PYJ6	Protein BM-PQN-55, isoform c
		A8P3V5	Protein Bm4990, isoform b	A8PRN9	tRNA pseudouridine synthase (EC 5.4.99.-)
		A8QC42	Metalloendopeptidase (EC 3.4.24.-)	A8NT91	ACR148Wp, putative
		A8PI78	Dihydrolipoyl dehydrogenase (EC 1.8.1.4)	A8P590	Protein Bm11032
		A8Q356	Protein BM-HMP-2, isoform d	A8QGV7	Protein Bm14696
		A8Q7I6	Protein Bm6919, isoform b	A8PVE4	Protein Bm1385
		A8PT54	Protein BM-CPR-6, isoform b	A8PY67	Kinesin-like protein
		A8QGG4	Proteasome subunit beta type (EC 3.4.25.1)	A8PLT6	Protein Bm3412
		A8PTM3	Protein BM-CEE-1	A8QGA8	Protein Bm7186, isoform f
		A8NR16	Protein BM-PRX-14, isoform b	A8PQQ2	Innexin
		A8NS98	Merged into A8NZA5.	A8PZ18	Protein BM-CUTL-17, isoform c
		A8PTL9	Protein BM-GST-1, isoform b	A8QGU3	Putative uncharacterized protein (Fragment)
		A8NK70	Putative uncharacterized protein (Fragment)	A8NT17	Protein Bm2654, isoform b
		A8NZR8	Structural maintenance of chromosomes protein	A8P0B1	Protein Bm5029, isoform b
		A8QE59	Protein BM-NEP-21, isoform e	A8Q805	Protein Bm10789, isoform c
		A8PB19	Ribosomal protein L15	A8QGD1	Protein BM-UBC-19 (Fragment)
		A8NXI2	Protein Bm2279, isoform b	A8P6I7	Hypothetical 185.2 kDa protein ZK430.1 in chromosome II, putative
		A8P7M2	Protein Bm4040	A8NHE5	Protein Bm9354, isoform a
		A8PC30	Profilin (Fragment)	A8NXT2	Protein Bm5703, isoform b
		A8PYR9	Protein Bm6856 (Fragment)	A8QAV7	Protein Bm6054, isoform d
		A8NQN6	Putative uncharacterized protein	A8PN25	Transporter
		A8PZD8	Protein BM-TAG-273, isoform z	A8QFK7	Ubiquitin carboxyl-terminal hydrolase (EC 3.4.19.12)
		A8PNY0	Protein BM-TAG-172, isoform f	A8PE34	Protein Bm2592, isoform b (Fragment)
		A8PQF5	Protein BM-RLA-0, isoform a	A8Q429	Protein BM-VAB-19, isoform b
		A8PRW6	Protein Bm9546, isoform b	A8P026	Protein Bm3455
		A8P346	Protein BM-UNC-45, isoform c	A8Q7L9	Protein Bm10817, isoform h
		A8PYW1	Uridine kinase (EC 2.7.1.48)	A8Q1I0	Protein BM-UNC-57, isoform a (Fragment)
		A8PAP9	Protein Bm3284, isoform b	A8NIV7	Protein BM-CUTL-20, isoform b
		A8P228	Protein Bm6219, isoform k	A8NL83	Protein Bm4489, isoform b
		A8NE54	Protein BM-AMPH-1, isoform b	A8QDV3	Protein Bm10526, isoform b
		A8P7Q9	Protein BM-CDK-5	A8QEX9	Protein Bm9967
		A8QG05	Protein Bm8325, isoform d	A8PDR3	Protein BM-ATL-1, isoform c
		A8NQL4	Protein BM-MOMA-1, isoform e	A8ND00	Mitogen-activated protein kinase (EC 2.7.11.24)
		A8PZN5	Protein Bm6968	A8NT89	Protein Bm8151
		A8PD64	Protein Bm5274, isoform b	A8QET5	Protein BM-EGL-2, isoform c
		A8QCY1	Protein Bm2488, isoform b	A8QDQ8	Protein BM-ADM-2, isoform d
		A8QED2	Protein BM-SCC-3, isoform c	A8NMD8	Putative uncharacterized protein
		A8QGB8	Protein Bm3026, isoform b	A8PCQ4	Putative uncharacterized protein
		A8PFF8	Protein Bm13822, isoform c	A8Q3T3	Protein Bm7266
		A8Q3U0	Protein Bm3672	A8NFD6	Protein Bm1877 (Fragment)
		A8QE21	Protein Bm10544	A8PFC7	Protein BM-GLB-10
		A8NTW9	Protein Bm8976, isoform c	A8NKY4	Protein Bm5967, isoform b
		A8P6A6	Protein Bm2730, isoform c	A8NVR4	Cyclin-dependent kinases regulatory subunit
		A8PBU7	Protein Bm3048, isoform b	A8Q9H2	Protein Bm9818, isoform b
		A8PHT8	Protein Bm7302, isoform c	A8QER2	Protein Bm9951, isoform a
		A8QC96	Protein BM-HEL-1, isoform b	A8QG76	Protein BM-MNK-1, isoform s
		A8PZV6	Protein BM-RBC-1, isoform j	A8NDG0	Protein BM-IST-1, isoform c
		A8PJV6	Protein BM-SPTL-1, isoform c	A8QDB3	Protein Bm6573, isoform c
		A8PJI4	Protein BM-CLC-5, isoform b	A8QFZ5	Protein BM-TAG-315, isoform b
		A8P8G0	Acyl carrier protein	A8NR50	Protein Bm2782, isoform b
		A8NNQ7	Protein Bm9345, isoform b	A8QB26	Protein BM-SACY-1, isoform c
		A8Q5V1	Protein Bm10643	A8QFB5	Protein Bm9488, isoform b
		A8NHH1	Protein Bm4363, isoform a	A8QHQ6	Putative uncharacterized protein
		A8PTE8	Protein Bm9511, isoform b	A8QB70	Protein Bm2469, isoform g
		A8P5T3	Protein BM-VIG-1, isoform b	A8Q407	Diacylglycerol kinase (DAG kinase) (EC 2.7.1.107)
		A8NEX4	Serine/threonine-protein phosphatase (EC 3.1.3.16)	A8P9U1	Protein BM-TTR-48, isoform a
		A8QGR8	Putative uncharacterized protein (Fragment)	A8PHD7	Protein Bm4440, isoform b
		A8NNQ3	Protein Bm9346	A8PCX6	Protein BM-FCD-2, isoform c
		A8Q3Q5	Protein Bm10393	A8Q396	Protein Bm12812, isoform a
		A8P111	Transcription and mRNA export factor ENY2 (Enhancer of yellow 2 transcription factor homolog)	A8P417	Protein Bm4728, isoform b
		A8PML6	Protein BM-DPY-1, isoform f	A8Q3R2	Protein Bm2123, isoform b
		A8PT99	Protein Bm2617, isoform b	A8P5H6	Protein BM-VMS-1, isoform b
		A8P4B2	Protein BM-HPO-4	A8P518	Protein BM-PRPF-4, isoform b
		A8PRS4	Proteasome/cyclosome repeat family protein	A8PPY5	Protein Bm8560, isoform d
		A8Q3K8	Glyceraldehyde-3-phosphate dehydrogenase (EC 1.2.1.12)	A8PJ87	Protein Bm10149
		A8PHH0	Protein Bm6643, isoform b	A8PI89	Protein Bm8935
		A8P161	Protein Bm7870, isoform e	A8PJD0	Protein Bm2262, isoform d
		A8QH03	Protein BM-MDT-15, isoform c	A8PTI2	Protein Bm5183, isoform d
		A8NSE5	Protein BM-GDI-1, isoform b	A8PIZ8	Protein Bm10865, isoform a
		A8PVX0	Protein Bm12476, isoform a (Fragment)	A8QEG6	Protein BM-GLH-4, isoform a
		A8P505	Protein BM-ATP-5	A8NT80	Protein BM-DPH-2, isoform d
		A8Q6R7	Protein BM-UNC-116, isoform e	A8PI14	Protein kinase C (EC 2.7.11.13)
		A8Q7K7	MFP3, putative	A8NDF2	Protein Bm4602, isoform b (Fragment)
		A8PKG2	Protein BM-ODR-4, isoform b	A8NP50	Protein Bm6099, isoform b
		A8QDN0	Protein Bm13964, isoform a	A8NNP7	Protein BM-ATF-6, isoform c
		A8PHC2	Protein Bm6471, isoform j	A8QF11	Protein Bm6575, isoform c
		A8PAZ8	Protein Bm4693	A8Q749	Protein Bm3546, isoform b
		A8NZ97	Protein Bm9080	A8PC46	Protein Bm7139, isoform a
		A8Q160	Protein BM-DIF-1, isoform c	A8Q981	Protein BM-TWK-30 (Fragment)
		A8NMB0	Protein Bm6793, isoform b	A8NUI2	Protein Bm6843 (Fragment)
		A8QEU7	Protein Bm4681, isoform c	A8PAE2	Protein Bm4809, isoform b
		A8PFD3	Protein Bm2855, isoform a	A8Q2J8	Protein Bm4117, isoform b
		A8QBG4	Protein Bm12866, isoform b	A8PJG5	Protein BM-COL-173
		A8PIQ1	Protein BM-MEC-8, isoform b	A8PZF9	NAD-dependent deacetylase SIRT1, putative
		A8QCN7	Protein BM-KIN-3, isoform a	A8P0I6	Protein BM-UGT-21, isoform e
		A8PI93	Protein BM-KEL-3, isoform b	A8PBZ6	Protein Bm6359, isoform b
		A8NHR8	Polypeptide N-acetylgalactosaminyltransferase (EC 2.4.1.-) (Protein-UDP acetylgalactosaminyltransferase)	A8PLJ1	Protein BM-WSP-1, isoform d
		A8Q2M7	Protein BM-DHC-1, isoform f	A8PJS1	Protein BM-CHIN-1, isoform c
		A8NT40	Protein BM-ZHIT-3, isoform a	A8P5K1	Protein Bm7897, isoform b
		A8NNG8	Protein BM-SAX-3, isoform e	A8QG38	Putative uncharacterized protein
		A8PJX5	Protein Bm1915 (Fragment)	A8QDK0	Protein Bm10013, isoform b
		A8PT69	Protein Bm2260, isoform c	A8Q5I1	Serine/threonine-protein phosphatase (EC 3.1.3.16)
		A8QBK8	Protein Bm7185, isoform b	A8P997	Protein BM-UNC-71, isoform c
		A8Q9D3	Golgi apparatus membrane protein TVP23 homolog	A8PVB7	Protein BM-NST-1, isoform e
		A8NHI4	Protein Bm9086, isoform b	A8P8G3	Protein BM-SMA-10, isoform b
		A8Q3U4	Protein Bm2951, isoform a	A8PJB8	Protein Bm13959, isoform c
		A8NPR3	Protein Bm7694	A8P4A6	Protein Bm9757, isoform d
		A8PMG1	Protein BM-REP-1, isoform e	A8PQK2	Protein BM-RBR-2, isoform c
		A8PYD6	Protein Bm2493, isoform b	A8Q087	Polypeptide N-acetylgalactosaminyltransferase (EC 2.4.1.-) (Protein-UDP acetylgalactosaminyltransferase)
		A8P9F6	Protein Bm6928, isoform d	A8PEP3	Protein Bm6257, isoform b
		A8Q6V7	Protein Bm6680, isoform c	A8NWC3	Protein Bm1810, isoform c
		A8PIJ8	alpha-1,2-Mannosidase (EC 3.2.1.-)	A8PS32	Protein BM-DRO-1, isoform a
		A8ND15	Protein Bm2075, isoform a	A8Q2M2	Protein Bm1977 (Fragment)
		A8QCK4	Protein BM-PNG-1, isoform b	A8PVK5	Protein BM-DPF-3, isoform a
		A8PB33	Protein Bm1813, isoform b	A8PTE1	Protein Bm9510, isoform a
		A8PJM5	Protein BM-SYX-5, isoform b	A8PZ15	Innexin
		A8NSZ8	Protein Bm14672, isoform c	A8QFF2	Protein BM-CEH-13, isoform b
		A8Q5F2	Protein Bm5020, isoform f	A8PPJ7	Protein Bm6524, isoform h
		A8NDK9	Protein BM-CCT-6, isoform a	A8Q486	Protein Bm574, isoform b
		A8PZQ6	Protein BM-SFXN-2, isoform b	A8QDF1	Protein BM-COGC-2, isoform b
		A8P5H0	Protein Bm14054, isoform a	A8PTU1	Protein Bm3148, isoform c
		A8PAN3	Ubiquitin carboxyl-terminal hydrolase (EC 3.4.19.12)	A8NQA8	Protein BM-FRPR-8, isoform c
		A8Q2J0	Protein Bm1774, isoform b	A8PZ91	Zinc finger CCCH type domain containing protein 6., putative
		A8Q0J6	Protein Bm7013, isoform b	A8Q8L8	Protein Bm7581, isoform b
		A8Q9F5	Protein Bm5690, isoform b	A8PT67	Protein Bm7439, isoform b
		A8P9M8	Protein Bm2299, isoform g	A8PI97	Protein BM-RBF-1, isoform b
		A8NGD7	ATP-dependent 6-phosphofructokinase (ATP-PFK) (Phosphofructokinase) (EC 2.7.1.11) (Phosphohexokinase)	A8QEE2	Protein Bm4509, isoform c
		A8P4H1	Protein Bm6341, isoform b	A8QHI2	Protein Bm4314, isoform b
		A8NVV6	Protein Bm4874, isoform b	A8QHD3	Protein Bm9148, isoform a
		A8P4I3	Protein Bm7077, isoform b	A8Q778	Polypeptide N-acetylgalactosaminyltransferase (EC 2.4.1.-) (Protein-UDP acetylgalactosaminyltransferase)
		A8PVY6	Pyruvate kinase (EC 2.7.1.40)	A8P767	Protein Bm2076, isoform a
		A8Q6M2	Protein BM-EFTU-2, isoform a	A8QDT5	Protein BM-PAR-4, isoform a
		A8PIU2	Protein Bm8427, isoform b	A8QGU5	Zinc finger, C2H2 type family protein
		A8QB17	Putative uncharacterized protein	A8NSJ6	Protein Bm10484
		A8QHJ2	Protein Bm2144, isoform b	A8QF96	Protein Bm6670
		A8NGB0	Protein BM-PRP-21, isoform a	A8PG82	Protein Bm8192, isoform b (Fragment)
		A8NUU6	Protein Bm10465, isoform e	A8QDS9	Protein BM-HEX-2
		A8QB97	Protein BM-RAB-8, isoform a	A8NSV0	Protein Bm4628, isoform b
		A8QB37	Protein BM-SCPL-1, isoform a	A8Q961	Putative uncharacterized protein
		A8PTX9	Protein Bm10306, isoform c	A8PSZ0	Uncharacterized protein family UPF0005 containing protein
		A8Q0Z3	Protein BM-UBC-9, isoform b	A8Q5M6	Structural maintenance of chromosomes protein
		A8PHE1	Protein Bm11057, isoform d	A8P6R1	Protein BM-VHA-17
		A8PU95	Protein Bm3766, isoform a (Fragment)	A8PKA9	Protein BM-TWK-47, isoform i
		A8QBW2	Protein BM-PCBD-1, isoform b	A8Q8X8	Protein Bm6665 (Fragment)
		A8Q0I9	Protein Bm5992, isoform b	A8PB77	Protein Bm12815, isoform a
		A8Q9W9	Protein BM-PSF-1, isoform d	A8P411	Protein Bm12976
		A8NVP0	Protein Bm6268, isoform e	A8PTB7	Protein Bm2426 (Fragment)
		A8PY08	Protein BM-TBC-3, isoform c	A8Q1A6	Protein Bm4251, isoform b
		A8Q8R4	Malate dehydrogenase (EC 1.1.1.37)	A8QDV6	Dimethylaniline monooxygenase [N-oxide-forming] (EC 1.14.13.8)
		A8P1N0	Protein BM-RPS-17, isoform c	A8P5S7	Protein Bm3531, isoform b
		A8PUE7	Protein Bm5950, isoform d	A8QAY7	Protein Bm3683, isoform b
		A8NI59	Protein Bm9221	A8Q8I8	Protein Bm3953, isoform a
		A8PTZ7	Protein Bm10310, isoform d	A8P4A7	Protein Bm12728 (Protein Bm9756)
		A8PAW7	Protein BM-PAT-4, isoform b	A8PUW9	Protein Bm10132, isoform f
		A8PL99	Protein BM-MRPL-15	A8QED7	Protein Bm14020, isoform b
		A8PRP2	Protein BM-HRPF-1, isoform b	A8PJ43	Protein BM-ECT-2, isoform c
		A8NL93	Protein BM-SEC-22, isoform a	A8Q1F9	Protein BM-GON-1, isoform f
		A8Q8U4	Protein Bm10690, isoform b	A8QFT6	Protein Bm6176, isoform b
		A8NFQ6	Elongation of very long chain fatty acids protein (EC 2.3.1.199) (Very-long-chain 3-oxoacyl-CoA synthase)	A8Q1B6	Putative uncharacterized protein
		A8P7Q4	Protein BM-ABCF-2, isoform a	A8NGS6	Ubiquitin carboxyl-terminal hydrolase (EC 3.4.19.12)
		A8PXZ8	Protein BM-CCR-4, isoform h	A8NL04	Protein Bm2005, isoform b (Fragment)
		A8P4B0	Protein BM-SNR-6	A8Q8P6	Protein BM-ZER-1, isoform c
		A8PB45	Protein Bm2028, isoform f	A8Q1Q5	Protein BM-PRAF-3, isoform a
		A8NPD8	Protein Bm4190, isoform b (Fragment)	A8Q5G8	Protein Bm11933 (Fragment)
		A8Q7R1	Protein Bm6815, isoform c	A8NGL6	Protein Bm7680
		A8PE62	Protein Bm3327	A8PDL4	Protein Bm2424, isoform b
		A8PS00	Protein BM-IFE-4, isoform b	A8PR98	Protein Bm7585, isoform c
		A8NNC6	Major sperm protein	A8QH76	Protein Bm3523, isoform b (Fragment)
		A8QHV0	Protein Bm13693, isoform b (Fragment)	A8PSC9	Protein BM-BUS-8, isoform c
		A8PJE8	Protein Bm10274, isoform b	A8PVZ3	Protein Bm10223, isoform b
		A8P2X1	Protein BM-RPS-9	A8QE45	Protein Bm6352, isoform b
		A8P3R8	Protein Bm2454 (Fragment)	A8PZJ1	Protein Bm9610, isoform d
		A8Q1Z3	Protein Bm6866, isoform i	A8PHR3	Protein Bm4609, isoform c
		A8P4V6	Protein Bm13747, isoform d	A8PW69	Protein Bm10228, isoform b
		A8NJQ0	Protein BM-VPS-28, isoform a	A8PTK6	Protein BM-EXOS-2, isoform b
		A8QHB9	Protein BM-HINT-1, isoform b	A8Q5P5	Protein BM-JUN-1, isoform f
		A8QBL3	Protein BM-UNC-37	A8NP20	Protein Bm11082
		A8PJL1	Protein Bm3233, isoform a	A8PK06	Protein Bm9149
		A8P5N9	Protein Bm1951, isoform a	A8NZE9	Protein Bm5660, isoform i
		A8PZI3	Protein BM-SYG-1, isoform c	A8P6X5	Protein BM-CHS-1, isoform a
		A8QGD3	Reticulon-like protein	A8P596	Protein BM-SHC-1, isoform b
		A8PD94	Protein BM-UNC-11, isoform e	A8P603	Putative uncharacterized protein
		A8QH89	Protein Bm8213 (Fragment)	A8P3W0	Protein Bm4250 (Fragment)
		A8PC99	Protein Bm12031, isoform a	A8QC57	Protein Bm5041, isoform b
		A8PZG3	Protein BM-HPO-5, isoform b	A8P5J9	Protein BM-ATHP-1, isoform b
		A8QGR1	Protein Bm2304	A8NMX9	Protein Bm5819, isoform c
		A8NV24	Protein Bm5187, isoform g	A8NTG3	Protein BM-TOM-1, isoform g
		A8Q5S5	Protein BM-HOE-1, isoform b	A8NUS5	Protein Bm8684, isoform a
		A8P8D4	Protein Bm7065	A8PBU2	Protein BM-CAPG-1, isoform i
		A8Q791	Protein Bm7076, isoform c	A8Q5V9	Protein BM-PQN-35, isoform a
		A8Q5F0	Piwi-like protein	A8PRQ8	Protein Bm9541, isoform b
		A8PIN7	Protein Bm9795, isoform a	A8Q631	Protein Bm10073
		A8PGM6	Galectin	A8QG30	Protein BM-MTM-5, isoform l
		A8PZ23	Protein BM-FBL-1, isoform a	A8PXR6	Protein BM-NHR-31, isoform d
		A8QFH7	Protein Bm13752, isoform b	A8Q448	Protein Bm10426, isoform b
		A8PHJ1	Protein Bm6738, isoform b	A8QFL0	Protein Bm9295, isoform b
		A8QF90	Protein BM-RPT-2, isoform b	A8QFI7	Protein Bm7718, isoform b
		A8QEX4	Protein BM-PPTR-1, isoform b	A8Q5J1	Protein BM-NGN-1, isoform b
		A8PQN6	Protein Bm4926, isoform b	A8PZB0	Protein BM-FKH-2, isoform c
		A8PTJ1	Protein BM-UNC-84, isoform c	A8NRX8	Protein Bm9122
		A8QC22	Protein BM-APG-1, isoform c	A8P916	Protein Bm6211 (Fragment)
		A8Q1B1	Sulfhydryl oxidase (EC 1.8.3.2)	A8PPQ3	Protein Bm188
		A8PLC4	Protein BM-AEX-5	A8QFW9	Protein Bm6209
		A8Q638	Protein Bm10075, isoform b	A8PS18	Protein BM-MRPL-23
		A8QF17	Serine/threonine-protein phosphatase (EC 3.1.3.16)	A8P6I9	Protein Bm8880, isoform b
		A8QE76	Elongation factor Ts, mitochondrial (EF-Ts) (EF-TsMt)	A8NJP5	Protein BM-COL-48
		A8Q7A3	Protein Bm5360, isoform b	A8QG62	Protein Bm12746 (Fragment)
		A8Q367	Protein Bm14086, isoform c	A8P1R1	Protein Bm8671, isoform b
		A8PGX3	Protein Bm9752, isoform a	A8QB50	Protein BM-TAG-353, isoform b
		A8PPC6	Peptidyl-prolyl cis-trans isomerase (EC 5.2.1.8)	A8QG95	Protein Bm6950, isoform b
		A8PKL5	Protein Bm2201, isoform b	A8P5E5	Protein BM-LGC-50 (Fragment)
		A8PU75	Protein BM-DHS-24	A8Q4A9	Protein Bm3801
		A8PNE7	Protein Bm1781, isoform b	A8NLB0	Protein Bm3610, isoform b
		A8PCF9	Protein BM-SUP-26, isoform d	A8Q5Z2	Protein Bm7425, isoform b
		A8QHT5	Protein Bm6425	A8QB11	Protein Bm6247, isoform b
		A8P8S0	Putative uncharacterized protein (Fragment)	A8P908	Putative uncharacterized protein
		A8P1V5	Protein Bm6307, isoform e	A8P1R4	Putative uncharacterized protein
		A8Q182	Protein Bm4252, isoform b	A8Q6I6	Protein BM-SQV-3 (Fragment)
		A8NPP6	Protein Bm5096	A8NZ23	Putative uncharacterized protein
		A8PW91	Katanin p60 ATPase-containing subunit A1 (Katanin p60 subunit A1) (EC 3.6.4.3) (p60 katanin)	A8Q7P3	Protein Bm4466, isoform e
		A8PZX3	Protein BM-SYG-1, isoform e	A8PQU5	Protein Bm4285, isoform b
		A8QBT4	Protein Bm6029, isoform c	A8Q6Z4	Protein Bm2668
		A8PI76	Protein BM-DCAP-2, isoform c	A8NUB0	Protein Bm4139, isoform d
		A8PDW3	Protein BM-LIN-54, isoform b	A8Q700	Protein Bm5334, isoform c
		A8QGG6	Protein BM-UNC-57, isoform c (Fragment)	A8Q8B7	Protein Bm10798, isoform a
		A8PJH6	O-phosphoseryl-tRNA(Sec) selenium transferase (EC 2.9.1.2) (Selenocysteine synthase) (Selenocysteinyl-tRNA(Sec) synthase) (Sep-tRNA:Sec-tRNA synthase)	A8PT48	Protein Bm3423, isoform b
		A8QEV9	Protein BM-EEF-1G, isoform d	A8PF87	Protein Bm6542, isoform b
		A8NL19	Protein Bm4517 (Fragment)	A8QDC6	Protein BM-SOS-1, isoform j
		A8NSL1	Protein Bm8552	A8P6Q3	Protein BM-GLB-3, isoform b
		A8P5W9	Protein BM-RPS-10, isoform c	A8PDY6	Protein Bm638, isoform b
		A8QBZ7	Peptidyl-prolyl cis-trans isomerase	A8PVD9	Protein Bm1386, isoform c
		A8P4K6	Protein BM-FARS-3, isoform c	A8PCT9	Protein Bm9398
		A8QBF6	Protein Bm7032, isoform b	A8NMV8	Protein BM-NHR-40, isoform e
		A8NWF8	Protein Bm6766	A8NRJ7	Protein Bm7423, isoform c
		A8PE57	Protein BM-GARS-1, isoform b	A8Q7B8	Protein BM-MRPS-18A, isoform b
		A8P5T6	Protein Bm12975, isoform a (Fragment)	A8NRL6	Protein Bm4299 (Fragment)
		A8NGC1	Protein BM-CAS-1, isoform c	A8QCJ5	Putative uncharacterized protein
		A8QEL7	Protein Bm14001, isoform d	A8PWA5	Protein Bm6498, isoform d
		A8NNL2	Protein Bm3137, isoform b	A8QFS7	Protein Bm4436, isoform b
		A8NQH6	Protein Bm9696, isoform a	A8NX76	Protein Bm9492
		A8Q7F9	Protein Bm10832, isoform a	A8Q3W7	Protein Bm2313
		A8QBR2	Protein Bm2165, isoform g	A8QDF8	Protein Bm10006, isoform d
		A8P605	Protein Bm10339	A8QF43	Protein Bm9983
		A8PTN1	Protein Bm13935, isoform c	A8PZE9	Protein Bm5113, isoform c
		A8NHB1	Protein BM-NTL-3, isoform d	A8QAT5	Protein Bm6269, isoform b
		A8PK81	Protein BM-MNP-1	A8NK02	Protein Bm9305, isoform b
		A8NPJ4	Protein BM-RPL-12	A8NIU0	Protein Bm2177, isoform b
		A8PLS0	Protein BM-SAX-1	A8PJN8	Protein Bm8772, isoform a
		A8PSH3	Protein Bm5882 (Fragment)	A8PU81	Protein BM-MRPS-2 (Fragment)
		A8PQL8	Protein BM-CMK-1, isoform a	A8PQ02	Protein Bm5027, isoform b
		A8Q2L5	Protein BM-UNC-16, isoform g	A8P5Y5	Protein BM-CYK-3, isoform f
		A8QC35	Protein Bm14687, isoform a	A8PEH8	Protein BM-CYN-17, isoform c
		A8QB80	Protein Bm14785	A8NFV4	Protein Bm7231, isoform d
		A8Q066	Protein Bm2039, isoform b	A8PYW9	Protein BM-SRGP-1
		A8PEK0	Protein Bm12199 (Fragment)	A8QH39	Protein Bm2508, isoform a
		A8PGU1	Protein Bm8609, isoform a	A8P5V6	Protein Bm6746, isoform b
		A8P069	Protein BM-EXOS-7, isoform b	A8PMZ6	Kinesin-like protein
		A8P8Z5	Chloride channel protein	A8Q9L4	Protein BM-MIG-5, isoform c
		A8PDX3	Protein BM-CCT-7	A8NJK1	Protein Bm7944, isoform a (Fragment)
		A8QAQ3	Protein BM-EKL-4, isoform b	A8PYF1	Putative uncharacterized protein
		A8NXM5	Protein BM-GCK-3	A8Q350	Protein Bm5415, isoform b
		A8QDI9	Protein BM-UNC-70, isoform i	A8PGK1	Protein Bm8650
		A8Q389	Protein BM-NHL-1, isoform d	A8Q771	Protein Bm2056
		A8P9N1	Protein Bm8320, isoform a	A8NWK3	Protein Bm3309, isoform d
		A8QFY8	Protein BM-TUFM-1, isoform e	A8Q430	Protein Bm11975
		A8PID7	Trehalase (EC 3.2.1.28) (Alpha-trehalose glucohydrolase)	A8NDW4	Protein Bm6004, isoform a
		A8P7L3	Protein Bm3827, isoform b	A8QF80	Protein BM-MIG-17, isoform b
		A8Q2R2	Protein BM-PRP-8, isoform a	A8PQW4	Protein Bm4598, isoform a
		A8PU54	Protein BM-MEC-1, isoform b (Fragment)	A8NSW7	Protein Bm5143, isoform c
		A8NF40	Tropomyosin, putative (Fragment)	A8PHY1	RNase H and integrase-like protein, putative
		A8PFJ3	Protein BM-EXOS-4.2, isoform b	A8QF07	Protein BM-KEL-8
		A8PDX9	Protein BM-PHIP-1, isoform a	A8P3J0	Non-specific serine/threonine protein kinase (EC 2.7.11.1)
		A8QDW0	Protein BM-ATTF-2, isoform b	A8QDR3	Protein Bm5721, isoform b
		A8Q7J8	Protein Bm4881, isoform f	A8PVE5	Protein Bm2273, isoform c
		A8QAY1	Protein Bm7229 (Fragment)	A8Q0G1	Protein Bm5077, isoform b
		A8P246	Protein Bm9204, isoform b	A8P8R7	Innexin
		A8NSY1	Protein BM-FZO-1, isoform b	A8NPM8	Protein Bm349
		A8Q8H5	Cytochrome b-c1 complex subunit Rieske, mitochondrial (EC 1.10.2.2)	A8PZS3	Protein Bm3162, isoform a
		A8PIU5	Protein Bm2890, isoform d (Fragment)	A8QBX9	Protein Bm13701, isoform a
		A8PKM4	Triosephosphate isomerase (EC 5.3.1.1)	A8QGR0	Protein Bm3890, isoform b
		A8NNW6	Protein BM-SNA-1	A8PT65	Protein Bm5302, isoform e
		A8Q9Y2	Protein Bm7165, isoform c	A8PE86	Protein Bm2955, isoform b
		A8QE81	Protein Bm4982, isoform b	A8NS90	Protein Bm7860
		A8QB01	Protein Bm2512	A8QG09	Protein BM-RSA-1, isoform b
		A8QH12	Protein Bm12825, isoform b	A8QBC4	Protein Bm3530, isoform b
		A8PUY6	Protein Bm4273, isoform d	A8PUM1	Protein Bm13407, isoform a
		A8PGV5	Protein BM-TAG-174, isoform b	A8PRL2	Protein BM-TCTN-1, isoform l
		A8PHC4	Protein Bm3418 (Fragment)	A8PSU6	Protein BM-ADT-2, isoform c (Fragment)
		A8PZM7	Protein Bm6104, isoform c	A8PYP6	Protein Bm2526, isoform c
		A8PQ06	ATP-dependent 6-phosphofructokinase (ATP-PFK) (Phosphofructokinase) (EC 2.7.1.11) (Phosphohexokinase)	A8PT89	Protein Bm9915
		A8PZ98	Ubiquitin carboxyl-terminal hydrolase (EC 3.4.19.12)	A8PZF8	Protein Bm2906, isoform e
		A8QGH4	Protein Bm10764, isoform a	A8PJ06	Protein Bm6448
		A8NSE8	Protein BM-COQ-3, isoform b	A8Q2B9	Protein Bm4210
		A8QB20	Protein BM-DYS-1, isoform g	A8PJT7	DNA-directed RNA polymerase (EC 2.7.7.6)
		A8P281	Protein Bm6671, isoform h	A8QHG6	Putative uncharacterized protein
		A8Q0F6	Protein Bm10965, isoform b	A8Q022	Putative uncharacterized protein
		A8QGN1	Protein BM-CALU-1 (Fragment)	A8P4W0	Protein Bm7533
		A8QE71	Protein Bm6201, isoform b	A8NR25	Putative uncharacterized protein
		A8Q3E2	Protein Bm12813, isoform b	A8Q620	Protein Bm4472, isoform c
		A8NTX7	Protein Bm8446	A8PRK4	Protein Bm5595, isoform b
		A8NHP2	Protein Bm7321, isoform a	A8PJG7	Protein BM-FRPR-8, isoform b
		A8PVC0	Protein BM-HEH-1, isoform b	A8QG83	Protein BM-KEL-1, isoform b
		A8NJN3	Protein BM-DLI-1, isoform c	A8PU80	Protein Bm10508
		A8QDE1	Protein BM-MDT-6, isoform b	A8QH44	Protein BM-TTLL-5, isoform d
		A8NZ16	Protein BM-VPS-20	A8Q386	Protein BM-PGAL-1, isoform d
		A8QBE1	Protein Bm10720, isoform b	A8PIP5	Putative uncharacterized protein
		A8Q221	Protein BM-RME-4, isoform d	A8P9P9	Histone-lysine N-methyltransferase (EC 2.1.1.43)
		A8PSD3	Protein BM-RPL-30, isoform b	A8PZD6	Protein Bm9637, isoform c
		A8PTD2	Protein Bm5068, isoform c	A8PEI2	Protein Bm5825, isoform c
		A8Q0V5	Protein BM-ATM-1, isoform s	A8QG70	Protein Bm2532, isoform b
		A8PYI5	Protein Bm9618, isoform c	A8P060	Protein Bm3332, isoform c
		A8QHM4	Protein BM-AQP-1, isoform b	A8PU86	Protein Bm3560, isoform d
		A8PHH1	Protein Bm9329, isoform a	A8PAA8	Protein Bm9776, isoform b
		A8NK29	Protein Bm6902 (Fragment)	A8PVQ9	Protein BM-GNRR-1, isoform d
		A8P8Y1	Protein Bm3730, isoform c	A8P8X1	Protein BM-DAF-12, isoform a
		A8QAU4	Protein Bm12822, isoform b	A8P3X2	Protein BM-NDC-80, isoform a
		A8PT82	Protein BM-STAM-1, isoform c	A8PW13	Protein BM-COGC-5, isoform i
		A8QH30	Guanine nucleotide-binding protein subunit gamma	A8P1D6	Protein Bm6894, isoform c
		A8NPN2	Protein Bm10730	A8QBM0	Protein Bm5947, isoform a
		A8PWB3	Protein BM-NOAH-1, isoform a	A8NGG8	Protein BM-VPS-2
		A8Q1G3	Protein BM-VHA-19, isoform f	A8PB04	Putative uncharacterized protein (Fragment)
		A8PI02	Protein Bm5853, isoform c	A8NNN8	Protein Bm8421, isoform g
		A8QCL1	Protein Bm6630, isoform b	A8Q7D5	Protein Bm6459, isoform f
		A8PQ21	Protein BM-LSM-8, isoform b	A8P8F7	Protein Bm6833
		A8QGA6	Protein Bm10846	A8NR69	Protein BM-ELPC-4
		A8QE95	Protein Bm3528, isoform c	A8PGA3	Protein Bm348, isoform b
		A8Q2F4	Protein BM-AAKG-1 (Fragment)	A8PHC9	Protein Bm5190, isoform b
		A8PTE7	Protein BM-TAG-343, isoform b	A8PKT5	Protein Bm5116, isoform c
		A8QBC9	Protein BM-RPS-15	A8Q0Q7	Lipase maturation factor
		A8QGJ2	Protein Bm1873, isoform a (Fragment)	A8PJE5	CTP synthase (EC 6.3.4.2) (UTP--ammonia ligase)
		Q95P11	Prolyl 4-hydroxylase (EC 1.14.11.2) (Protein BM-PHY-1, isoform b)	A8P9J6	Protein BM-PHP-3, isoform b
		A8QHA0	RE63138p, putative (Fragment)	A8P4S3	DNA-directed RNA polymerase (EC 2.7.7.6)
		A8PEK9	Protein Bm4125	A8QC43	Protein Bm3393, isoform d
		A8Q0M2	Protein BM-CAP-1, isoform a	A8Q0R7	Protein Bm2153, isoform e
		A8NSA9	Protein Bm10899, isoform a	A8NGJ5	Protein Bm8274, isoform c
		A8Q9V3	Protein BM-BUB-1, isoform b	A8PVU6	Protein Bm1234
		A8PJN9	Protein Bm3806, isoform b	A8P5W3	Protein Bm7187, isoform b
		A8P0Z5	Protein Bm5301, isoform b	A8PDM0	Protein Bm10636
		A8Q0D5	Protein BM-SYM-1, isoform d	A8Q0V6	Protein BM-ATM-1, isoform r
		A8QGN8	Protein Bm6413, isoform c	A8Q737	Protein Bm2263, isoform n
		A8PSS6	Putative uncharacterized protein	A8QF87	Protein Bm11132, isoform b (Fragment)
		A8PYL7	Phosphomannomutase (EC 5.4.2.8)	A8PLV1	Protein Bm11035
		A8PII3	Protein Bm6061	A8Q983	Putative uncharacterized protein
		A8NRY1	Protein Bm13984, isoform c	A8QFY3	Protein BM-DPFF-1, isoform d
		A8NGN7	Protein BM-IMP-3, isoform b	A8QEI9	Protein Bm4312
		A8Q3Y5	Protein Bm900, isoform a (Fragment)	A8QCH0	Flap endonuclease 1 (FEN-1) (EC 3.1.-.-) (Flap structure-specific endonuclease 1)
		A8P522	Protein Bm3223, isoform a	A8QBU2	Protein Bm6554, isoform e
		A8Q940	Galectin	A8PXT3	Protein Bm7372, isoform d
		A8PXS5	Protein BM-GLO-4, isoform e	A8PI21	Protein Bm4295, isoform f
		A8QGU4	Peptidyl-prolyl cis-trans isomerase (EC 5.2.1.8)	A8Q058	Protein Bm7523, isoform d
		A8QEN5	Protein Bm13662, isoform c	A8NZL3	Protein Bm3406, isoform b
		A8PJI5	Protein BM-PAM-1, isoform c	A8Q9H8	Protein BM-MADF-5, isoform f
		A8QCA7	Protein Bm3408, isoform i	A8PQG4	Protein BM-PGP-10, isoform b
		A8QCC5	Obg-like ATPase 1	A8PRY2	Protein BM-NHR-91, isoform b
		A8PHM0	Peptidyl-prolyl cis-trans isomerase (EC 5.2.1.8)	A8QCY0	Protein Bm8502 (Fragment)
		A8QGF0	Protein Bm4928, isoform b	A8Q2H2	Putative uncharacterized protein
		A8PTV5	Protein Bm3266, isoform b	A8P6W8	Protein Bm3813, isoform c
		A8Q617	Protein BM-NEP-1, isoform c	A8NN36	Protein Bm4211, isoform b
		A8QHD8	Protein Bm9529, isoform b	A8PYV1	Protein BM-MIG-38
		A8NT94	Putative uncharacterized protein (Fragment)	A8NF52	Protein Bm2793, isoform e
		A8PDQ0	Protein Bm4868, isoform c	A8Q005	Putative uncharacterized protein
		A8PUV1	Protein Bm7540, isoform b	A8PB42	Protein Bm5836, isoform b (Fragment)
		A8Q0Z9	Protein Bm5701	A8Q7H4	Solute carrier organic anion transporter family member
		A8PYH9	Protein BM-TAG-18 (Fragment)	A8P4T0	tRNA-dihydrouridine(47) synthase [NAD(P)(+)] (EC 1.3.1.-) (tRNA-dihydrouridine synthase 3)
		A8PJ17	Elongation factor 1-alpha	A8NI56	Serine/threonine-protein phosphatase (EC 3.1.3.16)
		A8QGA9	Dihydrofolate reductase family protein	A8PIM4	Kinesin-like protein
		A8Q8C3	Receptor expression-enhancing protein	A8Q3C4	Protein Bm3704, isoform b
		A8QH68	Protein Bm9053	A8Q2M3	Protein Bm6541
		A8Q9V9	Protein BM-DNJ-16, isoform d	A8PK20	Ubiquitin carboxyl-terminal hydrolase (EC 3.4.19.12)
		A8Q1X3	Protein Bm5053, isoform c	A8PFY6	Protein Bm14767
		A8Q637	Trehalase (EC 3.2.1.28) (Alpha-trehalose glucohydrolase)	A8QGS0	Protein BM-LGG-2, isoform b
		A8QG96	Protein BM-EPG-6	A8PRH3	Protein BM-SEL-7, isoform b
		A8PV48	Protein Bm6204, isoform d	Q17177	Alt1.2 protein
		A8PV72	Protein Bm11629	A8PHE0	Protein Bm11058
		A8NRI3	Protein Bm1680, isoform c	A8QHP4	Protein Bm8666, isoform g
		A8PRY7	Protein Bm7099, isoform c	A8Q7I1	Protein BM-RGS-5, isoform c
		A8P7R4	Protein Bm2524	A8NCR9	Protein Bm7808
		A8NVN7	Protein Bm3172, isoform c	A8PQ76	Protein BM-HLB-1, isoform d
		A8Q161	Phosphatidate cytidylyltransferase (EC 2.7.7.41)	A8Q209	Protein Bm4656, isoform c
		A8Q4G4	Protein BM-DNJ-23, isoform b	A8PNC5	Protein Bm12776
		A8PGT6	Protein Bm11071	A8NNV7	Receptor protein serine/threonine kinase (EC 2.7.11.30)
		A8QDZ6	Protein Bm10536, isoform b	A8QBQ1	Protein Bm2203, isoform b
		A8P9A7	Protein Bm14817	A8NT99	Protein Bm3877, isoform c
		A8NLT8	Protein tweety homolog	A8QEW4	Pax transcription activation domain interacting protein, putative
		A8QCM3	Protein BM-SUR-2, isoform c	A8NPX2	Protein Bm9269
		A8PU01	Protein BM-TAG-123	A8Q2N2	Protein Bm9873, isoform b
		A8PAV3	Protein Bm5876, isoform b	A8PBG4	Protein BM-HPK-1, isoform c
[truncated: 840 more rows]

## Sheet: AF
no Bm ortho to Oo	Description	no Oo match	Description	Armstrong only	Description	Bennuru only	Description	Shared	Description
nOo.2.0.1.t11061	no description	A8NCS6	Integrin beta	A8NCZ8	Protein Bm3758	A8NCR9	Protein Bm7808	A1BQ64	Protein BM-RPS-14, isoform b (Ribosomal protein S14)
OVOC11516	superoxide dismutase	A8ND91	Serine/threonine-protein phosphatase (EC 3.1.3.16)	A8ND23	Protein Bm3930, isoform b	A8NCW0	Protein BM-HUM-4, isoform d	A1BQ66	60S ribosomal protein L36
nOo.2.0.1.t02593	glycogen synthase	A8NEA5	Protein Bm3307, isoform c (Fragment)	A8ND54	Protein Bm8690 (Fragment)	A8ND15	Protein Bm2075, isoform a	A1BQ67	Acyl carrier protein
nOo.2.0.1.t00238	von willebrand factor type d domain protein	A8NEH6	Protein Bm8456	A8ND85	Protein Bm6611, isoform g	A8ND67	Protein BM-LET-765, isoform f	A8ND02	Protein BM-UNC-59, isoform b
OVOC9748	von willebrand factor type d domain protein	A8NEU9	Protein Bm10180	A8NDB0	Protein BM-GPA-12, isoform a	A8ND71	Protein Bm6019, isoform c	A8ND21	Protein BM-DNJ-12, isoform b
OVOC6768	no description	A8NF58	Protein Bm8853	A8NDU8	Protein BM-PQN-96, isoform b	A8ND88	Protein Bm6476, isoform b	A8NDA9	Protein Bm13824, isoform d
nOo.2.0.1.t09391	no description	A8NFB5	Protein Bm9051, isoform a	A8NE05	Protein Bm2744, isoform b	A8ND93	Protein BM-COF-2, isoform b	A8NDB8	Protein Bm14740, isoform a
nOo.2.0.1.t03031	ubiquinol-cytochrome c reductase complex 14kd subunit	A8NFE1	Protein Bm10326	A8NE47	Protein Bm9361	A8NDB4	Protein BM-EFL-2, isoform z	A8NDC4	Protein BM-PRP-6, isoform e
nOo.2.0.1.t08097	no description	A8NFI6	Protein Bm8092, isoform c	A8NE51	Protein Bm7145, isoform c	A8NDC0	Protein BM-CACN-1, isoform a	A8NDF0	Protein Bm9133
OVOC3986	no description	A8NFP2	Putative uncharacterized protein	A8NE86	Protein Bm3375, isoform d	A8NDF2	Protein Bm4602, isoform b (Fragment)	A8NDF1	Protein Bm3944
OVOC9818	yr51_caeel ame: full	A8NFU7	Protein Bm4421, isoform b	A8NE96	Protein BM-AQP-10, isoform b	A8NDG0	Protein BM-IST-1, isoform c	A8NDK6	Protein BM-DPF-4, isoform a
nOo.2.0.1.t09739	cre-nkb-3 protein	A8NFV6	Protein BM-RGEF-1 (Fragment)	A8NF29	Protein Bm10400, isoform b	A8NDK5	Protein Bm5539, isoform c	A8NDK9	Protein BM-CCT-6, isoform a
nOo.2.0.1.t08919	superoxide dismutase	A8NGA2	Putative uncharacterized protein	A8NF47	Protein Bm2657, isoform b	A8NDN2	Protein BM-GRH-1, isoform d (Fragment)	A8NDL2	Protein BM-LIPS-3
OVOC8786	zinc finger protein	A8NGG4	Protein Bm9738, isoform a	A8NFK6	Protein Bm6186, isoform c	A8NDN5	Protein Bm10775	A8NDV1	Protein Bm4244, isoform b
nOo.2.0.1.t04121	no description	A8NGM8	Protein Bm9085, isoform b (Fragment)	A8NFL1	Putative uncharacterized protein	A8NDV3	Protein Bm4708, isoform c	A8NDW0	Protein Bm9208
nOo.2.0.1.t01369	no description	A8NH19	Protein Bm2681, isoform a (Fragment)	A8NFQ7	Elongation of very long chain fatty acids protein (EC 2.3.1.199) (Very-long-chain 3-oxoacyl-CoA synthase)	A8NDW6	Protein BM-NOL-6, isoform c	A8NDW1	Protein Bm2115
nOo.2.0.1.t01368	no description	A8NHD4	Protein Bm14716	A8NG46	Protein BM-COL-99, isoform b (Fragment)	A8NE14	Protein Bm8079	A8NE53	Protein Bm6380, isoform c
OVOC12633	cytochrome c oxidase subunit i	A8NHJ2	Protein Bm3863, isoform h	A8NG77	Protein Bm5736, isoform e	A8NE66	Protein BM-PQN-51, isoform b	A8NE54	Protein BM-AMPH-1, isoform b
OVOC1743	d-aspartate oxidase	A8NHK2	Protein Bm8748, isoform a (Fragment)	A8NGH0	Protein Bm6589 (Fragment)	A8NEB0	Protein Bm9383, isoform c	A8NE58	Protein BM-LAP-1, isoform b
nOo.2.0.1.t09750	no description	A8NJ12	Protein Bm426, isoform c	A8NGI5	Protein BM-EXC-9	A8NEB7	Protein Bm8235	A8NE59	Succinyl-CoA ligase subunit beta (EC 6.2.1.-)
nOo.2.0.1.t10585	gln-2 protein	A8NJ38	Protein Bm6109, isoform a	A8NGP0	Protein BM-INA-1, isoform a (Fragment)	A8NEG3	Protein Bm6492, isoform b	A8NE79	Protein BM-SAX-7, isoform i
nOo.2.0.1.t08096	no description	A8NJ87	Protein Bm8075, isoform a	A8NGY4	Protein Bm3267, isoform b (Fragment)	A8NEG6	Protein BM-VPS-39, isoform e	A8NEA2	Protein Bm7461, isoform k
nOo.2.0.1.t13571	no description	A8NJB1	Protein Bm8848, isoform a	A8NH41	Protein Bm13802, isoform a	A8NEL2	Protein Bm2436, isoform b	A8NER6	Protein BM-RHR-1 (Fragment)
nOo.2.0.1.t13317	227 kda spindle- and centromere-associated protein	A8NJG2	Protein Bm8691	A8NH59	Protein BM-DNJ-3, isoform b	A8NEN1	Protein BM-RHGF-2 (Fragment)	A8NES8	Protein BM-LAM-1, isoform a
nOo.2.0.1.t13935	type alpha 1	A8NJJ9	Protein Bm7866, isoform b (Fragment)	A8NHD2	Histone H3	A8NEN6	Protein Bm1694, isoform a	A8NEZ1	Protein Bm47
nOo.2.0.1.t10843	no description	A8NJM7	Protein Bm13885	A8NHL4	Protein Bm10496	A8NEQ9	Non-specific protein-tyrosine kinase (EC 2.7.10.2) (Fragment)	A8NF40	Tropomyosin, putative (Fragment)
OVOC10872	hypothetical protein LOAG_no description99no description9 [Loa loa]	A8NJW4	Protein Bm6821, isoform b (Fragment)	A8NI43	Protein Bm7347, isoform f (Fragment)	A8NF52	Protein Bm2793, isoform e	A8NF63	Protein BM-ATGP-1, isoform c
OVOC10263	no description	A8NJZ9	Protein Bm8475	A8NIL3	Protein Bm2798	A8NF56	Putative uncharacterized protein	A8NFE8	Protein Bm6130, isoform b
nOo.2.0.1.t00919	protein isoform a	A8NK73	Protein Bm3918, isoform e	A8NIN1	Putative uncharacterized protein (Fragment)	A8NF77	Protein Bm6200, isoform b	A8NFF3	Protein BM-STC-1, isoform c
nOo.2.0.1.t09016	coenzyme q6 homolog	A8NK80	Protein Bm3220, isoform d	A8NIY4	Protein Bm4743, isoform b	A8NFA4	Protein Bm3222, isoform b	A8NFI2	Protein Bm1908, isoform b
nOo.2.0.1.t04157	sorting nexin 6	A8NL23	Putative uncharacterized protein	A8NJ96	Protein Bm2821, isoform b	A8NFD6	Protein Bm1877 (Fragment)	A8NFM8	Protein Bm1845, isoform b
nOo.2.0.1.t05530	sphingomyelin phosphodiesterase 1	A8NL62	Transaldolase, putative (Fragment)	A8NJB2	Eukaryotic translation initiation factor 3 subunit D (eIF3d) (Eukaryotic translation initiation factor 3 subunit 7)	A8NFE5	Protein Bm5591, isoform b	A8NFN8	Protein Bm7382, isoform c
nOo.2.0.1.t12422	no description	A8NL86	Protein Bm4425, isoform b	A8NJN9	Protein Bm7056, isoform b	A8NFH0	Protein BM-NCAM-1, isoform b (Fragment)	A8NFP6	Protein BM-DGN-1, isoform b
nOo.2.0.1.t08222	no description	A8NLA0	Protein Bm2159, isoform e	A8NJQ0	Protein BM-VPS-28, isoform a	A8NFH9	Protein Bm8667, isoform b	A8NFQ5	Protein Bm3903, isoform b
nOo.2.0.1.t06821	no description	A8NM17	POU domain protein	A8NJW7	Protein Bm5851, isoform b	A8NFM4	Protein Bm5998, isoform b	A8NFQ6	Elongation of very long chain fatty acids protein (EC 2.3.1.199) (Very-long-chain 3-oxoacyl-CoA synthase)
OVOC9681	no description	A8NMF5	Protein Bm6764, isoform d	A8NK76	Protein BM-BUS-18 (Fragment)	A8NFR5	Protein Bm10713	A8NFV8	Protein BM-COGC-4, isoform d
nOo.2.0.1.t10169	no description	A8NMX3	Innexin	A8NKZ9	Protein Bm9115, isoform b	A8NFU3	Protein Bm10165, isoform c	A8NG07	Probable mitochondrial import receptor subunit TOM7-like
nOo.2.0.1.t09561	bag family molecular chaperone regulator 2	A8NMZ8	Protein Bm4920, isoform c	A8NL88	Protein BM-GLIT-1, isoform b	A8NFV2	Protein BM-CPB-3	A8NG31	Ribosomal protein
nOo.2.0.1.t10876	no description	A8NN37	Protein Bm11169 (Fragment)	A8NLD7	Protein Bm13898	A8NFV3	Protein BM-LIN-35, isoform e	A8NG98	Putative uncharacterized protein (Fragment)
nOo.2.0.1.t03221	no description	A8NND3	Protein BM-CPL-2, isoform a	A8NM56	Protein Bm7629, isoform b	A8NFV4	Protein Bm7231, isoform d	A8NGA6	Protein Bm1715, isoform f
nOo.2.0.1.t13238	no description	A8NNM1	Protein Bm7307	A8NMB8	Protein Bm7469, isoform b	A8NFZ0	Protein BM-OGT-1, isoform c	A8NGC6	Adenylyl cyclase-associated protein
nOo.2.0.1.t09759	no description	A8NNS7	Protein Bm9347, isoform a	A8NMJ1	Protein Bm5764, isoform c	A8NFZ4	Protein Bm9260, isoform c	A8NGD6	Phosphoglycerate kinase (EC 2.7.2.3)
nOo.2.0.1.t01376	no description	A8NNZ4	Merged into A8NNZ1.	A8NMJ3	Putative uncharacterized protein	A8NFZ6	Protein Bm2236, isoform b	A8NGD7	ATP-dependent 6-phosphofructokinase (ATP-PFK) (Phosphofructokinase) (EC 2.7.1.11) (Phosphohexokinase)
nOo.2.0.1.t09024	nadh oxidase	A8NPB4	Protein R52.2, putative	A8NMT5	Protein BM-XPG-1, isoform b	A8NG09	Protein BM-TEG-1, isoform b	A8NGD9	Protein BM-MRPS-28, isoform b
OVOC10175	phospholipase a2 receptor 1	A8NPI1	Protein Bm3448	A8NMU3	Protein BM-SNR-1	A8NG83	Protein Bm13987, isoform b	A8NGH2	Protein BM-CPT-1, isoform d
nOo.2.0.1.t05323	phospholipase a2 receptor 1	A8NPM2	Protein BM-CPG-4, isoform b	A8NMY3	Protein Bm4293	A8NGB0	Protein BM-PRP-21, isoform a	A8NGI0	Protein BM-ULA-1, isoform c
OVOC5935	no description	A8NPN3	Putative uncharacterized protein	A8NN90	Protein Bm7600, isoform d	A8NGC1	Protein BM-CAS-1, isoform c	A8NGJ2	Protein BM-LEV-11, isoform e
OVOC10207	no description	A8NQ93	Protein BM-XRN-1, isoform e	A8NNB6	Protein BM-XBX-6, isoform b	A8NGG8	Protein BM-VPS-2	A8NGN7	Protein BM-IMP-3, isoform b
nOo.2.0.1.t08982	no description	A8NQH2	Protein Bm12154 (Fragment)	A8NNM6	Protein BM-RRC-1, isoform b	A8NGJ5	Protein Bm8274, isoform c	A8NGZ6	Non-specific serine/threonine protein kinase (EC 2.7.11.1)
nOo.2.0.1.t08139	hypothetical protein LOAG_03299 [Loa loa]	A8NR30	Protein Bm10215	A8NNR0	Protein Bm7539, isoform b	A8NGK7	Protein BM-LPR-1, isoform c	A8NH49	Protein Bm11382 (Fragment)
OVOC9723	zgc:556no description5 protein	A8NRD9	Protein Bm9677	A8NNT9	Protein Bm9348	A8NGN8	Protein BM-UNC-26, isoform e	A8NH53	Protein Bm6787, isoform b
nOo.2.0.1.t09143	no description	A8NRL4	Protein Bm8214 (Fragment)	A8NNZ9	Protein BM-HYL-2, isoform b	A8NGT0	Protein BM-HCP-6, isoform c	A8NHD6	Histone H2A
nOo.2.0.1.t09689	fibrinogen c domain-containing protein 1-like	A8NSX7	Protein Bm7321, isoform b	A8NP75	Protein Bm5422	A8NGV7	Protein Bm4084	A8NHH1	Protein Bm4363, isoform a
nOo.2.0.1.t12387	amp deaminase 2	A8NTR3	Protein Bm9481	A8NP78	Protein Bm9337, isoform a	A8NGW2	Protein Bm13958, isoform a	A8NHI4	Protein Bm9086, isoform b
OVOC10030	no description	A8NTS1	Protein BM-NOLA-3, isoform c	A8NPI4	Protein BM-PCP-5, isoform a	A8NH07	Protein Bm1684, isoform e	A8NHK0	Protein BM-SPDL-1, isoform c
nOo.2.0.1.t10646	uncoordinated family member (unc-52)	A8NTT7	Protein BM-NPP-9, isoform f	A8NPJ9	Protein Bm14087, isoform d	A8NHA1	Protein Bm7273, isoform a	A8NHK6	Protein BM-MDT-28, isoform b
nOo.2.0.1.t11801	no description	A8NU08	Protein Bm12130, isoform a (Fragment)	A8NPN1	Protein Bm10729, isoform b	A8NHC0	Protein Bm9357 (Fragment)	A8NHM0	Protein Bm12331
OVOC9272	no description	A8NU40	Protein Bm10124, isoform c	A8NPY5	Protein Bm2159, isoform f	A8NHC7	Protein BM-ISW-1	A8NHP2	Protein Bm7321, isoform a
nOo.2.0.1.t10632	no description	A8NU78	Protein Bm5505, isoform e (Fragment)	A8NQ42	Heat shock factor binding protein 1, putative	A8NHC9	Protein BM-HIL-1, isoform b	A8NHP4	Protein BM-ERL-1
OVOC1647	tetratricopeptide protein	A8NUV4	Putative uncharacterized protein (Fragment)	A8NQD9	Protein Bm3756, isoform b	A8NHE1	Protein Bm9356, isoform b	A8NHP7	Protein BM-LGC-34 (Fragment)
OVOC1307	no description	A8NUY1	Putative uncharacterized protein (Fragment)	A8NQH7	Protein BM-FLAD-1, isoform c	A8NHE2	Protein Bm2083	A8NHP9	Protein Bm6128 (Fragment)
OVOC4546	no description	A8NVL0	Protein Bm9438, isoform a	A8NQI0	Protein Bm5613, isoform c	A8NHF5	Protein Bm8513, isoform b	A8NHQ1	Protein Bm5528, isoform d
nOo.2.0.1.t10492	no description	A8NVM9	Protein Bm9436, isoform a	A8NQI5	Protein BM-MISC-1, isoform a	A8NHG8	Protein Bm6033, isoform d	A8NHR6	Protein BM-DNC-2, isoform d
OVOC12586	collagen alpha-1 chain- partial	A8NVT1	Glyceraldehyde-3-phosphate dehydrogenase (EC 1.2.1.12)	A8NQN6	Putative uncharacterized protein	A8NHJ7	Protein BM-DYF-14, isoform c	A8NHR8	Polypeptide N-acetylgalactosaminyltransferase (EC 2.4.1.-) (Protein-UDP acetylgalactosaminyltransferase)
nOo.2.0.1.t11113	hypothetical protein CAEBREN_21073 [Caenorhabditis brenneri]	A8NVU3	Protein Bm9583, isoform c	A8NR27	Protein Bm10217, isoform b	A8NHK7	Protein Bm6263	A8NI46	Protein Bm7347, isoform d (Fragment)
nOo.2.0.1.t08918	superoxide dismutase	A8NVX6	Protein Bm117 (Fragment)	A8NR73	Protein Bm6366, isoform b	A8NHK9	Protein BM-MAEA-1, isoform b	A8NI59	Protein Bm9221
nOo.2.0.1.t08553	no description	A8NVY6	Protein Bm233, isoform b	A8NR91	Protein Bm7491, isoform b	A8NHL5	Protein BM-SAO-1, isoform a	A8NIF5	Protein Bm2245, isoform b
nOo.2.0.1.t13671	no description	A8NW95	Protein Bm10437	A8NRL9	Annexin	A8NHL7	Protein Bm2949	A8NIF9	Protein Bm5069, isoform a (Fragment)
nOo.2.0.1.t09962	no description	A8NWL4	Protein BM-NHR-35, isoform a (Fragment)	A8NS70	Protein Bm1958	A8NHP0	Protein BM-COQ-8, isoform c	A8NIQ2	Protein BM-FRM-4, isoform j
nOo.2.0.1.t00634	no description	A8NWN5	Putative uncharacterized protein	A8NSE8	Protein BM-COQ-3, isoform b	A8NHP5	Protein Bm7841, isoform a	A8NIW5	Protein BM-PAT-2, isoform d (Fragment)
nOo.2.0.1.t10023	no description	A8NWT5	Protein BM-RPT-5, isoform a	A8NSG5	Protein BM-UNC-33, isoform b	A8NHP8	Protein Bm10357, isoform a	A8NJ41	Protein BM-DUT-1, isoform a
nOo.2.0.1.t02993	no description	A8NXC6	Peptidyl-prolyl cis-trans isomerase (EC 5.2.1.8)	A8NSJ3	Protein Bm5337 (Fragment)	A8NHR3	Histone H2B	A8NJJ8	Putative uncharacterized protein (Fragment)
nOo.2.0.1.t06869	no description	A8NXI7	Protein BM-IFTB-1	A8NSU6	Protein Bm6998, isoform b	A8NHS1	Protein Bm5537, isoform e	A8NJM9	Protein Bm11238
OVOC2355	no description	A8NXK9	Protein Bm10455	A8NSZ8	Protein Bm14672, isoform c	A8NHZ8	Protein BM-NCBP-2, isoform b	A8NJN3	Protein BM-DLI-1, isoform c
nOo.2.0.1.t06624	hypothetical protein TRIADDRAFT_62725 [Trichoplax adhaerens]	A8NYA4	Protein Bm4158, isoform d	A8NT15	Eyes absent homolog (EC 3.1.3.48)	A8NI10	Protein Bm3870, isoform c	A8NJP8	Protein BM-RPS-27
nOo.2.0.1.t03567	cre-nlp-36 protein	A8NZK3	Putative uncharacterized protein	A8NT49	Protein Bm3728, isoform b	A8NI17	Protein Bm5502, isoform d	A8NJQ2	Protein Bm6252
nOo.2.0.1.t02409	transmembrane protein 135	A8NZX2	Putative uncharacterized protein (Fragment)	A8NT73	Protein Bm8157, isoform d	A8NI25	Protein Bm4044, isoform b	A8NJR1	GrpE protein homolog
OVOC2430	no description	A8P094	Putative uncharacterized protein	A8NTJ7	Protein Bm6087, isoform b	A8NI89	Protein Bm7894	A8NJX0	Malate dehydrogenase (EC 1.1.1.37)
nOo.2.0.1.t02194	no description	A8P0A7	Putative uncharacterized protein	A8NTK7	Protein Bm2182	A8NIP5	Protein Bm10382, isoform b	A8NJX8	Protein Bm4637, isoform d (Fragment)
OVOC11075	no description	A8P0C2	Protein Bm10278 (Fragment)	A8NTL1	Protein Bm2183, isoform a	A8NIR6	Protein kinase C (EC 2.7.11.13)	A8NJZ3	Protein Bm3419, isoform c
OVOC12628	cytochrome c oxidase subunit i	A8P0I8	UDP-glucoronosyl and UDP-glucosyl transferase family protein	A8NTL5	Protein Bm9106	A8NIV0	Protein Bm4155, isoform a	A8NK26	Transaldolase (EC 2.2.1.2)
nOo.2.0.1.t09883	histone deacetylase 6	A8P0S4	Protein Bm10653, isoform b	A8NTN5	Protein Bm3912, isoform b	A8NJ39	Protein Bm6109, isoform b	A8NK31	Protein BM-ALH-6, isoform c
nOo.2.0.1.t06987	tyrosyl-trna synthetase	A8P129	Protein Bm8926, isoform b (Fragment)	A8NTN9	Troponin T, putative	A8NJG5	Metalloendopeptidase (EC 3.4.24.-) (Fragment)	A8NK70	Putative uncharacterized protein (Fragment)
nOo.2.0.1.t11181	no description	A8P196	Protein Bm8017, isoform a	A8NTX7	Protein Bm8446	A8NJI3	Protein Bm10031, isoform b	A8NKP8	Protein BM-VHA-15, isoform a
nOo.2.0.1.t09939	no description	A8P1B7	Protein Bm4116, isoform d	A8NUP3	Protein Bm2738	A8NJR0	Serine/threonine-protein phosphatase (EC 3.1.3.16)	A8NKQ0	Protein Bm13718
nOo.2.0.1.t11516	no description	A8P1N7	Putative uncharacterized protein	A8NUP7	Protein Bm2739, isoform c	A8NJR3	Protein BM-TAG-189	A8NKQ9	Protein Bm3162, isoform b
nOo.2.0.1.t08479	no description	A8P1X0	Protein Bm11097, isoform a	A8NUR0	Protein BM-CCT-2, isoform a (Fragment)	A8NK04	Protein BM-PQN-34, isoform a (Fragment)	A8NL12	Protein BM-EIF-1, isoform d
nOo.2.0.1.t01932	transmembrane protein 186	A8P1X7	Hexokinase (EC 2.7.1.1)	A8NV06	Protein Bm6166, isoform h	A8NK83	Protein Bm3220, isoform a	A8NL19	Protein Bm4517 (Fragment)
nOo.2.0.1.t08788	androgen-induced gene 1 protein	A8P2F4	Protein Bm6076, isoform c	A8NV10	Protein Bm5005, isoform b	A8NKJ8	Dopey, N-terminal domain containing protein	A8NL80	Protein Bm4688, isoform c
nOo.2.0.1.t09257	no description	A8P2I7	Putative uncharacterized protein	A8NV49	Protein Bm8714, isoform a	A8NKM1	Protein Bm9369, isoform a	A8NL84	Protein Bm6172, isoform e
nOo.2.0.1.t04479	no description	A8P2P9	Protein Bm6413, isoform b	A8NVF5	Protein Bm3224, isoform e	A8NKY4	Protein Bm5967, isoform b	A8NL93	Protein BM-SEC-22, isoform a
nOo.2.0.1.t04896	ubiquitin thioesterase otub1	A8P3D8	Protein Bm9064, isoform a	A8NVL3	Protein Bm1821, isoform c	A8NKY6	Protein Bm2355, isoform b	A8NL94	Protein BM-GSR-1, isoform b
nOo.2.0.1.t00847	hypothetical protein LOAG_00672 [Loa loa]	A8P3V3	Protein Bm2958, isoform a	A8NVS6	Ribulose-phosphate 3-epimerase (EC 5.1.3.1)	A8NKY9	Protein BM-ZTF-18, isoform b	A8NL96	Protein Bm7150, isoform b
nOo.2.0.1.t07446	no description	A8P489	Protein Bm8284	A8NVV0	Protein Bm5605, isoform c	A8NL02	Protein Bm898 (Fragment)	A8NL98	Protein Bm3338, isoform b
nOo.2.0.1.t04325	beta 1	A8P4B9	Protein BM-EEA-1, isoform f	A8NW31	Protein BM-COL-104	A8NLB5	Protein Bm4093, isoform b	A8NLA3	Protein Bm4209 (Fragment)
nOo.2.0.1.t11368	beta-lactamase-like protein 2-like	A8P4D4	Non-specific protein-tyrosine kinase (EC 2.7.10.2) (Fragment)	A8NWB3	Protein Bm9219	A8NLT3	Protein Bm85, isoform a	A8NLD1	Protein Bm13999, isoform a
nOo.2.0.1.t11005	rab11 family-interacting protein 3-like	A8P4E2	Protein Bm9247, isoform b	A8NWC2	Protein Bm5048, isoform d	A8NLU5	Protein BM-LET-504, isoform b	A8NLD5	Protein Bm6395
nOo.2.0.1.t08118	no description	A8P4H2	Protein Bm9239, isoform b	A8NWD0	Protein Bm9586	A8NLW0	Protein BM-VPS-22	A8NLE0	Protein BM-RLA-1, isoform a
nOo.2.0.1.t10789	lethal family member (let-653)	A8P4K1	Putative uncharacterized protein	A8NWE7	Protein Bm2644, isoform b	A8NLW7	Protein Bm10785	A8NLT8	Protein tweety homolog
nOo.2.0.1.t08116	hemocyte protein-glutamine gamma-glutamyltransferase	A8P4M0	Protein Bm14681, isoform a	A8NWT9	Protein Bm3352 (Fragment)	A8NM28	Protein Bm3767, isoform b	A8NM47	Glutathione synthetase (GSH-S) (EC 6.3.2.3)
nOo.2.0.1.t02021	hydroxymethylglutaryl- synthase	A8P4S1	Protein Bm6694, isoform b (Fragment)	A8NWZ3	Protein Bm1872, isoform c	A8NM80	Protein Bm9859	A8NM98	Protein BM-HPO-3, isoform b
nOo.2.0.1.t12903	lipid phosphate phosphohydrolase 3-like	A8P4V4	Protein Bm7862	A8NWZ6	Sulfhydryl oxidase (EC 1.8.3.2)	A8NMA3	Protein Bm5914, isoform e	A8NMA8	Protein BM-COGC-1, isoform b
nOo.2.0.1.t04383	no description	A8P4Y5	Protein Bm8838	A8NX15	Protein Bm5883, isoform c	A8NMB2	Protein Bm6556, isoform b	A8NMB0	Protein Bm6793, isoform b
nOo.2.0.1.t05319	hypothetical protein LOAG_11708 [Loa loa]	A8P586	Protein Bm3302, isoform b	A8NXI2	Protein Bm2279, isoform b	A8NMB6	Protein BM-CNT-2, isoform c	A8NME5	Protein Bm5844 (Fragment)
nOo.2.0.1.t09912	6-phosphofructo-2-kinase fructose- -biphosphatase	A8P5F6	Protein Bm4411	A8NY08	Protein Bm11430 (Fragment)	A8NMC4	Protein Bm8801, isoform a	A8NMF1	Protein BM-ARRD-25
nOo.2.0.1.t09275	no description	A8P5N4	Protein Bm12782	A8NY93	Protein Bm10379, isoform a	A8NMD8	Putative uncharacterized protein	A8NMN4	Proteasome subunit alpha type (EC 3.4.25.1)
nOo.2.0.1.t12362	no description	A8P5P9	Protein BM-MLC-3, isoform b	A8NY99	Protein BM-VHA-10	A8NMI1	Protein BM-TAX-4	A8NMN9	Protein BM-RPL-28, isoform b
nOo.2.0.1.t10044	cystinosin	A8P5V3	Protein Bm5340, isoform b	A8NYA2	Protein Bm12602	A8NML1	Protein BM-SLI-1, isoform b	A8NMX8	Protein Bm8590, isoform b
nOo.2.0.1.t02645	no description	A8P615	Protein Bm10344	A8NZ16	Protein BM-VPS-20	A8NMN6	Protein Bm13674, isoform c	A8NN18	Protein Bm4860, isoform c
nOo.2.0.1.t09386	evi5-like protein	A8P6D4	Protein BM-RSP-4, isoform c	A8NZA5	Flavoprotein (Protein Bm3597, isoform b)	A8NMP0	Protein BM-CDC-7	A8NN40	Protein Bm2465, isoform d
nOo.2.0.1.t07684	ef-hand domain-containing protein d2-like	A8P6H6	Protein Bm2092, isoform j	A8NZD8	Calcium-transporting ATPase (EC 3.6.3.8)	A8NMQ4	Protein BM-HMP-1, isoform b	A8NN51	Coatomer subunit alpha
nOo.2.0.1.t07612	no description	A8P6Q6	Protein BM-HSP-1, isoform c	A8NZV5	Protein Bm9021	A8NMQ6	Protein BM-HPO-27, isoform b	A8NN73	Protein Bm4826
OVOC12634	guanine nucleotide-binding protein g subunit alpha	A8P709	Protein BM-SYD-2, isoform c	A8P042	Integrase core domain containing protein (Fragment)	A8NMT6	Protein Bm3234, isoform b	A8NNB2	Protein BM-ZYG-9, isoform a
nOo.2.0.1.t09273	no description	A8P718	Protein Bm1778	A8P065	Protein Bm11095	A8NN12	Protein Bm4832, isoform k	A8NNE1	Protein BM-RPL-24.1
nOo.2.0.1.t09366	tensin-like c1 domain-containing phosphatase	A8P741	Protein Bm8982	A8P076	Protein Bm7825, isoform b	A8NN36	Protein Bm4211, isoform b	A8NNK7	Protein BM-HID-1, isoform c
nOo.2.0.1.t00412	spermatogenesis-associated protein 20	A8P747	Protein BM-DPY-3	A8P0Q4	Major sperm protein	A8NN68	Protein BM-PMS-2, isoform f	A8NNL2	Protein Bm3137, isoform b
nOo.2.0.1.t07279	no description	A8P7D7	Protein Bm3358, isoform a	A8P0U8	Protein Bm5458 (Fragment)	A8NNC6	Major sperm protein	A8NNN2	Protein Bm3964 (Fragment)
nOo.2.0.1.t07886	no description	A8P7E2	Protein Bm3748, isoform b	A8P0X0	Protein Bm6045	A8NNE9	Protein BM-CPF-2, isoform b	A8NNQ3	Protein Bm9346
OVOC10208	no description	A8P7M6	Protein Bm6539	A8P133	1-acyl-sn-glycerol-3-phosphate acyltransferase (EC 2.3.1.51)	A8NNG8	Protein BM-SAX-3, isoform e	A8NNQ7	Protein Bm9345, isoform b
OVOC12868	nadh dehydrogenase subunit 1	A8P843	Protein Bm9312	A8P166	Protein Bm3069, isoform c	A8NNI1	Protein Bm11264 (Fragment)	A8NNZ1	40S ribosomal protein S4
nOo.2.0.1.t03166	no description	A8P8I0	Gene 11-1 protein, putative	A8P1U1	Protein Bm1201	A8NNI4	Protein Bm10905	A8NP01	Protein Bm6976, isoform b
nOo.2.0.1.t08769	diaminopimelate epimerase-like	A8P8K8	Protein BM-RPL-29, isoform a	A8P1V7	Protein Bm8768, isoform a	A8NNI6	Protein Bm2630 (Fragment)	A8NP03	Protein BM-RPL-17, isoform b
nOo.2.0.1.t13425	no description	A8P8R1	Protein Bm7692	A8P2B0	Putative uncharacterized protein	A8NNK8	Protein BM-EOR-1, isoform c	A8NP23	Protein Bm11081, isoform c
nOo.2.0.1.t13446	no description	A8P980	Protein Bm9011, isoform b	A8P2D7	Protein Bm6047, isoform b	A8NNN8	Protein Bm8421, isoform g	A8NP32	Protein Bm2081, isoform b
nOo.2.0.1.t08121	no description	A8P9A8	Protein Bm6563, isoform a	A8P2I5	Protein Bm6614, isoform c	A8NNQ0	Protein Bm8418, isoform a	A8NP71	Protein BM-RAB-30, isoform a
nOo.2.0.1.t09700	no description	A8P9F4	Protein Bm10595	A8P2S1	Protein Bm8760, isoform a	A8NNT8	Protein yippee-like	A8NPD8	Protein Bm4190, isoform b (Fragment)
nOo.2.0.1.t10526	transcription termination factor rho	A8P9M9	Protein Bm2299, isoform j	A8P380	Protein Bm2385, isoform a	A8NNV0	Signal recognition particle 9 kDa protein (SRP9)	A8NPF2	Protein Bm4736, isoform c
nOo.2.0.1.t12597	antigen maltose binding protein	A8P9N5	Protein BM-MYO-5, isoform c	A8P3I0	Protein BM-UNC-132, isoform d	A8NNV2	Protein Bm6594	A8NPF6	Protein Bm13940, isoform c
nOo.2.0.1.t12818	no description	A8P9Y8	Protein Bm8415, isoform a	A8P3P9	Protein BM-MFF-2, isoform c	A8NNX0	Protein Bm7999, isoform b	A8NPJ4	Protein BM-RPL-12
		A8P9Z7	Protein Bm3207, isoform c	A8P3Q7	Protein Bm2876, isoform b	A8NNY7	Non-specific protein-tyrosine kinase (EC 2.7.10.2)	A8NPJ6	Protein BM-ADS-1, isoform b
		A8PA58	Temporarily assigned gene name protein 59, putative (Fragment)	A8P3V5	Protein Bm4990, isoform b	A8NNZ6	Protein Bm6532, isoform b	A8NPM6	Protein BM-CUL-3, isoform b
		A8PA67	Protein Bm12318 (Fragment)	A8P3Y5	Protein Bm2499, isoform c	A8NP17	Protein Bm2268 (Fragment)	A8NPN2	Protein Bm10730
		A8PAB3	Protein Bm9307, isoform a	A8P4G3	Protein Bm9243, isoform b	A8NP39	Protein Bm7662 (Fragment)	A8NPN6	Protein Bm8701, isoform b
		A8PAF2	Protein Bm3208, isoform b	A8P4H4	Protein Bm1803, isoform f	A8NPD4	Protein Bm4189, isoform c	A8NPP4	Protein Bm13830, isoform a
		A8PAH6	Protein BM-EIF-3.J, isoform a	A8P4K5	Protein Bm3505	A8NPD6	DNA polymerase (EC 2.7.7.7)	A8NPP6	Protein Bm5096
		A8PAI5	Putative uncharacterized protein	A8P4X7	Protein BM-NDX-2, isoform b	A8NPE9	Protein BM-RNF-113, isoform c	A8NPQ6	Protein BM-APA-2, isoform c
		A8PAS3	Protein Bm8845, isoform a	A8P534	Protein Bm14051, isoform d	A8NPG0	Protein BM-RDE-4	A8NPU4	Protein Bm9285
		A8PBH4	Protein Bm10159, isoform a	A8P5B1	Protein BM-LET-2, isoform b	A8NPG5	Protein Bm5300, isoform c	A8NQ12	Protein Bm8873, isoform a
		A8PBT4	Protein BM-RNP-6, isoform d	A8P5F4	Protein Bm8663	A8NPH3	Protein Bm5215 (Fragment)	A8NQ35	Protein BM-NUO-2 (Fragment)
		A8PBU9	Protein BM-SGCB-1, isoform c	A8P5H3	Protein BM-IDI-1, isoform a	A8NPH5	Putative rRNA methyltransferase (EC 2.1.1.-) (2'-O-ribose RNA methyltransferase SPB1 homolog)	A8NQ56	Protein Bm4279, isoform a
		A8PBZ4	Protein Bm6358, isoform b	A8P5Q1	Protein Bm8718	A8NPH8	Protein BM-MTM-6, isoform e	A8NQ59	Protein Bm2495 (Fragment)
		A8PC44	Protein Bm4090, isoform b	A8P633	Protein Bm7324, isoform b	A8NPI0	Protein Bm10783	A8NQ62	Protein Bm11110, isoform a (Fragment)
		A8PC70	Protein BM-KIN-18, isoform a	A8P695	Protein Bm10493	A8NPJ2	Protein BM-CCF-1, isoform b	A8NQC8	Actin-related protein 2/3 complex subunit 5
		A8PCI7	Protein BM-AIP-1, isoform b	A8P698	Protein Bm14712	A8NPM7	Protein Bm9291, isoform c	A8NQG8	Protein Bm5201 (Fragment)
		A8PCP1	Protein BM-PATR-1, isoform d	A8P6B4	Protein Bm7649, isoform c	A8NPN7	Protein BM-RFC-1, isoform b	A8NQH3	Protein Bm13661, isoform b
		A8PCQ0	Protein Bm9746	A8P6G2	Putative uncharacterized protein	A8NPU7	Protein Bm4652, isoform c	A8NQI2	Protein Bm9698
		A8PCU6	Protein Bm7823, isoform a	A8P6K0	Protein Bm8438, isoform a (Fragment)	A8NPW6	Protein Bm5268, isoform b	A8NQI4	Protein Bm1804, isoform b
		A8PCU9	Protein BM-TLI-1, isoform a	A8P728	Protein Bm6544, isoform a	A8NQ52	Protein BM-MEL-11 (Fragment)	A8NQL4	Protein BM-MOMA-1, isoform e
		A8PCX2	Protein BM-FCD-2, isoform d	A8P7A2	Protein Bm5807	A8NQ58	Protein BM-APS-3, isoform a	A8NQM6	Protein Bm7564, isoform b
		A8PCX4	Protein BM-FCD-2, isoform f	A8P7B2	Protein Bm8993, isoform a	A8NQB1	Merged into Q75PZ3.	A8NQQ7	Protein Bm13510
		A8PDS6	Protein BM-WNK-1, isoform c (Fragment)	A8P7D5	Protein BM-UBC-7, isoform a	A8NQD1	Protein BM-HCF-1, isoform d	A8NQT0	Protein Bm4525, isoform a
		A8PE52	Gag protein, putative	A8P7H0	Protein Bm1989	A8NQD6	Protein BM-SLO-1, isoform c	A8NQT5	Protein Bm9680
		A8PEB3	Protein Bm9026	A8P7I5	Protein BM-UBXN-6, isoform b	A8NQE1	Protein Bm3756, isoform f	A8NQU2	Protein Bm2423 (Fragment)
		A8PEC1	Protein Bm1665 (Fragment)	A8P7Y1	Protein BM-NUO-6, isoform a	A8NQH9	Protein Bm9699, isoform d	A8NR16	Protein BM-PRX-14, isoform b
		A8PEF2	Protein BM-ZTF-12, isoform d	A8P8A1	Protein Bm5592, isoform b	A8NQI3	Protein Bm4455	A8NR21	Protein Bm8922, isoform c
		A8PEG8	Protein Bm9539, isoform b	A8P8D4	Protein Bm7065	A8NQM1	Protein Bm6779, isoform d	A8NR28	Protein Bm3866
		A8PEI4	Protein BM-MYO-5, isoform a	A8P8T4	Protein BM-TAG-214	A8NQM4	Enhancer of rudimentary homolog	A8NR51	Protein Bm3557, isoform b
		A8PEM2	Protein Bm4166, isoform b	A8P8Y6	Protein Bm6813, isoform b	A8NQS4	Structural maintenance of chromosomes protein	A8NR57	Protein BM-TAG-253, isoform d
		A8PEX6	Putative uncharacterized protein (Fragment)	A8P913	Protein Bm9025	A8NQY6	Protein BM-EDC-3	A8NRG2	Protein BM-HEL-1, isoform a
		A8PF10	Protein BM-HUM-6, isoform c	A8P939	Protein Bm3465, isoform b	A8NQZ8	Protein Bm1843, isoform f	A8NRG3	Protein Bm7558, isoform a
		A8PFP2	Ddx26 protein, putative	A8P977	Protein Bm3367, isoform a	A8NR10	Protein BM-PME-2, isoform b	A8NRK0	Protein Bm5016, isoform b
		A8PFS0	Protein Bm9385, isoform b	A8P9X3	Protein BM-BUB-3, isoform c	A8NR29	Protein Bm10216	A8NRL8	Protein Bm10166, isoform b
		A8PFT7	Calcium-transporting ATPase (EC 3.6.3.8)	A8PA13	Protein Bm5433	A8NR50	Protein Bm2782, isoform b	A8NRP5	Protein Bm7936
		A8PG15	Putative uncharacterized protein	A8PA32	Protein Bm7614, isoform b	A8NR65	Protein Bm3434, isoform c	A8NRU5	Protein Bm7929, isoform c
		A8PG17	Histone B4, putative	A8PA45	Protein Bm2874, isoform c	A8NRA3	Protein BM-MTM-3, isoform a	A8NRX0	Protein Bm97
		A8PGR6	Protein Bm8306, isoform a	A8PAE4	Protein Bm5612	A8NRB9	Malic enzyme	A8NRY1	Protein Bm13984, isoform c
		A8PGY8	Protein Bm8290, isoform b	A8PAH8	Protein Bm9447, isoform c	A8NRG0	Protein Bm7982	A8NS61	Eukaryotic translation initiation factor 3 subunit G (eIF3g) (Eukaryotic translation initiation factor 3 RNA-binding subunit) (eIF-3 RNA-binding subunit) (Eukaryotic translation initiation factor 3 subunit 4)
		A8PGZ6	Protein Bm11393 (Fragment)	A8PBZ7	Protein Bm7561, isoform c	A8NRG6	Protein BM-NPP-16, isoform c	A8NS69	Protein Bm11047
		A8PH00	Protein Bm6218, isoform c (Fragment)	A8PC08	Protein Bm1730, isoform b	A8NRI0	CG18437-PA, putative (Fragment)	A8NS89	Trehalose-phosphatase (EC 3.1.3.12) (Trehalose-6-phosphate phosphatase) (TPP)
		A8PH43	Protein Bm7605, isoform g	A8PC40	Protein Bm1962, isoform b	A8NRJ7	Protein Bm7423, isoform c	A8NSA7	Protein Bm2751, isoform b
		A8PH77	Non-specific protein-tyrosine kinase (EC 2.7.10.2)	A8PC43	Protein Bm7363, isoform b	A8NRL6	Protein Bm4299 (Fragment)	A8NSA9	Protein Bm10899, isoform a
		A8PHI9	Protein BM-DAO-5, isoform f	A8PC53	Protein Bm5086 (Protein Bm9237, isoform a)	A8NRL7	Protein BM-MDT-17, isoform b	A8NSB1	Protein Bm6851, isoform c
		A8PHJ7	Protein Bm6889, isoform j	A8PCD0	Protein Bm13843, isoform a	A8NRT7	Protein Bm4911 (Fragment)	A8NSE5	Protein BM-GDI-1, isoform b
		A8PHN5	Protein Bm7628, isoform g	A8PCF3	Putative uncharacterized protein	A8NS12	Protein Bm6347, isoform e	A8NSG3	Protein BM-TSG-101, isoform b
		A8PHV4	Protein Bm1988, isoform c	A8PCI4	Protein Bm14734	A8NS16	Protein Bm4266, isoform c	A8NSL1	Protein Bm8552
		A8PI07	Protein BM-GLRX-22, isoform b	A8PCQ8	Protein BM-EAT-3, isoform g	A8NS28	Protein Bm3778	A8NSW2	Protein BM-RPL-2, isoform d
		A8PI11	Protein Bm632	A8PDJ3	Protein Bm5179, isoform b	A8NS43	Protein Bm12729 (Fragment)	A8NSY1	Protein BM-FZO-1, isoform b
		A8PI86	Protein Bm4540	A8PDM7	Protein Bm8733	A8NS50	Protein Bm7781, isoform a	A8NT09	Ubiquitin carboxyl-terminal hydrolase (EC 3.4.19.12)
		A8PIH0	Protein BM-ARL-6	A8PDU8	Protein BM-ATH-1	A8NS84	Protein Bm8974, isoform e	A8NT28	Protein Bm6148, isoform b
		A8PIJ1	Protein BM-ARX-2	A8PDV2	Protein Bm4020	A8NS90	Protein Bm7860	A8NT43	S-adenosylmethionine synthase (EC 2.5.1.6)
		A8PIL7	Protein BM-KETN-1, isoform k	A8PDX8	Protein Bm7543, isoform c	A8NS91	DNA topoisomerase 2 (EC 5.99.1.3)	A8NT69	Chloride channel protein
		A8PJ81	Putative uncharacterized protein	A8PDX9	Protein BM-PHIP-1, isoform a	A8NS98	Merged into A8NZA5.	A8NT71	Protein BM-TARS-1, isoform d
		A8PJ99	Protein Bm1972, isoform b	A8PEJ5	Protein Bm203	A8NSA4	Protein Bm1697, isoform b	A8NT75	Protein Bm6015, isoform d
		A8PJB4	Protein BM-MTM-1	A8PEK9	Protein Bm4125	A8NSC3	Protein Bm9098	A8NT81	Histone deacetylase (EC 3.5.1.98)
		A8PJC9	Protein Bm6893, isoform b	A8PEL3	Protein Bm9685	A8NSF7	Protein Bm1691, isoform c	A8NT94	Putative uncharacterized protein (Fragment)
		A8PJE7	Putative uncharacterized protein	A8PEL7	Protein BM-SAC-1, isoform d	A8NSG0	Protein Bm1690, isoform b	A8NTG7	Protein BM-RPL-14
		A8PJH7	O-phosphoseryl-tRNA(Sec) selenium transferase (EC 2.9.1.2) (Selenocysteine synthase) (Selenocysteinyl-tRNA(Sec) synthase) (Sep-tRNA:Sec-tRNA synthase)	A8PEM9	Protein Bm13993 (Fragment)	A8NSG8	Elongation of very long chain fatty acids protein (EC 2.3.1.199) (Very-long-chain 3-oxoacyl-CoA synthase)	A8NTM6	Protein BM-GCS-1, isoform b
		A8PJL9	Protein BM-RPN-10, isoform b	A8PER2	Protein Bm13787	A8NSH1	Peptidyl-prolyl cis-trans isomerase (EC 5.2.1.8)	A8NTN2	Protein BM-UNC-44, isoform e
		A8PJM8	Zinc finger, C2H2 type family protein	A8PES8	Protein Bm5133, isoform c	A8NSJ6	Protein Bm10484	A8NTN6	T-complex protein 1 subunit gamma
		A8PJN1	Protein BM-STI-1, isoform b	A8PF99	Protein Bm13760, isoform b	A8NSK9	Protein Bm5646, isoform c	A8NTR5	Protein Bm2237
		A8PJP3	Putative uncharacterized protein	A8PFD3	Protein Bm2855, isoform a	A8NSM3	Protein Bm10489, isoform b	A8NTR9	Elongation factor 1-alpha
		A8PJQ3	Protein BM-CYC-2.2	A8PFG2	Protein Bm11054, isoform a	A8NSM9	Protein Bm9048	A8NU55	Protein BM-UNC-52, isoform d (Fragment)
		A8PJR5	Protein Bm10770, isoform a	A8PFH3	Protein BM-RAP-1	A8NST3	Protein BM-LIG-4, isoform b	A8NU56	Protein BM-RPS-7
		A8PJS7	Serine/threonine-protein phosphatase (EC 3.1.3.16)	A8PFJ1	Protein Bm9117, isoform a	A8NSU2	Protein BM-HUM-2, isoform b	A8NU79	Putative uncharacterized protein (Fragment)
		A8PJT4	Protein Bm9396	A8PG89	Protein BM-MCP-1, isoform b	A8NSW7	Protein Bm5143, isoform c	A8NU81	Protein Bm7074, isoform b
		A8PJU3	#N/A	A8PG90	Protein Bm4570, isoform b	A8NT40	Protein BM-ZHIT-3, isoform a	A8NUC9	Protein Bm4899, isoform d (Fragment)
		A8PJU5	Protein Bm2393, isoform c	A8PGI6	Protein Bm2418, isoform d	A8NT76	Protein Bm4456	A8NUI7	Protein BM-UPP-1
		A8PJW1	Protein Bm9381	A8PGI8	Protein Bm4563, isoform c	A8NT79	Protein Bm8155, isoform a	A8NUR6	Transketolase (EC 2.2.1.1)
		A8PJY2	Hypothetical 28.7 kDa protein in RNR3-ARC15 intergenic region, putative	A8PGM1	DNA topoisomerase (EC 5.99.1.2)	A8NT82	Protein BM-CNT-1, isoform a (Fragment)	A8NUZ0	Protein Bm4901, isoform b
		A8PK18	Putative uncharacterized protein	A8PGM4	Protein BM-DYRB-1	A8NT86	DNA polymerase (EC 2.7.7.7)	A8NV18	Protein Bm6170, isoform d
		A8PK38	Protein Bm7925, isoform a	A8PGN9	Protein Bm6330, isoform f	A8NT89	Protein Bm8151	A8NV36	Protein Bm7408, isoform a
		A8PK96	Protein Bm3389, isoform b (Fragment)	A8PGR2	Protein BM-WDFY-2, isoform b	A8NT99	Protein Bm3877, isoform c	A8NV51	Protein Bm3347, isoform c
		A8PKF2	Serine/threonine-protein phosphatase (EC 3.1.3.16)	A8PGT6	Protein Bm11071	A8NTB0	Protein BM-RGA-1, isoform b	A8NVE8	Protein Bm13807, isoform a (Fragment)
		A8PKN9	Zinc finger, C2H2 type family protein	A8PGV5	Protein BM-TAG-174, isoform b	A8NTB4	Protein BM-RAN-3, isoform a	A8NVF8	Protein Bm4533 (Fragment)
		A8PL34	Putative uncharacterized protein	A8PHC4	Protein Bm3418 (Fragment)	A8NTB6	Protein Bm4194, isoform c	A8NVM5	Protein Bm3282, isoform c
		A8PL39	Putative uncharacterized protein	A8PHG9	Protein Bm6956, isoform b	A8NTD7	Protein BM-HMG-1.1	A8NVN7	Protein Bm3172, isoform c
		A8PLP4	Protein Bm8596, isoform m	A8PHL8	Protein BM-RAB-21, isoform c	A8NTF8	Protein BM-LGL-1, isoform b	A8NVQ4	Protein Bm7526, isoform e
		A8PM49	Protein BM-CCCP-1, isoform d	A8PHN7	Protein BM-LIPS-9, isoform b	A8NTR7	Protein Bm7267 (Fragment)	A8NVY9	Protein BM-SAND-1, isoform b
		A8PM53	Protein BM-TAG-278, isoform c	A8PHQ3	Protein BM-DYF-14, isoform a	A8NTT2	Protein BM-MOC-2	A8NW22	Merged into Q71TT6.
		A8PM94	Protein Bm1165, isoform d	A8PHZ6	Innexin (Fragment)	A8NTT4	Protein BM-NPP-9, isoform c	A8NW35	40S ribosomal protein S8
		A8PMV7	Protein BM-RHA-2, isoform b	A8PI73	Protein Bm12794	A8NTW0	Protein Bm6390	A8NW96	Protein Bm9308, isoform b
		A8PN50	Protein Bm2748, isoform a (Fragment)	A8PIA8	Protein Bm2783	A8NTW6	Protein BM-UAF-1, isoform b	A8NWA3	Protein BM-KETN-1, isoform i
		A8PND8	Putative uncharacterized protein	A8PIB4	Protein Bm6094, isoform a (Fragment)	A8NTW9	Protein Bm8976, isoform c	A8NWB0	Protein Bm9217
		A8PNJ6	Protein Bm12780, isoform b	A8PIL3	Protein BM-SCAV-2, isoform b	A8NU34	Phosphatidylinositol 3-kinase (EC 2.7.1.137)	A8NWB1	Protein Bm9218, isoform b
		A8PNU9	Protein BM-PTR-2, isoform b	A8PJ63	Protein Bm10155	A8NU76	Protein Bm6937	A8NWB4	Protein BM-GER-1
		A8PP57	Protein Bm3630, isoform c	A8PJ74	Platelet-activating factor acetylhydrolase IB gamma subunit, putative (Protein Bm10153)	A8NUH0	Protein Bm3663, isoform a (Fragment)	A8NWC9	Protein Bm6864, isoform b
		A8PP96	Putative uncharacterized protein	A8PJ91	Putative uncharacterized protein	A8NUI2	Protein Bm6843 (Fragment)	A8NWF8	Protein Bm6766
		A8PQ12	Protein BM-NBET-1, isoform b	A8PJ95	Protein BM-CDH-10	A8NUI5	Protein Bm7286	A8NWI1	Protein Bm6327, isoform c
		A8PQ28	Protein Bm7102, isoform e	A8PJC7	Protein Bm8024	A8NUN3	Protein Bm12340 (Fragment)	A8NWJ0	Merged into P90706.
		A8PQ37	Protein BM-UNC-17, isoform b	A8PJH6	O-phosphoseryl-tRNA(Sec) selenium transferase (EC 2.9.1.2) (Selenocysteine synthase) (Selenocysteinyl-tRNA(Sec) synthase) (Sep-tRNA:Sec-tRNA synthase)	A8NUS5	Protein Bm8684, isoform a	A8NWM0	Protein Bm6383, isoform b
		A8PQG0	Protein Bm2042, isoform b	A8PJI1	Protein Bm4895, isoform b	A8NUS8	Protein Bm6655, isoform c	A8NWR9	Protein Bm4578, isoform d
		A8PQM6	Protein BM-EEL-1, isoform d	A8PJI9	Protein Bm3564, isoform c	A8NUT2	Protein Bm6658, isoform c	A8NWT2	Protein Bm9449, isoform a
		A8PQR7	Protein Bm9167	A8PJL1	Protein Bm3233, isoform a	A8NUU1	Protein BM-SDPN-1, isoform b (Fragment)	A8NWV8	Adenylosuccinate lyase (ASL) (EC 4.3.2.2) (Adenylosuccinase)
		A8PQR8	Protein Bm6823, isoform c	A8PJM0	Protein Bm8890, isoform b	A8NUY7	Protein Bm3868, isoform d	A8NXF6	Protein BM-KIN-1, isoform d (Fragment)
		A8PQT3	Protein BM-MECR-1, isoform c	A8PJP0	Protein Bm2391	A8NV24	Protein Bm5187, isoform g	A8NXH7	Protein BM-SNR-7, isoform c
		A8PQU4	Protein Bm11019, isoform a	A8PJQ2	Protein BM-NPP-19, isoform g	A8NV34	Protein Bm4358, isoform b	A8NXM5	Protein BM-GCK-3
		A8PQV6	Protein Bm6886 (Fragment)	A8PJQ6	Protein Bm6873, isoform d	A8NVF2	Protein Bm10387, isoform b	A8NXN0	Protein BM-SNX-6
		A8PRD2	Protein Bm9531, isoform e	A8PJR6	Protein BM-HPO-21	A8NVI2	Protein BM-DRH-1, isoform i	A8NXQ4	Protein Bm7010 (Fragment)
		A8PRH6	Protein Bm1253, isoform a	A8PKF5	Protein Bm5755, isoform e	A8NVI7	TAP C-terminal domain containing protein	A8NXR7	Protein Bm2320
		A8PRT6	Protein BM-RPN-2, isoform a	A8PKG2	Protein BM-ODR-4, isoform b	A8NVJ6	Protein BM-RAS-2, isoform b	A8NY27	Eukaryotic translation initiation factor 3 subunit E (eIF3e) (Eukaryotic translation initiation factor 3 subunit 6)
		A8PS27	Protein BM-SWT-5, isoform a	A8PKW7	Protein BM-RPL-34, isoform a	A8NVL7	Protein Bm1824, isoform b	A8NY32	Protein BM-VHA-12, isoform b
		A8PS49	Protein BM-REPO-1, isoform b	A8PL79	Protein Bm2417, isoform a	A8NVM2	Protein BM-MSRA-1, isoform b	A8NY48	Protein BM-ASP-4, isoform b (Fragment)
		A8PS51	Protein BM-LMP-1, isoform b	A8PLC4	Protein BM-AEX-5	A8NVM7	Protein BM-TAG-151, isoform c	A8NY55	Protein BM-TAG-131, isoform d
		A8PS57	Protein Bm9553, isoform a	A8PLQ2	Protein Bm14305, isoform a	A8NVN5	Protein Bm9435, isoform d	A8NY88	Protein BM-DNJ-19, isoform c
		A8PSD8	Sulfhydryl oxidase (EC 1.8.3.2)	A8PLU5	Protein Bm11036	A8NVP0	Protein Bm6268, isoform e	A8NYA7	Protein Bm10378
		A8PSH5	Protein Bm9574	A8PLY3	Protein BM-NKCC-1, isoform g	A8NVP8	Protein Bm8424 (Fragment)	A8NYB2	Protein BM-MARS-1, isoform d
		A8PSI7	SCHIP1 protein, putative	A8PM19	Protein Bm4365, isoform c	A8NVR0	Protein Bm6474, isoform b	A8NYC2	Protein Bm9063
		A8PSN6	Protein Bm7277, isoform c	A8PM68	Protein Bm3829, isoform b	A8NVR2	Protein Bm3450, isoform b	A8NYC4	Protein Bm7212, isoform c
		A8PSS4	Protein Bm9927, isoform a	A8PMF1	Histone H3	A8NVR4	Cyclin-dependent kinases regulatory subunit	A8NYF8	Protein BM-NDUF-6, isoform a
		A8PSY1	Protein Bm6825, isoform c	A8PMI9	Protein BM-SCAV-4, isoform b	A8NVS3	Protein Bm9114	A8NYK5	Protein Bm6685, isoform b
		A8PSY7	Protein BM-RAB-6.2, isoform c	A8PMK4	Protein Bm9714, isoform a	A8NVU5	Protein Bm3715, isoform d	A8NYY2	Protein Bm4088, isoform b
		A8PT47	Protein BM-UNC-43, isoform u	A8PN22	Protein Bm5057 (Fragment)	A8NVU8	Protein BM-CPSF-1, isoform b	A8NZ57	Protein Bm2092, isoform i
		A8PT56	Protein Bm9919, isoform k	A8PN31	Protein BM-DLC-1	A8NVV4	Conserved oligomeric Golgi complex component 6, putative	A8NZ97	Protein Bm9080
		A8PT94	Protein Bm9913	A8PN33	Protein Bm7377	A8NVV6	Protein Bm4874, isoform b	A8NZB4	Protein Bm7334, isoform c
		A8PTA8	Protein Bm5766 (Fragment)	A8PN70	Protein Bm11567	A8NW38	DNA helicase (EC 3.6.4.12)	A8NZC1	Protein BM-RPN-5, isoform e
		A8PTB5	Protein Bm6661, isoform a (Fragment)	A8PNB0	Protein BM-PQN-52, isoform b (Fragment)	A8NW89	Protein BM-UNC-1, isoform c (Fragment)	A8NZD3	Protein Bm6238, isoform b
		A8PTD6	Protein Bm4985, isoform c	A8PND1	Transporter	A8NWB5	DNA helicase (EC 3.6.4.12)	A8NZI5	Protein Bm13849, isoform c
		A8PTJ5	Protein BM-PERM-3, isoform b	A8PNE7	Protein Bm1781, isoform b	A8NWB6	TPR Domain containing protein (Fragment)	A8NZK6	Protein Bm2677, isoform b
		A8PTK4	Protein Bm1853, isoform c	A8PNK8	Protein BM-SIR-2.1, isoform e	A8NWB9	Protein BM-PTB-1, isoform b (Fragment)	A8NZM1	Serine/threonine-protein phosphatase (EC 3.1.3.16)
		A8PTM1	Protein BM-PRDX-6, isoform b	A8PNN0	Protein BM-RPL-38, isoform a	A8NWC8	Protein Bm5676, isoform a	A8NZS1	Protein Bm13816, isoform a
		A8PTW6	Filamin/ABP280 repeat family protein	A8PPE3	Protein Bm1873, isoform c (Fragment)	A8NWE9	UBA/TS-N domain containing protein (Fragment)	A8P004	Protein BM-VPS-26
		A8PTW8	Protein BM-FLN-2, isoform h	A8PPF0	Protein BM-UNC-97	A8NWG7	Protein Bm5095, isoform c	A8P020	Protein BM-BAF-1
		A8PTX2	Protein BM-RHA-1, isoform f	A8PPJ1	Protein Bm1903	A8NWH2	Protein Bm3861, isoform d	A8P099	Protein Bm7015
		A8PU38	Putative uncharacterized protein	A8PPR4	Protein BM-TATN-1, isoform d	A8NWK3	Protein Bm3309, isoform d	A8P0A1	ATP synthase subunit gamma
		A8PU84	Protein BM-DPY-30	A8PPZ4	Protein Bm4919, isoform e	A8NWQ4	Protein Bm12128 (Fragment)	A8P0E9	Isocitrate dehydrogenase [NAD] subunit, mitochondrial (EC 1.1.1.41)
		A8PUA1	Protein Bm6796, isoform a	A8PQ65	Protein Bm1904, isoform c	A8NWQ7	Protein Bm9158, isoform b	A8P0L5	Lissencephaly-1 homolog
		A8PUJ9	Protein Bm4523, isoform k	A8PQK8	Protein BM-OGDH-1, isoform d	A8NWU9	Protein BM-FRH-1	A8P0Q0	Protein BM-VHA-14
		A8PUW6	Protein Bm10133, isoform a	A8PQL3	Protein BM-ADT-1, isoform b	A8NWW2	Protein Bm7388, isoform c	A8P0Q8	Glutamate dehydrogenase
		A8PUZ4	Protein Bm4699, isoform c	A8PQM2	Protein BM-COL-109, isoform a	A8NWX5	Protein BM-AFD-1, isoform l	A8P0Y0	Protein Bm7534, isoform a
		A8PV67	Protein Bm2062, isoform c	A8PQS0	Mitogen-activated protein kinase (EC 2.7.11.24)	A8NWY1	Protein Bm6675, isoform c	A8P0Y1	Protein BM-ACBP-5, isoform b
		A8PVL4	Protein BM-LRON-9, isoform d	A8PQT1	Protein Bm9418	A8NX47	Protein BM-PTR-4, isoform b (Fragment)	A8P0Z2	Protein BM-RFC-4, isoform a
		A8PVM1	Protein Bm5976, isoform a	A8PRC0	Protein BM-MEMB-1, isoform a	A8NXJ8	Protein Bm4054, isoform c	A8P0Z5	Protein Bm5301, isoform b
		A8PW49	Merged into A8PZ34.	A8PRD5	Protein Bm9531, isoform d	A8NXN6	Protein BM-SPAT-1, isoform d	A8P0Z7	Adenylate kinase isoenzyme 1 (AK 1) (EC 2.7.4.3) (ATP-AMP transphosphorylase 1) (ATP:AMP phosphotransferase) (Adenylate monophosphate kinase)
		A8PW87	Cytosolic Fe-S cluster assembly factor NUBP1 homolog	A8PRF3	Merged into A8Q493.	A8NXP1	Protein BM-HPO-22, isoform b	A8P102	Protein Bm9037
		A8PW98	Protein-tyrosine-phosphatase (EC 3.1.3.48)	A8PRF9	Protein Bm5121, isoform b (Fragment)	A8NXT2	Protein Bm5703, isoform b	A8P107	Protein Bm13696, isoform c
		A8PWA0	Protein Bm4332, isoform b	A8PRM0	Protein Bm9538, isoform a	A8NXU4	Protein BM-FZY-1, isoform b	A8P125	Protein BM-MPPA-1, isoform c
		A8PWD7	Putative uncharacterized protein	A8PRM8	Protein Bm3335, isoform c	A8NXW4	Protein BM-CED-4, isoform c	A8P136	Protein BM-RPL-3, isoform c
		A8PWE6	Protein Bm3517 (Fragment)	A8PRQ0	Protein Bm2019, isoform b	A8NXX9	Protein Bm5288, isoform c	A8P138	Protein Bm8928, isoform b
		A8PXK2	Protein Bm7073, isoform e	A8PRR9	Anion exchange protein	A8NXY4	Protein BM-DNA-2, isoform f	A8P148	Protein Bm3651
		A8PXM0	Peptidyl-prolyl cis-trans isomerase	A8PRW6	Protein Bm9546, isoform b	A8NY21	Protein BM-POLG-1, isoform d	A8P152	Protein BM-LRP-1, isoform a
		A8PXT6	Protein Bm14705, isoform c	A8PS03	Protein BM-CYTB-5.2, isoform b	A8NY22	DNA polymerase I family protein	A8P161	Protein Bm7870, isoform e
		A8PXW0	Protein Bm7746, isoform d	A8PS44	Protein Bm2952, isoform c	A8NY31	Protein Bm10721, isoform b	A8P1D4	Protein BM-RPS-16
		A8PY30	Putative uncharacterized protein	A8PS82	Protein Bm5263, isoform c	A8NY38	Protein Bm3147, isoform c	A8P1E7	Proteasome subunit beta type (EC 3.4.25.1)
		A8PYF8	Protein BM-TBCK-1, isoform d	A8PSD3	Protein BM-RPL-30, isoform b	A8NY52	Protein Bm6610, isoform b	A8P1F4	Protein Bm2291, isoform b
		A8PYL3	Protein Bm3397, isoform l	A8PSG4	Protein BM-RPL-16, isoform a	A8NY58	Protein Bm7359, isoform b (Fragment)	A8P1F6	Protein BM-PAA-1
		A8PYX5	Protein Bm1508, isoform a	A8PSU1	Protein Bm9924	A8NY90	Protein Bm4072, isoform b	A8P1F8	Protein BM-NUO-1, isoform b
		A8PZ65	Putative uncharacterized protein	A8PSZ9	Protein BM-HSP-43, isoform a	A8NYE2	Protein BM-CEL-1, isoform b	A8P1I4	Protein BM-NPP-12, isoform c
		A8PZ94	Putative uncharacterized protein	A8PTA3	Protein BM-MRP-5, isoform d	A8NYF1	Protein Bm5673, isoform c	A8P1L0	Protein BM-MTX-1, isoform b
		A8PZK7	Protein Bm4797 (Fragment)	A8PTC5	Serine/threonine-protein phosphatase (EC 3.1.3.16)	A8NYF4	Protein BM-PRPF-4, isoform a	A8P1L7	Protein BM-SYX-7, isoform a
		A8PZM3	Protein Bm4011, isoform b	A8PTH3	Protein Bm9513, isoform a	A8NYM4	Protein BM-SEC-15, isoform c	A8P1N0	Protein BM-RPS-17, isoform c
		A8PZR5	Protein BM-DDB-1, isoform e	A8PTK8	Protein Bm14017, isoform a	A8NYQ9	Protein Bm7097, isoform b	A8P1P0	Protein Bm8919, isoform a
		A8Q015	Protein Bm11013, isoform a	A8PTR0	Protein BM-MIG-2	A8NYU2	Protein BM-CRN-2, isoform b	A8P1P6	Protein BM-RPL-4, isoform b
		A8Q025	Protein Bm6988, isoform c	A8PTR9	Major sperm protein	A8NYY7	Protein Bm4715, isoform e	A8P1Q2	Protein BM-UBXN-4, isoform b
		A8Q0D2	Protein Bm10967, isoform b	A8PTT7	Protein Bm5025, isoform c	A8NZ81	Protein Bm3777, isoform b	A8P1S3	Protein Bm14786
		A8Q0L4	Protein BM-ARL-8	A8PTV5	Protein Bm3266, isoform b	A8NZC0	Protein Bm3285, isoform b	A8P1V5	Protein Bm6307, isoform e
		A8Q0Y0	Glutathione peroxidase	A8PU35	Protein Bm3644, isoform b	A8NZE9	Protein Bm5660, isoform i	A8P1W1	Protein Bm2529
		A8Q131	Protein Bm6778, isoform b	A8PU54	Protein BM-MEC-1, isoform b (Fragment)	A8NZJ7	Protein BM-EHBP-1, isoform a	A8P1W3	Protein BM-LSM-1, isoform c
		A8Q1E3	Protein Bm7199	A8PU74	Protein Bm6940	A8NZK2	Protein Bm10618	A8P1W5	UMP-CMP kinase (EC 2.7.4.14) (Deoxycytidylate kinase) (Uridine monophosphate/cytidine monophosphate kinase)
		A8Q1G4	Protein BM-VHA-19, isoform c	A8PUA2	Protein BM-PTPS-1	A8NZK7	Protein Bm4845, isoform c	A8P1X9	Protein BM-TTLL-12, isoform b
		A8Q1R3	Protein Bm9185	A8PUL4	Merged into A8PC53.	A8NZL5	Protein Bm10613	A8P212	Protein Bm13697, isoform a
		A8Q1S0	Putative uncharacterized protein	A8PUY6	Protein Bm4273, isoform d	A8NZL6	Protein Bm4839 (Fragment)	A8P228	Protein Bm6219, isoform k
		A8Q1S9	Putative uncharacterized protein	A8PV57	Protein Bm10265, isoform a	A8NZM9	Protein Bm7921	A8P232	Merged into A8PHC1.
		A8Q1Z7	Protein Bm9201, isoform b	A8PV58	Protein Bm6587, isoform c (Protein Bm8161, isoform b)	A8NZR8	Structural maintenance of chromosomes protein	A8P246	Protein Bm9204, isoform b
		A8Q206	Putative uncharacterized protein	A8PV83	Protein Bm4126, isoform b	A8NZU1	Protein Bm4433, isoform b	A8P281	Protein Bm6671, isoform h
		A8Q215	Protein Bm7726, isoform a	A8PVB5	Protein Bm10247, isoform b	A8NZX5	Protein Bm8785, isoform h	A8P2D4	Protein Bm1875, isoform b
		A8Q236	Protein Bm2210, isoform b	A8PW10	Protein BM-TUFM-2, isoform b	A8P007	Protein BM-LET-413	A8P2F9	Protein Bm2660, isoform d (Fragment)
		A8Q2D5	Protein Bm6625, isoform a (Fragment)	A8PW32	alpha-1,2-Mannosidase (EC 3.2.1.-)	A8P012	Protein Bm7883	A8P2G6	Protein Bm12140, isoform b (Fragment)
		A8Q2E4	Putative uncharacterized protein	A8PXJ5	Branched-chain-amino-acid aminotransferase (EC 2.6.1.42)	A8P032	Protein BM-UNC-49, isoform d (Fragment)	A8P2H5	Protein BM-DYF-14, isoform d
		A8Q2E9	Protein Bm10879, isoform a	A8PXN6	Protein BM-UNC-44, isoform h	A8P061	Protein Bm2294	A8P2H8	Protein BM-UNC-70, isoform m
		A8Q2H0	Protein Bm10873, isoform b	A8PXW9	Protein Bm5168, isoform b	A8P0C4	Protein Bm5214, isoform b	A8P2S4	Isocitrate dehydrogenase [NAD] subunit, mitochondrial (EC 1.1.1.41)
		A8Q2J9	Protein Bm2455, isoform c	A8PXX2	Protein Bm5643, isoform f	A8P0H0	Importin subunit alpha	A8P2T1	Protein Bm5192, isoform b
		A8Q2M9	Protein BM-GOS-28, isoform b	A8PY13	Protein Bm9669, isoform g	A8P0M1	Protein Bm9728	A8P2W2	Protein Bm10271
		A8Q2Q7	Protein BM-DPY-20, isoform g (Fragment)	A8PY42	Protein Bm6917, isoform b	A8P0M4	Protein BM-ATAT-2, isoform b (Fragment)	A8P2X1	Protein BM-RPS-9
		A8Q2T5	Protein Bm5871, isoform b	A8PYF6	Protein Bm9645, isoform a	A8P0M7	Protein BM-DYF-7, isoform b	A8P2X3	Protein Bm5499, isoform c
		A8Q3D5	Protein Bm6139, isoform b	A8PYI5	Protein Bm9618, isoform c	A8P0N0	Protein Bm8916	A8P2Z1	Protein Bm5917, isoform b
		A8Q3R6	Protein Bm7665, isoform b	A8PYR9	Protein Bm6856 (Fragment)	A8P0N3	Protein BM-MRPS-22, isoform b	A8P339	Protein Bm11473 (Fragment)
		A8Q3X7	Protein Bm8480 (Fragment)	A8PYS8	Protein Bm14068, isoform c	A8P0P8	Protein BM-ACBP-4, isoform a	A8P370	Protein Bm13737, isoform a
		A8Q416	Protein Bm10420, isoform b	A8PYT1	Protein BM-RLA-2	A8P0Y3	Protein Bm5742, isoform b	A8P391	Protein Bm5357, isoform b
		A8Q438	Protein BM-EKL-1, isoform c	A8PYX2	Protein Bm1509, isoform a	A8P0Y4	Protein BM-GLB-11, isoform b	A8P3D2	Beta-hexosaminidase (EC 3.2.1.52)
		A8Q441	Protein BM-TRAP-3, isoform a	A8PYX6	Protein Bm5538, isoform a	A8P0Z4	Protein BM-HKE-4.2, isoform e	A8P3E5	Fructose-bisphosphate aldolase (EC 4.1.2.13)
		A8Q480	Putative uncharacterized protein	A8PZ28	Protein Bm7496, isoform g	A8P105	Protein BM-SEM-5	A8P3G8	Protein BM-LTD-1, isoform b
		A8Q4A5	Putative uncharacterized protein	A8PZ51	Protein Bm7198	A8P111	Transcription and mRNA export factor ENY2 (Enhancer of yellow 2 transcription factor homolog)	A8P3H4	Protein Bm3607, isoform e
		A8Q505	Protein BM-FUT-3, isoform b	A8PZ52	Protein Bm7201	A8P119	Protein BM-CYH-1, isoform b	A8P3M4	Protein Bm5874
		A8Q597	Protein BM-DIE-1, isoform a	A8PZ76	Protein BM-VAB-3, isoform d	A8P121	Putative uncharacterized protein	A8P3Q5	Protein BM-RUVB-1, isoform c
		A8Q5E0	V-type proton ATPase subunit a	A8PZD1	Protein BM-PAQR-1 (Fragment)	A8P123	Protein Bm8115, isoform c	A8P3Q9	Acyl-coenzyme A oxidase
		A8Q5J8	Putative uncharacterized protein	A8PZM0	Protein Bm2605, isoform a	A8P144	Metalloendopeptidase (EC 3.4.24.-)	A8P3R8	Protein Bm2454 (Fragment)
		A8Q5Q0	Protein Bm8950, isoform a	A8PZQ7	Protein BM-UNC-57, isoform b	A8P168	Protein argonaute	A8P3U6	Protein BM-CHCH-3
		A8Q5Q1	Protein Bm8951	A8PZX7	Protein Bm5407, isoform b	A8P1B5	Protein BM-CLP-2, isoform c	A8P3V2	Protein Bm10348, isoform a
		A8Q5S3	Protein Bm9989, isoform d	A8Q060	Protein Bm11001, isoform b	A8P1C1	Serine/threonine-protein kinase PLK (EC 2.7.11.21) (Polo-like kinase)	A8P3V9	Protein Bm4247 (Fragment)
		A8Q5V6	Protein Bm6006, isoform c	A8Q088	Protein Bm14791	A8P1D6	Protein Bm6894, isoform c	A8P3W1	Protein Bm13746, isoform a
		A8Q5X7	Protein BM-IFB-1, isoform b	A8Q093	Protein Bm13827, isoform g	A8P1D9	Protein BM-LIN-23, isoform b	A8P3Y8	Protein Bm6990, isoform b
		A8Q611	Protein BM-EIF-3.F, isoform b	A8Q0F1	Protein BM-MLC-4, isoform a	A8P1E3	Protein Bm8125, isoform b	A8P3Z6	Protein Bm7499, isoform c
		A8Q621	Putative uncharacterized protein	A8Q0F4	Calsequestrin	A8P1E5	Protein Bm5368, isoform b	A8P477	Protein BM-PPH-5, isoform b (Fragment)
		A8Q626	Putative uncharacterized protein	A8Q0H5	Protein BM-TRAP-4, isoform b	A8P1G0	Protein BM-RME-6, isoform c	A8P483	Protein BM-RAB-7, isoform c
		A8Q641	Protein BM-GPB-1, isoform d	A8Q0J6	Protein Bm7013, isoform b	A8P1G2	Protein Bm8122, isoform a	A8P4B0	Protein BM-SNR-6
		A8Q6V4	Putative uncharacterized protein	A8Q0K8	Protein BM-BED-3, isoform b	A8P1H2	Protein Bm5119, isoform b	A8P4B2	Protein BM-HPO-4
		A8Q6X8	Protein Bm10676, isoform f	A8Q0M9	Protein Bm10991	A8P1L4	Protein BM-FCP-1, isoform b	A8P4C6	Alpha-1,4 glucan phosphorylase (EC 2.4.1.1)
		A8Q704	#N/A	A8Q0P5	Kinesin-like protein	A8P1Q5	Protein Bm8921	A8P4D9	Polyadenylate-binding protein (PABP)
		A8Q708	Merged into A8Q7Q6.	A8Q0V0	Protein BM-CGP-1, isoform b	A8P1X4	Protein Bm9841	A8P4F7	Protein Bm13829, isoform e
		A8Q721	Protein Bm2228 (Fragment)	A8Q0Y2	Innexin	A8P1X6	Protein Bm9421, isoform a	A8P4H1	Protein Bm6341, isoform b
		A8Q7A4	Protein Bm1827, isoform b	A8Q116	Protein Bm2430, isoform b	A8P1Z6	Protein Bm9441, isoform c	A8P4I3	Protein Bm7077, isoform b
		A8Q7Q1	Protein Bm5420, isoform b	A8Q174	Protein BM-TES-1, isoform e	A8P222	Protein BM-UNC-22, isoform g	A8P4K6	Protein BM-FARS-3, isoform c
		A8Q892	Protein BM-RAN-2, isoform b	A8Q1B8	Protein BM-PXF-1, isoform e	A8P264	Protein BM-LSM-4, isoform b	A8P4K8	Protein Bm7553
		A8Q8B3	Protein Bm2985, isoform b	A8Q1D4	Protein BM-OSM-9, isoform g	A8P265	Protein Bm3784, isoform b	A8P4L2	Protein BM-PAS-7, isoform d
		A8Q8G5	Protein Bm6386	A8Q1G3	Protein BM-VHA-19, isoform f	A8P282	Protein Bm8134	A8P4Q6	Protein BM-TAG-196
		A8Q8Q5	Protein Bm5857, isoform c	A8Q1H6	Translocating chain-associated membrane protein	A8P2P1	Protein Bm4418, isoform c	A8P4V6	Protein Bm13747, isoform d
		A8Q8R2	Protein Bm7468, isoform d	A8Q1I7	Protein Bm5630, isoform f	A8P2R6	Putative uncharacterized protein (Fragment)	A8P4W2	Protein BM-MTX-2
		A8Q9C4	Protein BM-RPS-18, isoform c	A8Q1K1	Histone H4	A8P2S8	Protein BM-SYM-4, isoform b	A8P4Y0	Lysine--tRNA ligase (EC 6.1.1.6) (Lysyl-tRNA synthetase)
		A8Q9I9	Protein Bm3729, isoform e	A8Q1P6	Protein Bm4078, isoform c	A8P2U0	Protein BM-PFD-2	A8P503	Protein BM-CSN-3
		A8Q9Q4	Zinc finger, C2H2 type family protein	A8Q1U5	Protein Bm5388	A8P2U1	Protein Bm7230, isoform b (Fragment)	A8P505	Protein BM-ATP-5
		A8Q9W2	Protein Bm11995 (Fragment)	A8Q1V3	Protein Bm9194, isoform a	A8P2X0	Protein Bm8535 (Fragment)	A8P522	Protein Bm3223, isoform a
		A8Q9X0	Protein BM-PSF-1, isoform a	A8Q1V9	Choline/ethanolamine kinase family protein	A8P2X6	Protein Bm8868, isoform a	A8P536	Protein BM-GLNA-1, isoform c
		A8QA03	Protein Bm5270, isoform b	A8Q1Z3	Protein Bm6866, isoform i	A8P371	Protein BM-LET-756, isoform c	A8P540	Protein BM-DNJ-13, isoform c
		A8QB03	Merged into A8QB05.	A8Q221	Protein BM-RME-4, isoform d	A8P377	Biotin--acetyl-CoA-carboxylase ligase family protein	A8P559	Protein BM-DNPP-1, isoform b
		A8QB45	Anion exchange protein	A8Q2A3	Protein Bm2141, isoform b (Fragment)	A8P3A3	Protein BM-GBF-1, isoform g	A8P578	Protein Bm11028, isoform a
		A8QB56	VAB-10A protein, putative	A8Q2B1	Protein Bm6334, isoform c	A8P3C3	Major sperm protein	A8P591	Protein Bm4461, isoform e
		A8QBH9	Protein Bm7169, isoform h	A8Q2C1	Protein Bm10884	A8P3E9	Protein Bm10041	A8P594	Protein BM-STL-1
		A8QBN0	Protein Bm12876, isoform b	A8Q2E6	Protein Bm5843	A8P3F4	Protein Bm8431, isoform a	A8P599	Protein BM-RAB-18, isoform d
		A8QBP2	Protein BM-LIM-9, isoform j	A8Q2F4	Protein BM-AAKG-1 (Fragment)	A8P3F7	Histone acetyltransferase (EC 2.3.1.48)	A8P5A0	Protein BM-ACT-5
		A8QBQ7	Protein Bm5486 (Fragment)	A8Q2H8	Protein Bm6816, isoform b	A8P3F9	Non-specific protein-tyrosine kinase (EC 2.7.10.2)	A8P5G3	Protein Bm7899
		A8QBV7	Protein Bm12892, isoform a	A8Q2I7	Serine/threonine-protein phosphatase (EC 3.1.3.16)	A8P3H2	Protein Bm8894, isoform b	A8P5H0	Protein Bm14054, isoform a
		A8QBV9	OTU-like cysteine protease family protein	A8Q2N7	Protein Bm4089, isoform d	A8P3I2	Protein Bm8896	A8P5I2	Protein BM-PYP-1, isoform a
		A8QC38	Protein Bm3810, isoform c	A8Q2P1	Protein BM-COQ-2, isoform a	A8P3J0	Non-specific serine/threonine protein kinase (EC 2.7.11.1)	A8P5J6	Protein Bm5138, isoform b
		A8QC62	Protein BM-IARS-2, isoform b	A8Q2Q1	40S ribosomal protein S21	A8P3K0	Protein BM-HAF-2	A8P5R2	Proteasome subunit beta type (EC 3.4.25.1)
		A8QC83	Protein BM-RIOK-1, isoform e	A8Q2Y2	Protein Bm12807, isoform b	A8P3K3	Protein Bm1898, isoform d	A8P5S0	Protein BM-PXD-1, isoform b
		A8QCC2	Protein BM-TRAP-1, isoform b	A8Q309	Protein BM-HCP-2, isoform e	A8P3P3	Protein Bm8064, isoform a	A8P5T6	Protein Bm12975, isoform a (Fragment)
		A8QCD8	Protein Bm12935 (Protein Bm8369)	A8Q3R9	Zgc:92765, putative	A8P3P4	Protein BM-SWSN-6, isoform c	A8P5U7	Protein Bm8184, isoform b (Fragment)
		A8QCE1	Protein BM-HPO-11, isoform b	A8Q3S5	Protein Bm2219, isoform b	A8P3P7	Protein Bm7195, isoform c	A8P5W7	Protein Bm6623, isoform b
		A8QCQ6	Protein Bm8346	A8Q415	Protein BM-PTR-3, isoform a	A8P3Q3	Protein Bm7048, isoform c	A8P5W9	Protein BM-RPS-10, isoform c
		A8QCY2	Protein Bm5370, isoform b	A8Q418	Protein Bm4191, isoform f	A8P3S1	Protein BM-ABCE-1, isoform a	A8P5X2	Protein Bm2640, isoform b
		A8QCY9	Protein Bm6588, isoform a	A8Q439	Protein BM-EKL-1, isoform d	A8P3T8	Protein Bm2976	A8P5Y0	Protein Bm6398, isoform c
		A8QCZ2	Protein Bm8864	A8Q453	Protein BM-RAB-3, isoform c	A8P3U0	Protein BM-DNJ-17, isoform a	A8P602	Protein Bm4597 (Fragment)
		A8QDF7	Protein Bm10006, isoform a	A8Q456	Protein Bm11952	A8P3W0	Protein Bm4250 (Fragment)	A8P605	Protein Bm10339
		A8QDI4	Tetraspanin	A8Q527	Protein Bm12484, isoform b	A8P3X2	Protein BM-NDC-80, isoform a	A8P620	Succinate dehydrogenase [ubiquinone] flavoprotein subunit, mitochondrial (EC 1.3.5.1)
		A8QDP3	DNA-directed RNA polymerase subunit	A8Q549	Protein BM-SPDS-1, isoform e	A8P3Z1	Protein Bm7598, isoform c	A8P622	Succinate dehydrogenase [ubiquinone] flavoprotein subunit, mitochondrial (EC 1.3.5.1)
		A8QDU5	Protein BM-SID-1, isoform c	A8Q5F3	Protein Bm1941, isoform c	A8P408	Protein Bm7898, isoform h	A8P630	Protein BM-AJM-1 (Fragment)
		A8QDW1	Protein Bm3244, isoform c	A8Q5I7	Protein BM-VHA-4, isoform c	A8P424	Protein BM-MOG-2, isoform a	A8P667	Protein Bm290
		A8QDZ5	Protein Bm1692, isoform b	A8Q5J7	Protein Bm8103 (Fragment)	A8P432	Protein BM-SMG-9, isoform c	A8P681	C2 domain containing protein
		A8QE00	Protein BM-UBA-1, isoform b	A8Q5N8	Protein BM-TNC-2	A8P459	Protein BM-HDAC-11, isoform b	A8P6A6	Protein Bm2730, isoform c
		A8QE91	Protein Bm1892, isoform c	A8Q5P7	Protein Bm5995, isoform b	A8P460	Protein Bm5348, isoform a (Fragment)	A8P6C9	Protein Bm3115, isoform b
		A8QEB0	Protein Bm6083, isoform b	A8Q5S0	Protein Bm8958	A8P4A8	Protein Bm6453, isoform b	A8P6F8	Protein Bm3130, isoform b
		A8QEE3	Protein BM-NID-1, isoform e	A8Q635	Trehalase (EC 3.2.1.28) (Alpha-trehalose glucohydrolase) (Fragment)	A8P4C8	Protein Bm10867, isoform a	A8P6G0	Protein Bm8085
		A8QEH6	Putative uncharacterized protein	A8Q640	Protein Bm4478, isoform b	A8P4E9	Gag protein, putative	A8P6J2	Succinate dehydrogenase [ubiquinone] iron-sulfur subunit, mitochondrial (EC 1.3.5.1)
		A8QEM0	Protein Bm3842, isoform a	A8Q6Y9	Protein Bm4086, isoform d	A8P4F2	Protein Bm6789, isoform h	A8P6M8	Protein Bm1601
		A8QEM8	Protein Bm6467, isoform c	A8Q6Z1	Protein BM-ABI-1	A8P4F9	Protein Bm2217, isoform b	A8P6Q9	Proteasome subunit alpha type (EC 3.4.25.1)
		A8QER9	F-box domain containing protein	A8Q709	Protein Bm2780, isoform b	A8P4H9	Protein Bm7900, isoform b	A8P6V8	T-complex protein 1 subunit delta
		A8QEW1	Protein Bm5697, isoform a	A8Q730	Protein BM-DNJ-10, isoform g	A8P4I1	Protein Bm7901, isoform c	A8P6X9	Protein BM-ATX-3 (Fragment)
		A8QEY3	Protein BM-RIC-8, isoform b	A8Q734	Protein BM-PXL-1, isoform d	A8P4I8	Protein Bm4431, isoform b	A8P6Y1	Protein BM-KUP-1 (Fragment)
		A8QF15	Protein Bm9974, isoform b	A8Q738	Protein Bm6443, isoform b	A8P4J7	Putative uncharacterized protein	A8P6Y3	Ribonucleoside-diphosphate reductase (EC 1.17.4.1)
		A8QF36	Protein Bm1832, isoform b	A8Q776	Putative uncharacterized protein	A8P4J9	Protein Bm7792	A8P700	Protein Bm7036, isoform b
		A8QF57	Protein Bm9833	A8Q7C2	Protein Bm6841, isoform g	A8P4L3	Protein Bm13686, isoform a	A8P793	5'-AMP-activated protein kinase, beta subunit, complex-interacting region containing protein
		A8QF65	Protein Bm485, isoform b	A8Q7F4	Protein Bm2893, isoform b	A8P4L8	Protein BM-ATHP-2, isoform b	A8P795	Protein Bm9583, isoform a
		A8QF66	Protein Bm9992, isoform a	A8Q7K0	Protein Bm7412, isoform d	A8P4L9	Protein BM-ASH-2, isoform b	A8P7D3	Protein Bm6303, isoform c
		A8QF95	Protein Bm9998, isoform c	A8Q7Q6	26S proteasome non-ATPase regulatory subunit Nin1/mts3 family protein (Protein Bm10862)	A8P4N9	Protein Bm9472	A8P7E0	Protein BM-PHB-2, isoform a
		A8QFA4	Protein Bm9837, isoform b	A8Q7Z7	Protein Bm10788, isoform d	A8P4P5	Protein Bm9474, isoform b	A8P7E9	Protein Bm3054, isoform c
		A8QFC2	Protein Bm12326 (Fragment)	A8Q861	Protein Bm6017, isoform a	A8P4P7	Protein BM-CDC-48.3, isoform b	A8P7G0	Protein BM-DDL-3, isoform a
		A8QFI0	Protein BM-RNF-121 (Fragment)	A8Q8F7	Protein Bm5748, isoform g	A8P4S3	DNA-directed RNA polymerase (EC 2.7.7.6)	A8P7M2	Protein Bm4040
		A8QFI5	Protein Bm11312 (Fragment)	A8Q8I0	Protein Bm7427, isoform f	A8P4S8	Protein Bm7296, isoform b	A8P7M4	Protein BM-NPP-18
		A8QFV0	Protein Bm6530	A8Q8K4	Protein Bm5284	A8P4T0	tRNA-dihydrouridine(47) synthase [NAD(P)(+)] (EC 1.3.1.-) (tRNA-dihydrouridine synthase 3)	A8P7Q4	Protein BM-ABCF-2, isoform a
		A8QFV7	Protein Bm14676, isoform b	A8Q8L6	Protein BM-TAG-170, isoform d	A8P4U6	Protein Bm8759, isoform a	A8P7Q7	Protein Bm5459, isoform b
		A8QFZ7	Protein Bm14044, isoform a	A8Q8M5	Ubiquitin-fold modifier 1	A8P4V7	Protein BM-NPP-1	A8P7Q9	Protein BM-CDK-5
		A8QG06	Protein Bm4666, isoform c	A8Q8S4	Protein Bm12038 (Fragment)	A8P4W0	Protein Bm7533	A8P7R2	Protein BM-CED-6, isoform b
		A8QG07	Protein Bm7240, isoform b	A8Q8T5	Protein Bm3976, isoform i	A8P4X1	Protein Bm2437, isoform b	A8P7R5	Protein BM-RPS-28
		A8QG23	Protein BM-ISLO-1, isoform e	A8Q918	Protein Bm2510	A8P4X5	Protein BM-NHR-14, isoform d	A8P7S7	Protein BM-SINH-1, isoform c
		A8QG53	Germinal center kinase family protein 1, isoform d, putative	A8Q921	Protein Bm2511 (Fragment)	A8P4Z4	Protein BM-QUA-1, isoform d	A8P7U9	Protein BM-APS-2
		A8QG59	Putative uncharacterized protein (Fragment)	A8Q926	Protein BM-LGG-1	A8P4Z6	Protein BM-QUA-1, isoform e	A8P7X2	Lactoylglutathione lyase (EC 4.4.1.5) (Glyoxalase I)
		A8QG78	MGC82342 protein, putative	A8Q988	Protein BM-CUTL-9	A8P501	Protein Bm10366	A8P7Z4	Piwi-like protein
		A8QG84	Protein Bm7861 (Fragment)	A8Q9A0	Protein Bm1807 (Fragment)	A8P520	Protein BM-DIN-1	A8P7Z6	Piwi-like protein
		A8QG99	Protein Bm9018, isoform b	A8Q9B0	Protein Bm6107, isoform b	A8P527	Protein Bm10373, isoform b	A8P848	Protein Bm2553, isoform b
		A8QGA4	Protein Bm11362 (Fragment)	A8Q9B5	Autophagy-related protein 3	A8P529	Protein Bm3250, isoform c	A8P852	Receptor expression-enhancing protein
		A8QGA7	Putative uncharacterized protein	A8Q9F5	Protein Bm5690, isoform b	A8P532	Protein Bm4593, isoform b	A8P859	Protein Bm3902, isoform c
		A8QGB6	Protein Bm5704, isoform a (Fragment)	A8Q9G4	Protein C21B10.09 in chromosome II, putative	A8P582	Protein Bm11030, isoform b	A8P882	Protein Bm3063
		A8QGC4	Protein Bm2203, isoform a	A8Q9S5	Protein Bm1061	A8P596	Protein BM-SHC-1, isoform b	A8P886	Protein Bm14060
		A8QGC5	Brahma associated protein 60 kDa, putative	A8Q9Y2	Protein Bm7165, isoform c	A8P598	Protein Bm2375 (Fragment)	A8P888	Protein Bm2552, isoform b
		A8QGF1	Protein Bm10231, isoform f	A8QA21	Protein BM-MEC-6, isoform b	A8P5A1	Protein BM-DOG-1	A8P890	Protein Bm2551, isoform b
		A8QGF6	Protein BM-DKF-2, isoform b (Fragment)	A8QAS9	Protein Bm7350, isoform d	A8P5A3	Protein Bm5082 (Fragment)	A8P893	Lon protease homolog, mitochondrial (EC 3.4.21.-)
		A8QGH0	C hordein, putative (Fragment)	A8QAU2	Protein BM-UBC-14, isoform a	A8P5B7	Protein BM-NSY-1, isoform e	A8P8C1	Protein BM-RPS-13
		A8QGH6	Putative uncharacterized protein	A8QAY9	Claudin	A8P5G6	Ubiquitin carboxyl-terminal hydrolase (EC 3.4.19.12)	A8P8C6	Protein Bm9224
		A8QGJ7	Protein Bm7054, isoform d	A8QB24	Protein Bm7062, isoform c	A8P5H6	Protein BM-VMS-1, isoform b	A8P8D7	Protein Bm7054, isoform c (Fragment)
		A8QGM2	Putative uncharacterized protein (Fragment)	A8QB41	Protein Bm3008, isoform d	A8P5J0	Protein Bm12618 (Fragment)	A8P8F8	Protein Bm5241, isoform c
		A8QGM5	Protein Bm7811, isoform a	A8QB83	Protein Bm3045, isoform f	A8P5K7	Protein Bm7896	A8P8H0	Protein BM-PQN-22, isoform g (Fragment)
		A8QGM9	Protein BM-UNC-70, isoform j	A8QB95	Protein Bm1023	A8P5L2	Oxysterol-binding protein	A8P8J2	Protein Bm902 (Fragment)
		A8QGN0	Protein Bm5090 (Fragment)	A8QBD3	Protein Bm12856, isoform h	A8P5Q6	Protein Bm8717	A8P8P7	Receptor expression-enhancing protein
		A8QGN3	Protein BM-KETN-1, isoform f	A8QBP3	Protein BM-LIM-9, isoform g	A8P5R4	Protein BM-USE-1, isoform c	A8P8T0	Protein Bm10327
		A8QGQ2	Mitochondria bc1 complex core subunit 1, putative	A8QBQ3	Putative uncharacterized protein	A8P5S7	Protein Bm3531, isoform b	A8P8W7	Protein BM-MVB-12, isoform b
		A8QGT7	PET112 family, N terminal region containing protein	A8QBR6	Protein Bm4173, isoform d	A8P5T0	Protein Bm4167, isoform b	A8P8Z9	Citrate synthase
		A8QGW8	Protein Bm8174, isoform c (Fragment)	A8QBT0	Protein BM-DPM-1	A8P5T3	Protein BM-VIG-1, isoform b	A8P903	Protein Bm4766
		A8QGX4	Putative uncharacterized protein	A8QBW2	Protein BM-PCBD-1, isoform b	A8P5V0	Protein BM-PCK-1, isoform a	A8P906	Protein BM-CPT-2, isoform a (Fragment)
		A8QGX5	Zinc finger, C2H2 type family protein	A8QBW6	Protein Bm3350, isoform a	A8P5V6	Protein Bm6746, isoform b	A8P918	Protein Bm4759, isoform c
		A8QGY3	Myosin-like protein, putative (Fragment)	A8QBX6	Isocitrate dehydrogenase [NADP] (EC 1.1.1.42)	A8P5V9	Protein Bm9772, isoform a	A8P964	Protein BM-RPN-9, isoform a
		A8QGZ0	Putative uncharacterized protein (Fragment)	A8QBZ4	Protein BM-PISY-1, isoform b	A8P5W3	Protein Bm7187, isoform b	A8P9A7	Protein Bm14817
		A8QH48	Protein Bm11394 (Fragment)	A8QBZ7	Peptidyl-prolyl cis-trans isomerase	A8P5X8	Protein Bm5223, isoform b	A8P9A9	Serine/threonine-protein phosphatase (EC 3.1.3.16)
		A8QH54	Protein Bm2496, isoform b	A8QC03	Protein BM-ZIG-1, isoform c	A8P5Y2	Protein BM-NPP-13, isoform c	A8P9F6	Protein Bm6928, isoform d
		A8QH71	Protein Bm7054, isoform b	A8QC19	Protein Bm4786, isoform e	A8P5Z5	Protein Bm1826, isoform a	A8P9G1	Receptor expression-enhancing protein
		A8QH90	Protein Bm1994, isoform b	A8QC23	Protein Bm12905, isoform a	A8P5Z8	Protein Bm4094, isoform c	A8P9H0	Merged into Q93141.
		A8QH95	Protein Bm5765, isoform d	A8QC92	Protein Bm12920	A8P618	Protein Bm3493, isoform b	A8P9K9	Protein Bm8924, isoform b
		A8QHC0	Cathepsin Z-like cysteine proteinase, putative (Fragment)	A8QCA9	Protein Bm12921, isoform b	A8P655	Protein BM-HPL-1, isoform b	A8P9L4	Protein Bm7250, isoform c
		A8QHE1	Protein Bm2975, isoform a (Fragment)	A8QCC0	Protein BM-COGC-3, isoform d	A8P660	Protein Bm3882	A8P9L6	Protein BM-RIOK-2, isoform b
		A8QHE3	Protein Bm13789, isoform c	A8QCF2	Protein Bm4518, isoform b	A8P671	Protein Bm10894, isoform b	A8P9M8	Protein Bm2299, isoform g
		A8QHF4	Protein BM-KETN-1, isoform e	A8QCH5	Protein Bm12942	A8P677	Protein BM-ULP-1	A8P9N2	Protein BM-TAG-232, isoform c
		A8QHI5	Putative uncharacterized protein	A8QCX6	Nucleoside diphosphate kinase (EC 2.7.4.6)	A8P679	Protein Bm13690, isoform a	A8P9T2	Integrin beta
		A8QHM9	Putative uncharacterized protein (Fragment)	A8QCY1	Protein Bm2488, isoform b	A8P6B0	Protein Bm4095, isoform b	A8P9Y6	Protein BM-LETM-1, isoform c
		A8QHN7	Protein Bm12664 (Fragment)	A8QDL1	Protein Bm5718, isoform b	A8P6G3	Protein Bm8083, isoform a	A8P9Y7	Putative uncharacterized protein
		A8QHQ5	Protein Bm7189, isoform b	A8QDN8	ER lumen protein-retaining receptor	A8P6G7	Protein Bm5993, isoform b	A8PA11	Protein Bm5434, isoform c
		A8QHQ9	Protein Bm12018, isoform b (Fragment)	A8QDX6	Protein BM-GLB-1, isoform b	A8P6G9	Protein Bm6684, isoform c	A8PA47	Histone H2A
		A8QHS1	Protein Bm9215	A8QDZ3	Protein Bm5959, isoform a	A8P6H3	Protein BM-ASD-2, isoform b	A8PAA2	Protein Bm5135, isoform d
		A8QHT9	Protein Bm12230, isoform c (Fragment)	A8QE10	Protein BM-FNTB-1, isoform c	A8P6I2	Putative uncharacterized protein (Fragment)	A8PAG4	Protein Bm4310, isoform b
		A8QHV2	Protein BM-KETN-1, isoform g	A8QE29	Protein Bm2879, isoform b	A8P6I3	Cell division protein (Fragment)	A8PAJ3	Protein BM-SWSN-1, isoform a
		O02555	Macrophage migration inhibitory factor homolog	A8QE32	Galectin	A8P6I4	Protein Bm2921, isoform b	A8PAL6	Protein BM-RPN-11
		P35665	Cuticular glutathione peroxidase	A8QE54	Protein BM-DLC-2	A8P6I5	Protein Bm1955, isoform c	A8PAN3	Ubiquitin carboxyl-terminal hydrolase (EC 3.4.19.12)
		P67877	Cuticular glutathione peroxidase	A8QE55	Protein Bm10549, isoform a	A8P6I7	Hypothetical 185.2 kDa protein ZK430.1 in chromosome II, putative	A8PAN8	Galectin
		Q8IHI1	Probable DNA replication complex GINS protein PSF2	A8QE71	Protein Bm6201, isoform b	A8P6N0	Putative uncharacterized protein	A8PAP1	Protein BM-SFT-4, isoform b
		Q8IHI7	Macrophage migration inhibitory factor homolog	A8QEB1	Protein BM-NPA-1, isoform d	A8P6P6	Protein Bm13763	A8PAP4	Protein BM-RAB-14, isoform a
		Q9NAS2	Macrophage migration inhibitory factor 2	A8QEB9	Peripherial benzodiazepine receptor associated protein, putative	A8P6T9	Protein Bm12341, isoform b (Fragment)	A8PAR4	Protein BM-TAG-322, isoform b
				A8QEC2	Protein Bm2904, isoform b	A8P6W8	Protein Bm3813, isoform c	A8PAV3	Protein Bm5876, isoform b
				A8QEC7	Protein Bm10566, isoform b	A8P6Y5	Protein Bm4701 (Fragment)	A8PAV5	Integrin beta
				A8QEE8	Protein Bm5014, isoform a	A8P755	Protein Bm10582	A8PAW7	Protein BM-PAT-4, isoform b
				A8QEL7	Protein Bm14001, isoform d	A8P762	Protein BM-SFT-1, isoform c	A8PAX1	Protein Bm7565, isoform b
				A8QEM7	Protein BM-LON-8, isoform b	A8P770	Protein BM-NPP-15, isoform c	A8PAY9	Protein Bm6322
				A8QEU0	Protein Bm9956, isoform a	A8P784	Protein Bm4976, isoform b	A8PB06	Protein Bm4418, isoform a
				A8QEW5	Protein BM-GPB-2, isoform a	A8P787	Protein Bm4979, isoform c	A8PB19	Ribosomal protein L15
				A8QEX3	Protein Bm9963	A8P7C8	Protein BM-SWSN-7	A8PB44	Protein Bm2028, isoform g
				A8QF29	Protein BM-LBP-9, isoform d	A8P7F3	Protein Bm3055, isoform c	A8PB51	Protein BM-MLC-5, isoform b
				A8QF73	Protein Bm8351, isoform b (Protein Bm8353, isoform b)	A8P7F5	Protein Bm6832, isoform b	A8PB56	Protein Bm3018, isoform b
				A8QF94	Protein Bm9997, isoform b	A8P7J3	Protein Bm9861, isoform a	A8PB57	Proteasome subunit alpha type (EC 3.4.25.1)
				A8QFD9	Protein Bm7758, isoform b	A8P7K4	Protein Bm9863	A8PB81	Protein BM-ARP-11, isoform a
				A8QFE1	Protein Bm7779, isoform b	A8P7L3	Protein Bm3827, isoform b	A8PBA7	Protein BM-UFD-3, isoform c
				A8QFJ7	Hydroxypyruvate isomerase (EC 5.3.1.22)	A8P7L7	Protein Bm10243, isoform a	A8PBE0	Protein Bm9584, isoform a
				A8QFM2	Protein Bm1919, isoform b	A8P7M9	Protein BM-ERM-1, isoform c	A8PBF3	Protein Bm10156
				A8QFP2	Protein Bm3618	A8P7N2	Putative uncharacterized protein	A8PBH0	Protein Bm4615, isoform g
				A8QFS2	Glycosyl hydrolases family 2, sugar binding domain containing protein	A8P7P7	Protein Bm5327, isoform b	A8PBT8	Protein BM-HINT-3, isoform c
				A8QFT0	Protein BM-CCCH-1	A8P7T1	Protein BM-SUF-1, isoform b	A8PBU7	Protein Bm3048, isoform b
				A8QFX3	Protein Bm6055, isoform c	A8P805	Protein BM-GFI-2, isoform b	A8PBZ0	Clathrin heavy chain
				A8QG04	Protein Bm8326, isoform a	A8P844	Protein Bm3817	A8PC30	Profilin (Fragment)
				A8QG24	Mitogen-activated protein kinase (EC 2.7.11.24)	A8P851	Protein Bm3946, isoform b	A8PC34	Protein BM-ELC-1, isoform a (Fragment)
				A8QG41	Protein Bm9351	A8P857	Protein BM-RBG-2, isoform b	A8PC49	Protein BM-HARS-1, isoform d
				A8QG50	Protein Bm3789, isoform b	A8P862	Protein BM-HSR-9, isoform c	A8PC51	Protein Bm9740, isoform b
				A8QG54	Protein Bm2591, isoform g	A8P864	Protein Bm12802, isoform a	A8PCB9	Protein Bm13756, isoform a
				A8QG65	Protein Bm10093	A8P866	Protein Bm3660, isoform d	A8PCF9	Protein BM-SUP-26, isoform d
				A8QGA6	Protein Bm10846	A8P872	Merged into Q75PZ5.	A8PCG8	Protein Bm9692, isoform b
				A8QGD0	Protein Bm7008, isoform a	A8P877	Protein Bm1007, isoform a	A8PCK7	Protein Bm1978
				A8QGH2	Tubulin gamma chain	A8P884	Protein Bm7279, isoform c	A8PCN5	Protein Bm4830, isoform c
				A8QGI3	B-box zinc finger family protein	A8P8D2	Protein Bm7064	A8PCR8	Protein BM-AKA-1, isoform d
				A8QGJ2	Protein Bm1873, isoform a (Fragment)	A8P8G0	Acyl carrier protein	A8PCS5	Protein Bm8630 (Fragment)
				A8QGK5	Oxysterol-binding protein	A8P8G3	Protein BM-SMA-10, isoform b	A8PCU8	Protein BM-CSN-2
				A8QGN9	Neurobeachin homolog, putative (Fragment)	A8P8K2	Protein BM-PRL-1, isoform a	A8PCV1	Protein BM-FCE-1, isoform a
				A8QGS1	Protein BM-TBC-4, isoform d	A8P8K4	Protein Bm8757, isoform a	A8PD83	Protein Bm10655, isoform a
				A8QGV3	Merged into A8PG72.	A8P8L3	Protein Bm10209	A8PD94	Protein BM-UNC-11, isoform e
				A8QGW5	Protein Bm5286, isoform b (Protein Bm5287, isoform c)	A8P8M8	Protein Bm7683, isoform b	A8PDA9	Protein BM-CLR-1, isoform a (Fragment)
				A8QH12	Protein Bm12825, isoform b	A8P8N2	Protein Bm6147, isoform c	A8PDC5	Protein BM-WARS-1, isoform a
				A8QH13	Transforming growth factor b homolog, putative	A8P8R5	Protein BM-SUT-2	A8PDF8	Protein Bm14776
				A8QH61	Protein Bm12960, isoform b	A8P8S0	Putative uncharacterized protein (Fragment)	A8PDI3	Protein Bm2602, isoform b
				A8QHA2	Protein Bm5685	A8P8T7	Protein Bm7626, isoform b (Fragment)	A8PDI6	Protein Bm3385
				A8QHA8	Protein Bm8649, isoform a	A8P8W0	Protein Bm12291, isoform b (Fragment)	A8PDL0	Major sperm protein (Fragment)
				A8QHB2	Protein BM-SEC-5, isoform e	A8P8W5	Protein Bm9309	A8PDN3	Protein Bm220
				A8QHC3	Protein Bm5154 (Fragment)	A8P8X1	Protein BM-DAF-12, isoform a	A8PDP3	Small nuclear ribonucleoprotein F (snRNP-F) (Sm protein F)
				A8QHE2	Protein Bm2974 (Fragment)	A8P8Z4	Protein BM-FARL-11, isoform b	A8PDQ4	Ubiquitin carboxyl-terminal hydrolase (EC 3.4.19.12)
				A8QHI7	Putative uncharacterized protein (Fragment)	A8P904	Protein BM-PRMT-3, isoform a	A8PDT3	Protein Bm1776, isoform b
				A8QHJ9	Protein Bm10361	A8P908	Putative uncharacterized protein	A8PDT6	Protein BM-YKT-6, isoform b
				A8QHK4	Protein BM-PQN-96, isoform a	A8P910	Protein Bm5178, isoform c	A8PDT8	Glycylpeptide N-tetradecanoyltransferase (EC 2.3.1.97)
				A8QHP8	Protein BM-EMB-9, isoform c (Fragment)	A8P912	Protein Bm9024	A8PDU5	Protein Bm7573, isoform c
				A8QHT5	Protein Bm6425	A8P915	Protein Bm2715, isoform a	A8PDX3	Protein BM-CCT-7
				P38542	GTP-binding nuclear protein Ran (GTPase Ran) (Ras-like protein TC4)	A8P916	Protein Bm6211 (Fragment)	A8PDX6	Protein Bm636
				Q8MY59	Aspartic protease BmAsp-1	A8P933	Protein BM-TRY-1 (Fragment)	A8PDY4	Protein Bm637, isoform c
						A8P934	Protein BM-HBL-1, isoform b	A8PDZ0	Protein Bm13771, isoform b
						A8P949	Aryl hydrocarbon receptor AHR-1, putative	A8PDZ6	Protein Bm5636, isoform a
						A8P955	Protein Bm3289, isoform b (Fragment)	A8PE11	Protein Bm5401, isoform c
						A8P9A3	Protein Bm4120, isoform b	A8PE14	Protein Bm5403, isoform b (Protein Bm5404, isoform a)
						A8P9C3	Protein Bm5518, isoform a	A8PE26	Protein Bm11471 (Fragment)
						A8P9C7	Protein Bm5936, isoform c	A8PE30	Protein BM-VRK-1, isoform a (Fragment)
						A8P9E4	Protein BM-PAX-1, isoform c	A8PE57	Protein BM-GARS-1, isoform b
						A8P9F1	Protein BM-MXL-1	A8PE58	Protein BM-RPN-3
						A8P9I5	Putative uncharacterized protein (Fragment)	A8PE62	Protein Bm3327
						A8P9J6	Protein BM-PHP-3, isoform b	A8PE64	Protein Bm13663, isoform a
						A8P9L8	Transcription elongation factor SPT5	A8PEE2	Protein BM-PHO-14, isoform b
						A8P9L9	Protein Bm4381, isoform b	A8PEI6	Serine/threonine-protein phosphatase 2A 55 kDa regulatory subunit B
						A8P9N1	Protein Bm8320, isoform a	A8PEK5	Protein phosphatase methylesterase 1 (PME-1) (EC 3.1.1.-)
						A8P9P5	Protein BM-MLH-1, isoform c	A8PEL0	Protein Bm6412, isoform b
						A8P9T9	Protein BM-DDX-19, isoform b (Fragment)	A8PEM4	Protein Bm13817
						A8P9U1	Protein BM-TTR-48, isoform a	A8PEV5	Protein BM-CUP-5, isoform d
						A8P9Y0	Protein Bm6220, isoform b	A8PF25	Protein Bm1698, isoform b
						A8PA01	Protein Bm4495, isoform b	A8PF59	Protein BM-DDX-23
						A8PA02	Protein BM-SYM-3, isoform b	A8PF89	Protein BM-CUC-1, isoform b
						A8PA38	Protein BM-GAP-3, isoform a	A8PF91	Protein BM-ELB-1
						A8PA40	Protein Bm9764, isoform b	A8PF97	Calcium-transporting ATPase (EC 3.6.3.8)
						A8PA79	Protein Bm3481, isoform c	A8PFA3	Protein Bm13820, isoform b (Fragment)
						A8PAE2	Protein Bm4809, isoform b	A8PFC9	Protein BM-MAOC-1
						A8PAE9	Protein BM-CPSF-2	A8PFD0	Protein BM-ACDH-12, isoform a (Fragment)
						A8PAF5	Protein Bm2778, isoform b	A8PFD5	Protein Bm2902 (Fragment)
						A8PAF6	Presenilin (EC 3.4.23.-)	A8PFD7	Ubiquitin carboxyl-terminal hydrolase (EC 3.4.19.12)
						A8PAG7	Protein Bm12549, isoform a (Fragment)	A8PFE3	Protein Bm13965, isoform b
						A8PAH4	Protein Bm4980, isoform g	A8PFG9	Protein BM-ERFA-3, isoform b
						A8PAJ1	Protein Bm8588, isoform c	A8PFI2	Protein Bm9116
						A8PAJ2	Protein Bm8587, isoform a	A8PFU1	Calcium-transporting ATPase (EC 3.6.3.8)
						A8PAL0	Protein Bm5816, isoform b	A8PFY3	Protein BM-RPL-7, isoform b
						A8PAM2	Protein BM-CDK-9, isoform h	A8PFY9	Protein Bm4850, isoform d
						A8PAM4	Protein Bm4556, isoform b	A8PFZ2	Protein BM-LAM-3, isoform c
						A8PAP9	Protein Bm3284, isoform b	A8PFZ3	Protein Bm5490, isoform b (Fragment)
						A8PAQ1	Protein BM-LIN-49, isoform b	A8PG42	Protein BM-XPO-1, isoform c
						A8PAS0	Protein Bm3095, isoform b	A8PG88	Protein BM-ASB-1, isoform b
						A8PAS1	Putative uncharacterized protein	A8PGC1	Protein Bm3098, isoform b
						A8PAW3	Protein Bm13812, isoform a	A8PGC3	Protein Bm13738, isoform b
						A8PAW6	Protein Bm3731, isoform c	A8PGH4	Protein Bm1689, isoform c
						A8PAX3	Protein Bm2624	A8PGH6	Coatomer subunit beta (Beta-coat protein)
						A8PAZ8	Protein Bm4693	A8PGH9	Proteasome subunit beta type (EC 3.4.25.1)
						A8PB32	Protein CLP1 homolog	A8PGI4	Protein Bm6162, isoform b
						A8PB33	Protein Bm1813, isoform b	A8PGJ3	Protein Bm6945, isoform b
						A8PB40	Protein Bm3500, isoform e	A8PGL7	5' nucleotidase family (Protein Bm7091, isoform a)
						A8PB42	Protein Bm5836, isoform b (Fragment)	A8PGM3	Protein BM-ATAD-3, isoform a
						A8PB43	Protein Bm9065, isoform a	A8PGM6	Galectin
						A8PB45	Protein Bm2028, isoform f	A8PGM8	Protein BM-LACT-5, isoform b (Fragment)
						A8PB46	Protein BM-POLH-1, isoform c	A8PGV2	Protein Bm3501, isoform b
						A8PB72	Protein Bm12816, isoform a	A8PGZ3	Protein BM-PCK-1, isoform b
						A8PB85	Protein BM-NPP-2, isoform b	A8PGZ5	Protein BM-LARS-1
						A8PBA9	Protein Bm9766, isoform c	A8PH02	Protein Bm6218, isoform b (Fragment)
						A8PBB2	Protein Bm13962, isoform d	A8PH05	Protein Bm3342, isoform b
						A8PBD6	Protein BM-CGEF-1, isoform b	A8PH07	Protein BM-CUL-4, isoform b
						A8PBG8	Protein Bm4269, isoform b	A8PHB8	Protein Bm4651, isoform b
						A8PBL0	Protein Bm1009, isoform b	A8PHD3	Protein BM-NDX-4, isoform b
						A8PBN9	Protein BM-GMEB-2, isoform b	A8PHF4	Protein Bm6557, isoform b
						A8PBS5	Protein BM-DNJ-20	A8PHG8	Protein Bm14026
						A8PBU6	LPS glycosyltransferase family protein (Fragment)	A8PHH0	Protein Bm6643, isoform b
						A8PBU8	Protein Bm6331, isoform c	A8PHI2	Protein Bm9044 (Fragment)
						A8PBV1	Protein BM-TRPA-1, isoform f	A8PHM0	Peptidyl-prolyl cis-trans isomerase (EC 5.2.1.8)
						A8PBY6	Protein Bm5357, isoform c	A8PHN1	Protein BM-QDPR-1, isoform a
						A8PBZ6	Protein Bm6359, isoform b	A8PHP2	Protein BM-RER-1, isoform b
						A8PC07	Protein Bm10287, isoform a	A8PHP4	Eukaryotic translation initiation factor 3 subunit L (eIF3l)
						A8PC46	Protein Bm7139, isoform a	A8PHP7	Protein Bm4733
						A8PC52	Protein BM-CYN-4, isoform b	A8PHQ6	Protein Bm11074, isoform a
						A8PC77	Protein Bm5445, isoform d	A8PHR7	Protein Bm5604 (Fragment)
						A8PC87	Protein BM-SMI-1, isoform b	A8PHS0	Pyruvate dehydrogenase E1 component subunit alpha (EC 1.2.4.1)
						A8PC92	Protein BM-FRL-1	A8PHS1	Protein Bm11079
						A8PC95	Protein Bm3274 (Fragment)	A8PHT8	Protein Bm7302, isoform c
						A8PC99	Protein Bm12031, isoform a	A8PHU0	Protein Bm14033, isoform c
						A8PCB0	Protein Bm5534	A8PHZ7	Protein BM-CAR-1, isoform a
						A8PCB2	Protein Bm5431, isoform a	A8PI02	Protein Bm5853, isoform c
						A8PCB5	Protein BM-ERM-1, isoform a (Fragment)	A8PI61	ATP-citrate synthase, putative (EC 2.3.3.8)
						A8PCE4	Protein Bm5991, isoform c	A8PI67	Collagenase NC10 and Endostatin family protein (Fragment)
						A8PCE7	Protein Bm13852, isoform b	A8PI70	Protein Bm4910, isoform a
						A8PCG4	Protein Bm9693	A8PI78	Dihydrolipoyl dehydrogenase (EC 1.8.1.4)
						A8PCJ1	Protein BM-RNH-1.0, isoform d	A8PI91	Protein Bm8934, isoform a
						A8PCK9	Protein BM-NHL-2	A8PI99	Protein BM-TAG-307, isoform b
						A8PCM4	Protein Bm8243	A8PID7	Trehalase (EC 3.2.1.28) (Alpha-trehalose glucohydrolase)
						A8PCP3	Protein Bm8072	A8PIE8	Protein BM-SNX-3, isoform a
						A8PCT0	Protein Bm6545, isoform d	A8PIG6	Protein Bm4511, isoform b
						A8PCU1	Protein Bm2353, isoform b	A8PIG8	Protein BM-ARX-6
						A8PCU5	Protein Bm7823, isoform b	A8PII3	Protein Bm6061
						A8PCV0	Protein BM-UBC-25	A8PII4	Protein Bm2684
						A8PCV2	Protein Bm2762, isoform b	A8PIJ2	Protein Bm13793, isoform c
						A8PCV3	Protein BM-CGEF-2, isoform b	A8PIN3	Protein Bm10386, isoform c
						A8PCX6	Protein BM-FCD-2, isoform c	A8PIP1	Protein Bm5765, isoform c
						A8PCX8	Protein Bm5161	A8PIP8	Protein Bm8538, isoform b
						A8PCY6	Protein BM-FUT-8 (Fragment)	A8PIQ2	Protein BM-CYC-1
						A8PCZ2	Protein Bm3907, isoform a	A8PIU8	Protein BM-VEM-1
						A8PCZ6	Protein Bm8909, isoform a	A8PIW1	Protein Bm10182, isoform a
						A8PD03	Protein Bm8973	A8PIW6	Protein BM-RARS-1, isoform e
						A8PD26	Protein Bm10321	A8PJ03	Protein BM-GTA-1, isoform b
						A8PD59	Protein Bm9835	A8PJ07	Protein-tyrosine-phosphatase (EC 3.1.3.48)
						A8PD89	Protein Bm8915	A8PJ14	Protein BM-NSF-1, isoform a
						A8PDA3	Protein Bm11462 (Fragment)	A8PJ16	Protein Bm9442, isoform e
						A8PDB2	Ubiquitin carboxyl-terminal hydrolase (EC 3.4.19.12)	A8PJ17	Elongation factor 1-alpha
						A8PDC1	Putative uncharacterized protein	A8PJ21	Protein Bm7815
						A8PDD8	Protein Bm4170, isoform y	A8PJ38	40S ribosomal protein S3a
						A8PDE4	Protein Bm10607, isoform d	A8PJ71	Protein Bm2088, isoform b
						A8PDF2	Protein BM-EMB-4, isoform d	A8PJA9	Protein Bm4954 (Fragment)
						A8PDF6	Protein Bm3840	A8PJB3	Protein Bm13928, isoform b
						A8PDJ0	Protein BM-EGL-10, isoform d	A8PJB5	Protein Bm8022, isoform b
						A8PDJ9	Protein Bm5059, isoform a	A8PJC0	Phospholipid-transporting ATPase (EC 3.6.3.1)
						A8PDK8	Protein Bm10639	A8PJC5	Protein BM-RPS-20, isoform a
						A8PDL2	Protein Bm10638, isoform a	A8PJE6	Protein Bm2968, isoform d
						A8PDM0	Protein Bm10636	A8PJG3	Cyanate hydratase (Cyanase) (EC 4.2.1.104) (Cyanate hydrolase) (Cyanate lyase)
						A8PDP5	Protein BM-SKIH-2, isoform b	A8PJH0	Protein BM-NAP-1, isoform b
						A8PDP6	Protein Bm5466, isoform b	A8PJH5	Protein BM-SECS-1, isoform a
						A8PDP7	Protein Bm5120, isoform c	A8PJH8	Protein Bm7265, isoform b
						A8PDQ0	Protein Bm4868, isoform c	A8PJH9	Protein BM-SPC-1, isoform a
						A8PDR3	Protein BM-ATL-1, isoform c	A8PJI0	RNA dependent RNA polymerase family protein
						A8PDS4	Protein BM-WNK-1, isoform b	A8PJI5	Protein BM-PAM-1, isoform c
						A8PDV5	Protein Bm7002, isoform g	A8PJJ1	Kinesin-like protein
						A8PDV8	Protein Bm2199	A8PJJ3	Protein BM-LAM-2, isoform d
						A8PDV9	Protein BM-CHL-1	A8PJJ9	Protein BM-EEF-1B.2, isoform e
						A8PDW0	Protein Bm9013, isoform a	A8PJK1	Protein Bm4451 (Fragment)
						A8PDW1	Protein Bm9012, isoform a	A8PJL2	Protein Bm4118, isoform a
						A8PDY3	Protein Bm2992	A8PJM3	Protein Bm9132
						A8PDY6	Protein Bm638, isoform b	A8PJM4	Protein Bm4397, isoform b
						A8PDY8	Protein Bm14814	A8PJR2	Serine/threonine-protein phosphatase 2A activator (EC 5.2.1.8) (Phosphotyrosyl phosphatase activator)
						A8PDZ4	Protein Bm6208, isoform b	A8PJS0	Protein Bm13887, isoform b
						A8PE16	Protein Bm4968, isoform f	A8PJS2	Protein BM-ALH-11, isoform a
						A8PE18	Protein Bm4968, isoform e	A8PJS6	Protein BM-GLRX-5
						A8PE24	Alpha-2-macroglobulin family N-terminal region containing protein (Fragment)	A8PJV1	Protein BM-EEF-2, isoform b
						A8PE34	Protein Bm2592, isoform b (Fragment)	A8PJV4	Protein BM-RPL-32
						A8PE69	Protein Bm405, isoform b	A8PJV6	Protein BM-SPTL-1, isoform c
						A8PE86	Protein Bm2955, isoform b	A8PJX1	Protein Bm5875, isoform a
						A8PE93	Protein Bm11114, isoform a	A8PJX5	Protein Bm1915 (Fragment)
						A8PEA3	Actin-related protein 2/3 complex subunit 3 (Arp2/3 complex 21 kDa subunit)	A8PJY0	Protein Bm4574
						A8PEI2	Protein Bm5825, isoform c	A8PJY3	Protein BM-ESYT-2
						A8PEJ1	Protein Bm8673, isoform a	A8PK33	AP complex subunit beta
						A8PEK1	Protein Bm1955, isoform b	A8PK40	Protein Bm6978, isoform b
						A8PEK2	Protein BM-GUT-2, isoform b	A8PKA4	Protein disulfide-isomerase (EC 5.3.4.1)
						A8PEK3	Protein Bm14812 (Fragment)	A8PKC3	Protein BM-EGL-30
						A8PEL1	Protein Bm433, isoform d	A8PKC6	60S ribosomal protein L27
						A8PET1	Protein Bm3117, isoform b	A8PKH2	Eukaryotic translation initiation factor 3 subunit A (eIF3a) (Eukaryotic translation initiation factor 3 subunit 10)
						A8PEW5	Protein Bm7777, isoform b	A8PKL0	Protein Bm2074, isoform e
						A8PEX3	Protein Bm2518, isoform b	A8PKL5	Protein Bm2201, isoform b
						A8PF29	Protein Bm8746	A8PKM4	Triosephosphate isomerase (EC 5.3.1.1)
						A8PF78	Protein Bm5056	A8PKM7	Protein Bm12638, isoform b (Fragment)
						A8PFB9	Protein Bm6123, isoform b	A8PKT1	Protein BM-RPL-18, isoform b
						A8PFD1	Protein BM-BATH-44	A8PKX1	Protein BM-PBS-4, isoform e
						A8PFF0	Protein BM-PPTR-2, isoform a	A8PKY2	Protein BM-MRRF-1
						A8PFF6	Protein Bm11053, isoform a	A8PL03	Protein BM-HDA-6
						A8PFG0	Protein Bm5252	A8PL10	Protein BM-NOL-1 (Fragment)
						A8PFG7	Protein BM-SUT-1	A8PL95	Protein Bm7191, isoform a
						A8PFH8	Protein BM-ATG-18, isoform e	A8PLA7	Protein BM-NRA-2, isoform c
						A8PFI7	Protein BM-PHF-14, isoform c	A8PLB1	Protein BM-CCO-1
						A8PFJ3	Protein BM-EXOS-4.2, isoform b	A8PLJ6	Protein BM-HGRS-1, isoform c
						A8PFK9	Protein Bm2416, isoform g	A8PLM0	Protein Bm2191, isoform b
						A8PFQ0	Protein Bm10119, isoform b	A8PLR5	Alpha-mannosidase (EC 3.2.1.-)
						A8PFQ8	Protein Bm7661, isoform a	A8PM14	Protein BM-ACS-1, isoform e
						A8PFW5	Protein BM-MBR-1, isoform c	A8PME3	Vacuolar protein sorting-associated protein 29 (Vesicle protein sorting 29)
						A8PFZ1	Protein BM-EXO-3, isoform c	A8PMG1	Protein BM-REP-1, isoform e
						A8PG01	DNA helicase (EC 3.6.4.12)	A8PMK0	Protein Bm9715, isoform a
						A8PG39	Protein BM-GIP-2, isoform b	A8PMM4	Protein Bm9712
						A8PG47	Protein Bm9068, isoform a	A8PMT7	Metalloendopeptidase (EC 3.4.24.-)
						A8PG53	Protein BM-LIN-40, isoform a	A8PMV1	Protein Bm5639
						A8PG61	Protein Bm3665, isoform a	A8PMY1	Protein Bm8173, isoform a (Fragment)
						A8PG82	Protein Bm8192, isoform b (Fragment)	A8PN10	Protein Bm7510, isoform b
						A8PG85	Protein Bm5709, isoform b	A8PN16	Protein BM-CGH-1
						A8PG87	Protein Bm2814, isoform b	A8PN19	Protein BM-PDHK-2, isoform e
						A8PG94	Protein Bm9074, isoform b	A8PN28	Protein BM-ARX-4, isoform b
						A8PGA3	Protein Bm348, isoform b	A8PN55	Protein Bm2564
						A8PGB8	Protein BM-MRPL-53	A8PNA3	Protein Bm2113, isoform b
						A8PGE9	Protein BM-CKA-1, isoform c	A8PNE4	Protein Bm7154, isoform b
						A8PGH7	Protein BM-ULP-2, isoform b	A8PNF4	Protein BM-CPZ-1
						A8PGI9	Protein Bm7228, isoform b	A8PNH5	Glutathione peroxidase
						A8PGK1	Protein Bm8650	A8PNI2	Protein BM-AGEF-1, isoform c
						A8PGK4	Protein BM-PGP-10, isoform c	A8PNM7	Protein Bm10451
						A8PGL2	Protein BM-MRPL-47 (Fragment)	A8PNX4	Proteasome subunit beta type (EC 3.4.25.1)
						A8PGM0	Protein Bm6653	A8PP38	Protein BM-OSTD-1, isoform b
						A8PGM7	Protein BM-EHS-1	A8PP84	Protein BM-TBC-7, isoform c
						A8PGQ0	Protein Bm13693, isoform a	A8PPA7	Protein BM-PFD-6, isoform a
						A8PGS6	Protein Bm4057	A8PPC6	Peptidyl-prolyl cis-trans isomerase (EC 5.2.1.8)
						A8PGU1	Protein Bm8609, isoform a	A8PPF3	Protein Bm2225 (Fragment)
						A8PGU8	Protein Bm7196, isoform b	A8PPJ3	Protein BM-RPN-1, isoform a
						A8PGV3	Protein Bm12304 (Fragment)	A8PPU4	Protein Bm4225
						A8PGW0	Protein Bm11448 (Fragment)	A8PQ04	Protein Bm4587, isoform a
						A8PGW2	Protein Bm9319	A8PQ06	ATP-dependent 6-phosphofructokinase (ATP-PFK) (Phosphofructokinase) (EC 2.7.1.11) (Phosphohexokinase)
						A8PGW7	Protein Bm9753, isoform b	A8PQ10	Dolichyl-diphosphooligosaccharide--protein glycosyltransferase subunit 1 (EC 2.4.99.18)
						A8PGW9	Protein Bm4415	A8PQ14	Inosine-5'-monophosphate dehydrogenase (EC 1.1.1.205)
						A8PGX1	Protein Bm4943	A8PQ19	Protein BM-SQD-1, isoform b
						A8PGZ2	Protein Bm13974, isoform a	A8PQ45	Serine/threonine-protein phosphatase (EC 3.1.3.16)
						A8PH27	Protein Bm7531, isoform c	A8PQ53	V-type proton ATPase subunit a
						A8PH40	Protein Bm6041 (Fragment)	A8PQ69	Protein Bm6312
						A8PH91	Protein Bm9432, isoform a	A8PQ94	Protein Bm9249, isoform b
						A8PH95	Protein Bm9431, isoform c	A8PQF1	Protein BM-TCT-1, isoform a
						A8PHB5	Protein BM-DAAM-1, isoform c (Fragment)	A8PQF5	Protein BM-RLA-0, isoform a
						A8PHC2	Protein Bm6471, isoform j	A8PQJ3	Protein Bm7021
						A8PHD7	Protein Bm4440, isoform b	A8PQK7	Protein BM-UBC-1, isoform c
						A8PHD9	Protein Bm13930, isoform a	A8PQL1	Protein Bm2492, isoform c
						A8PHE0	Protein Bm11058	A8PQM5	Protein BM-EEL-1, isoform k
						A8PHE1	Protein Bm11057, isoform d	A8PQM9	Protein BM-EEL-1, isoform a
						A8PHG0	Protein Bm6490, isoform c	A8PQN3	Protein BM-DRP-1, isoform c
						A8PHG5	Protein BM-MAU-8	A8PQN9	Protein BM-SPO-11, isoform c
						A8PHH1	Protein Bm9329, isoform a	A8PQP1	Protein Bm11004, isoform e
						A8PHI7	Protein Bm14022, isoform a	A8PQP2	Protein BM-NPP-8
						A8PHK0	Protein Bm6889, isoform h	A8PQP9	Protein Bm2281, isoform b
						A8PHP1	Protein Bm4140, isoform b	A8PQQ0	Protein Bm5232
						A8PHP8	Protein BM-IRE-1	A8PQQ1	Protein BM-OST-1, isoform a
						A8PHQ0	Protein Bm2689, isoform d	A8PQQ4	Phosphoinositide phospholipase C (EC 3.1.4.11)
						A8PHQ1	Protein Bm14702	A8PQR3	Protein Bm7152, isoform d
						A8PHR3	Protein Bm4609, isoform c	A8PQR6	Protein Bm6822, isoform c
						A8PHT4	Protein Bm4390, isoform b	A8PQS8	Protein Bm2277, isoform b
						A8PHT6	Protein Bm7144, isoform b	A8PQT2	Protein Bm13492, isoform b
						A8PHU6	Protein Bm3734, isoform d	A8PQU6	Dolichyl-diphosphooligosaccharide--protein glycosyltransferase 48 kDa subunit (Oligosaccharyl transferase 48 kDa subunit) (EC 2.4.99.18)
						A8PHZ2	Protein Bm6740, isoform b	A8PQV1	Protein Bm11092, isoform a
						A8PI04	Protein BM-MBD-2, isoform b	A8PQW0	Protein BM-RPT-4
						A8PI21	Protein Bm4295, isoform f	A8PR47	Protein Bm9516, isoform a
						A8PI29	Protein BM-GRL-17, isoform b	A8PR50	Protein BM-CHN-1, isoform b
						A8PI48	Protein BM-PKN-1, isoform c	A8PR56	Importin subunit alpha
						A8PI51	Ubiquitin carboxyl-terminal hydrolase (EC 3.4.19.12)	A8PR60	Mannose-6-phosphate isomerase (EC 5.3.1.8)
						A8PI75	Protein BM-DNJ-1 (Fragment)	A8PRB0	Protein BM-CAH-3, isoform b
						A8PI89	Protein Bm8935	A8PRE7	Protein BM-PCYT-1
						A8PIA4	Protein Bm3975, isoform c	A8PRF6	Alpha-mannosidase (EC 3.2.1.-)
						A8PIA5	Protein Bm10037, isoform b	A8PRJ8	Protein BM-AAKG-4, isoform c
						A8PIE3	Protein Bm10694, isoform b	A8PRN3	Protein Bm1736, isoform c
						A8PIG9	Protein Bm2614	A8PRP2	Protein BM-HRPF-1, isoform b
						A8PIH7	Protein Bm4732, isoform b	A8PRS4	Proteasome/cyclosome repeat family protein
						A8PII1	Protein Bm4817, isoform b	A8PRX2	Protein BM-VARS-2, isoform b
						A8PII2	Protein Bm4817, isoform c	A8PRX5	Protein BM-RPL-35, isoform c
						A8PIJ4	Protein Bm3725, isoform a (Fragment)	A8PRZ0	Peptidyl-prolyl cis-trans isomerase
						A8PIK0	Protein Bm3260, isoform b	A8PS15	Protein BM-UGGT-1, isoform c
						A8PIM2	Protein BM-SET-27, isoform b	A8PS22	Merged into A8PS25.
						A8PIM4	Kinesin-like protein	A8PS37	Non-specific serine/threonine protein kinase (EC 2.7.11.1)
						A8PIN6	Protein Bm2324, isoform d	A8PS46	Protein BM-DNJ-7, isoform b
						A8PIN7	Protein Bm9795, isoform a	A8PS54	Protein Bm1855, isoform b
						A8PIP2	DNA ligase (EC 6.5.1.1)	A8PS55	Protein BM-PPFR-2, isoform c
						A8PIP5	Putative uncharacterized protein	A8PS59	Protein Bm9554, isoform a
						A8PIQ1	Protein BM-MEC-8, isoform b	A8PS61	Protein Bm3963, isoform b
						A8PIR6	Protein Bm6345, isoform d	A8PS76	Protein Bm9558, isoform e
						A8PIU2	Protein Bm8427, isoform b	A8PSA7	Protein BM-GSNL-1, isoform b
						A8PIW2	Protein BM-RFC-3	A8PSD5	Uridine kinase (EC 2.7.1.48)
						A8PIX3	6-phosphofructokinase (EC 2.7.1.11) (Phosphohexokinase)	A8PSE8	GMP reductase (EC 1.7.1.7)
						A8PIX7	Palmitoyltransferase (EC 2.3.1.225)	A8PSH3	Protein Bm5882 (Fragment)
						A8PIZ8	Protein Bm10865, isoform a	A8PSK1	Protein Bm13872, isoform a
						A8PJ37	Protein BM-IFET-1, isoform i	A8PSK3	Protein Bm2609, isoform b
						A8PJ55	Protein BM-ZYG-8, isoform c	A8PSL2	Defective in cullin neddylation protein
						A8PJ56	Protein Bm9099	A8PSM6	Innexin
						A8PJ78	Protein Bm5730	A8PSP1	Protein BM-TAG-147, isoform c
						A8PJ82	Protein Bm5783	A8PSP8	Protein BM-TAG-320, isoform b
						A8PJ89	Protein BM-DLG-1, isoform c	A8PSS6	Putative uncharacterized protein
						A8PJA6	Putative uncharacterized protein	A8PSU4	Protein Bm5445, isoform b
						A8PJB0	Protein Bm8019	A8PSW9	Protein BM-RPL-5, isoform b
						A8PJB7	Protein Bm6044, isoform b	A8PSX3	Protein BM-MAGU-3, isoform b
						A8PJC1	Protein BM-LET-526, isoform a	A8PSY3	Protein BM-UNC-108
						A8PJD9	Protein Bm7001, isoform b	A8PT03	Protein Bm3378, isoform a
						A8PJE0	Protein Bm10276	A8PT43	Protein BM-ERP-1, isoform c
						A8PJE1	Protein Bm5619, isoform b	A8PT63	Protein BM-RPS-11
						A8PJE5	CTP synthase (EC 6.3.4.2) (UTP--ammonia ligase)	A8PT80	Protein Bm3848, isoform b
						A8PJF6	Protein Bm5474, isoform b	A8PT82	Protein BM-STAM-1, isoform c
						A8PJF7	Protein BM-FRE-1, isoform a	A8PTD9	Protein Bm2216, isoform b
						A8PJG0	Protein Bm3298, isoform b	A8PTF0	Protein Bm2419, isoform f
						A8PJG1	Protein Bm3297, isoform h	A8PTH1	Glucosylceramidase (EC 3.2.1.45)
						A8PJG4	Synaptogyrin	A8PTJ1	Protein BM-UNC-84, isoform c
						A8PJI7	Protein Bm8743	A8PTJ2	4-hydroxyphenylpyruvate dioxygenase
						A8PJI8	Protein Bm5815, isoform c	A8PTL0	Protein BM-ARR-1, isoform c
						A8PJJ0	Protein BM-SMS-1, isoform d	A8PTL7	Protein BM-IMB-3, isoform e
						A8PJK3	Protein Bm8740	A8PTL9	Protein BM-GST-1, isoform b
						A8PJK6	Protein Bm4114	A8PTM3	Protein BM-CEE-1
						A8PJK7	Endonuclease III homolog (EC 3.2.2.-) (EC 4.2.99.18) (Bifunctional DNA N-glycoslyase/DNA-(apurinic or apyrimidinic site) lyase)	A8PTM4	Protein Bm9909, isoform c
						A8PJK8	DNA-directed RNA polymerase (EC 2.7.7.6)	A8PTP1	Protein BM-DNJ-25 (Fragment)
						A8PJK9	Protein Bm4820, isoform a	A8PTQ4	Ribosomal protein L19
						A8PJL5	Protein Bm4790	A8PTR1	Serine/threonine-protein phosphatase (EC 3.1.3.16)
						A8PJM5	Protein BM-SYX-5, isoform b	A8PTT3	Protein BM-CAH-5 (Fragment)
						A8PJM6	Protein BM-SEL-11, isoform b	A8PTU8	Protein Bm3791, isoform b
						A8PJN2	Protein Bm7393, isoform b	A8PTW4	Protein Bm12522 (Fragment)
						A8PJN3	Protein Bm13847, isoform c	A8PTY7	Protein Bm13774, isoform a
						A8PJN8	Protein Bm8772, isoform a	A8PU01	Protein BM-TAG-123
						A8PJN9	Protein Bm3806, isoform b	A8PU48	Protein BM-PPM-1, isoform c
						A8PJQ4	Protein BM-LEX-1, isoform g	A8PU57	Protein Bm2297
						A8PJR4	Putative uncharacterized protein	A8PU65	Reticulon-like protein (Fragment)
						A8PJR9	Protein BM-EKL-6, isoform d	A8PU75	Protein BM-DHS-24
						A8PJS5	Protein Bm4034, isoform b	A8PU76	Protein Bm7526, isoform b
						A8PJT3	Protein BM-DNJ-30	A8PU87	Protein Bm4962, isoform f
						A8PJT5	Protein Bm6003	A8PU95	Protein Bm3766, isoform a (Fragment)
						A8PJT9	Protein Bm5115, isoform c	A8PUE7	Protein Bm5950, isoform d
						A8PJU2	Protein Bm9393, isoform a	A8PUI1	NG,NG-dimethylarginine dimethylaminohydrolase 1, putative (EC 3.5.3.18)
						A8PJU9	Protein Bm3720, isoform b	A8PUQ2	Protein Bm7215, isoform f
						A8PJV0	Protein BM-IMP-1, isoform h	A8PUT2	Sideroflexin
						A8PJX2	Protein Bm5892, isoform b	A8PUV1	Protein Bm7540, isoform b
						A8PJX4	Clustered mitochondria protein homolog	A8PUW4	Protein Bm10134, isoform b
						A8PJY1	Protein Bm10410, isoform b	A8PUY4	Protein BM-GPA-16, isoform d
						A8PJY4	Protein Bm5731, isoform a (Fragment)	A8PUY9	Protein Bm3648, isoform b
						A8PJY8	Protein Bm7642 (Fragment)	A8PV43	Proliferating cell nuclear antigen
						A8PJZ9	Protein BM-TAG-135, isoform d	A8PV46	Protein Bm5067, isoform b
						A8PK00	Protein BM-MOG-4, isoform b	A8PV66	Protein BM-CDC-37, isoform c
						A8PK01	Protein Bm3021, isoform b	A8PV76	Protein BM-RFL-1, isoform b
						A8PK03	Peptidyl-prolyl cis-trans isomerase (EC 5.2.1.8)	A8PV90	Protein Bm4654, isoform b
						A8PK26	Protein Bm10765	A8PV97	Protein BM-ALH-11, isoform b (Fragment)
						A8PK31	Protein Bm7926, isoform a	A8PV98	Putative uncharacterized protein
						A8PK67	Protein BM-CRA-1, isoform e	A8PVB6	Protein Bm3368, isoform a
						A8PK72	Protein Bm3078, isoform b (Fragment)	A8PVC0	Protein BM-HEH-1, isoform b
						A8PK78	Protein BM-RAB-33	A8PVC4	Protein Bm2383, isoform b
						A8PK81	Protein BM-MNP-1	A8PVD3	Protein Bm7314, isoform d
						A8PK99	Protein BM-CHD-1, isoform c	A8PVM5	Protein Bm4069
						A8PKB7	Protein Bm5037, isoform b	A8PVN6	Protein BM-ZTF-4
						A8PKD1	Protein Bm12781	A8PVV9	Copper type II ascorbate-dependent monooxygenase, C-terminal domain containing protein
						A8PKK0	Protein YIPF	A8PVX0	Protein Bm12476, isoform a (Fragment)
						A8PKK2	Protein BM-PRP-31, isoform a	A8PVX6	Pyruvate kinase (EC 2.7.1.40)
						A8PKS2	Protein Bm3721, isoform b	A8PVY6	Pyruvate kinase (EC 2.7.1.40)
						A8PKT5	Protein Bm5116, isoform c	A8PW04	Protein BM-DDP-1, isoform a
						A8PKT7	Protein Bm9483, isoform a	A8PW35	Protein BM-SNX-1, isoform b
						A8PKU0	Protein BM-RGS-6, isoform b	A8PW45	Protein Bm4812, isoform b
						A8PKW3	Protein Bm7203 (Fragment)	A8PW64	Hexokinase (EC 2.7.1.1)
						A8PL66	Protein Bm6365, isoform b	A8PW66	Protein Bm13870, isoform c
						A8PL90	Protein Bm12983	A8PW79	Protein BM-PPK-1, isoform b
						A8PLB5	Protein Bm6963, isoform a (Fragment)	A8PW93	Protein BM-NCS-2, isoform a
						A8PLG0	Protein Bm8617, isoform a	A8PWA3	MGC82625 protein, putative
						A8PLI6	Protein BM-GCL-1, isoform d	A8PWB1	Protein BM-SYM-2 (Fragment)
						A8PLS6	Protein Bm11038, isoform b	A8PWB3	Protein BM-NOAH-1, isoform a
						A8PLT6	Protein Bm3412	A8PWB8	Protein Bm5506, isoform b
						A8PLV1	Protein Bm11035	A8PWD4	Protein Bm13659, isoform a (Protein Bm3640)
						A8PLY1	Major sperm protein	A8PWE4	Protein Bm3517, isoform a (Fragment)
						A8PLY6	Protein Bm1864, isoform e	A8PWF9	Protein Bm14756
						A8PLZ4	Putative uncharacterized protein	A8PWG1	Protein BM-SMN-1, isoform b
						A8PM07	Protein BM-PAR-1, isoform i	A8PXI9	Protein Bm5980, isoform c
						A8PM22	Protein Bm9404, isoform c	A8PXJ2	Protein Bm6173, isoform b
						A8PMB8	Protein Bm6981 (Fragment)	A8PXK5	Protein BM-FARD-1, isoform b
						A8PMJ3	Protein Bm6444, isoform c	A8PXL7	Protein BM-SELD-1, isoform a
						A8PMJ6	Protein Bm4705, isoform b	A8PXN1	Protein BM-UNC-44, isoform c
						A8PML6	Protein BM-DPY-1, isoform f	A8PXQ7	Putative uncharacterized protein
						A8PMM8	Protein Bm9711	A8PXR9	Proteasome subunit alpha type (EC 3.4.25.1)
						A8PMQ9	Protein Bm2836 (Fragment)	A8PXS8	Purine nucleoside phosphorylase (EC 2.4.2.1) (Inosine-guanosine phosphorylase)
						A8PMT4	Protein Bm2476, isoform a	A8PXV0	Receptor protein-tyrosine kinase (EC 2.7.10.1)
						A8PMU7	Protein Bm5640, isoform b	A8PXW6	Protein BM-PES-22, isoform d
						A8PMV3	Protein BM-MOG-4, isoform d	A8PXY0	Merged into A8PGL7.
						A8PMW1	Protein Bm2012, isoform b	A8PY01	Protein BM-SEC-24.2, isoform i
						A8PMX3	Protein Bm9704, isoform b	A8PY47	Protein BM-IMMT-2, isoform c
						A8PMX6	Protein Bm14807	A8PY52	Protein BM-EPS-8, isoform f
						A8PMX8	Protein Bm4351, isoform b	A8PY76	Protein BM-PKG-1, isoform f
						A8PMZ6	Kinesin-like protein	A8PY78	Methionine aminopeptidase 2 (MAP 2) (MetAP 2) (EC 3.4.11.18) (Peptidase M)
						A8PN05	Protein BM-PHO-5, isoform a	A8PY81	Protein Bm7395, isoform b
						A8PN25	Transporter	A8PY84	Protein BM-DEB-1, isoform c
						A8PN38	Protein Bm4621	A8PY96	Protein BM-LET-60, isoform a
						A8PN41	Protein Bm9229, isoform a	A8PYA5	Protein Bm7550, isoform e
						A8PN46	Protein Bm7374	A8PYC6	Protein Bm13825, isoform f
						A8PN52	Protein BM-MEC-12, isoform c	A8PYD6	Protein Bm2493, isoform b
						A8PN96	Protein BM-ABTM-1 (Fragment)	A8PYE5	Protein BM-NSY-4, isoform b
						A8PNB7	Protein BM-PASH-1, isoform b	A8PYG3	Protein BM-LPR-4, isoform b
						A8PND4	Protein BM-XNP-1 (Fragment)	A8PYH9	Protein BM-TAG-18 (Fragment)
						A8PNF6	Protein BM-DCP-66, isoform h	A8PYI1	Pao retrotransposon peptidase family protein
						A8PNG2	Protein Bm11231 (Fragment)	A8PYJ9	Protein Bm13680, isoform g
						A8PNJ1	Protein Bm12144 (Fragment)	A8PYK5	Protein Bm4103, isoform d
						A8PNJ3	Protein Bm12617 (Fragment)	A8PYK7	Protein BM-TBA-8, isoform c
						A8PNK3	Protein Bm6497, isoform a	A8PYK9	Histone H2A
						A8PNL4	Protein Bm12752 (Fragment)	A8PYL7	Phosphomannomutase (EC 5.4.2.8)
						A8PNU0	Protein BM-ECH-6, isoform b	A8PYN8	Protein Bm4941, isoform b
						A8PNV8	Alpha-mannosidase (EC 3.2.1.-)	A8PYQ5	Protein BM-ARF-3
						A8PNY0	Protein BM-TAG-172, isoform f	A8PYS3	Protein Bm6858 (Fragment)
						A8PNZ5	Protein Bm2134, isoform c	A8PYV3	Protein BM-CED-2
						A8PP94	Protein Bm443	A8PYW1	Uridine kinase (EC 2.7.1.48)
						A8PPA0	Protein Bm9787	A8PYW7	Protein BM-MAK-2, isoform b
						A8PPG3	Protein Bm6739, isoform b	A8PYW8	Protein BM-SEC-24.1, isoform b
						A8PPJ7	Protein Bm6524, isoform h	A8PYX8	Protein Bm5584, isoform b
						A8PPN0	MyTH4 domain containing protein	A8PYX9	Protein BM-IMP-2, isoform c
						A8PPP2	Protein Bm4600	A8PYY1	Protein Bm6514, isoform c
						A8PPQ3	Protein Bm188	A8PYY3	Protein BM-PAT-6, isoform b
						A8PPS5	Protein Bm3446, isoform c	A8PYY5	Protein Bm14019, isoform a
						A8PPT7	Protein Bm4893, isoform e	A8PYZ2	Protein Bm6279, isoform a
						A8PPU1	Protein Bm5559, isoform c	A8PYZ8	Protein BM-MYO-5, isoform b
						A8PPU5	Protein Bm8562	A8PZ20	Protein BM-CSN-4, isoform e
						A8PPW7	Protein Bm6060, isoform c	A8PZ31	Protein Bm6496, isoform b
						A8PPW9	Protein Bm4683, isoform d	A8PZ34	Isocitrate dehydrogenase [NAD] subunit, mitochondrial (EC 1.1.1.41)
						A8PPX4	Protein Bm182, isoform c	A8PZ35	Protein Bm12582 (Fragment)
						A8PQ21	Protein BM-LSM-8, isoform b	A8PZ43	Protein Bm13772, isoform b
						A8PQ30	Protein BM-UNC-96, isoform c	A8PZ50	Protein BM-UNC-115, isoform d
						A8PQ35	Protein BM-CPT-2, isoform b	A8PZ57	Protein Bm4907 (Fragment)
						A8PQ41	Protein Bm5990, isoform b	A8PZ98	Ubiquitin carboxyl-terminal hydrolase (EC 3.4.19.12)
						A8PQ55	Methionine aminopeptidase 1 (MAP 1) (MetAP 1) (EC 3.4.11.18) (Peptidase M 1)	A8PZA3	Protein BM-ARL-1, isoform b
						A8PQ57	Protein BM-EXC-5, isoform c	A8PZA5	Protein BM-CCG-1, isoform c
						A8PQ76	Protein BM-HLB-1, isoform d	A8PZA9	Protein Bm9644, isoform d
						A8PQ88	GCIP-interacting protein p29, putative	A8PZB6	Protein Bm9642, isoform a
						A8PQ99	Protein Bm12630	A8PZC1	Protein BM-EPN-1, isoform c
						A8PQA7	Protein Bm4377 (Fragment)	A8PZD7	Protein BM-TAG-273, isoform y
						A8PQB2	Protein Bm9251, isoform b	A8PZD8	Protein BM-TAG-273, isoform z
						A8PQC1	Protein BM-RAGC-1, isoform b	A8PZE2	Protein Bm3466 (Fragment)
						A8PQC6	Protein BM-CDK-2	A8PZF1	Protein Bm9635, isoform a
						A8PQD2	DNA helicase (EC 3.6.4.12)	A8PZF3	Protein BM-PLST-1, isoform c
						A8PQE2	Diacylglycerol kinase (DAG kinase) (EC 2.7.1.107)	A8PZG1	Protein Bm7167, isoform h
						A8PQK1	Protein BM-LSM-7, isoform a	A8PZG3	Protein BM-HPO-5, isoform b
						A8PQN2	Protein Bm6857, isoform b	A8PZH5	Protein Bm4859, isoform b
						A8PQN5	Protein Bm5092, isoform b	A8PZH6	Protein BM-TRAP-2, isoform a
						A8PQN6	Protein Bm4926, isoform b	A8PZK4	Protein BM-PPS-1 (Fragment)
						A8PQN8	Protein Bm4925, isoform b	A8PZM7	Protein Bm6104, isoform c
						A8PQQ6	Protein BM-ACDH-13, isoform b	A8PZQ3	Protein BM-ATG-2, isoform g
						A8PQQ7	Protein Bm9163, isoform a	A8PZQ6	Protein BM-SFXN-2, isoform b
						A8PQQ8	Protein Bm9164, isoform c	A8PZR0	Protein BM-TTR-35, isoform b
						A8PQR5	Protein BM-UBC-8, isoform b	A8PZR3	Protein BM-MBF-1, isoform a
						A8PQS1	Protein BM-LEM-2	A8PZR4	CPSF A subunit region family protein
						A8PQS9	Protein BM-DHS-6, isoform h	A8PZR7	Protein BM-UNC-36, isoform d
						A8PQT9	Protein BM-NEKL-3, isoform b	A8PZS1	Protein Bm6820, isoform h
						A8PQU2	Protein BM-FRM-3, isoform b	A8PZS6	Protein BM-NUCB-1, isoform c
						A8PQU7	Protein Bm12159 (Fragment)	A8PZT1	Protein BM-SEK-1, isoform d
						A8PQW2	Protein Bm1682, isoform b	A8PZT8	Protein Bm13695, isoform a
						A8PR95	Protein BM-TTH-1, isoform a	A8PZU8	Protein BM-DAF-10, isoform b
						A8PRC3	Protein Bm1882, isoform b	A8PZV5	Serine/threonine-protein phosphatase (EC 3.1.3.16)
						A8PRC6	Protein Bm6558, isoform c	A8PZV6	Protein BM-RBC-1, isoform j
						A8PRF0	Protein BM-UNC-44, isoform d	A8PZW2	Protein Bm4305, isoform a
						A8PRG2	Protein Bm4741, isoform d	A8PZW6	Protein Bm3228, isoform e
						A8PRG7	Protein Bm2207, isoform b	A8PZW7	Putative uncharacterized protein
						A8PRI1	Protein Bm1933, isoform b	A8Q009	Protein Bm13841, isoform a
						A8PRM3	Protein Bm10801, isoform a	A8Q014	Protein BM-SPR-2, isoform c
						A8PRQ6	Protein Bm9540	A8Q020	Protein Bm2729, isoform b
						A8PRU2	Protein BM-VPS-45, isoform a	A8Q024	Protein Bm13998, isoform h
						A8PRU4	Protein Bm4272, isoform c	A8Q045	Protein BM-KIN-2, isoform d
						A8PRW3	Protein Bm7075, isoform c	A8Q066	Protein Bm2039, isoform b
						A8PRY0	Protein Bm2910, isoform b	A8Q071	Merged into Q70JV3.
						A8PRY7	Protein Bm7099, isoform c	A8Q075	Protein BM-RHI-1, isoform d
						A8PS00	Protein BM-IFE-4, isoform b	A8Q076	Protein Bm4032, isoform b
						A8PS10	Folylpolyglutamate synthase (EC 6.3.2.17) (Folylpoly-gamma-glutamate synthetase) (Tetrahydrofolylpolyglutamate synthase)	A8Q082	Protein Bm13762, isoform d
						A8PS13	Protein Bm9551, isoform b	A8Q083	Protein Bm2622, isoform b
						A8PS34	Apical junction molecule protein 1, isoform d, putative	A8Q090	Protein Bm6299, isoform d
						A8PS41	Protein Bm2363, isoform h	A8Q0A4	Protein Bm6243, isoform d
						A8PS84	Protein Bm2611, isoform b	A8Q0C1	Protein Bm3463, isoform b
						A8PS86	Protein Bm9561, isoform b	A8Q0E7	Protein Bm7421, isoform d
						A8PSB1	Protein BM-ACS-22, isoform c	A8Q0I4	Protein BM-SEC-3, isoform c
						A8PSC3	Protein Bm9568, isoform d	A8Q0I9	Protein Bm5992, isoform b
						A8PSC7	Protein BM-CAB-1, isoform b	A8Q0J1	Protein Bm2853, isoform b
						A8PSC9	Protein BM-BUS-8, isoform c	A8Q0L6	Protein BM-KETN-1, isoform j
						A8PSF0	Protein BM-LEV-9 (Fragment)	A8Q0M2	Protein BM-CAP-1, isoform a
						A8PSF4	Protein Bm4735, isoform f	A8Q0M4	Protein BM-LET-60, isoform e
						A8PSH1	Protein Bm9573, isoform d	A8Q0N2	Protein Bm13687, isoform d
						A8PSI1	Protein BM-GLD-1, isoform c	A8Q0R2	Protein Bm3361, isoform b
						A8PSI5	Protein Bm4205, isoform i	A8Q0S4	Protein BM-PNK-1, isoform d
						A8PSJ7	Protein Bm2057, isoform c	A8Q0S6	Protein Bm4025, isoform b
						A8PSK5	Protein Bm2209, isoform b	A8Q0T1	Protein BM-DIM-1, isoform b
						A8PSK7	Protein Bm3407, isoform d	A8Q0U8	Protein Bm4292, isoform b
						A8PSK9	Protein Bm6690, isoform b	A8Q0V5	Protein BM-ATM-1, isoform s
						A8PSN9	Protein Bm9934, isoform a	A8Q0Z0	Protein BM-PPP-1, isoform b
						A8PSQ9	Putative uncharacterized protein	A8Q0Z9	Protein Bm5701
						A8PSU8	Protein Bm1790	A8Q111	Mitogen-activated protein kinase (EC 2.7.11.24)
						A8PSW3	Protein Bm3148, isoform f	A8Q119	Protein Bm5229, isoform b
						A8PSY8	Protein BM-CYTB-5.1, isoform c	A8Q132	Protein Bm6778, isoform c
						A8PSZ6	Protein Bm5962, isoform y	A8Q143	Protein Bm7619, isoform b
						A8PT09	Protein Bm9505, isoform a	A8Q156	Protein Bm6373, isoform b
						A8PT32	Putative uncharacterized protein	A8Q161	Phosphatidate cytidylyltransferase (EC 2.7.7.41)
						A8PT54	Protein BM-CPR-6, isoform b	A8Q165	Protein Bm5833, isoform c
						A8PT69	Protein Bm2260, isoform c	A8Q167	Fibronectin type III domain containing protein
						A8PT71	Protein BM-SEC-12, isoform b	A8Q179	Protein Bm2907, isoform b
						A8PT76	Protein Bm9917, isoform b	A8Q1A2	Protein BM-TRXR-1, isoform b
						A8PT78	Protein BM-ERV-46, isoform c	A8Q1B1	Sulfhydryl oxidase (EC 1.8.3.2)
						A8PT87	Protein BM-CDK-8, isoform a (Fragment)	A8Q1C2	Protein BM-RACK-1, isoform a
						A8PT99	Protein Bm2617, isoform b	A8Q1E1	Protein BM-UBXN-2, isoform b
						A8PTA1	Protein Bm4944, isoform e	A8Q1I9	Protein Bm5308, isoform c
						A8PTB7	Protein Bm2426 (Fragment)	A8Q1M5	Glucose-6-phosphate 1-dehydrogenase (EC 1.1.1.49)
						A8PTD0	Dimethylaniline monooxygenase [N-oxide-forming] (EC 1.14.13.8)	A8Q1N9	Protein Bm6419, isoform d
						A8PTD7	Protein BM-ELPC-3, isoform c	A8Q1P4	Sorting nexin
						A8PTF8	Innexin	A8Q1P8	Protein BM-SAR-1, isoform a
						A8PTH0	Protein Bm6038, isoform b	A8Q1Q1	Protein Bm2149, isoform a
						A8PTI2	Protein Bm5183, isoform d	A8Q1R2	Protein Bm13251, isoform e
						A8PTI7	Protein Bm3296, isoform a	A8Q1R5	Protein Bm5950, isoform b
						A8PTJ7	Protein BM-PRX-1, isoform c	A8Q1U1	Protein BM-NAC-1, isoform d
						A8PTK0	Protein Bm9515, isoform a	A8Q1U3	Protein BM-HEX-5, isoform f
						A8PTK2	Protein Bm4870, isoform a	A8Q1X3	Protein Bm5053, isoform c
						A8PTK6	Protein BM-EXOS-2, isoform b	A8Q1X5	Protein Bm4803, isoform b
						A8PTL1	Protein Bm2828, isoform d	A8Q1Y6	Protein Bm5373, isoform b
						A8PTM6	Protein Bm4012, isoform c	A8Q1Z9	Protein BM-FBP-1, isoform b
						A8PTN1	Protein Bm13935, isoform c	A8Q200	Protein Bm4507, isoform b
						A8PTP3	Protein Bm9905	A8Q227	Protein Bm2446, isoform d
						A8PTR7	Protein BM-IFTA-2, isoform c	A8Q237	Protein Bm14753
						A8PTT5	Oxysterol-binding protein	A8Q238	Protein BM-UNC-43, isoform s
						A8PTU4	Protein Bm10299, isoform c	A8Q2A9	Protein Bm10885
						A8PTV3	Protein Bm3820, isoform b	A8Q2B4	Protein BM-GOP-3
						A8PTX9	Protein Bm10306, isoform c	A8Q2C4	Protein Bm3952 (Fragment)
						A8PTY9	Protein Bm5346, isoform b	A8Q2C5	Protein BM-WAH-1 (Fragment)
						A8PTZ0	Protein BM-CEC-3, isoform b	A8Q2D6	Protein Bm2014, isoform b
						A8PTZ7	Protein Bm10310, isoform d	A8Q2E5	Protein Bm10880
						A8PU11	DNA-directed RNA polymerase (EC 2.7.7.6)	A8Q2F9	Protein BM-RPN-6.1 (Fragment)
						A8PU15	Non-specific serine/threonine protein kinase (EC 2.7.11.1)	A8Q2H1	Protein BM-DARS-1, isoform b
						A8PU33	Protein Bm5427, isoform b	A8Q2H5	40S ribosomal protein SA
						A8PU39	Protein Bm4734 (Fragment)	A8Q2I1	Protein BM-RPN-7
						A8PU43	Protein Bm4672, isoform f	A8Q2J1	Protein BM-PSD-1, isoform c
						A8PU47	Protein BM-CKY-1, isoform c	A8Q2J3	Protein Bm2816, isoform b
						A8PU50	Protein Bm10500	A8Q2J5	Protein Bm13963, isoform d
						A8PU56	Protein BM-TAG-278, isoform d	A8Q2L5	Protein BM-UNC-16, isoform g
						A8PU70	Protein Bm10506, isoform a	A8Q2M4	Protein Bm3146, isoform a
						A8PU72	Protein BM-CPSF-3, isoform b	A8Q2M7	Protein BM-DHC-1, isoform f
						A8PU73	Polypeptide N-acetylgalactosaminyltransferase (EC 2.4.1.-) (Protein-UDP acetylgalactosaminyltransferase) (Fragment)	A8Q2R2	Protein BM-PRP-8, isoform a
						A8PU79	Protein Bm10507	A8Q306	Protein Bm13808
						A8PU80	Protein Bm10508	A8Q356	Protein BM-HMP-2, isoform d
						A8PU85	Protein Bm5023 (Fragment)	A8Q364	Hexokinase (EC 2.7.1.1)
						A8PU89	Protein Bm10509, isoform a	A8Q367	Protein Bm14086, isoform c
						A8PU90	Protein Bm10510, isoform b	A8Q378	Alanine--tRNA ligase, cytoplasmic (EC 6.1.1.7) (Alanyl-tRNA synthetase)
						A8PUD7	Protein Bm5177, isoform b	A8Q3D8	Protein KIAA0196, putative
						A8PUH5	Protein BM-SLR-2, isoform b	A8Q3K8	Glyceraldehyde-3-phosphate dehydrogenase (EC 1.2.1.12)
						A8PUI6	Protein BM-RGR-1, isoform c	A8Q3Q2	Protein BM-TAG-231
						A8PUJ4	Protein BM-RUVB-2, isoform c	A8Q3Q6	Protein Bm10394
						A8PUJ6	Protein Bm4523, isoform m	A8Q3R3	Protein BM-LACT-2, isoform b
						A8PUK4	Protein BM-MAI-1, isoform b	A8Q3R5	Protein kinase C substrate 80K-H, putative
						A8PUR5	Mitochondrial Rho GTPase (EC 3.6.5.-)	A8Q3S9	Protein BM-LET-268, isoform g
						A8PUR9	Protein Bm4019, isoform d	A8Q3T2	ATPase ASNA1 homolog (EC 3.6.-.-) (Arsenical pump-driving ATPase homolog) (Arsenite-stimulated ATPase)
						A8PUS4	Protein Bm6547, isoform c	A8Q3T9	Protein Bm1876
						A8PUV9	Innexin	A8Q3U0	Protein Bm3672
						A8PUW9	Protein Bm10132, isoform f	A8Q3V6	Ribonuclease (EC 3.1.26.-)
						A8PUY2	Protein BM-NOAH-2	A8Q3Z5	Protein Bm10409, isoform b
						A8PV01	Protein BM-GEX-3, isoform b	A8Q3Z6	Protein Bm618
						A8PV08	Protein Bm13845, isoform c	A8Q400	Protein Bm10411
						A8PV13	Protein BM-PXF-1, isoform j	A8Q408	Protein Bm2970, isoform b
						A8PV19	Protein Bm2826	A8Q410	Protein Bm6723, isoform j
						A8PV21	Chitin synthase 1, chs-1	A8Q420	Protein Bm1823, isoform b
						A8PV25	Protein Bm2733, isoform b	A8Q423	Protein Bm3077, isoform c
						A8PV37	Protein BM-MGL-1, isoform j	A8Q445	Protein BM-ART-1, isoform a
						A8PV48	Protein Bm6204, isoform d	A8Q454	Protein BM-RPT-1, isoform a
						A8PV51	Protein Bm10267, isoform b	A8Q463	Protein Bm7275, isoform c
						A8PV56	Protein BM-TAG-184, isoform b	A8Q481	Protein BM-ATGP-2, isoform e
						A8PV62	Putative uncharacterized protein	A8Q4A6	Protein Bm3802 (Fragment)
						A8PV64	Protein Bm5254, isoform d	A8Q4B5	Protein Bm10438
						A8PV71	Protein BM-SEL-10, isoform b (Fragment)	A8Q4C0	Protein Bm1716, isoform b
						A8PV75	Major sperm protein	A8Q4C3	Protein Bm10439, isoform e
						A8PV78	Putative uncharacterized protein	A8Q4D7	Protein Bm10443
						A8PV81	Protein Bm10259, isoform b	A8Q4D9	L3SXP antigen (Protein Bm2001, isoform b)
						A8PV93	Protein Bm6346, isoform c	A8Q4E4	Protein Bm3738, isoform c
						A8PV94	Protein Bm6625, isoform b	A8Q4E7	Protein Bm6046, isoform b
						A8PVB0	Protein Bm10250, isoform b	A8Q4F0	Protein BM-MTCH-1, isoform d
						A8PVB7	Protein BM-NST-1, isoform e	A8Q4F8	Amino acid transporter
						A8PVC2	Protein Bm2384 (Fragment)	A8Q4H3	Protein Bm7669
						A8PVD2	Protein Bm7315, isoform c	A8Q4H5	Protein BM-OIG-2
						A8PVD6	Protein BM-MTRR-1, isoform b	A8Q4I2	Protein BM-CHP-1, isoform b
						A8PVE0	Protein Bm8533, isoform d	A8Q4I9	Protein Bm7673, isoform b
						A8PVE2	Protein Bm10242, isoform a	A8Q4S8	Protein Bm5611, isoform j
						A8PVE4	Protein Bm1385	A8Q4V3	Protein Bm7526, isoform f
						A8PVE5	Protein Bm2273, isoform c	A8Q4W8	Transcription factor BTF3
						A8PVJ5	Protein Bm9451, isoform b	A8Q553	Protein BM-DAB-1, isoform d
						A8PVK5	Protein BM-DPF-3, isoform a	A8Q574	Protein BM-VPS-35, isoform c
						A8PVL8	Protein Bm5969, isoform b	A8Q5A8	Protein BM-DNJ-9
						A8PVQ2	Protein Bm4224, isoform b	A8Q5D4	Protein BM-IMB-2, isoform c
						A8PVS3	Protein BM-FKB-7, isoform b	A8Q5E6	Protein Bm5131, isoform a (Fragment)
						A8PVZ8	Protein Bm5367, isoform b	A8Q5E8	Protein Bm10105
						A8PW07	Protein BM-CSNK-1, isoform f	A8Q5F0	Piwi-like protein
						A8PW13	Protein BM-COGC-5, isoform i	A8Q5F2	Protein Bm5020, isoform f
						A8PW43	Protein Bm10231, isoform a	A8Q5G3	Protein Bm2468, isoform b
						A8PW56	Non-specific protein-tyrosine kinase (EC 2.7.10.2)	A8Q5H5	Protein BM-DPF-5
						A8PW96	Protein Bm3286, isoform b	A8Q5I4	Carboxypeptidase (EC 3.4.16.-)
						A8PWC7	Protein BM-PFD-3, isoform c	A8Q5J2	Protein Bm6891, isoform a
						A8PWD2	Protein Bm10237	A8Q5K4	Protein Bm2865
						A8PXG7	Protein BM-UNC-43, isoform v	A8Q5L4	Protein Bm6935, isoform g
						A8PXJ9	Protein BM-MEL-46, isoform a	A8Q5L7	Protein BM-TOMM-40, isoform b
						A8PXM3	Protein BM-HMG-5, isoform a	A8Q5M0	Protein BM-RAD-23, isoform c
						A8PXU2	Protein Bm7742, isoform b	A8Q5M4	Protein Bm14024
						A8PXU4	Protein Bm7743, isoform a	A8Q5Q7	Protein BM-LGC-27, isoform d
						A8PXX7	Protein BM-MLT-9, isoform c	A8Q5S8	Protein BM-RAB-39
						A8PXY2	Protein BM-AAP-1, isoform c	A8Q5V1	Protein Bm10643
						A8PXZ8	Protein BM-CCR-4, isoform h	A8Q5V2	Protein Bm6484, isoform c
						A8PY08	Protein BM-TBC-3, isoform c	A8Q5X4	Protein Bm6239, isoform f
						A8PY10	Protein BM-DCAF-1, isoform h	A8Q5X9	Protein Bm14783
						A8PY32	Protein Bm9664, isoform a	A8Q5Y2	Protein Bm10063, isoform c
						A8PY37	Protein Bm9663	A8Q5Y3	Protein Bm4711
						A8PY55	Protein Bm9662, isoform a	A8Q5Y6	Protein Bm10065, isoform c
						A8PY59	Oxysterol-binding protein	A8Q5Z6	Protein BM-HSP-1, isoform h
						A8PY62	Protein BM-GNRR-8, isoform e	A8Q5Z7	Protein BM-CCT-1
						A8PY67	Kinesin-like protein	A8Q600	Protein Bm4869, isoform b
						A8PYA0	Protein Bm3397, isoform j	A8Q603	Protein Bm6426, isoform c
						A8PYB2	Putative uncharacterized protein	A8Q605	Protein BM-DNJ-21, isoform a
						A8PYC9	Protein BM-RAD-26, isoform d	A8Q612	L-lactate dehydrogenase (EC 1.1.1.27)
						A8PYG5	Protein BM-LPR-5, isoform d	A8Q617	Protein BM-NEP-1, isoform c
						A8PYG8	Protein BM-LPR-6, isoform b	A8Q650	Protein Bm2858, isoform b
						A8PYH0	Protein BM-LPR-3, isoform b	A8Q6K5	Protein Bm6434, isoform a
						A8PYH2	Protein BM-RSD-3, isoform c	A8Q6N3	Protein Bm10686, isoform c
						A8PYH6	Protein Bm2203, isoform d	A8Q6R0	Protein BM-SBDS-1, isoform a
						A8PYI7	Protein Bm3805, isoform b	A8Q6R5	Kinesin-like protein
						A8PYJ4	Protein Bm7094, isoform c	A8Q6V7	Protein Bm6680, isoform c
						A8PYQ0	Protein BM-SMG-3, isoform d	A8Q6W7	Protein BM-HPO-29, isoform c
						A8PYR1	Protein Wnt	A8Q702	Protein Bm8358 (Fragment)
						A8PYS5	Protein BM-CCA-1, isoform j	A8Q703	Protein Bm13952, isoform c
						A8PYT3	Protein BM-LIN-33 (Fragment)	A8Q707	Protein Bm5073, isoform b
						A8PYU8	Protein BM-XPO-3, isoform c	A8Q718	Serine/threonine-protein phosphatase (EC 3.1.3.16)
						A8PYV9	Protein BM-LAD-2, isoform b	A8Q723	Protein Bm10859
						A8PYW2	Protein Bm6717, isoform d	A8Q725	Protein Bm2167, isoform a
						A8PYX4	Protein BM-ATG-7, isoform b	A8Q729	Protein Bm10857, isoform b
						A8PYY4	Protein Bm4324, isoform d	A8Q744	Serine/threonine-protein kinase receptor (EC 2.7.11.30)
						A8PYY7	Protein BM-SARS-2, isoform b	A8Q750	Protein BM-CYY-1, isoform b
						A8PYY9	Protein BM-UNC-30, isoform c	A8Q764	Protein Bm5128, isoform b
						A8PYZ7	Protein Bm10928, isoform b	A8Q772	Protein Bm1745, isoform b
						A8PZ02	DNA 3'-phosphatase family protein	A8Q780	Protein BM-MLC-4, isoform b
						A8PZ06	Protein BM-TAG-218, isoform a (Fragment)	A8Q782	Protein Bm3146, isoform b
						A8PZ08	Protein Bm3148, isoform a	A8Q784	Serine hydroxymethyltransferase (EC 2.1.2.1)
						A8PZ13	Protein Bm3961, isoform b	A8Q786	Protein Bm667, isoform a
						A8PZ17	Protein BM-HLH-13, isoform b	A8Q788	Protein BM-ARX-3, isoform c
						A8PZ27	Protein BM-MSH-2 (Fragment)	A8Q790	Protein Bm13973, isoform d
						A8PZ37	Protein Bm6402, isoform d	A8Q799	Protein Bm13853, isoform j
						A8PZ41	Protein BM-TAF-4, isoform c	A8Q7C7	Small ubiquitin-related modifier (SUMO)
						A8PZ47	Protein Bm2576, isoform c	A8Q7C8	Protein Bm3908, isoform c
						A8PZ56	Protein BM-MEP-1, isoform f	A8Q7D6	Protein Bm4648, isoform b
						A8PZ74	Guanine nucleotide-binding protein subunit gamma	A8Q7F3	Protein BM-RAL-1, isoform b
						A8PZ86	Protein BM-CDH-5, isoform b	A8Q7F9	Protein Bm10832, isoform a
						A8PZ91	Zinc finger CCCH type domain containing protein 6., putative	A8Q7G4	Protein BM-CNX-1, isoform e
						A8PZ97	Protein Bm2017, isoform b	A8Q7G8	Protein BM-CUL-2, isoform c
						A8PZA0	Protein BM-VANG-1, isoform d	A8Q7H2	Protein Bm10828, isoform a
						A8PZA8	Protein Bm6111, isoform b	A8Q7H6	Protein BM-RPL-6, isoform b
						A8PZC0	Protein Bm5213, isoform d	A8Q7H8	Protein Bm5026, isoform b
						A8PZC9	Protein Bm9639	A8Q7J0	Protein BM-SEL-9, isoform a
						A8PZD6	Protein Bm9637, isoform c	A8Q7J4	Merged into Q68VC1.
						A8PZE4	Protein Bm2295	A8Q7J8	Protein Bm4881, isoform f
						A8PZE7	Protein BM-PTR-14, isoform d	A8Q7M4	Glycerol-3-phosphate dehydrogenase [NAD(+)] (EC 1.1.1.8)
						A8PZF9	NAD-dependent deacetylase SIRT1, putative	A8Q7M8	Protein Bm6811
						A8PZG5	Protein Bm6355, isoform c	A8Q7P0	Protein Bm2197 (Fragment)
						A8PZG6	Protein BM-HECD-1, isoform f	A8Q7P5	Protein BM-TEN-1, isoform c
						A8PZI7	Protein Bm5564, isoform d	A8Q7R1	Protein Bm6815, isoform c
						A8PZJ5	Protein BM-TWK-28, isoform b	A8Q7Y0	Protein Bm4098
						A8PZJ6	Protein BM-DPY-23, isoform b	A8Q7Y9	Eukaryotic translation initiation factor 3 subunit M (eIF3m)
						A8PZK0	Protein Bm3678, isoform a (Fragment)	A8Q813	Protein Bm7293, isoform a
						A8PZK5	Protein BM-APL-1, isoform a	A8Q856	Protein Bm10794, isoform c
						A8PZL5	Protein BM-GRLD-1, isoform f	A8Q886	Protein BM-VPS-33.1, isoform d
						A8PZN1	Protein Bm2560, isoform c	A8Q890	Protein BM-RAN-2, isoform c
						A8PZN3	Protein Bm3426, isoform b	A8Q897	Protein BM-PRMT-5, isoform c
						A8PZQ4	Protein BM-ELKS-1 (Fragment)	A8Q8B0	Protein Bm2004, isoform c
						A8PZR9	Protein BM-ARL-3, isoform a	A8Q8E5	Protein Bm4476, isoform d
						A8PZT4	Protein BM-CAT-1, isoform a	A8Q8F3	Putative uncharacterized protein
						A8PZU2	Protein BM-VAB-15, isoform b	A8Q8F5	Protein Bm14778
						A8PZU6	Merged into A8QG94.	A8Q8F9	Protein BM-HIP-1, isoform c
						A8PZV9	Protein BM-ATG-11, isoform b	A8Q8H3	Protein BM-UCR-1, isoform b
						A8PZW0	Protein Bm9631, isoform c	A8Q8H5	Cytochrome b-c1 complex subunit Rieske, mitochondrial (EC 1.10.2.2)
						A8PZW8	Protein Bm14751	A8Q8J2	Ubiquitin-fold modifier-conjugating enzyme 1 (Ufm1-conjugating enzyme 1)
						A8PZY0	Protein BM-GEI-3, isoform z	A8Q8N2	Protein BM-NUO-4, isoform a
						A8PZZ9	Protein BM-PLX-1, isoform f	A8Q8P5	Protein Bm5052, isoform b
						A8Q001	Protein Bm4924, isoform b	A8Q8R0	V-type proton ATPase subunit a
						A8Q005	Putative uncharacterized protein	A8Q8R4	Malate dehydrogenase (EC 1.1.1.37)
						A8Q007	Protein BM-VPS-16, isoform k	A8Q8R5	Protein BM-GLOD-4, isoform d
						A8Q011	Protein BM-EPI-1, isoform v	A8Q8T7	Protein BM-UNC-44, isoform f
						A8Q018	Protein Bm11012, isoform a	A8Q8U0	Protein BM-RAB-1, isoform b
						A8Q022	Putative uncharacterized protein	A8Q8U1	Protein BM-RPL-23, isoform a
						A8Q032	Protein BM-SYG-2, isoform f	A8Q8U3	Protein BM-CSN-5, isoform d
						A8Q037	Protein BM-MEC-4, isoform g	A8Q8Z3	Protein BM-RAS-1
						A8Q050	Protein BM-CLEC-180, isoform b	A8Q906	Protein BM-RPT-3, isoform a
						A8Q052	Protein BM-CED-5, isoform g	A8Q915	Protein Bm2287, isoform d
						A8Q056	Protein Bm5696, isoform d	A8Q937	Carboxylic ester hydrolase (EC 3.1.1.-)
						A8Q061	Protein BM-GLY-20, isoform c	A8Q940	Galectin
						A8Q068	Protein Bm10998, isoform c	A8Q943	Peptidyl-prolyl cis-trans isomerase (EC 5.2.1.8)
						A8Q087	Polypeptide N-acetylgalactosaminyltransferase (EC 2.4.1.-) (Protein-UDP acetylgalactosaminyltransferase)	A8Q946	Galectin
						A8Q0A8	Protein Bm5958, isoform d	A8Q990	DNA topoisomerase 2 (EC 5.99.1.3)
						A8Q0B4	Protein BM-TBC-1, isoform c	A8Q9C2	Protein Bm4655, isoform b
						A8Q0B8	Protein BM-TAG-144, isoform a (Fragment)	A8Q9C7	Protein BM-ARP-1
						A8Q0D4	Protein Bm2771, isoform c	A8Q9D3	Golgi apparatus membrane protein TVP23 homolog
						A8Q0D5	Protein BM-SYM-1, isoform d	A8Q9G0	Protein BM-CAP-2, isoform a
						A8Q0D9	Protein BM-EGG-6, isoform c	A8Q9G8	Protein BM-RPL-26, isoform c
						A8Q0E4	Phosphoinositide phospholipase C (EC 3.1.4.11)	A8Q9H4	Protein Bm433, isoform e
						A8Q0F9	Protein BM-LDB-1, isoform e	A8Q9J7	V-type proton ATPase subunit F
						A8Q0G1	Protein Bm5077, isoform b	A8Q9S1	Protein Bm2198, isoform a
						A8Q0H0	Protein Bm10959, isoform c	A8Q9U1	Protein BM-FUM-1 (Fragment)
						A8Q0I2	Protein Bm14788	A8Q9U2	Protein BM-CCT-5, isoform a
						A8Q0J4	Protein BM-GRP-1, isoform e	A8Q9V9	Protein BM-DNJ-16, isoform d
						A8Q0J8	Protein Bm5864, isoform d	A8Q9X8	Acetyl-coenzyme A synthetase (EC 6.2.1.1)
						A8Q0N0	Protein Bm7509, isoform b	A8Q9Y1	Protein Bm7164, isoform b
						A8Q0N9	Protein BM-MOC-3, isoform a	A8Q9Z3	Protein BM-RBC-2, isoform c
						A8Q0P4	Protein Bm5480, isoform e	A8Q9Z5	Protein BM-SEL-2, isoform c
						A8Q0P9	Protein BM-DNJ-14, isoform b	A8QAR4	Protein BM-HRP-2, isoform c
						A8Q0Q5	Protein BM-GBB-1, isoform f	A8QAR6	ATP synthase subunit alpha
						A8Q0S2	Protein BM-ACL-4	A8QAR8	Protein BM-RAB-10, isoform a
						A8Q0T8	Protein BM-CTBP-1, isoform h	A8QAS0	Protein BM-UNC-94, isoform c
						A8Q0V1	Protein BM-TAG-262, isoform b	A8QAU0	Glucose-6-phosphate isomerase (EC 5.3.1.9)
						A8Q0V6	Protein BM-ATM-1, isoform r	A8QAY3	Protein Bm2806, isoform e
						A8Q0W1	Sodium/hydrogen exchanger	A8QAZ1	Protein Bm5009, isoform e
						A8Q0X6	Protein BM-EGL-15, isoform e	A8QB01	Protein Bm2512
						A8Q0X8	Protein BM-GPA-6, isoform b	A8QB05	60S ribosomal protein L13
						A8Q0Y5	Protein Bm10943	A8QB44	Protein Bm9545, isoform b
						A8Q105	Protein Bm2673, isoform b	A8QB49	Protein Bm6989, isoform b
						A8Q121	Protein Bm2154, isoform k	A8QB51	Protein BM-CUP-2, isoform b
						A8Q123	Protein Bm10935, isoform a	A8QB57	Protein Bm7639, isoform h
						A8Q128	Protein BM-OGA-1, isoform c	A8QB73	Protein BM-ERO-1, isoform e
						A8Q129	Protein BM-MTM-9, isoform d	A8QB85	Superoxide dismutase (EC 1.15.1.1)
						A8Q136	Protein Bm10934, isoform e	A8QB91	Galectin
						A8Q141	Protein Bm3218, isoform b	A8QB92	Protein Bm6095, isoform c
						A8Q158	Protein BM-CAV-1, isoform c	A8QB97	Protein BM-RAB-8, isoform a
						A8Q170	Protein BM-SNA-2, isoform b	A8QBB6	Protein BM-CCT-8
						A8Q190	Protein Bm6959, isoform c	A8QBB7	Adenosylhomocysteinase (EC 3.3.1.1) (Fragment)
						A8Q194	Tyrosine--tRNA ligase (EC 6.1.1.1) (Tyrosyl-tRNA synthetase)	A8QBC1	Amidase family protein
						A8Q1A6	Protein Bm4251, isoform b	A8QBC6	Protein Bm14316 (Fragment)
						A8Q1F2	Protein BM-DYF-11, isoform b	A8QBC9	Protein BM-RPS-15
						A8Q1H1	Protein Bm9175, isoform d	A8QBD0	Protein BM-VHA-16, isoform c
						A8Q1H3	Protein Bm6569, isoform b	A8QBE1	Protein Bm10720, isoform b
						A8Q1H9	Protein Bm9178	A8QBE5	Protein Bm2244, isoform b
						A8Q1K6	Protein Bm4624	A8QBF3	Eukaryotic translation initiation factor 3 subunit I (eIF3i)
						A8Q1K8	Protein Bm5342, isoform b	A8QBG6	Protein Bm12868
						A8Q1L5	Protein Bm1681, isoform c	A8QBG7	Protein BM-PBS-7, isoform d
						A8Q1M7	Prefoldin subunit 4	A8QBH6	Protein BM-ALX-1, isoform d
						A8Q1M8	Protein Bm6519, isoform b	A8QBJ4	Eukaryotic translation initiation factor 6 (eIF-6)
						A8Q1N2	Protein Bm7148, isoform c	A8QBK4	Protein Bm3185, isoform d
						A8Q1N4	Protein Bm4547, isoform c	A8QBL5	Signal peptidase complex catalytic subunit SEC11 (EC 3.4.21.89)
						A8Q1Q5	Protein BM-PRAF-3, isoform a	A8QBL7	Protein Bm7602, isoform b
						A8Q1R0	Protein Bm9184, isoform f	A8QBM4	Protein BM-DNJ-10, isoform k
						A8Q1V0	Protein Bm6037, isoform c	A8QBM8	Protein Bm12876, isoform c
						A8Q1W9	Protein BM-SYG-2, isoform d	A8QBP6	Protein BM-NDUF-7
						A8Q1X7	Protein BM-ITR-1, isoform e	A8QBQ4	Protein BM-GSA-1, isoform b
						A8Q1Y1	Protein Bm9196, isoform a	A8QBR0	Protein BM-VPS-4, isoform e
						A8Q216	Protein Bm2002, isoform c	A8QBR2	Protein Bm2165, isoform g
						A8Q218	Protein Bm7727, isoform b	A8QBR4	Protein Bm12882, isoform a
						A8Q220	Protein Bm1878, isoform b	A8QBT2	Protein BM-PAR-6
						A8Q239	Protein BM-UNC-43, isoform t	A8QBU0	Protein BM-PAT-10, isoform c
						A8Q298	Protein BM-FOZI-1	A8QBU7	Protein BM-RAB-10, isoform b
						A8Q2B6	Inosine triphosphate pyrophosphatase (ITPase) (Inosine triphosphatase) (EC 3.6.1.19) (Non-canonical purine NTP pyrophosphatase) (Non-standard purine NTP pyrophosphatase) (Nucleoside-triphosphate diphosphatase) (Nucleoside-triphosphate pyrophosphatase)	A8QBV5	Casein kinase II subunit beta (CK II beta)
						A8Q2B9	Protein Bm4210	A8QBV8	Protein Bm12892, isoform b
						A8Q2C8	Protein Bm4081, isoform b	A8QBW1	Protein Bm6015, isoform c
						A8Q2D2	Protein Bm2453, isoform b	A8QBW3	Protein Bm12505 (Fragment)
						A8Q2F5	Protein Bm7621, isoform a	A8QBW9	Protein Bm13731, isoform c
						A8Q2F8	Protein Bm14050	A8QBY6	Protein BM-NED-8
						A8Q2G1	Protein Bm4512, isoform e	A8QBY7	Tetraspanin
						A8Q2H6	Protein Bm3237, isoform c	A8QBZ6	Protein Bm3093, isoform c
						A8Q2H9	Protein Bm5955, isoform e	A8QC00	Protein Bm12899, isoform a
						A8Q2I5	Protein Bm6807, isoform c	A8QC17	Protein BM-UNC-87, isoform b (Fragment)
						A8Q2J8	Protein Bm4117, isoform b	A8QC22	Protein BM-APG-1, isoform c
						A8Q2K1	Protein Bm3576, isoform j	A8QC35	Protein Bm14687, isoform a
						A8Q2K7	Protein Bm9882, isoform a	A8QC49	Protein BM-NDUF-5, isoform b
						A8Q2L0	Protein BM-CEC-1, isoform a	A8QC60	tRNA-splicing ligase RtcB homolog (EC 6.5.1.3)
						A8Q2L4	Hypothetical UPF0287 protein C35D10.17 in chromosome III, putative	A8QC71	Protein Bm8356, isoform b (Fragment)
						A8Q2L8	Structural maintenance of chromosomes protein	A8QCC5	Obg-like ATPase 1
						A8Q2M2	Protein Bm1977 (Fragment)	A8QCC6	Protein BM-SNR-2, isoform b
						A8Q2M6	Protein BM-CKU-70, isoform d	A8QCC8	Proteasome subunit alpha type (EC 3.4.25.1)
						A8Q2N2	Protein Bm9873, isoform b	A8QCD7	Protein Bm4889, isoform c
						A8Q2N8	Protein BM-RFC-2, isoform a	A8QCE2	Protein BM-MAGU-2 (Fragment)
						A8Q2P3	Protein Bm2247 (Fragment)	A8QCF7	Protein Bm13892, isoform b
						A8Q2P5	Protein BM-GEI-4, isoform a	A8QCG3	Protein Bm6250, isoform b
						A8Q2P7	Protein Bm9871	A8QCH8	60S acidic ribosomal protein P2, putative
						A8Q2Q0	Protein BM-EMB-8, isoform a	A8QCI8	Protein BM-SPG-7, isoform f
						A8Q2Q5	BED zinc finger family protein	A8QCK3	Protein Bm12948, isoform c
						A8Q2R5	WD repeat-containing protein 48 homolog	A8QCK4	Protein BM-PNG-1, isoform b
						A8Q2S3	Protein Bm1817, isoform b	A8QCK7	Protein BM-LMN-1, isoform c
						A8Q2T2	Protein Bm5872, isoform e	A8QCL0	Protein BM-APM-1
						A8Q2T7	Protein Bm9866	A8QCL1	Protein Bm6630, isoform b
						A8Q2T9	Protein Bm10711, isoform a	A8QCN1	Protein BM-SCM-1, isoform b
						A8Q2X4	Protein Bm13629, isoform b	A8QCN4	Protein Bm13868, isoform b
						A8Q2Z1	Protein BM-TOP-1, isoform c	A8QCN5	Protein BM-KIN-3, isoform b
						A8Q303	Protein BM-NPP-4, isoform b	A8QCN7	Protein BM-KIN-3, isoform a
						A8Q312	Protein Bm13697, isoform d	A8QCP0	Protein Bm6311, isoform b
						A8Q315	Protein Bm3901, isoform b	A8QCR3	Protein BM-ERM-1, isoform b
						A8Q341	Protein Bm6626, isoform d	A8QCR6	Protein Bm12956, isoform b
						A8Q347	Protein BM-PQN-59, isoform b	A8QCS1	Protein BM-TIN-13, isoform a
						A8Q350	Protein Bm5415, isoform b	A8QCS8	Protein Bm13726, isoform d
						A8Q361	Protein BM-LARS-2, isoform f	A8QCT8	Protein Bm5707 (Fragment)
						A8Q372	Protein Bm6972 (Fragment)	A8QCW1	Protein Bm5678
						A8Q389	Protein BM-NHL-1, isoform d	A8QCW8	Protein BM-AAK-2, isoform k
						A8Q392	Protein BM-CHD-7, isoform b	A8QCY3	Eukaryotic translation initiation factor 3 subunit H (eIF3h)
						A8Q3A1	Protein Bm11250 (Fragment)	A8QDE9	Protein Bm2026, isoform b
						A8Q3A6	Protein BM-PRP-4, isoform c	A8QDF5	Protein-L-isoaspartate O-methyltransferase (EC 2.1.1.77)
						A8Q3B7	DNA polymerase (EC 2.7.7.7)	A8QDH5	Protein BM-SNAP-1, isoform f
						A8Q3C7	Protein BM-STN-1, isoform c	A8QDH6	Protein BM-SNAP-1, isoform c
						A8Q3E2	Protein Bm12813, isoform b	A8QDI2	Protein BM-RAD-50, isoform c
						A8Q3K1	Glyceraldehyde-3-phosphate dehydrogenase (EC 1.2.1.12)	A8QDI9	Protein BM-UNC-70, isoform i
						A8Q3Q3	Protein Bm3760, isoform b	A8QDK9	Protein BM-RAD-50, isoform h
						A8Q3R8	Protein BM-RARS-2, isoform e	A8QDL8	Protein BM-DYCI-1, isoform b
						A8Q3S0	Protein BM-PUF-12, isoform c	A8QDL9	Protein Bm3997, isoform b
						A8Q3S6	Protein Bm2007, isoform h	A8QDM4	Signal recognition particle subunit SRP68 (SRP68)
						A8Q3T3	Protein Bm7266	A8QDN0	Protein Bm13964, isoform a
						A8Q3U4	Protein Bm2951, isoform a	A8QDN1	Protein Bm5811 (Fragment)
						A8Q3U6	Protein BM-UNC-130, isoform b	A8QDP2	Protein Bm7211
						A8Q3V7	Ribonuclease (EC 3.1.26.-)	A8QDP5	Protein BM-VHA-8
						A8Q3V8	Protein Bm5781, isoform b	A8QDR1	NADH-cytochrome b5 reductase (EC 1.6.2.2)
						A8Q3W0	Uncoordinated protein 104, isoform b, putative	A8QDR2	Protein BM-ETF-1, isoform b
						A8Q3W3	Protein Bm3283, isoform b	A8QDR5	Protein BM-SNB-1
						A8Q3W5	Protein Bm6762, isoform b	A8QDR6	Protein Bm13968, isoform a
						A8Q3W7	Protein Bm2313	A8QDT3	Protein Bm8245 (Fragment)
						A8Q3X5	Protein Bm13791, isoform a	A8QDT7	Protein Bm6926 (Fragment)
						A8Q3Y5	Protein Bm900, isoform a (Fragment)	A8QDU7	Protein Bm10524, isoform a
						A8Q404	Protein BM-DEL-10, isoform g	A8QDX2	Protein Bm5901, isoform b
						A8Q424	Putative uncharacterized protein	A8QE01	Protein BM-UBA-1, isoform c
						A8Q427	Protein BM-VAB-19, isoform e	A8QE12	Protein Bm3537, isoform b
						A8Q430	Protein Bm11975	A8QE26	Protein Bm5834, isoform c
						A8Q435	Protein BM-PGAM-5, isoform d	A8QE28	Protein BM-DHS-17, isoform c
						A8Q442	Protein BM-HLH-6, isoform c	A8QE31	Protein BM-UNC-112, isoform b
						A8Q450	Protein Bm2045, isoform a	A8QE40	Protein Bm2024, isoform b
						A8Q484	Protein Bm573, isoform c	A8QE42	Adenylosuccinate synthetase (AMPSase) (AdSS) (EC 6.3.4.4) (IMP--aspartate ligase)
						A8Q486	Protein Bm574, isoform b	A8QE50	Protein Bm10547
						A8Q499	Caspase	A8QE51	Protein BM-DRH-3, isoform e
						A8Q4A1	Protein Bm6449	A8QE52	40S ribosomal protein S6
						A8Q4C9	Protein BM-EAT-6, isoform b	A8QE67	Protein Bm11189 (Fragment)
						A8Q4F2	Putative uncharacterized protein	A8QE76	Elongation factor Ts, mitochondrial (EF-Ts) (EF-TsMt)
						A8Q4F5	Kinesin-like protein	A8QE81	Protein Bm4982, isoform b
						A8Q4G1	Protein BM-ROL-8, isoform b	A8QE84	Protein BM-CNB-1, isoform c
						A8Q4G3	Protein Bm13990, isoform e	A8QE90	Protein BM-PME-1, isoform b
						A8Q4W3	Protein Bm2971, isoform e	A8QE95	Protein Bm3528, isoform c
						A8Q4X3	Protein Bm7497, isoform c	A8QEA2	Protein BM-VHA-13
						A8Q4Y2	Protein Bm4483, isoform b	A8QEB6	Protein Bm6521, isoform d
						A8Q4Z6	Protein Bm10082, isoform c	A8QEC4	Protein Bm3485, isoform c
						A8Q532	Protein BM-EXC-7, isoform b	A8QEC9	Protein Bm10567, isoform a
						A8Q536	Protein Bm6724, isoform c	A8QED9	Protein Bm2467, isoform e
						A8Q566	Protein Bm2122, isoform b	A8QEE6	Protein Bm6438, isoform d
						A8Q578	Guanylate cyclase (EC 4.6.1.2)	A8QEF2	Protein Bm2175, isoform e
						A8Q582	Protein Bm3429, isoform e	A8QEG2	Protein BM-GLRX-3, isoform c
						A8Q586	Protein-tyrosine-phosphatase (EC 3.1.3.48)	A8QEH2	Protein Bm2229
						A8Q593	Protein BM-DIE-1, isoform b	A8QEH3	Protein Bm5944, isoform a
						A8Q5B5	Protein Bm11054, isoform c	A8QEH7	Protein Bm10580
						A8Q5B8	Protein Bm10092, isoform b	A8QEK6	Protein BM-AAGR-4, isoform f
						A8Q5D5	Protein Bm10097, isoform d	A8QEK7	Protein Bm6097, isoform f
						A8Q5E5	Protein Bm14720 (Protein Bm6958)	A8QEL5	Protein BM-ATN-1, isoform a
						A8Q5G0	Protein-tyrosine-phosphatase (EC 3.1.3.48)	A8QEM1	Protein BM-DAF-21, isoform a
						A8Q5G2	Protein Bm10109, isoform b	A8QEM5	Protein BM-IFE-3, isoform b
						A8Q5G8	Protein Bm11933 (Fragment)	A8QEN2	Protein BM-GANA-1, isoform j
						A8Q5G9	Protein Bm9827	A8QEN3	Protein Bm5625, isoform b
						A8Q5H3	Protein Bm3432 (Fragment)	A8QEN5	Protein Bm13662, isoform c
						A8Q5I8	Protein BM-DNJ-29, isoform c	A8QEN7	Protein Bm14766
						A8Q5J4	Chloride channel protein	A8QEN9	Protein Bm5460, isoform b
						A8Q5K0	DNA-directed RNA polymerase (EC 2.7.7.6)	A8QEQ5	Proteasome subunit beta type (EC 3.4.25.1)
						A8Q5K7	Protein Bm2328, isoform f	A8QEQ8	Protein Bm5654, isoform c
						A8Q5L6	Protein Bm6578, isoform c	A8QER7	Aldehyde dehydrogenase
						A8Q5L9	Protein Bm7417, isoform b	A8QET1	Calcium-transporting ATPase (EC 3.6.3.8)
						A8Q5N0	Protein BM-CPF-1, isoform b	A8QEU7	Protein Bm4681, isoform c
						A8Q5Q5	Protein BM-CUTL-5, isoform b	A8QEU8	Protein Bm5888, isoform c
						A8Q5Q8	Protein Bm5777, isoform g	A8QEV2	Protein BM-AKT-1, isoform e
						A8Q5S5	Protein BM-HOE-1, isoform b	A8QEV9	Protein BM-EEF-1G, isoform d
						A8Q5S9	Protein BM-ARP-6, isoform b	A8QEX4	Protein BM-PPTR-1, isoform b
						A8Q5T0	Protein BM-SAP-49, isoform b	A8QEY2	Protein Bm1961, isoform b
						A8Q5T3	Protein Bm14773	A8QF04	Protein Bm6576 (Fragment)
						A8Q5U1	Protein Bm10054, isoform b	A8QF12	Protein BM-NUO-5, isoform d
						A8Q5U5	Protein Bm2285, isoform b	A8QF38	Protein BM-SWAN-2, isoform b
						A8Q5U6	Protein Bm10056, isoform c	A8QF58	Protein Bm3723, isoform b
						A8Q5V9	Protein BM-PQN-35, isoform a	A8QF62	Protein Bm4321
						A8Q5W2	Protein BM-CAPG-2, isoform c	A8QF75	Protein Bm4747, isoform b (Protein Bm4748, isoform b)
						A8Q5W4	Protein Bm10060, isoform a	A8QF90	Protein BM-RPT-2, isoform b
						A8Q5X0	Protein Bm3968, isoform b	A8QF97	Protein BM-NID-1, isoform d
						A8Q5X3	Protein BM-TPK-1, isoform c	A8QFB1	Protein Bm1828, isoform b
						A8Q5Z2	Protein Bm7425, isoform b	A8QFD3	Malic enzyme
						A8Q609	Putative uncharacterized protein	A8QFD7	Protein BM-DAF-22
						A8Q618	Protein Bm2811, isoform b	A8QFE3	Protein Bm8659, isoform c
						A8Q620	Protein Bm4472, isoform c	A8QFG7	Protein Bm7873 (Fragment)
						A8Q623	Protein Bm10070, isoform e	A8QFH7	Protein Bm13752, isoform b
						A8Q629	Protein BM-TAG-218, isoform c	A8QFI4	Protein Bm4881, isoform e
						A8Q632	Alpha/beta hydrolase, putative	A8QFJ0	Malic enzyme
						A8Q637	Trehalase (EC 3.2.1.28) (Alpha-trehalose glucohydrolase)	A8QFL1	Protein Bm5878, isoform b
						A8Q644	Protein Bm2810, isoform g	A8QFN1	Protein Bm7067
						A8Q647	Protein BM-MNAT-1, isoform b	A8QFN2	Protein Bm9751
						A8Q655	One cut domain family member	A8QFN7	Protein Bm5344, isoform b
						A8Q656	Protein Bm3514, isoform b	A8QFQ6	Protein Bm5575, isoform c
						A8Q6H4	Protein Bm3892, isoform c	A8QFV4	Protein Bm4580, isoform c
						A8Q6J4	Protein Bm10688	A8QFX7	Protein BM-KETN-1, isoform h
						A8Q6K0	Protein BM-VHA-1, isoform a	A8QFY8	Protein BM-TUFM-1, isoform e
						A8Q6L8	Protein BM-MIG-22, isoform a	A8QG01	Protein BM-ILE-2 (Fragment)
						A8Q6M2	Protein BM-EFTU-2, isoform a	A8QG15	Protein BM-ARF-6
						A8Q6S5	Protein Bm1771, isoform c	A8QG16	Protein Bm4206, isoform b
						A8Q6S9	Protein Bm2302, isoform b	A8QG17	Protein BM-USO-1, isoform d
						A8Q6U9	Protein Bm7635, isoform b	A8QG25	Protein Bm7560
						A8Q6W2	tRNA (guanine-N(7)-)-methyltransferase non-catalytic subunit (WD repeat-containing protein 4 homolog)	A8QG37	Protein BM-MCA-2, isoform h
						A8Q6X3	Protein Bm10679, isoform b	A8QG43	Protein BM-ADD-2, isoform d
						A8Q6X4	DNA topoisomerase 2 (EC 5.99.1.3)	A8QG58	Protein Bm9047
						A8Q6X6	Protein Bm10677	A8QG61	Protein Bm3390, isoform b (Fragment)
						A8Q6X9	Protein Bm10676, isoform d	A8QG64	Protein BM-ILE-1, isoform b
						A8Q6Y0	Protein BM-SPK-1, isoform d	A8QG75	Protein BM-GPB-1, isoform b
						A8Q6Y4	Protein BM-RHEB-1	A8QGD3	Reticulon-like protein
						A8Q6Y6	Ribosomal protein S6 kinase (EC 2.7.11.1)	A8QGD5	Protein BM-CSN-1, isoform b
						A8Q6Y7	Major sperm protein	A8QGD8	Protein Bm7955 (Fragment)
						A8Q6Z0	Protein Bm5648, isoform b	A8QGG4	Proteasome subunit beta type (EC 3.4.25.1)
						A8Q6Z7	Protein Bm1901, isoform a	A8QGH8	Eukaryotic translation initiation factor 3 subunit B (Fragment)
						A8Q712	DNA primase (EC 2.7.7.-)	A8QGI2	Protein Bm13890
						A8Q714	Protein Bm2323, isoform b	A8QGJ4	Protein BM-ACL-14, isoform c
						A8Q715	Protein BM-TPST-1	A8QGK0	40S ribosomal protein S12 (Fragment)
						A8Q719	Protein Bm7445, isoform b (Fragment)	A8QGL9	Protein Bm1994, isoform a
						A8Q724	Protein BM-HAT-1 (Fragment)	A8QGN1	Protein BM-CALU-1 (Fragment)
						A8Q733	Protein BM-SRP-8, isoform b	A8QGN4	Putative uncharacterized protein
						A8Q741	Protein Bm6138, isoform c	A8QGN5	Protein BM-SGT-1, isoform a (Fragment)
						A8Q746	Protein Bm7806	A8QGQ8	GRASP55/65 family protein (Fragment)
						A8Q749	Protein Bm3546, isoform b	A8QGR1	Protein Bm2304
						A8Q753	Protein BM-VPS-36, isoform e	A8QGS7	2Fe-2S iron-sulfur cluster binding domain containing protein
						A8Q762	Protein Bm2434, isoform b	A8QGT1	Protein BM-GALE-1, isoform b
						A8Q767	Non-specific protein-tyrosine kinase (EC 2.7.10.2)	A8QGT3	Protein Bm3044, isoform a
						A8Q769	Protein Bm5413 (Fragment)	A8QGU2	Protein Bm11992 (Fragment)
						A8Q775	Protein Bm14684	A8QGU4	Peptidyl-prolyl cis-trans isomerase (EC 5.2.1.8)
						A8Q791	Protein Bm7076, isoform c	A8QGY2	Protein Bm6893, isoform c
						A8Q793	Protein BM-KIN-19, isoform a	A8QGZ1	Protein BM-LARP-1, isoform f
						A8Q7A3	Protein Bm5360, isoform b	A8QH00	Lectin C-type domain containing protein
						A8Q7A6	Protein BM-PQN-83	A8QH17	I/LWEQ domain containing protein
						A8Q7A9	Protein Bm4999, isoform n	A8QH20	GH25683p, putative (Fragment)
						A8Q7B5	Protein Bm4418, isoform b	A8QH21	Merged into A8PWD4.
						A8Q7C3	Protein Bm10839, isoform f	A8QH30	Guanine nucleotide-binding protein subunit gamma
						A8Q7C4	Protein BM-HMG-1.2	A8QH40	Protein BM-SGT-1, isoform b
						A8Q7C5	Protein Bm2309, isoform c	A8QH43	Protein Bm10491
						A8Q7D3	Histone-lysine N-methyltransferase (EC 2.1.1.43)	A8QH67	Protein Bm13879, isoform d
						A8Q7D7	Protein Bm4647, isoform a	A8QH77	Protein Bm6962
						A8Q7E3	Protein BM-SMG-6, isoform c	A8QH80	Ubiquitin interaction motif family protein
						A8Q7E8	Protein Bm10836	A8QH84	SNF7 family protein
						A8Q7F0	Protein Bm10834	A8QH87	Protein Bm10622
						A8Q7F8	Protein Bm4573, isoform c	A8QH88	Membrane protein-rat, putative (Fragment)
						A8Q7G0	Protein Bm2542, isoform c	A8QH89	Protein Bm8213 (Fragment)
						A8Q7G7	Protein BM-ANI-1, isoform b	A8QH93	Protein Bm5160, isoform a
						A8Q7I1	Protein BM-RGS-5, isoform c	A8QHB8	Ubiquitin carboxyl-terminal hydrolase (EC 3.4.19.12)
						A8Q7I3	Protein BM-FBL-1, isoform h	A8QHB9	Protein BM-HINT-1, isoform b
						A8Q7J5	Protein BM-RILP-1, isoform d	A8QHD1	Protein Bm13979, isoform f
						A8Q7K3	DNA-directed RNA polymerase (EC 2.7.7.6)	A8QHE7	Protein BM-FKB-6, isoform c
						A8Q7K6	Uracil-DNA glycosylase (UDG) (EC 3.2.2.27)	A8QHF0	Ubiquitin carboxyl-terminal hydrolase family protein (Fragment)
						A8Q7K7	MFP3, putative	A8QHG9	Protein Bm7621, isoform c
						A8Q7L0	Protein BM-VPS-53, isoform e	A8QHH0	Protein BM-IFB-1, isoform c
						A8Q7L3	Protein BM-UGTP-1, isoform c	A8QHH8	Protein Bm6801, isoform a
						A8Q7L7	Protein BM-GLD-2, isoform a (Fragment)	A8QHI8	Protein BM-RNP-1
						A8Q7L9	Protein Bm10817, isoform h	A8QHJ2	Protein Bm2144, isoform b
						A8Q7M6	Homeobox protein cut-like (DNA-binding protein SATB) (One cut domain family member) (Special AT-rich sequence-binding protein) (Fragment)	A8QHK1	Protein Bm9338, isoform a
						A8Q7P3	Protein Bm4466, isoform e	A8QHK3	Fibronectin type III domain containing protein (Fragment)
						A8Q7P7	Protein Bm10811, isoform e	A8QHL0	Protein Bm13945, isoform c
						A8Q7Y4	Protein BM-MRPS-5	A8QHL5	Protein BM-PPK-2, isoform a
						A8Q7Z3	Protein BM-NTL-9	A8QHL8	Src substrate cortactin, putative
						A8Q805	Protein Bm10789, isoform c	A8QHM4	Protein BM-AQP-1, isoform b
						A8Q809	Protein Bm7293, isoform b	A8QHM6	Protein Bm13903, isoform b
						A8Q816	Protein Bm10790	A8QHP9	Protein BM-RPL-9, isoform c
						A8Q820	Protein Bm3108 (Fragment)	A8QHR2	Protein Bm4753, isoform b
						A8Q825	Protein BM-MAG-1	A8QHS5	Protein BM-TAG-304, isoform a
						A8Q849	Protein Bm11178, isoform a (Fragment)	A8QHS7	Protein BM-ATTF-2, isoform c
						A8Q876	Protein Bm1748	A8QHT1	Protein BM-UFD-1, isoform a
						A8Q881	Protein BM-TLK-1, isoform e	A8QHT2	Protein BM-IMB-1, isoform a
						A8Q888	Protein BM-NFX-1, isoform b	A8QHT7	Eukaryotic translation initiation factor 5A (eIF-5A)
						A8Q895	ATP synthase subunit beta (EC 3.6.3.14)	A8QHU4	Protein BM-RPIA-1, isoform c
						A8Q8A8	Protein Bm3415, isoform b	A8QHU6	Protein Bm4855
						A8Q8B7	Protein Bm10798, isoform a	A8QHV0	Protein Bm13693, isoform b (Fragment)
						A8Q8C1	Protein BM-MOG-1, isoform b	P91850	Macrophage migration inhibitory factor homolog (Bm-MIF-1) (BmMIF) (MIF) (EC 5.3.2.1) (L-dopachrome isomerase) (L-dopachrome tautomerase) (EC 5.3.3.12) (Phenylpyruvate tautomerase)
						A8Q8C3	Receptor expression-enhancing protein	Q0H295	Protein Bm3673 (Protein Bm9959) (Ribosomal protein S23)
						A8Q8C8	Protein BM-GOP-2, isoform a	Q66M65	Protein Bm2195, isoform b (Protein Bm2196, isoform b) (Small heat shock protein 12.6)
						A8Q8D2	Polypeptide N-acetylgalactosaminyltransferase (EC 2.4.1.-) (Protein-UDP acetylgalactosaminyltransferase)	Q6YNZ2	Peptidyl-prolyl cis-trans isomerase (EC 5.2.1.8)
						A8Q8D6	Protein Bm1759, isoform e	Q8I712	Putative pre-mrna cleavage factor
						A8Q8G1	Protein Bm5278 (Fragment)	Q95P11	Prolyl 4-hydroxylase (EC 1.14.11.2) (Protein BM-PHY-1, isoform b)
						A8Q8G3	Protein BM-SNFC-5	Q95VP1	Aspartate aminotransferase (EC 2.6.1.1)
						A8Q8J4	Protein BM-DNC-4, isoform i	Q9GU91	Embryonic fatty acid-binding protein Bm-FAB-1 (FAB1) (Protein Bm3962, isoform b)
						A8Q8J7	Protein Bm4043, isoform a
						A8Q8K0	Protein BM-CDTL-7
						A8Q8L2	Protein BM-MVK-1, isoform c
						A8Q8L8	Protein Bm7581, isoform b
						A8Q8M0	Protein Bm2222 (Fragment)
						A8Q8M2	Protein Bm1897, isoform d
						A8Q8M6	Protein Bm5541, isoform b
						A8Q8M9	Protein Bm3642, isoform b (Fragment)
						A8Q8N3	Protein BM-MADF-9
						A8Q8N7	Protein BM-GEI-1, isoform c
						A8Q8N8	Protein Bm10700, isoform a
						A8Q8P1	Protein Bm4346, isoform b
						A8Q8P2	Putative uncharacterized protein
						A8Q8P9	Protein BM-BATH-41, isoform b
						A8Q8Q0	Protein Bm4248, isoform b
						A8Q8Q1	Protein Bm9941
						A8Q8Q3	Protein BM-ZHIT-2
						A8Q8Q4	Protein Bm6559, isoform b
						A8Q8Q6	Protein BM-MRPL-4
						A8Q8Q8	Protein Bm6871, isoform g
						A8Q8Q9	Protein Bm6328, isoform d
						A8Q8R3	Protein Bm2145, isoform b
						A8Q8R9	Mitogen-activated protein kinase (EC 2.7.11.24)
						A8Q8S1	Zinc finger, C2H2 type family protein
						A8Q8S7	Protein Bm2939, isoform a
						A8Q8T3	Protein BM-UBC-20, isoform b
						A8Q8U4	Protein Bm10690, isoform b
						A8Q8Y2	Protein Bm2381, isoform c
						A8Q929	Protein Bm9805
						A8Q969	Protein Bm9808
						A8Q971	Protein Bm5455, isoform c
						A8Q974	Protein BM-UNC-44, isoform g
						A8Q981	Protein BM-TWK-30 (Fragment)
						A8Q983	Putative uncharacterized protein
						A8Q993	Protein Bm3072, isoform b (Fragment)
						A8Q995	Protein Bm3071 (Fragment)
						A8Q9E1	Probable glyoxalase II, 78941-80643, putative
						A8Q9E3	Protein BM-ETHE-1, isoform b
						A8Q9E9	Signal recognition particle subunit SRP72
						A8Q9G2	Protein Bm6023, isoform c
						A8Q9H2	Protein Bm9818, isoform b
						A8Q9H6	Protein Bm6301, isoform b
						A8Q9I0	Protein Bm3633, isoform z
						A8Q9I7	Protein Bm3729, isoform f
						A8Q9J3	Protein Bm3085, isoform c
						A8Q9J5	ATP-dependent Clp protease proteolytic subunit (Fragment)
						A8Q9K5	Protein BM-ETR-1, isoform d
						A8Q9K9	Protein Bm9821
						A8Q9L4	Protein BM-MIG-5, isoform c
						A8Q9L9	Protein Bm9729, isoform a
						A8Q9M2	Protein Bm12565 (Fragment)
						A8Q9M4	Protein Bm9824, isoform c
						A8Q9R7	Protein BM-PRP-3, isoform a (Fragment)
						A8Q9S9	Protein Bm14057
						A8Q9U8	Protein Bm12990, isoform a (Fragment)
						A8Q9V2	Protein BM-BUB-1, isoform e
						A8Q9V3	Protein BM-BUB-1, isoform b
						A8Q9V6	Protein Bm12994, isoform e
						A8Q9W6	Polypeptide N-acetylgalactosaminyltransferase (EC 2.4.1.-) (Protein-UDP acetylgalactosaminyltransferase)
						A8Q9W9	Protein BM-PSF-1, isoform d
						A8Q9X2	Protein Bm13784, isoform c
						A8Q9Z0	Protein BM-PFD-5, isoform a
						A8QA02	Protein Bm3012, isoform i
						A8QAQ3	Protein BM-EKL-4, isoform b
						A8QAQ5	Protein Bm1954, isoform b
						A8QAS3	Protein BM-NAB-1, isoform f
						A8QAU4	Protein Bm12822, isoform b
						A8QAV5	Carboxylic ester hydrolase (EC 3.1.1.-)
						A8QAW0	tRNA (guanine(37)-N1)-methyltransferase (EC 2.1.1.228) (M1G-methyltransferase) (tRNA [GM37] methyltransferase) (tRNA methyltransferase 5 homolog)
						A8QAX5	Protein BM-TAF-5, isoform a (Fragment)
						A8QB07	FKSG26 protein, putative
						A8QB17	Putative uncharacterized protein
						A8QB20	Protein BM-DYS-1, isoform g
						A8QB22	Protein Bm4436, isoform a (Fragment)
						A8QB26	Protein BM-SACY-1, isoform c
						A8QB37	Protein BM-SCPL-1, isoform a
						A8QB55	Protein Bm12835, isoform j
						A8QB60	Protein Bm12838, isoform b
						A8QB64	Protein Bm3752, isoform b
						A8QB65	Ribosome biogenesis protein WDR12 homolog
						A8QB66	Protein BM-CIR-1, isoform b
						A8QB70	Protein Bm2469, isoform g
						A8QB79	Protein Bm6336, isoform g
						A8QB87	Protein Bm14688, isoform a
						A8QBA0	Metabotropic GABA-B receptor subtype 2, putative
						A8QBA4	Protein BM-SMG-1, isoform e
						A8QBA7	Protein BM-LET-363, isoform c
						A8QBB1	Anamorsin homolog (Fe-S cluster assembly protein DRE2 homolog)
						A8QBB2	Protein Bm12851
						A8QBC4	Protein Bm3530, isoform b
						A8QBD7	Protein Bm12857
						A8QBE4	Protein BM-OCRL-1, isoform b
						A8QBF0	Protein BM-CEH-14, isoform y
						A8QBF7	Protein Bm12863, isoform a
						A8QBF8	Protein Bm5102, isoform b
						A8QBG5	Protein Bm12867, isoform a
						A8QBH0	Protein Bm12870, isoform b
						A8QBH1	Protein BM-CAH-4, isoform b
						A8QBH3	Protein Bm6189, isoform e
						A8QBH8	Protein Bm7169, isoform c
						A8QBI0	Mitogen-activated protein kinase kinase kinase (EC 2.7.11.25)
						A8QBI6	Protein Bm5339, isoform c
						A8QBI8	Protein Bm3677, isoform b
						A8QBJ6	Protein Bm2761, isoform b
						A8QBJ8	Protein Bm2763
						A8QBK3	Protein Bm6489, isoform e
						A8QBK6	Protein Bm7183, isoform c
						A8QBK8	Protein Bm7185, isoform b
						A8QBL0	Protein Bm12874, isoform c
						A8QBL3	Protein BM-UNC-37
						A8QBM0	Protein Bm5947, isoform a
						A8QBM2	Protein BM-MEK-2, isoform a
						A8QBM3	Protein BM-GEX-2
						A8QBN9	Protein Bm12877
						A8QBS3	Receptor protein-tyrosine kinase (EC 2.7.10.1)
						A8QBS4	Protein Bm4187 (Fragment)
						A8QBS6	Protein Bm6371, isoform f
						A8QBT4	Protein Bm6029, isoform c
						A8QBT5	Protein Bm2764, isoform b
						A8QBU6	Protein BM-APR-1 (Fragment)
						A8QBV0	Protein Bm12890
						A8QBW5	Protein BM-DYLT-1, isoform e
						A8QBX4	Protein Bm6175, isoform d
						A8QBX9	Protein Bm13701, isoform a
						A8QBY0	Protein BM-SMG-2 (Fragment)
						A8QBY8	Metalloendopeptidase (EC 3.4.24.-)
						A8QBZ3	Protein Bm12898
						A8QBZ8	Protein BM-LPD-8, isoform c
						A8QC01	Protein Bm3753, isoform c
						A8QC04	Protein Bm12900, isoform b
						A8QC05	Protein BM-SACY-1, isoform b
						A8QC09	Protein BM-CUTI-1, isoform b
						A8QC10	Protein Bm4520, isoform e
						A8QC29	Protein Bm12907, isoform b
						A8QC32	Protein Bm6436
						A8QC37	Protein Bm3810, isoform j
						A8QC43	Protein Bm3393, isoform d
						A8QC53	Protein Bm4521, isoform b
						A8QC63	Protein BM-VARS-1, isoform c
						A8QC66	Protein BM-SEC-8, isoform e
						A8QC70	Protein Bm12915
						A8QC86	Protein Bm12919
						A8QC88	Protein Bm3751, isoform d
						A8QC99	Protein BM-WTS-1, isoform b (Fragment)
						A8QCA1	Protein Bm2147, isoform b
						A8QCA4	Protein Bm6321, isoform b
						A8QCA7	Protein Bm3408, isoform i
						A8QCB6	Protein Bm12925, isoform c
						A8QCE8	Tetraspanin
						A8QCF4	Protein Bm12938, isoform a
						A8QCF5	Protein BM-NOL-5, isoform b
						A8QCF9	Protein Bm4439, isoform d
						A8QCG9	Protein Bm6629, isoform c
						A8QCH0	Flap endonuclease 1 (FEN-1) (EC 3.1.-.-) (Flap structure-specific endonuclease 1)
						A8QCH4	Protein BM-EXOC-8, isoform c
						A8QCI1	Protein Bm12946, isoform b
						A8QCI5	Protein BM-CHE-13, isoform c
						A8QCI7	Protein Bm6502, isoform b
						A8QCJ5	Putative uncharacterized protein
						A8QCL6	Protein Bm1860, isoform c
						A8QCM0	Protein Bm12693 (Fragment)
						A8QCM3	Protein BM-SUR-2, isoform c
						A8QCM6	Histone H2A
						A8QCN2	Protein BM-TUB-2, isoform a
						A8QCN8	Protein Bm6528, isoform b
						A8QCQ4	Protein Bm12444 (Fragment)
						A8QCR2	Protein BM-MRPS-15, isoform b
						A8QCR8	Protein Bm2440, isoform d
						A8QCS2	Protein BM-NATH-10, isoform h
						A8QCT6	Protein BM-SIN-3, isoform b
						A8QCV3	Protein Bm7109 (Fragment)
						A8QCV6	Protein Bm12966
						A8QCW2	Protein BM-WWP-1 (Fragment)
						A8QCW6	Protein BM-DAF-16, isoform a
						A8QCX1	Protein Bm3583 (Fragment)
						A8QCX5	Protein BM-SNX-27, isoform b
						A8QCX7	Protein BM-GOPC-1
						A8QCX8	Protein Bm3808, isoform c
						A8QDB0	Serine/threonine-protein phosphatase (EC 3.1.3.16)
						A8QDC1	Putative uncharacterized protein
						A8QDC6	Protein BM-SOS-1, isoform j
						A8QDD2	Protein BM-LPIN-1
						A8QDF1	Protein BM-COGC-2, isoform b
						A8QDF3	Protein Bm2795, isoform c
						A8QDG8	Protein Bm1693, isoform d
						A8QDH0	Protein BM-EFL-1, isoform b
						A8QDH8	Protein Bm13922, isoform d
						A8QDH9	Protein Bm3562, isoform d
						A8QDJ5	Protein Bm6947, isoform b
						A8QDL4	Protein BM-RSP-1, isoform d
						A8QDM0	Protein BM-SMK-1, isoform d
						A8QDM2	Protein Bm495, isoform b
						A8QDM5	Protein BM-SNR-4, isoform a
						A8QDN3	Eukaryotic translation initiation factor 3 subunit K (eIF3k) (eIF-3 p25)
						A8QDN5	Protein Bm5068, isoform b
						A8QDR3	Protein Bm5721, isoform b
						A8QDS6	Protein Bm6082, isoform b
						A8QDT0	Protein Bm4053
						A8QDT2	Protein kinase C (EC 2.7.11.13)
						A8QDT5	Protein BM-PAR-4, isoform a
						A8QDW0	Protein BM-ATTF-2, isoform b
						A8QDW2	Protein Bm7605, isoform d
						A8QDW6	Protein BM-SYMK-1, isoform g
						A8QDW8	Protein Bm6703, isoform e
						A8QDX7	Putative uncharacterized protein
						A8QDY5	Putative uncharacterized protein
						A8QDZ0	Protein Bm2172, isoform b
						A8QDZ6	Protein Bm10536, isoform b
						A8QDZ8	Protein Bm3312, isoform b
						A8QE02	Merged into A0A024MYH9.
						A8QE04	Mitogen-activated protein kinase kinase kinase kinase (EC 2.7.11.1)
						A8QE07	Protein BM-PRP-6, isoform f
						A8QE09	Protein BM-DRAP-1, isoform b
						A8QE21	Protein Bm10544
						A8QE27	Protein Bm7301, isoform b
						A8QE47	Protein Bm3472, isoform b
						A8QE53	Protein Bm10548, isoform a
						A8QE60	Protein Bm7406, isoform d
						A8QE66	Protein Bm5954, isoform f
						A8QE75	Protein BM-TAG-333, isoform e
						A8QE79	Protein Bm6983, isoform b
						A8QE82	Protein BM-MOG-5, isoform c
						A8QE85	Protein Bm10556, isoform a
						A8QE89	Protein Bm3554, isoform c
						A8QE94	Protein BM-MPST-1, isoform c
						A8QE99	Protein Bm2137, isoform b
						A8QEA1	Protein Bm7350, isoform e
						A8QEC6	Protein BM-UNC-46, isoform d
						A8QED2	Protein BM-SCC-3, isoform c
						A8QED4	Innexin
						A8QEE2	Protein Bm4509, isoform c
						A8QEF1	Protein Bm10570, isoform a
						A8QEF7	Protein Bm14423
						A8QEF8	Protein Bm4262, isoform b
						A8QEG5	Protein Bm8651, isoform c
						A8QEH5	Protein Bm6943, isoform d
						A8QEH8	Protein Bm6546, isoform d (Fragment)
						A8QEH9	Protein BM-ACS-12
						A8QEI4	Protein Bm2898, isoform k
						A8QEI5	Protein BM-NPHP-4, isoform d
						A8QEI6	Protein BM-SSU-1, isoform b
						A8QEI7	Protein BM-ODR-3, isoform a
						A8QEI8	Protein Bm4311
						A8QEI9	Protein Bm4312
						A8QEJ0	Protein Bm14736
						A8QEJ1	Protein Bm4799, isoform b
						A8QEJ3	Protein Bm6182, isoform b (Fragment)
						A8QEK3	Protein Bm3047 (Fragment)
						A8QEK8	Protein Bm11991 (Fragment)
						A8QEL0	Protein BM-TWK-13, isoform g
						A8QEL4	Protein Bm9940, isoform c
						A8QEL6	Protein Bm3014, isoform g
						A8QEL8	Protein Bm2444, isoform b
						A8QEM6	Ubiquitin carboxyl-terminal hydrolase (EC 3.4.19.12)
						A8QEM9	Protein BM-TGT-2, isoform c
						A8QEP1	Protein Bm4068, isoform f
						A8QEQ4	Receptor expression-enhancing protein
						A8QEQ9	Purple acid phosphatase (EC 3.1.3.2)
						A8QER0	Protein Bm2344, isoform b
						A8QER2	Protein Bm9951, isoform a
						A8QES5	Protein Bm3621, isoform c
						A8QES7	Structural maintenance of chromosomes protein
						A8QES8	Protein Bm2554, isoform c
						A8QEU4	Phosphoinositide phospholipase C (EC 3.1.4.11)
						A8QEV0	Protein Bm12494 (Protein Bm12495) (Fragment)
						A8QEV7	Putative uncharacterized protein
						A8QEW0	Receptor protein-tyrosine kinase (EC 2.7.10.1)
						A8QEX9	Protein Bm9967
						A8QEY1	Protein BM-NUAF-1, isoform a
						A8QEY4	Protein BM-ISW-1, isoform e
						A8QEY7	Putative uncharacterized protein
						A8QEZ2	Receptor protein-tyrosine kinase (EC 2.7.10.1)
						A8QEZ5	Protein BM-CASH-1, isoform d
						A8QF02	Protein Bm9971
						A8QF06	Peptidyl-prolyl cis-trans isomerase E (PPIase E) (EC 5.2.1.8)
						A8QF07	Protein BM-KEL-8
						A8QF11	Protein Bm6575, isoform c
						A8QF22	Protein Bm9977, isoform a
						A8QF27	Protein BM-CUL-5, isoform d
						A8QF28	Protein Bm6505, isoform c
						A8QF31	Protein Bm4794, isoform b
						A8QF37	Major sperm protein
						A8QF39	Protein BM-SWAN-1, isoform b
						A8QF43	Protein Bm9983
						A8QF45	Protein Bm4939, isoform b
						A8QF54	Protein Bm5973, isoform b
						A8QF61	von Willebrand factor type A domain containing protein
						A8QF63	Protein Bm6340, isoform b
						A8QF64	Protein Bm2676, isoform b
						A8QF72	Protein Bm6927, isoform b
						A8QF80	Protein BM-MIG-17, isoform b
						A8QF85	Protein BM-ZTF-7, isoform b
						A8QFA0	Protein Bm6977, isoform b
						A8QFA7	GSG2, putative
						A8QFB4	Protein Bm1829, isoform f
						A8QFC6	Protein BM-RPS-30, isoform b
						A8QFF2	Protein BM-CEH-13, isoform b
						A8QFH9	Hypothetical 45.1 kDa protein C16C10.6 in chromosome III, putative
						A8QFI3	Protein Bm4801, isoform l
						A8QFK9	Protein BM-EXOS-1, isoform b
						A8QFL3	Protein Bm9296, isoform b
						A8QFL4	Protein Bm9297, isoform b
						A8QFM1	Protein BM-CIDS-1, isoform d
						A8QFM5	Protein Bm7220, isoform d
						A8QFN0	Protein Bm7080
						A8QFN6	Protein Bm8902
						A8QFP1	Protein Bm8814, isoform b
						A8QFP8	Protein BM-UBA-2, isoform b
						A8QFQ3	Bifunctional lysine-specific demethylase and histidyl-hydroxylase NO66 (EC 1.14.11.-) (Histone lysine demethylase NO66)
						A8QFS7	Protein Bm4436, isoform b
						A8QFT2	Protein Bm3540, isoform b
						A8QFT5	Protein BM-CCB-1, isoform b
						A8QFT7	Protein Bm9321, isoform b
						A8QFU9	Protein BM-PRP-17, isoform b
						A8QFW9	Protein Bm6209
						A8QFX1	Protein Bm7017, isoform b
						A8QFX6	Protein Bm7137
						A8QFY7	Protein Bm9056, isoform b
						A8QFZ0	Protein BM-RNP-5, isoform c
						A8QFZ5	Protein BM-TAG-315, isoform b
						A8QFZ8	Protein Bm8901
						A8QG05	Protein Bm8325, isoform d
						A8QG08	Protein BM-CKU-80, isoform b
						A8QG09	Protein BM-RSA-1, isoform b
						A8QG10	Protein BM-RRBS-1, isoform b
						A8QG19	Protein Bm5066, isoform b
						A8QG20	Protein Bm13972, isoform a
						A8QG21	Protein Bm2338, isoform b
						A8QG30	Protein BM-MTM-5, isoform l
						A8QG44	Protein Bm5658, isoform b
						A8QG48	Protein Bm1866, isoform b
						A8QG49	Protein Bm5123, isoform b
						A8QG55	Mesoderm development candidate, putative
						A8QG62	Protein Bm12746 (Fragment)
						A8QG63	Protein BM-FDPS-1, isoform b
						A8QG67	Putative uncharacterized protein
						A8QG83	Protein BM-KEL-1, isoform b
						A8QG85	Protein BM-MRPS-31, isoform b
						A8QG91	Protein Bm10727, isoform c
						A8QG96	Protein BM-EPG-6
						A8QGB2	Protein Bm5671, isoform c
						A8QGB8	Protein Bm3026, isoform b
						A8QGC3	Protein Bm7255, isoform c
						A8QGC6	Protein Bm7613, isoform b
						A8QGC8	Protein Bm6165
						A8QGC9	Protein Bm2266, isoform b
						A8QGE5	Protein Bm3799, isoform c
						A8QGE6	Protein Bm3046, isoform a
						A8QGE9	Protein BM-RNP-6, isoform a
						A8QGF8	Putative uncharacterized protein (Fragment)
						A8QGF9	FRG1 protein homolog, putative
						A8QGG2	Protein BM-FIB-1, isoform a
						A8QGG6	Protein BM-UNC-57, isoform c (Fragment)
						A8QGG8	Protein Bm5305, isoform c
						A8QGH9	Protein BM-NPP-6, isoform b
						A8QGI6	Protein Bm3056, isoform a (Fragment)
						A8QGJ3	Protein Bm6773, isoform d
						A8QGJ6	Protein BM-DPF-3, isoform b
						A8QGK3	Protein Bm7778
						A8QGK6	Protein BM-PDP-1, isoform b
						A8QGK7	Protein Bm1013, isoform b
						A8QGK8	ETC complex I subunit conserved region family protein
						A8QGL1	Putative uncharacterized protein
						A8QGL3	Protein Bm3046, isoform c
						A8QGL5	Protein BM-EXOC-7, isoform d
						A8QGM3	Protein Bm11223 (Fragment)
						A8QGN8	Protein Bm6413, isoform c
						A8QGP8	Protein Bm6889, isoform k
						A8QGP9	Protein BM-PTR-2, isoform d
						A8QGQ0	Protein BM-MDF-1, isoform a
						A8QGQ3	Thyroid hormone receptor-associated protein complex 240 kDa component, putative
						A8QGQ7	Protein BM-SMU-1 (Fragment)
						A8QGR2	Protein Bm9816, isoform b
						A8QGR8	Putative uncharacterized protein (Fragment)
						A8QGS0	Protein BM-LGG-2, isoform b
						A8QGS8	Protein BM-RSR-1, isoform e
						A8QGT2	Protein Bm3043, isoform b
						A8QGT5	Protein Bm4995, isoform b
						A8QGU0	Putative uncharacterized protein
						A8QGU3	Putative uncharacterized protein (Fragment)
						A8QGU5	Zinc finger, C2H2 type family protein
						A8QGV1	Protein Bm7697
						A8QGV2	Protein BM-SAP-49, isoform a
						A8QGV4	Putative uncharacterized protein
						A8QGV6	Variant SH3 domain containing protein
						A8QGV7	Protein Bm14696
						A8QGW2	Putative uncharacterized protein
						A8QGX1	Protein Bm7255, isoform e
						A8QGX9	Protein BM-PHF-15, isoform a
						A8QGZ3	5'-nucleotidase (EC 3.1.3.5)
						A8QGZ4	Protein Bm12845, isoform a
						A8QH03	Protein BM-MDT-15, isoform c
						A8QH10	Protein Bm7711, isoform b (Fragment)
						A8QH15	Protein BM-UBXN-1 (Fragment)
						A8QH25	Putative uncharacterized protein (Fragment)
						A8QH26	Protein BM-RBG-3 (Fragment)
						A8QH29	Helicase conserved C-terminal domain containing protein
						A8QH34	Protein Bm9816, isoform d
						A8QH44	Protein BM-TTLL-5, isoform d
						A8QH50	Protein Bm8227
						A8QH68	Protein Bm9053
						A8QH78	Protein Bm4368, isoform a
						A8QH96	Protein Bm2250, isoform b
						A8QHA0	RE63138p, putative (Fragment)
						A8QHA1	Protein Bm6660
						A8QHA3	Protein BM-MDT-10, isoform a
						A8QHA4	Protein BM-RSP-1, isoform b
						A8QHC1	Protein Bm6212, isoform b
						A8QHD3	Protein Bm9148, isoform a
						A8QHD5	Protein BM-DAP-3, isoform b
						A8QHD6	Deoxyhypusine hydroxylase (DOHH) (EC 1.14.99.29) (Deoxyhypusine dioxygenase) (Deoxyhypusine monooxygenase)
						A8QHD7	Protein Bm6887, isoform b
						A8QHD8	Protein Bm9529, isoform b
						A8QHE5	Hypothetical 60.2 kDa protein T27F2.1 in chromosome V, putative (Fragment)
						A8QHF1	Protein BM-TAG-65, isoform c
						A8QHG4	Histone-lysine N-methyltransferase, H3 lysine-79 specific (EC 2.1.1.43) (Histone H3-K79 methyltransferase) (Fragment)
						A8QHG6	Putative uncharacterized protein
						A8QHH7	Protein Bm10708
						A8QHI0	Putative uncharacterized protein (Fragment)
						A8QHI3	Protein Bm4208, isoform d
						A8QHI4	Protein Bm12195
						A8QHJ7	Protein Bm5660, isoform k
						A8QHK6	Protein Bm10825, isoform a
						A8QHM1	Protein Bm14748
						A8QHM2	Protein Bm2186, isoform c
						A8QHM8	Protein Bm3359, isoform b
						A8QHN2	Zinc finger, C2H2 type family protein
						A8QHN3	Protein Bm12929, isoform a
						A8QHN8	Suppressor of mec and unc defects protein, putative
						A8QHP4	Protein Bm8666, isoform g
						A8QHP7	Protein Bm1914, isoform c
						A8QHQ2	Protein Bm11255 (Fragment)
						A8QHQ3	Splicing factor 3b, subunit 2, putative (Fragment)
						A8QHQ6	Putative uncharacterized protein
						A8QHR0	Putative uncharacterized protein (Fragment)
						A8QHR3	Protein Bm8512
						A8QHR5	Protein Bm2393, isoform e
						A8QHR7	Protein BM-RSP-5
						A8QHT8	Protein Bm4776, isoform b
						A8QHU8	Protein BM-MTM-9, isoform a
						A8QHV1	Protein Bm4297, isoform b
						Q66M64	EDRK rich factor (Protein BM-MOAG-4, isoform b)
						Q8IHI2	Bm-DAP-1 protein (Protein Bm9390)

## Sheet: AM
no Bm otho	Description	no match to Oo	Description	Armstrong only	Description	Bennuru only	Description	shared	Description
nOo.2.0.1.t00238	von willebrand factor type d domain protein	A8NCS6	Integrin beta	A8ND11	Protein Bm8518, isoform c	A8NCZ3	Protein Bm1789, isoform c	A1BQ64	Protein BM-RPS-14, isoform b (Ribosomal protein S14)
nOo.2.0.1.t01369	no description	A8ND08	Hexokinase (EC 2.7.1.1)	A8ND54	Protein Bm8690 (Fragment)	A8ND00	Mitogen-activated protein kinase (EC 2.7.11.24)	A1BQ66	60S ribosomal protein L36
nOo.2.0.1.t02593	glycogen synthase	A8ND27	Protein Bm8239, isoform b (Fragment)	A8ND85	Protein Bm6611, isoform g	A8ND01	Protein BM-RGS-7, isoform e	A1BQ67	Acyl carrier protein
nOo.2.0.1.t03031	ubiquinol-cytochrome c reductase complex 14kd subunit	A8NE01	Protein Bm9684, isoform a	A8NDA8	Protein Bm1992, isoform b	A8ND15	Protein Bm2075, isoform a	A8NCZ8	Protein Bm3758
nOo.2.0.1.t09391	no description	A8NE57	Protein Bm6219, isoform e	A8NDF1	Protein Bm3944	A8ND74	Protein Bm6018, isoform c	A8ND02	Protein BM-UNC-59, isoform b
nOo.2.0.1.t09739	cre-nkb-3 protein	A8NEA5	Protein Bm3307, isoform c (Fragment)	A8NE51	Protein Bm7145, isoform c	A8ND78	Protein BM-REV-1, isoform c	A8ND21	Protein BM-DNJ-12, isoform b
nOo.2.0.1.t10585	gln-2 protein	A8NEH6	Protein Bm8456	A8NE96	Protein BM-AQP-10, isoform b	A8ND88	Protein Bm6476, isoform b	A8ND23	Protein Bm3930, isoform b
nOo.2.0.1.t10980	no description	A8NEQ4	Protein Bm8262	A8NER6	Protein BM-RHR-1 (Fragment)	A8NDC0	Protein BM-CACN-1, isoform a	A8NDA9	Protein Bm13824, isoform d
nOo.2.0.1.t11061	no description	A8NF42	Protein Bm3141	A8NEX4	Serine/threonine-protein phosphatase (EC 3.1.3.16)	A8NDC4	Protein BM-PRP-6, isoform e	A8NDB0	Protein BM-GPA-12, isoform a
OVOC10207	no description	A8NF43	Putative uncharacterized protein	A8NFF3	Protein BM-STC-1, isoform c	A8NDG0	Protein BM-IST-1, isoform c	A8NDB8	Protein Bm14740, isoform a
OVOC10208	no description	A8NF73	Protein Bm10664, isoform a	A8NFK6	Protein Bm6186, isoform c	A8NDK5	Protein Bm5539, isoform c	A8NDF0	Protein Bm9133
OVOC10263	no description	A8NFI6	Protein Bm8092, isoform c	A8NFQ1	Protein BM-MFN-1, isoform b	A8NDQ1	Protein Bm10589, isoform a	A8NDK6	Protein BM-DPF-4, isoform a
OVOC10312	no description	A8NFU7	Protein Bm4421, isoform b	A8NFQ6	Elongation of very long chain fatty acids protein (EC 2.3.1.199) (Very-long-chain 3-oxoacyl-CoA synthase)	A8NDV3	Protein Bm4708, isoform c	A8NDK9	Protein BM-CCT-6, isoform a
OVOC10436	no description	A8NG73	Copine VIII, putative (Fragment)	A8NFQ7	Elongation of very long chain fatty acids protein (EC 2.3.1.199) (Very-long-chain 3-oxoacyl-CoA synthase)	A8NDW0	Protein Bm9208	A8NDV1	Protein Bm4244, isoform b
OVOC10438	no description	A8NGA2	Putative uncharacterized protein	A8NG07	Probable mitochondrial import receptor subunit TOM7-like	A8NE42	Protein Bm4419, isoform b	A8NDW1	Protein Bm2115
OVOC12770	no description	A8NGK4	Protein Bm9141, isoform b	A8NG26	Protein Bm10195, isoform c	A8NE44	Protein Bm3497, isoform b	A8NE05	Protein Bm2744, isoform b
OVOC3986	no description	A8NGM8	Protein Bm9085, isoform b (Fragment)	A8NG31	Ribosomal protein	A8NE46	Protein Bm8387, isoform b	A8NE54	Protein BM-AMPH-1, isoform b
OVOC9748	von willebrand factor type d domain protein	A8NH02	Protein Bm4371, isoform b	A8NG46	Protein BM-COL-99, isoform b (Fragment)	A8NE52	Protein Bm9209, isoform a	A8NE58	Protein BM-LAP-1, isoform b
nOo.2.0.1.t00535	no description	A8NHJ2	Protein Bm3863, isoform h	A8NG77	Protein Bm5736, isoform e	A8NE53	Protein Bm6380, isoform c	A8NE59	Succinyl-CoA ligase subunit beta (EC 6.2.1.-)
nOo.2.0.1.t00919	protein isoform a	A8NHK2	Protein Bm8748, isoform a (Fragment)	A8NGH0	Protein Bm6589 (Fragment)	A8NE66	Protein BM-PQN-51, isoform b	A8NE79	Protein BM-SAX-7, isoform i
nOo.2.0.1.t01368	no description	A8NI29	Protein Bm7903, isoform b	A8NGN8	Protein BM-UNC-26, isoform e	A8NEH2	Protein Bm9333	A8NEA2	Protein Bm7461, isoform k
nOo.2.0.1.t02993	no description	A8NIH1	Protein Bm8277, isoform c	A8NGP0	Protein BM-INA-1, isoform a (Fragment)	A8NEK7	Protein Bm8728, isoform a	A8NEB0	Protein Bm9383, isoform c
nOo.2.0.1.t03567	cre-nlp-36 protein	A8NIH5	Protein Bm8275	A8NGY4	Protein Bm3267, isoform b (Fragment)	A8NEN1	Protein BM-RHGF-2 (Fragment)	A8NEG3	Protein Bm6492, isoform b
nOo.2.0.1.t04121	no description	A8NJ47	Protein Bm994	A8NH59	Protein BM-DNJ-3, isoform b	A8NEN6	Protein Bm1694, isoform a	A8NEQ9	Non-specific protein-tyrosine kinase (EC 2.7.10.2) (Fragment)
nOo.2.0.1.t05530	sphingomyelin phosphodiesterase 1	A8NJ91	UPF0729 protein Bm1_03610	A8NHD2	Histone H3	A8NEP6	Protein Bm5615	A8NES8	Protein BM-LAM-1, isoform a
nOo.2.0.1.t06821	no description	A8NJB1	Protein Bm8848, isoform a	A8NHD6	Histone H2A	A8NF52	Protein Bm2793, isoform e	A8NEZ1	Protein Bm47
nOo.2.0.1.t08479	no description	A8NJD6	Protein Bm8874, isoform a (Fragment)	A8NHR8	Polypeptide N-acetylgalactosaminyltransferase (EC 2.4.1.-) (Protein-UDP acetylgalactosaminyltransferase)	A8NF69	Protein BM-MIB-1, isoform b	A8NF40	Tropomyosin, putative (Fragment)
nOo.2.0.1.t08919	superoxide dismutase	A8NJF6	Protein Bm10590, isoform a	A8NI43	Protein Bm7347, isoform f (Fragment)	A8NFH9	Protein Bm8667, isoform b	A8NF45	Protein Bm8882
nOo.2.0.1.t08982	no description	A8NJG2	Protein Bm8691	A8NI89	Protein Bm7894	A8NFM4	Protein Bm5998, isoform b	A8NF47	Protein Bm2657, isoform b
nOo.2.0.1.t09561	bag family molecular chaperone regulator 2	A8NJI0	Protein Bm11493 (Fragment)	A8NID9	Ubiquitin-related modifier 1 homolog	A8NFP6	Protein BM-DGN-1, isoform b	A8NF63	Protein BM-ATGP-1, isoform c
nOo.2.0.1.t10169	no description	A8NJJ9	Protein Bm7866, isoform b (Fragment)	A8NIY4	Protein Bm4743, isoform b	A8NFR5	Protein Bm10713	A8NFA4	Protein Bm3222, isoform b
nOo.2.0.1.t10843	no description	A8NJM7	Protein Bm13885	A8NJB2	Eukaryotic translation initiation factor 3 subunit D (eIF3d) (Eukaryotic translation initiation factor 3 subunit 7)	A8NFU3	Protein Bm10165, isoform c	A8NFE5	Protein Bm5591, isoform b
nOo.2.0.1.t11687	no description	A8NJS4	Protein Bm9440	A8NJW7	Protein Bm5851, isoform b	A8NFV1	Protein Bm1709, isoform b	A8NFE8	Protein Bm6130, isoform b
nOo.2.0.1.t13317	227 kda spindle- and centromere-associated protein	A8NK18	Protein Bm6552, isoform i	A8NK76	Protein BM-BUS-18 (Fragment)	A8NFV3	Protein BM-LIN-35, isoform e	A8NFH0	Protein BM-NCAM-1, isoform b (Fragment)
nOo.2.0.1.t13571	no description	A8NK53	Protein Bm11168, isoform b (Fragment)	A8NK86	Protein Bm8001, isoform a	A8NFV4	Protein Bm7231, isoform d	A8NFI2	Protein Bm1908, isoform b
OVOC10114	no description	A8NKA9	Protein Bm8526, isoform b (Fragment)	A8NKY6	Protein Bm2355, isoform b	A8NFZ0	Protein BM-OGT-1, isoform c	A8NFL1	Putative uncharacterized protein
OVOC12633	cytochrome c oxidase subunit i	A8NL86	Protein Bm4425, isoform b	A8NL88	Protein BM-GLIT-1, isoform b	A8NFZ6	Protein Bm2236, isoform b	A8NFM8	Protein Bm1845, isoform b
OVOC1647	tetratricopeptide protein	A8NL91	Protein Bm7616, isoform d	A8NLI7	Protein BM-NHL-1, isoform c	A8NG80	Protein BM-VPS-11, isoform b	A8NFN8	Protein Bm7382, isoform c
OVOC1743	d-aspartate oxidase	A8NLA0	Protein Bm2159, isoform e	A8NM56	Protein Bm7629, isoform b	A8NG83	Protein Bm13987, isoform b	A8NFQ5	Protein Bm3903, isoform b
OVOC6768	no description	A8NLA8	Protein Bm9124, isoform a	A8NMJ1	Protein Bm5764, isoform c	A8NG98	Putative uncharacterized protein (Fragment)	A8NGA6	Protein Bm1715, isoform f
OVOC9681	no description	A8NLE5	Coronin	A8NMJ5	Protein Bm8681, isoform a	A8NGB0	Protein BM-PRP-21, isoform a	A8NGC6	Adenylyl cyclase-associated protein
nOo.2.0.1.t02194	no description	A8NM39	Putative uncharacterized protein (Fragment)	A8NML3	Protein Bm2791, isoform b	A8NGD3	Protein BM-SUL-1, isoform c	A8NGD6	Phosphoglycerate kinase (EC 2.7.2.3)
nOo.2.0.1.t06233	recombinant antigenic polypeptide	A8NM66	Mitogen-activated protein kinase (EC 2.7.11.24)	A8NMU3	Protein BM-SNR-1	A8NGG8	Protein BM-VPS-2	A8NGD7	ATP-dependent 6-phosphofructokinase (ATP-PFK) (Phosphofructokinase) (EC 2.7.1.11) (Phosphohexokinase)
nOo.2.0.1.t09871	no description	A8NMF5	Protein Bm6764, isoform d	A8NMY3	Protein Bm4293	A8NGL0	Protein Bm7241, isoform e	A8NGD9	Protein BM-MRPS-28, isoform b
nOo.2.0.1.t10849	no description	A8NML5	Protein Bm8545, isoform b	A8NN61	MAS20 protein import receptor containing protein	A8NGL3	Protein BM-ABT-6, isoform b	A8NGH2	Protein BM-CPT-1, isoform d
nOo.2.0.1.t11470	no description	A8NMN2	Protein Bm8040, isoform a	A8NN90	Protein Bm7600, isoform d	A8NGN9	Protein BM-TAT-2, isoform i	A8NGI0	Protein BM-ULA-1, isoform c
OVOC10030	no description	A8NMV2	Putative uncharacterized protein	A8NNB6	Protein BM-XBX-6, isoform b	A8NGT0	Protein BM-HCP-6, isoform c	A8NGI5	Protein BM-EXC-9
OVOC9723	zgc:556no description5 protein	A8NMX3	Innexin	A8NNT9	Protein Bm9348	A8NGZ6	Non-specific serine/threonine protein kinase (EC 2.7.11.1)	A8NGJ2	Protein BM-LEV-11, isoform e
nOo.2.0.1.t00978	no description	A8NMY8	Protein Bm8379	A8NNV0	Signal recognition particle 9 kDa protein (SRP9)	A8NH89	Protein Bm9598, isoform b	A8NGN7	Protein BM-IMP-3, isoform b
nOo.2.0.1.t04157	sorting nexin 6	A8NN39	Gene 11-1 protein, putative (Fragment)	A8NP29	Protein-S-isoprenylcysteine O-methyltransferase (EC 2.1.1.100) (Fragment)	A8NHA1	Protein Bm7273, isoform a	A8NGW2	Protein Bm13958, isoform a
nOo.2.0.1.t08918	superoxide dismutase	A8NN76	Protein Bm9857, isoform a	A8NP39	Protein Bm7662 (Fragment)	A8NHC7	Protein BM-ISW-1	A8NH41	Protein Bm13802, isoform a
nOo.2.0.1.t10646	uncoordinated family member (unc-52)	A8NND0	Protein BM-CPL-6, isoform c	A8NP71	Protein BM-RAB-30, isoform a	A8NHE1	Protein Bm9356, isoform b	A8NH53	Protein Bm6787, isoform b
OVOC10882	no description	A8NNM1	Protein Bm7307	A8NP78	Protein Bm9337, isoform a	A8NHF5	Protein Bm8513, isoform b	A8NHI4	Protein Bm9086, isoform b
OVOC11516	superoxide dismutase	A8NNY5	Protein Bm9030	A8NPI4	Protein BM-PCP-5, isoform a	A8NHG8	Protein Bm6033, isoform d	A8NHK0	Protein BM-SPDL-1, isoform c
OVOC12868	nadh dehydrogenase subunit 1	A8NNZ4	Merged into A8NNZ1.	A8NPK1	Protein Bm3862, isoform a	A8NHJ7	Protein BM-DYF-14, isoform c	A8NHK6	Protein BM-MDT-28, isoform b
OVOC2355	no description	A8NP55	Palmitoyltransferase (EC 2.3.1.225)	A8NPN1	Protein Bm10729, isoform b	A8NHL5	Protein BM-SAO-1, isoform a	A8NHM0	Protein Bm12331
nOo.2.0.1.t00847	hypothetical protein LOAG_00672 [Loa loa]	A8NPB2	Gag protein, putative	A8NQ42	Heat shock factor binding protein 1, putative	A8NHN6	Kinesin-like protein	A8NHP0	Protein BM-COQ-8, isoform c
nOo.2.0.1.t02470	no description	A8NPC1	Protein Bm8777, isoform a	A8NQD9	Protein Bm3756, isoform b	A8NHR3	Histone H2B	A8NHP2	Protein Bm7321, isoform a
nOo.2.0.1.t03166	no description	A8NPI1	Protein Bm3448	A8NQG7	Protein BM-PRX-3 (Fragment)	A8NHS1	Protein Bm5537, isoform e	A8NHP4	Protein BM-ERL-1
nOo.2.0.1.t03221	no description	A8NPM0	Serine/threonine-protein phosphatase (EC 3.1.3.16)	A8NQH4	Protein Bm10469	A8NHS3	Protein Bm3832, isoform b	A8NHP7	Protein BM-LGC-34 (Fragment)
nOo.2.0.1.t04694	no description	A8NPN3	Putative uncharacterized protein	A8NQI0	Protein Bm5613, isoform c	A8NHX6	Protein Bm2586, isoform b	A8NHP9	Protein Bm6128 (Fragment)
nOo.2.0.1.t08159	no description	A8NQ68	Protein Bm8971, isoform a	A8NQI5	Protein BM-MISC-1, isoform a	A8NI10	Protein Bm3870, isoform c	A8NHQ1	Protein Bm5528, isoform d
nOo.2.0.1.t09143	no description	A8NQ85	Protein Bm8969, isoform a	A8NQN6	Putative uncharacterized protein	A8NI56	Serine/threonine-protein phosphatase (EC 3.1.3.16)	A8NHQ2	Protein Bm10358
nOo.2.0.1.t09366	tensin-like c1 domain-containing phosphatase	A8NQ93	Protein BM-XRN-1, isoform e	A8NQQ7	Protein Bm13510	A8NIF4	Protein BM-AIR-2	A8NHR6	Protein BM-DNC-2, isoform d
nOo.2.0.1.t10632	no description	A8NQH2	Protein Bm12154 (Fragment)	A8NSG3	Protein BM-TSG-101, isoform b	A8NIG1	Protein Bm8043	A8NHV2	Protein Bm2843, isoform b
nOo.2.0.1.t11195	no description	A8NQW2	Protein Bm6017, isoform b	A8NSU6	Protein Bm6998, isoform b	A8NII9	Protein Bm8858	A8NI25	Protein Bm4044, isoform b
nOo.2.0.1.t11368	beta-lactamase-like protein 2-like	A8NR46	Protein Bm3637, isoform b	A8NT15	Eyes absent homolog (EC 3.1.3.48)	A8NIP5	Protein Bm10382, isoform b	A8NI46	Protein Bm7347, isoform d (Fragment)
nOo.2.0.1.t12362	no description	A8NRC4	Protein BM-BLMP-1, isoform b	A8NTK7	Protein Bm2182	A8NIQ8	Protein Bm9111, isoform b	A8NI59	Protein Bm9221
nOo.2.0.1.t12387	amp deaminase 2	A8NRM5	Protein Bm3326, isoform c	A8NTN9	Troponin T, putative	A8NIS8	Protein Bm9794	A8NIF5	Protein Bm2245, isoform b
nOo.2.0.1.t12422	no description	A8NRS8	Protein Bm10163, isoform z	A8NTX7	Protein Bm8446	A8NIX6	Protein BM-DLAT-1, isoform c	A8NIF9	Protein Bm5069, isoform a (Fragment)
nOo.2.0.1.t12838	no description	A8NRU1	Protein Bm6304 (Fragment)	A8NU43	Protein Bm10331	A8NIZ1	Protein BM-LPD-2, isoform b	A8NIL3	Protein Bm2798
nOo.2.0.1.t12923	no description	A8NS33	Protein Bm2687, isoform b	A8NU48	Protein BM-NRF-5, isoform c	A8NJ22	Protein BM-BLI-5, isoform a (Serine protease inhibitor)	A8NIQ2	Protein BM-FRM-4, isoform j
nOo.2.0.1.t13671	no description	A8NS46	Protein Bm12259 (Fragment)	A8NUB4	Protein Bm6374, isoform b	A8NJ77	Protein BM-ERI-7, isoform b	A8NIV0	Protein Bm4155, isoform a
OVOC10528	no description	A8NSH7	Protein Bm13992, isoform a	A8NUP3	Protein Bm2738	A8NJB3	Protein Bm12267 (Fragment)	A8NIW5	Protein BM-PAT-2, isoform d (Fragment)
OVOC12628	cytochrome c oxidase subunit i	A8NSI0	Putative uncharacterized protein	A8NUP7	Protein Bm2739, isoform c	A8NJI3	Protein Bm10031, isoform b	A8NJ41	Protein BM-DUT-1, isoform a
OVOC3642	no description	A8NST9	Protein Bm8819	A8NUR0	Protein BM-CCT-2, isoform a (Fragment)	A8NJM3	Protein Bm9095	A8NJ96	Protein Bm2821, isoform b
OVOC9272	no description	A8NSY6	Putative uncharacterized protein (Fragment)	A8NV10	Protein Bm5005, isoform b	A8NJP0	Protein BM-ATG-4.1, isoform b	A8NJJ8	Putative uncharacterized protein (Fragment)
nOo.2.0.1.t00215	nadh dehydrogenase subunit 4	A8NT00	Protein BM-GUK-1, isoform c	A8NV36	Protein Bm7408, isoform a	A8NJP2	Protein Bm7176, isoform c	A8NJM9	Protein Bm11238
nOo.2.0.1.t00472	no description	A8NT04	Protein Bm3435, isoform b	A8NVF8	Protein Bm4533 (Fragment)	A8NJQ0	Protein BM-VPS-28, isoform a	A8NJN3	Protein BM-DLI-1, isoform c
nOo.2.0.1.t01190	no description	A8NT74	Protein Bm8157, isoform b	A8NVL3	Protein Bm1821, isoform c	A8NJR5	Protein Bm6609, isoform i	A8NJP8	Protein BM-RPS-27
nOo.2.0.1.t01712	no description	A8NT85	Protein Bm8153	A8NVR0	Protein Bm6474, isoform b	A8NJU1	Protein Bm3276, isoform b	A8NJQ2	Protein Bm6252
nOo.2.0.1.t01932	transmembrane protein 186	A8NTN7	Protein Bm2975, isoform b	A8NVS6	Ribulose-phosphate 3-epimerase (EC 5.1.3.1)	A8NK02	Protein Bm9305, isoform b	A8NJR0	Serine/threonine-protein phosphatase (EC 3.1.3.16)
nOo.2.0.1.t02021	hydroxymethylglutaryl- synthase	A8NTR3	Protein Bm9481	A8NVV0	Protein Bm5605, isoform c	A8NK04	Protein BM-PQN-34, isoform a (Fragment)	A8NJR1	GrpE protein homolog
nOo.2.0.1.t02121	no description	A8NTS1	Protein BM-NOLA-3, isoform c	A8NVV4	Conserved oligomeric Golgi complex component 6, putative	A8NK29	Protein Bm6902 (Fragment)	A8NJX0	Malate dehydrogenase (EC 1.1.1.37)
nOo.2.0.1.t02268	no description	A8NTT7	Protein BM-NPP-9, isoform f	A8NVV6	Protein Bm4874, isoform b	A8NKE8	Protein BM-CPS-6, isoform b	A8NJX8	Protein Bm4637, isoform d (Fragment)
nOo.2.0.1.t03077	no description	A8NU70	Protein Bm780 (Fragment)	A8NWA3	Protein BM-KETN-1, isoform i	A8NKN0	Protein Bm9366	A8NJZ3	Protein Bm3419, isoform c
nOo.2.0.1.t03591	no description	A8NU78	Protein Bm5505, isoform e (Fragment)	A8NWB3	Protein Bm9219	A8NKU1	MGC85231 protein, putative	A8NK26	Transaldolase (EC 2.2.1.2)
nOo.2.0.1.t03763	mitochondrial import inner membrane translocase subunit tim9	A8NUH4	Protein Bm10284, isoform b (Fragment)	A8NWC2	Protein Bm5048, isoform d	A8NKY9	Protein BM-ZTF-18, isoform b	A8NK31	Protein BM-ALH-6, isoform c
nOo.2.0.1.t04325	beta 1	A8NUK4	Protein BM-PTR-13, isoform e	A8NWD0	Protein Bm9586	A8NL02	Protein Bm898 (Fragment)	A8NK70	Putative uncharacterized protein (Fragment)
nOo.2.0.1.t04383	no description	A8NV39	Protein Bm2645, isoform b	A8NWE7	Protein Bm2644, isoform b	A8NL83	Protein Bm4489, isoform b	A8NKP8	Protein BM-VHA-15, isoform a
nOo.2.0.1.t04479	no description	A8NVL0	Protein Bm9438, isoform a	A8NWG2	Protein Bm9589	A8NLA1	Protein Bm2631, isoform b	A8NKQ0	Protein Bm13718
nOo.2.0.1.t04807	no description	A8NVT1	Glyceraldehyde-3-phosphate dehydrogenase (EC 1.2.1.12)	A8NWR9	Protein Bm4578, isoform d	A8NLB0	Protein Bm3610, isoform b	A8NKQ9	Protein Bm3162, isoform b
nOo.2.0.1.t04896	ubiquitin thioesterase otub1	A8NVT8	Protein Bm5775, isoform b	A8NWS2	Protein Bm5108, isoform a	A8NLE9	Histone-lysine N-methyltransferase (EC 2.1.1.43)	A8NL12	Protein BM-EIF-1, isoform d
nOo.2.0.1.t05246	no description	A8NVU3	Protein Bm9583, isoform c	A8NWU7	Protein Bm9448, isoform b	A8NM41	Protein Bm2220, isoform b	A8NL16	Protein Bm9144, isoform a
nOo.2.0.1.t06080	unconventional prefoldin rpb5 interactor	A8NVX6	Protein Bm117 (Fragment)	A8NXE5	Protein Bm7031, isoform b (Fragment)	A8NM49	Protein Bm2046, isoform c	A8NL19	Protein Bm4517 (Fragment)
nOo.2.0.1.t06084	no description	A8NW97	Protein Bm7438, isoform b	A8NXI2	Protein Bm2279, isoform b	A8NM78	Protein Bm7354	A8NL80	Protein Bm4688, isoform c
nOo.2.0.1.t06278	transforming growth factor beta-1-induced transcript 1 protein	A8NWF6	Putative uncharacterized protein	A8NYE5	Protein Bm2494, isoform c	A8NMB2	Protein Bm6556, isoform b	A8NL84	Protein Bm6172, isoform e
nOo.2.0.1.t06398	no description	A8NWG0	Protein BM-OXY-5	A8NYG7	Protein Bm6609, isoform c	A8NMC9	Protein Bm3891, isoform b	A8NL93	Protein BM-SEC-22, isoform a
nOo.2.0.1.t06726	no description	A8NWN9	Protein Bm8636 (Fragment)	A8NZA3	Protein BM-FAN-1, isoform c	A8NMD2	HAT family dimerisation domain containing protein	A8NL94	Protein BM-GSR-1, isoform b
nOo.2.0.1.t06869	no description	A8NWT5	Protein BM-RPT-5, isoform a	A8NZW3	Protein Bm1881, isoform b	A8NME3	Protein BM-CCA-1, isoform f	A8NL96	Protein Bm7150, isoform b
nOo.2.0.1.t06893	glutamate carboxypeptidase 2	A8NX62	Putative uncharacterized protein (Fragment)	A8P009	Protein BM-SOC-2, isoform b	A8NME8	Protein Bm8962	A8NL98	Protein Bm3338, isoform b
nOo.2.0.1.t06987	tyrosyl-trna synthetase	A8NX89	Protein Bm3050, isoform b	A8P065	Protein Bm11095	A8NMQ4	Protein BM-HMP-1, isoform b	A8NLA3	Protein Bm4209 (Fragment)
nOo.2.0.1.t07446	no description	A8NXI7	Protein BM-IFTB-1	A8P076	Protein Bm7825, isoform b	A8NMW9	Protein BM-GLR-1, isoform a (Fragment)	A8NLB5	Protein Bm4093, isoform b
nOo.2.0.1.t07612	no description	A8NXR1	Protein BM-CSN-6	A8P0Q4	Major sperm protein	A8NMZ1	Protein BM-SMGL-2, isoform e	A8NLD1	Protein Bm13999, isoform a
nOo.2.0.1.t07657	6-phosphofructo-2-kinase fructose- -biphosphatase 3	A8NY68	Protein Bm1529, isoform a	A8P0Q6	Major sperm protein	A8NN12	Protein Bm4832, isoform k	A8NLD5	Protein Bm6395
nOo.2.0.1.t07684	ef-hand domain-containing protein d2-like	A8NYE9	Protein Bm255	A8P0U8	Protein Bm5458 (Fragment)	A8NN15	Protein Bm12804, isoform g	A8NLD7	Protein Bm13898
nOo.2.0.1.t07948	hypothetical protein LOAG_13818 [Loa loa]	A8NYN9	Protein BM-MEC-7	A8P0X0	Protein Bm6045	A8NN36	Protein Bm4211, isoform b	A8NLE0	Protein BM-RLA-1, isoform a
nOo.2.0.1.t08183	no description	A8NZ61	Protein Bm5059, isoform b	A8P111	Transcription and mRNA export factor ENY2 (Enhancer of yellow 2 transcription factor homolog)	A8NNB2	Protein BM-ZYG-9, isoform a	A8NLT3	Protein Bm85, isoform a
nOo.2.0.1.t08291	no description	A8NZD5	Protein Bm8097, isoform b	A8P133	1-acyl-sn-glycerol-3-phosphate acyltransferase (EC 2.3.1.51)	A8NNH3	Protein Bm10907, isoform a	A8NM47	Glutathione synthetase (GSH-S) (EC 6.3.2.3)
nOo.2.0.1.t08304	no description	A8NZY8	Putative uncharacterized protein	A8P144	Metalloendopeptidase (EC 3.4.24.-)	A8NNI1	Protein Bm11264 (Fragment)	A8NM52	Protein Bm8729
nOo.2.0.1.t08750	no description	A8P023	Putative uncharacterized protein	A8P1Q2	Protein BM-UBXN-4, isoform b	A8NNI4	Protein Bm10905	A8NM54	Protein Bm8730
nOo.2.0.1.t08769	diaminopimelate epimerase-like	A8P0C2	Protein Bm10278 (Fragment)	A8P1U0	Protein Bm12064 (Fragment)	A8NNI6	Protein Bm2630 (Fragment)	A8NM98	Protein BM-HPO-3, isoform b
nOo.2.0.1.t08788	androgen-induced gene 1 protein	A8P0D9	Putative uncharacterized protein	A8P1U1	Protein Bm1201	A8NNK8	Protein BM-EOR-1, isoform c	A8NMB0	Protein Bm6793, isoform b
nOo.2.0.1.t08807	translocation protein sec62	A8P0I8	UDP-glucoronosyl and UDP-glucosyl transferase family protein	A8P1V7	Protein Bm8768, isoform a	A8NNL7	Protein Bm7306, isoform b	A8NME5	Protein Bm5844 (Fragment)
nOo.2.0.1.t09016	coenzyme q6 homolog	A8P0S4	Protein Bm10653, isoform b	A8P1W3	Protein BM-LSM-1, isoform c	A8NNM4	Protein Bm4528, isoform m	A8NMF1	Protein BM-ARRD-25
nOo.2.0.1.t09024	nadh oxidase	A8P101	Protein Bm9038	A8P2D4	Protein Bm1875, isoform b	A8NNN8	Protein Bm8421, isoform g	A8NMJ3	Putative uncharacterized protein
nOo.2.0.1.t09056	no description	A8P1B7	Protein Bm4116, isoform d	A8P2D7	Protein Bm6047, isoform b	A8NNQ0	Protein Bm8418, isoform a	A8NMN1	Putative uncharacterized protein (Fragment)
nOo.2.0.1.t09068	no description	A8P1J4	Protein Bm7846, isoform a	A8P2S1	Protein Bm8760, isoform a	A8NNR3	Protein Bm7404 (Fragment)	A8NMN4	Proteasome subunit alpha type (EC 3.4.25.1)
nOo.2.0.1.t09273	no description	A8P1S6	Protein Bm6339, isoform b	A8P2X3	Protein Bm5499, isoform c	A8NNU0	Protein Bm7881, isoform a	A8NMN9	Protein BM-RPL-28, isoform b
nOo.2.0.1.t09275	no description	A8P1X7	Hexokinase (EC 2.7.1.1)	A8P2Z1	Protein Bm5917, isoform b	A8NNU1	Protein BM-TAG-175, isoform b	A8NMQ6	Protein BM-HPO-27, isoform b
nOo.2.0.1.t09320	no description	A8P239	Putative uncharacterized protein (Fragment)	A8P339	Protein Bm11473 (Fragment)	A8NNU4	Protein Bm7882, isoform a	A8NMX8	Protein Bm8590, isoform b
nOo.2.0.1.t09689	fibrinogen c domain-containing protein 1-like	A8P2I7	Putative uncharacterized protein	A8P360	Protein Bm7208, isoform b	A8NNV2	Protein Bm6594	A8NN18	Protein Bm4860, isoform c
nOo.2.0.1.t09759	no description	A8P2P3	Protein BM-UIG-1, isoform c	A8P391	Protein Bm5357, isoform b	A8NNV7	Receptor protein serine/threonine kinase (EC 2.7.11.30)	A8NN51	Coatomer subunit alpha
nOo.2.0.1.t09847	atp-dependent dna helicase pif1-like	A8P2U8	Protein Bm7852	A8P3A6	Protein BM-IMMP-1	A8NNW0	Protein Wnt	A8NNC6	Major sperm protein
nOo.2.0.1.t09883	histone deacetylase 6	A8P3A9	Protein Bm9335, isoform d	A8P3P9	Protein BM-MFF-2, isoform c	A8NNW3	Protein Bm7996, isoform c	A8NNE1	Protein BM-RPL-24.1
nOo.2.0.1.t09912	6-phosphofructo-2-kinase fructose- -biphosphatase	A8P3D8	Protein Bm9064, isoform a	A8P3V9	Protein Bm4247 (Fragment)	A8NNX0	Protein Bm7999, isoform b	A8NNK7	Protein BM-HID-1, isoform c
nOo.2.0.1.t09939	no description	A8P3F1	UBX domain-containing protein 2, putative	A8P3Y5	Protein Bm2499, isoform c	A8NNX2	Protein BM-MRPL-49, isoform c	A8NNL2	Protein Bm3137, isoform b
nOo.2.0.1.t09962	no description	A8P3V4	Protein Bm4990, isoform g	A8P4A5	Protein Bm9758	A8NP17	Protein Bm2268 (Fragment)	A8NNQ3	Protein Bm9346
nOo.2.0.1.t09981	no description	A8P3V8	Putative uncharacterized protein	A8P4K5	Protein Bm3505	A8NP20	Protein Bm11082	A8NNQ7	Protein Bm9345, isoform b
nOo.2.0.1.t10311	no description	A8P414	Protein Bm7494	A8P4X7	Protein BM-NDX-2, isoform b	A8NP75	Protein Bm5422	A8NNY7	Non-specific protein-tyrosine kinase (EC 2.7.10.2)
nOo.2.0.1.t10348	no description	A8P473	Protein Bm10624	A8P5B1	Protein BM-LET-2, isoform b	A8NP80	Protein Bm7084	A8NNZ1	40S ribosomal protein S4
nOo.2.0.1.t10876	no description	A8P489	Protein Bm8284	A8P5F4	Protein Bm8663	A8NPD4	Protein Bm4189, isoform c	A8NP01	Protein Bm6976, isoform b
nOo.2.0.1.t11316	no description	A8P4B9	Protein BM-EEA-1, isoform f	A8P5G3	Protein Bm7899	A8NPD6	DNA polymerase (EC 2.7.7.7)	A8NP03	Protein BM-RPL-17, isoform b
nOo.2.0.1.t11801	no description	A8P4D4	Non-specific protein-tyrosine kinase (EC 2.7.10.2) (Fragment)	A8P5H3	Protein BM-IDI-1, isoform a	A8NPG0	Protein BM-RDE-4	A8NP23	Protein Bm11081, isoform c
nOo.2.0.1.t12269	no description	A8P4H2	Protein Bm9239, isoform b	A8P5S0	Protein BM-PXD-1, isoform b	A8NPK8	Protein BM-CEPT-1, isoform a	A8NP32	Protein Bm2081, isoform b
nOo.2.0.1.t12309	no description	A8P4K1	Putative uncharacterized protein	A8P607	Protein BM-NHR-19, isoform d	A8NPM7	Protein Bm9291, isoform c	A8NPD8	Protein Bm4190, isoform b (Fragment)
nOo.2.0.1.t12496	no description	A8P4M0	Protein Bm14681, isoform a	A8P630	Protein BM-AJM-1 (Fragment)	A8NPN2	Protein Bm10730	A8NPF2	Protein Bm4736, isoform c
[truncated: 1,460 more rows]

## Sheet: vL3
no Bm ortho	Description	no Oo ortho	Description	Armstrong only	Description	Bennuru only	Description	Shared	Description
[truncated: 1,790 more rows]

[truncated: 1 more sheets: iuMf]
