# Supplementary material for: Stage-specific Proteomes from Onchocerca ochengi, Sister Species of the Human River Blindness Parasite, Uncover Adaptations to a Nodular Lifestyle
Source: Mol Cell Proteomics. 2016 May 25;15(8):2554–75. doi: 10.1074/mcp.M115.055640 (PMC4974336; doi:10.1074/mcp.M115.055640)
Supplement: Supplemental Data [file 10.1074_M115.055640_mcp.M115.055640-5.xlsx]

## Sheet: Sheet1
Accession code used in tree	Accession number	Organism	Sequence header
As_PGES-2	ERG82244.1	Ascaris suum	>gi|541043213|gb|ERG82244.1| prostaglandin e synthase 2 [Ascaris suum]
Bt_MTX-2	NP_001094710.1	Bos taurus	>gi|155372199|ref|NP_001094710.1| metaxin-2 [Bos taurus]
Bt_FAC	XP_010806780.1	Bos taurus	>gi|741937816|ref|XP_010806780.1| PREDICTED: failed axon connections homolog isoform X2 [Bos taurus]
Bt_CLIC	NP_001073687.1	Bos taurus	>gi|122692293|ref|NP_001073687.1| chloride intracellular channel protein 4 [Bos taurus]
Bt_MAPEG	NP_001007816.1	Bos taurus	>gi|56118851|ref|NP_001007816.1| microsomal glutathione S-transferase 1 [Bos taurus]
Bt_PGES-2	NP_001160026.1	Bos taurus	>gi|262118224|ref|NP_001160026.1| prostaglandin E synthase 2 [Bos taurus]
Bt_EF1	ABF57407.1	Bos taurus	>gi|95769122|gb|ABF57407.1| eukaryotic translation elongation factor 1 gamma, partial [Bos taurus]
Bt_GSTA1	NP_001071617.1	Bos taurus	>gi|118151372|ref|NP_001071617.1| glutathione S-transferase A1 [Bos taurus]
Bt_GSTM1	NP_001073823.1	Bos taurus	>gi|122692371|ref|NP_001073823.1| glutathione S-transferase mu 1 [Bos taurus]
Dt_GSTM1	P46419.1	Bos taurus	DerGSTM1>gi|1170095|sp|P46419.1|GSTM1_DERPT RecName: Full=Glutathione S-transferase; AltName: Full=GST class-mu; AltName: Full=Major allergen Der p 8; AltName: Full=P dp 15; AltName: Allergen=Der p 8
Bt_GST-O-1	NP_001068682.2	Bos taurus	>gi|164420719|ref|NP_001068682.2| glutathione-S-transferase omega 1 [Bos taurus]
Bt_GST-P	NP_803482.1	Bos taurus	>gi|29135329|ref|NP_803482.1| glutathione S-transferase P [Bos taurus]
Bt_PGD-X1	XP_010826393.1	Bos taurus	>gi|741878861|ref|XP_010826393.1| PREDICTED: hematopoietic prostaglandin D synthase isoform X1 [Bos taurus]
Bt_GSTT1	NP_001039697.1	Bos taurus	>gi|114052951|ref|NP_001039697.1| glutathione S-transferase theta-1 [Bos taurus]
Bt_mal_iso	NP_001069154.1	Bos taurus	>gi|115496802|ref|NP_001069154.1| maleylacetoacetate isomerase [Bos taurus]
Ce_MTX-like_NP_001254102	NP_001254102.1	Caenorhabditis elegans	>gi|392890098|ref|NP_001254102.1| C25H3.7 [Caenorhabditis elegans]
Ce_MTX-like_NP_496604	NP_496604.1	Caenorhabditis elegans	>gi|17537617|ref|NP_496604.1| Y57A10A.26 [Caenorhabditis elegans]
Ce_EXC-4	NP_740950.2	Caenorhabditis elegans	>gi|71992796|ref|NP_740950.2| EXC-4 [Caenorhabditis elegans]
Ce_MXT-like_NP_496813	NP_496813.1	Caenorhabditis elegans	>gi|17537211|ref|NP_496813.1| Y48C3A.3 [Caenorhabditis elegans]
Ce_MTX-2	NP_498689.2	Caenorhabditis elegans	>gi|392895600|ref|NP_498689.2| MTX-2, isoform a [Caenorhabditis elegans]
Ce_PGES-2	NP_501913.1	Caenorhabditis elegans	>gi|17541894|ref|NP_501913.1| PGES-2 [Caenorhabditis elegans]
Ce_CDR-1	NP_506986.1	Caenorhabditis elegans	>gi|17560544|ref|NP_506986.1| CDR-1 [Caenorhabditis elegans]
Ce_EEF-1Ga	NP_505800.1	Caenorhabditis elegans	>gi|17559824|ref|NP_505800.1| EEF-1G, isoform a [Caenorhabditis elegans]
Ce_GSTO-3a	NP_741069.1	Caenorhabditis elegans	>gi|25144449|ref|NP_741069.1| GSTO-3, isoform a [Caenorhabditis elegans]
Ce_GST-1	NP_499006.1	Caenorhabditis elegans	>gi|17553834|ref|NP_499006.1| GST-1 [Caenorhabditis elegans]
Ce_GST-11	NP_508625.1	Caenorhabditis elegans	>gi|17569381|ref|NP_508625.1| GST-11 [Caenorhabditis elegans]
Ce_GSTZ42	Q18938.1	Caenorhabditis elegans	>gi|11133527|sp|Q18938.1|MAAI_CAEEL RecName: Full=Probable maleylacetoacetate isomerase; Short=MAAI; AltName: Full=Glutathione S-transferase gst-42
Dm_MTX-2	NP_649161.1	Drosophila melanogaster	>gi|24667093|ref|NP_649161.1| CG8004 [Drosophila melanogaster]
Dm_FAC	NP_001014587.1	Drosophila melanogaster	>gi|62472216|ref|NP_001014587.1| failed axon connections, isoform C [Drosophila melanogaster]
Dm_CLIC	NP_572928.1	Drosophila melanogaster	>gi|18859677|ref|NP_572928.1| chloride intracellular channel, isoform A [Drosophila melanogaster]
Dm_MAPEG	AAC98692.1	Drosophila melanogaster	>gi|4028648|gb|AAC98692.1| microsomal glutathione S-transferase-like protein [Drosophila melanogaster]
Dm_Su(P)	CAA09595.1	Drosophila melanogaster	>gi|3649670|emb|CAA09595.1| Su(P) [Drosophila melanogaster]
Dm_Ef1	NP_652000.1	Drosophila melanogaster	>gi|24651001|ref|NP_652000.1| Ef1gamma, isoform A [Drosophila melanogaster]
Dm_GST-O3	NP_648234.1	Drosophila melanogaster	>gi|21355779|ref|NP_648234.1| glutathione S transferase O3 [Drosophila melanogaster]
Dm_GST-S1	NP_725653.1	Drosophila melanogaster	>gi|24654347|ref|NP_725653.1| glutathione S transferase S1, isoform A [Drosophila melanogaster]
Dm_GSTZ1	Q9VHD2.1	Drosophila melanogaster	>gi|11133618|sp|Q9VHD2.1|MAAI2_DROME RecName: Full=Probable maleylacetoacetate isomerase 2; Short=MAAI 2; AltName: Full=Glutathione S-transferase zeta 2
Fh_GSTM27	P31670.3	Fasciola hepatica	FhepGSTM27>gi|3915723|sp|P31670.3|GST27_FASHE RecName: Full=Glutathione S-transferase class-mu 26 kDa isozyme 47; Short=GST47; AltName: Full=Fh47
Hs_GSTA1	P08263.3	Homo sapiens	homoGSTA1>gi|121730|sp|P08263.3|GSTA1_HUMAN RecName: Full=Glutathione S-transferase A1; AltName: Full=GST HA subunit 1; AltName: Full=GST class-alpha member 1; AltName: Full=GST-epsilon; AltName: Full=GSTA1-1; AltName: Full=GTH1; Contains: RecName: Full=Glutathione S-transferase A1, N-terminally processed
Hs_GSTM1	P09488.3	Homo sapiens	homoGSTM1>gi|121735|sp|P09488.3|GSTM1_HUMAN RecName: Full=Glutathione S-transferase Mu 1; AltName: Full=GST HB subunit 4; AltName: Full=GST class-mu 1; AltName: Full=GSTM1-1; AltName: Full=GSTM1a-1a; AltName: Full=GSTM1b-1b; AltName: Full=GTH4
Hs_GSTT1	P30711.4	Homo sapiens	homoGSTT1>gi|21264427|sp|P30711.4|GSTT1_HUMAN RecName: Full=Glutathione S-transferase theta-1; AltName: Full=GST class-theta-1; AltName: Full=Glutathione transferase T1-1
Hm_GSTM1	CDS30581.1	Hymenolepis microstoma	HmicGSTM1>gi|674590523|emb|CDS30581.1| GST class mu [Hymenolepis microstoma]
Mm_GSTA1	Q6P8Q0	Mus musculus	musGSTA1>gi|81911324|sp|Q6P8Q0|Q6P8Q0_MOUSE Glutathione S-transferase, alpha 1 (Ya)
Oo_07796	nOo.2.0.1.t07796	Onchocerca ochengi	>nOo.2.0.1.t07796-RA Note=metaxin
Oo_03846	nOo.2.0.1.t03846	Onchocerca ochengi	>nOo.2.0.1.t03846-RA peptide: nOo.2.0.1.t03846-RA pep:protein_coding
Oo_04912	nOo.2.0.1.g04912	Onchocerca ochengi	>onchocerca_ochengi_prjeb1809|nOo.2.0.1.g04912
Oo_00895	nOo.2.0.1.t00895	Onchocerca ochengi	>nOo.2.0.1.t00895-RA peptide: nOo.2.0.1.t00895-RA pep:protein_coding
Oo_03817	nOo.2.0.1.t03817	Onchocerca ochengi	>nOo.2.0.1.t03817-RA peptide: nOo.2.0.1.t03817-RA pep:protein_coding
Oo_08248	nOo.2.0.1.t08248	Onchocerca ochengi	>nOo.2.0.1.t08248-RA peptide: nOo.2.0.1.t08248-RA pep:protein_coding
Oo_10204	nOo.2.0.1.t10204	Onchocerca ochengi	>nOo.2.0.1.t10204-RA peptide: nOo.2.0.1.t10204-RA pep:protein_coding
Oo_00126	nOo.2.0.1.g00126	Onchocerca ochengi	>onchocerca_ochengi_prjeb1809|nOo.2.0.1.g00126
Oo_09038	nOo.2.0.1.g09038	Onchocerca ochengi	>onchocerca_ochengi_prjeb1809|nOo.2.0.1.g09038
Oo_07380	nOo.2.0.1.g07380	Onchocerca ochengi	>onchocerca_ochengi_prjeb1809|nOo.2.0.1.g07380
Oo_00341	nOo.2.0.1.g00341	Onchocerca ochengi	>onchocerca_ochengi_prjeb1809|nOo.2.0.1.g00341
Oo_06414	nOo.2.0.1.g06414	Onchocerca ochengi	>onchocerca_ochengi_prjeb1809|nOo.2.0.1.g06414
Oo_03844	nOo.2.0.1.g03844	Onchocerca ochengi	>onchocerca_ochengi_prjeb1809|nOo.2.0.1.g03844
Oo_09064	nOo.2.0.1.g09064	Onchocerca ochengi	>onchocerca_ochengi_prjeb1809|nOo.2.0.1.g09064
OVOC12238	OVOC12238_sub	Onchocerca volvulus	>OVOC12238
OVOC8665	OVOC8665_sub	Onchocerca volvulus	>OVOC8665
OVOC7314	OVOC7314_sub	Onchocerca volvulus	>OVOC7314
Wb_PGES-2	EJW84348.1	Wuchereria bancrofti	>gi|402590418|gb|EJW84348.1| prostaglandin E synthase 2 [Wuchereria bancrofti]
