# Supplementary material for: Stage-specific Proteomes from Onchocerca ochengi, Sister Species of the Human River Blindness Parasite, Uncover Adaptations to a Nodular Lifestyle
Source: Mol Cell Proteomics. 2016 May 25;15(8):2554–75. doi: 10.1074/mcp.M115.055640 (PMC4974336; doi:10.1074/mcp.M115.055640)
Supplement: Supplemental Data [file 10.1074_M115.055640_mcp.M115.055640-6.xlsx]

## Sheet: Abundance
Normalised abundance (> 2 peptides per protein, > 3 replicates in at least one stage)			Normalised Log2 abundance
ID	Description	Organism	1_AF	2_AF	3_AF	4_AF	5_AF	1_AM	2_AM	3_AM	4_AM	5_AM	1_vL3	2_vL3	3_vL3	4_vL3	5_vL3	1_iuMf	2_iuMf	3_iuMf	4_iuMf	5_iuMf	1_NF	2_NF	3_NF	4_NF	5_NF
I7IAG3	Uncharacterized protein OS	wOo	22.8751	21.4664	21.8151	21.8059	22.2632	21.8288	21.1056	21.1079	21.0105	20.8597	0	0	0	0	0	21.7408	21.1409	21.5379	21.9358	21.6574	0	0	0	0	0
I7IAG7	Outer membrane protein OS	wOo	23.0887	20.9762	21.6323	21.7715	21.8645	21.8941	19.9801	19.8575	19.8902	20.1533	0	0	0	0	0	22.2605	20.4825	20.5319	20.6376	20.7767	0	0	0	0	0
I7IAJ9	Elongation factor Tu OS	wOo	21.0418	0	20.4007	20.0293	20.4996	19.9433	0	0	18.013	18.361	0	0	0	0	0	20.069	0	0	0	17.8924	0	0	0	0	0
I7IHT3	Isoprenoid biosynthesis protein OS	wOo	20.927	18.8221	19.6707	0	19.7428	18.9093	18.1393	0	0	0	0	0	0	0	0	19.2775	19.077	0	0	0	0	0	0	0	0
I7ITF8	ATP synthase subunit beta OS	wOo	19.1529	0	18.1711	0	18.2752	18.2545	16.1089	0	0	0	0	0	0	0	0	0	0	0	0	0	0	0	0	0	0
I7ITT2	Outer membrane protein pal-like OS	wOo	20.955	19.1044	21.5281	21.9578	21.2363	19.4135	19.308	19.6738	19.2323	19.2562	0	0	0	0	0	19.0186	0	21.1819	20.9896	20.4116	0	0	0	0	0
I7JAN9	Response regulator OS	wOo	17.6114	0	17.886	17.5255	0	16.709	0	0	0	0	0	0	0	0	0	0	0	0	0	0	0	0	0	0	0
I7JAR4	10 kDa chaperonin OS	wOo	22.682	0	22.7067	23.2472	23.2845	21.9333	25.5167	22.2441	22.2634	22.5946	0	0	0	0	0	21.0343	23.097	22.7259	22.8768	22.7386	0	0	0	0	0
I7JB78	Peroxiredoxin OS	wOo	20.4769	0	18.8758	19.0933	0	20.1508	0	0	0	0	0	0	0	0	0	20.3244	0	19.8131	0	0	0	0	0	0	0
I7JEM6	Uncharacterized protein OS	wOo	23.2139	21.174	22.181	22.611	21.8798	22.814	20.7498	21.6648	20.9026	21.4721	0	0	0	0	0	20.995	21.136	19.7056	20.5623	20.6649	0	0	0	0	0
I7JET5	ATP-binding subunit of Clp protease and DnaKDnaJ chaperones OS	wOo	20.4005	17.2806	20.223	20.3697	20.3571	19.0296	18.7223	17.6748	17.7632	17.7104	0	0	0	0	0	18.4962	19.9437	19.0501	20.1324	19.7262	0	0	0	0	0
I7JEV7	Outer surface protein Wsp OS	wOo	25.8165	22.8713	23.655	24.0224	23.6116	24.9272	23.5695	23.0462	22.8676	23.0248	0	0	0	0	0	25.327	24.1297	23.1708	23.3692	23.2122	0	0	0	0	0
I7JF32	Chaperone protein DnaK OS	wOo	21.2369	20.4503	21.2386	21.2849	21.0465	20.4533	22.4469	19.5572	19.4394	19.5059	0	0	0	0	0	21.0279	21.9774	19.5462	19.9191	19.8795	0	0	0	0	0
nOo.2.0.1.t00010	myosin heavy chain	Oo	22.4269	21.3533	22.8967	22.3944	22.9097	22.5677	22.6784	22.2451	22.2814	22.4026	25.0306	24.4472	23.5276	23.7171	23.1017	26.4647	25.786	26.1619	26.1224	26.1089	0	0	0	0	0
nOo.2.0.1.t00019	atp synthase subunit mitochondrial	Oo	20.2805	0	0	18.8167	0	21.7136	21.0932	19.8323	0	19.5243	0	0	0	0	0	23.3398	20.9397	20.955	20.7116	20.577	0	0	0	0	0
nOo.2.0.1.t00020	signal sequence receptor beta-like protein	Oo	18.5913	0	0	0	0	17.5051	0	0	0	0	19.4635	0	0	0	0	20.8118	20.3095	0	18.7015	0	0	0	0	0	0
nOo.2.0.1.t00031	uncoordinated family member (unc-22)	Oo	22.1481	20.7053	0	0	20.9243	22.9295	22.0957	21.5678	21.3125	21.3933	20.578	21.1078	0	0	18.4858	23.6799	23.0337	22.4103	22.6562	22.8008	0	0	0	0	0
nOo.2.0.1.t00032	adp-ribosylation factor-like protein 8b	Oo	19.8461	18.344	22.2098	21.8094	0	20.1766	20.8939	21.9301	22.1381	21.5383	0	0	0	0	0	19.8385	19.8061	22.3249	22.665	22.3732	0	0	0	0	0
nOo.2.0.1.t00043	lim domain containing protein	Oo	0	0	0	0	0	18.6243	0	0	0	0	0	0	0	0	0	21.7662	0	20.709	20.5041	20.7254	0	0	0	0	0
nOo.2.0.1.t00063	large subunit ribosomal protein 6	Oo	17.9829	0	17.5743	18.2496	18.164	18.543	0	0	0	0	18.3281	0	0	0	0	21.0021	0	20.0369	19.9904	20.013	0	0	0	0	0
nOo.2.0.1.t00067	no description	Oo	19.594	0	20.6876	20.9088	20.8237	0	0	0	0	0	0	0	0	0	0	15.9987	0	0	0	0	0	0	0	0	0
nOo.2.0.1.t00091	dihydrolipoamide branched chain transacylase e2	Oo	0	0	0	0	0	0	0	0	0	0	0	0	0	0	0	21.3668	17.7745	19.2389	19.3387	18.8664	0	0	0	0	0
nOo.2.0.1.t00094	transcription factor btf3 homolog 4	Oo	16.8725	0	0	0	0	19.7736	20.1263	19.3393	18.8845	18.8257	0	0	0	0	0	20.3461	0	20.2098	19.9855	20.0052	0	0	0	0	0
nOo.2.0.1.t00113	platelet-activating factor acetylhydrolase ib subunit gamma	Oo	19.0245	0	19.2207	19.6134	19.1531	17.8814	0	0	0	18.7931	0	0	0	0	0	0	0	0	0	0	0	0	0	0	0
nOo.2.0.1.t00126	eukaryotic translation elongation factor 1 gamma	Oo	20.1756	0	20.4549	20.8364	20.3794	19.1722	0	19.7281	19.0875	19.5292	21.4049	21.215	21.0118	20.958	20.3685	20.7195	19.3499	21.824	22.0211	21.7088	0	0	0	0	0
nOo.2.0.1.t00139	isoform d	Oo	18.9833	0	0	0	0	19.5418	18.6197	0	0	0	0	0	0	0	0	20.8418	19.908	20.3314	20.3464	18.9539	0	0	0	0	0
nOo.2.0.1.t00144	intermediate filament protein	Oo	25.0628	25.3509	26.4527	26.3599	26.2322	24.5591	25.5832	25.761	25.281	25.5079	24.3979	23.6535	23.1381	23.2373	22.8928	21.4547	20.7657	22.5686	22.3016	22.1188	0	0	0	0	0
nOo.2.0.1.t00165	vhs domain containing protein	Oo	21.5931	0	19.8994	20.97	21.0409	20.8341	18.2814	19.4469	19.9325	19.9045	0	0	0	0	0	20.1475	19.8306	21.2444	21.2382	20.9631	0	0	0	0	0
nOo.2.0.1.t00169	rho gdp-dissociation inhibitor	Oo	18.3695	19.2724	0	18.7417	0	17.7083	19.4186	0	0	0	0	0	0	0	0	0	0	0	0	0	0	0	0	0	0
nOo.2.0.1.t00170	nadh dehydrogenase	Oo	0	0	0	0	0	16.6951	0	0	0	0	0	0	0	0	0	20.8789	0	20.4276	19.9527	20.4497	0	0	0	0	0
nOo.2.0.1.t00173	phosphate carrier mitochondrial precursor	Oo	19.6702	17.7281	19.0855	18.4747	19.1713	20.417	19.8483	20.0165	20.0846	20.0061	18.7179	0	0	0	0	22.5418	22.7179	22.7534	22.6279	22.7106	0	0	0	0	0
nOo.2.0.1.t00178	translocon-associated protein subunit delta precursor	Oo	15.7607	0	0	0	0	16.5332	0	0	0	0	21.3958	0	0	18.7202	0	19.2813	18.354	20.7614	20.6325	0	0	0	0	0	0
nOo.2.0.1.t00182	equilibrative nucleoside transporter 1-like isoform 2	Oo	16.739	0	0	17.9165	17.5749	18.68	0	0	0	0	0	0	0	0	0	20.9925	0	19.8813	20.0792	19.8511	0	0	0	0	0
nOo.2.0.1.t00189	conserved oligomeric golgi complex subunit 3	Oo	14.4102	0	0	0	0	0	0	0	0	0	19.2169	0	0	0	0	19.0776	0	19.0135	19.3895	19.21	0	0	0	0	0
nOo.2.0.1.t00203	prohibitin	Oo	21.2702	21.0477	21.209	21.0264	21.0014	20.3076	20.6248	20.4516	20.1187	20.3784	19.9846	0	19.8085	20.5492	18.4305	22.7308	22.7687	22.3747	22.5204	22.4306	0	0	0	0	0
nOo.2.0.1.t00229	protein lap1	Oo	18.5894	0	0	0	0	18.1107	0	0	0	0	0	0	0	0	0	20.768	16.6521	19.9727	19.7135	18.6183	0	0	0	0	0
nOo.2.0.1.t00238	von willebrand factor type d domain protein	Oo	25.4158	24.3414	24.3055	24.0616	24.0586	25.7298	24.6319	24.3138	24.2456	24.1543	18.4571	0	0	18.3788	0	16.2448	0	0	0	0	26.1876	26.0237	25.9468	25.8414	25.7687
nOo.2.0.1.t00240	adp-ribose mitochondrial precursor	Oo	0	0	0	0	0	0	0	0	0	0	0	0	0	0	0	19.6305	0	19.9893	19.4246	19.9593	0	0	0	0	0
nOo.2.0.1.t00247	methionine aminopeptidase 2	Oo	18.8299	0	0	0	0	19.2921	0	0	0	0	0	0	0	0	0	20.1007	0	19.8527	20.3956	19.9932	0	0	0	0	0
nOo.2.0.1.t00248	coiled-coil domain-containing protein 51	Oo	19.7809	0	0	0	0	20.1385	0	0	0	0	0	0	0	0	0	22.1137	19.6034	21.1113	21.2116	20.6105	0	0	0	0	0
nOo.2.0.1.t00250	vinculin	Oo	20.3821	0	0	0	0	22.2578	0	0	0	0	21.5677	20.5461	21.661	21.516	21.3987	23.7935	23.7466	0	0	0	0	0	0	0	0
nOo.2.0.1.t00256	ras protein let-60	Oo	15.8599	0	0	0	0	16.9409	17.9643	0	0	0	0	0	0	0	0	19.8846	19.8595	21.0122	21.0931	20.0214	0	0	0	0	0
nOo.2.0.1.t00261	transmembrane emp24 domain-containing protein 7 precursor	Oo	18.2589	0	15.4284	16.9906	0	19.1207	0	0	0	0	0	0	0	0	0	19.1786	0	0	0	0	0	0	0	0	0
nOo.2.0.1.t00268	maguk p55 subfamily member 2	Oo	20.4509	18.746	19.8499	20.1727	19.8529	19.5175	20.3781	19.3466	19.2499	19.1399	0	0	0	0	0	21.1097	19.1489	19.5647	19.8296	19.3686	0	0	0	0	0
nOo.2.0.1.t00280	atp synthase b	Oo	20.5533	17.9769	19.5258	19.4635	19.6476	21.8247	19.5916	20.5136	20.4118	20.1537	0	0	0	0	0	23.3859	22.0072	22.3962	22.1262	22.3048	0	0	0	0	0
nOo.2.0.1.t00285	no description	Oo	0	0	0	0	0	0	0	0	0	0	0	0	0	0	0	0	0	0	0	0	25.2817	24.6511	25.336	24.4567	25.4292
nOo.2.0.1.t00292	spectrin beta chain	Oo	23.24	20.8145	0	21.3455	0	22.8546	21.5761	21.8141	21.6396	21.429	20.1649	19.0151	0	0	0	24.8948	22.8697	0	0	23.6106	0	0	0	0	0
nOo.2.0.1.t00331	spectrin beta chain	Oo	19.4795	0	19.1719	18.7298	18.9034	19.8491	19.6142	18.3563	18.3044	17.985	0	0	0	0	0	15.3227	0	0	0	0	0	0	0	0	0
nOo.2.0.1.t00335	stress-induced-phosphoprotein 1	Oo	21.4282	0	20.7402	20.7929	20.8213	21.8571	19.5349	20.6153	20.7255	20.961	21.3446	0	0	19.5209	0	22.7985	21.5442	22.0102	22.0031	22.1054	0	0	0	0	0
nOo.2.0.1.t00339	heterogeneous nuclear ribonucleoprotein a1	Oo	16.8641	0	0	0	0	18.1468	0	0	17.6409	17.4773	18.3649	0	21.0029	20.6412	20.8135	22.2453	21.1271	22.1246	22.1544	22.1387	0	0	0	0	0
nOo.2.0.1.t00340	peroxiredoxin 6	Oo	26.0278	24.8983	24.8474	24.9079	25.074	24.4149	24.8404	23.7819	24.0962	24.0971	22.5081	20.5836	20.8395	20.951	20.3597	22.0484	21.6928	21.7405	21.7316	21.6734	18.1175	20.3606	19.6225	18.0358	18.2619
nOo.2.0.1.t00341	glutathione transferase	Oo	24.4885	24.2272	24.9743	24.58	24.9091	23.5317	23.6944	23.7143	23.7275	23.0012	23.5522	19.9797	21.5637	20.8377	21.597	22.6904	23.0097	22.953	23.1507	22.759	0	19.8457	0	19.718	19.4184
nOo.2.0.1.t00342	importin beta-3	Oo	19.5372	0	0	0	0	18.2722	18.3626	0	16.2489	0	0	0	0	0	0	18.3087	18.6443	19.7709	19.9047	17.7625	0	0	0	0	0
nOo.2.0.1.t00368	ubiquinol-cytochrome c iron-sulfur subunit family protein	Oo	17.9871	0	0	0	0	19.4907	19.8011	17.9965	0	16.7256	0	0	0	0	0	23.7996	23.0103	22.3514	22.036	21.7423	0	0	0	0	0
nOo.2.0.1.t00369	mitochondria bc1 complex core subunit 1	Oo	20.9256	19.5762	20.9964	20.6877	20.6546	21.7714	20.7799	21.1407	21.0357	21.1496	23.0027	20.3358	21.081	19.6588	20.1638	24.2328	24.4165	23.9754	24.1739	23.7555	0	0	0	0	0
nOo.2.0.1.t00374	l-isoaspartyl protein carboxyl methyltransferase	Oo	19.3016	0	20.6306	0	20.8555	19.0981	19.2868	0	21.2485	0	0	0	0	0	0	17.3687	0	0	0	0	21.5217	20.7167	20.8131	20.4752	21.0412
nOo.2.0.1.t00386	filamin abp280 repeat family protein	Oo	18.788	0	0	0	0	0	0	0	0	0	0	0	0	0	0	20.3085	19.2934	17.5749	18.7117	19.4238	0	0	0	0	0
nOo.2.0.1.t00397	protein transport protein sec24c	Oo	17.8037	0	0	0	18.4903	19.4589	0	18.0543	17.8315	17.9749	0	0	0	0	0	19.8087	18.7948	19.3193	19.6717	19.5924	0	0	0	0	0
nOo.2.0.1.t00400	neuronal calcium sensor 2	Oo	21.2731	0	19.7765	19.3705	19.53	21.2557	0	18.909	18.7119	19.0769	0	0	0	0	0	22.8925	0	21.682	21.6532	21.5959	0	0	0	0	0
nOo.2.0.1.t00401	protein-tyrosine phosphatase	Oo	0	0	0	0	0	0	0	0	0	0	0	0	0	0	0	17.4815	19.6727	20.0026	19.6795	19.1375	0	0	0	0	0
nOo.2.0.1.t00402	coiled-coil domain-containing protein 58	Oo	17.5989	0	0	0	0	18.2195	19.8124	0	0	0	0	0	0	0	0	18.0418	0	20.4463	20.4645	0	0	0	0	0	0
nOo.2.0.1.t00408	pan domain containing protein	Oo	0	0	0	0	0	0	0	0	0	0	21.0776	18.687	20.7648	18.4436	0	20.9117	21.6673	18.9873	19.7017	18.8935	0	0	0	0	0
nOo.2.0.1.t00420	hsc70-interacting protein	Oo	22.0088	0	20.6145	20.8106	20.5713	23.0245	19.88	21.3134	21.0376	21.3595	0	0	0	20.0583	0	24.0717	21.8833	22.1854	21.7876	21.8216	0	0	0	0	0
nOo.2.0.1.t00422	no description	Oo	0	0	0	0	0	16.0867	18.2723	0	0	0	0	0	0	0	0	18.8709	0	21.3745	21.1742	21.0259	0	0	0	0	0
nOo.2.0.1.t00424	swi snf-related matrix-associated actin-dependent regulator of chromatin subfamily b member 1	Oo	0	0	0	0	0	0	0	0	0	0	20.5719	19.8387	19.3646	0	18.528	20.7267	19.2628	20.3784	20.5883	0	0	0	0	0	0
nOo.2.0.1.t00430	large subunit ribosomal protein 9	Oo	18.4369	0	0	0	0	20.0934	0	0	0	0	18.6803	0	0	0	0	21.4751	0	20.0702	20.4314	20.1326	0	0	0	0	0
nOo.2.0.1.t00431	collagen alpha-2 chain	Oo	21.124	20.127	20.8339	21.1197	21.3781	21.0142	22.0567	21.096	21.0344	21.11	19.0276	20.0538	0	0	0	19.7466	18.9692	20.6598	20.7162	20.842	0	0	0	0	0
nOo.2.0.1.t00444	fumarylacetoacetate hydrolase domain containing 1	Oo	0	0	0	0	0	0	0	0	0	0	0	0	0	0	0	21.1291	21.2362	21.0361	21.5101	21.4435	0	0	0	0	0
nOo.2.0.1.t00446	h4 histone protein	Oo	23.5489	0	0	0	0	0	0	0	0	0	0	0	0	19.9538	19.6175	24.6623	22.2152	22.5553	0	0	0	0	0	0	0
nOo.2.0.1.t00452	apolipoprotein a-i-binding	Oo	19.5864	0	20.5267	20.4273	20.4352	19.2341	0	20.9068	20.6731	20.7968	0	0	0	0	0	20.4756	20.3199	21.6879	21.8402	21.5646	0	0	0	0	0
nOo.2.0.1.t00461	rrna 2 -o-methyltransferase fibrillarin-like	Oo	0	0	0	0	0	0	0	0	0	0	0	0	0	0	0	19.2601	0	20.0143	20.6168	19.8802	0	0	0	0	0
nOo.2.0.1.t00463	proteasome a-type and b-type family protein	Oo	20.3415	0	17.8341	16.9221	19.3012	20.0633	18.3946	0	0	0	19.9468	19.8773	19.3898	0	0	21.1332	18.8919	0	0	0	0	0	0	0	0
nOo.2.0.1.t00474	prenylcysteine oxidase-like	Oo	22.3317	19.7105	21.3027	21.4035	21.4667	23.0114	21.5063	22.0134	21.7156	21.8356	0	0	0	0	0	18.7272	0	0	0	0	17.6851	0	0	17.667	0
nOo.2.0.1.t00481	gtp-binding protein sar1	Oo	20.9657	0	0	19.8443	0	20.6188	17.7912	0	18.9829	19.0965	18.7565	19.1265	0	0	0	21.125	0	18.5452	18.7438	19.1121	0	0	0	0	0
nOo.2.0.1.t00488	no description	Oo	0	0	0	0	0	18.7161	18.0533	0	0	0	0	0	0	0	0	21.6963	19.6812	20.9541	21.3021	21.3872	0	0	0	0	0
nOo.2.0.1.t00498	atlastin	Oo	17.1642	0	17.541	0	17.7851	16.7709	18.2699	17.9052	17.5797	20.9393	17.9755	0	0	0	0	19.055	19.7563	20.4046	20.041	19.5156	0	0	0	0	0
nOo.2.0.1.t00502	dna damage-binding protein 1	Oo	20.3192	0	0	0	0	18.0375	0	0	0	0	0	0	0	0	0	19.8092	19.8189	19.8525	19.8238	19.7582	0	0	0	0	0
nOo.2.0.1.t00512	acyl-coa dehydrogenase	Oo	18.1238	0	0	0	17.2868	20.2737	18.0039	0	19.1673	16.5502	0	0	0	0	0	16.3142	0	0	0	0	0	0	0	0	0
nOo.2.0.1.t00516	peptidyl-prolyl cis-trans isomerase b precursor	Oo	22.6965	20.2263	20.2103	20.3208	20.4552	22.1448	21.1706	19.1908	19.0062	19.5931	21.7464	22.341	21.5919	21.4561	21.4515	22.4541	21.7952	20.4699	19.6506	19.8887	0	0	0	0	0
nOo.2.0.1.t00524	cell division cycle and apoptosis regulator protein 1	Oo	0	0	0	0	0	15.9713	0	0	0	0	0	0	0	0	0	20.3761	20.4313	19.0623	19.0424	19.2397	0	0	0	0	0
nOo.2.0.1.t00554	cre-nsy-4 protein	Oo	0	0	0	0	0	0	0	0	0	0	0	0	0	0	0	20.8575	19.664	20.8592	20.8291	20.8442	0	0	0	0	0
nOo.2.0.1.t00557	no description	Oo	20.5331	0	19.1412	18.2456	18.9742	21.6525	19.0829	20.5986	20.2712	20.1191	17.9269	0	0	0	0	21.6752	21.9368	20.2803	20.6115	20.7363	0	0	0	0	0
nOo.2.0.1.t00560	transmembrane emp24 domain-containing protein 10 precursor	Oo	18.6918	0	0	19.6466	0	18.3055	0	0	0	19.0496	19.9107	20.3842	0	0	0	19.4465	0	0	21.6585	21.8437	0	0	0	0	0
nOo.2.0.1.t00571	selt selw selh selenoprotein domain containing protein	Oo	18.0845	0	0	0	0	14.6307	0	0	0	0	0	0	0	0	0	19.2737	19.0366	18.5425	20.5935	20.9989	0	0	0	0	0
nOo.2.0.1.t00572	calcium-binding protein 39	Oo	19.7758	0	18.1981	18.4914	18.6674	19.8129	0	0	0	0	0	0	0	0	0	21.495	18.4894	19.0174	18.7341	18.9032	0	0	0	0	0
nOo.2.0.1.t00577	uridine 5 -monophosphate synthase	Oo	21.1544	0	20.1112	19.7452	19.4265	20.292	18.8951	19.4016	18.4661	18.3478	0	0	0	0	0	20.1495	0	19.6925	19.3743	19.3739	0	0	0	0	0
nOo.2.0.1.t00587	actin-depolymerizing factor 1	Oo	21.94	19.1556	21.634	21.6846	21.5428	21.3583	19.8907	20.6189	20.6966	20.7346	21.2734	20.5808	20.3176	20.8043	21.0253	22.4736	19.9865	21.6021	21.5606	21.6807	0	0	0	0	0
nOo.2.0.1.t00588	t-complex protein 1 subunit eta	Oo	21.9352	18.9872	21.5931	21.8905	22.2883	22.0254	20.514	22.0288	21.2248	21.4201	21.4197	20.7863	22.523	21.7939	21.5438	22.2525	21.2088	23.2534	23.6295	23.3019	0	0	0	0	0
nOo.2.0.1.t00592	thioredoxin reductase 3	Oo	16.1929	0	0	0	0	0	0	0	0	0	20.221	19.997	20.617	19.9051	20.2687	18.5111	0	18.2328	18.3259	19.1602	0	0	0	0	0
nOo.2.0.1.t00616	3 -phosphoadenosine 5 -phosphosulfate synthase 2	Oo	0	0	0	0	0	0	0	0	0	0	0	0	0	0	0	20.8522	0	19.4777	20.4217	0	0	0	0	0	0
nOo.2.0.1.t00626	sec23 protein	Oo	19.9776	0	19.2546	0	19.1238	19.6814	0	19.3183	19.0888	19.0966	19.8605	0	0	0	0	20.3764	20.8701	20.6486	20.9894	20.4077	0	0	0	0	0
nOo.2.0.1.t00671	aldo keto reductase family protein	Oo	19.4696	18.4763	20.9091	20.5152	20.5619	18.2995	0	19.886	19.1034	19.1482	0	0	0	0	0	17.9299	0	0	0	0	0	0	0	0	0
nOo.2.0.1.t00679	no description	Oo	20.8542	18.2992	20.6894	20.9785	20.9388	21.8339	20.4702	20.7366	20.8498	21.0283	20.5631	0	18.9477	0	19.2254	22.5464	21.344	22.3082	21.9546	21.8388	0	0	0	0	0
nOo.2.0.1.t00681	no description	Oo	20.5774	0	0	0	0	20.9009	18.9969	0	0	0	0	0	0	0	0	23.811	20.8637	22.6597	22.7341	22.889	0	0	0	0	0
nOo.2.0.1.t00698	alp enigma encoding family member (alp-1)	Oo	19.1818	0	19.4516	0	0	22.1188	21.1466	21.8395	21.6491	21.5648	17.8505	0	0	0	0	18.2224	0	0	0	0	0	0	0	0	0
nOo.2.0.1.t00701	protein rop	Oo	19.5528	0	18.0391	0	18.6067	17.6276	18.2203	0	0	0	0	0	0	0	0	19.6573	19.0606	20.9199	21.1413	20.1037	0	0	0	0	0
nOo.2.0.1.t00714	fatty acid retinoid binding protein precursor	Oo	20.7499	0	19.9411	19.6048	20.3565	21.1129	17.9093	20.4337	20.4944	20.7124	19.3858	0	20.3373	20.3638	18.9506	0	0	0	0	0	22.5986	22.1292	22.7983	22.6439	19.1256
nOo.2.0.1.t00717	gelsolin precursor	Oo	23.2453	21.9712	22.7238	22.7381	22.7686	24.6663	23.6969	24.8542	24.5168	24.9831	20.0947	19.6802	19.3067	20.6722	19.5148	22.0243	21.6047	22.1973	22.4019	22.4398	0	0	0	0	0
nOo.2.0.1.t00725	gmp reductase	Oo	0	0	0	0	0	16.9454	0	18.4195	16.7774	18.1145	0	0	0	0	0	15.5916	0	19.3825	0	0	0	0	0	0	0
nOo.2.0.1.t00730	large subunit ribosomal protein 30	Oo	0	0	0	0	0	19.9911	20.8145	18.5081	18.5228	0	0	0	0	0	0	20.9983	0	0	20.4163	20.5026	0	0	0	0	0
nOo.2.0.1.t00736	sodium-driven chloride bicarbonate exchanger	Oo	17.579	0	0	0	0	17.6615	18.6664	0	0	0	0	0	0	0	0	19.9206	19.9096	20.7242	20.1272	20.7116	0	0	0	0	0
nOo.2.0.1.t00741	ubiquinol-cytochrome c oxidoreductase complex family member (ucr- )	Oo	19.8116	19.3063	21.3792	21.3378	21.2597	20.2883	20.7387	21.3896	21.3884	21.1554	20.8054	18.9995	19.8463	18.4356	19.1859	22.936	23.9424	24.5556	25.0114	24.4078	0	0	0	0	0
nOo.2.0.1.t00742	plasma alpha-l-fucosidase	Oo	0	0	0	0	0	0	0	0	0	0	0	0	0	0	0	0	0	0	0	0	18.7538	0	0	18.4225	19.3347
nOo.2.0.1.t00743	branched-chain-amino-acid cytosolic	Oo	19.7411	0	19.4323	18.8631	19.2725	0	0	0	0	0	0	0	0	0	0	20.9052	21.7697	21.4282	21.6714	21.607	0	0	0	0	0
nOo.2.0.1.t00745	male sterility protein	Oo	21.0245	19.5505	21.4079	21.4272	21.3255	20.891	20.1874	20.84	20.4542	20.4546	0	0	0	0	0	19.3035	0	20.5927	20.6056	20.4691	0	0	0	0	0
nOo.2.0.1.t00775	nadh ubiquinone oxidoreductase	Oo	0	0	0	0	0	16.5327	0	0	0	0	0	0	0	0	0	19.7395	19.4299	0	0	18.4648	0	0	0	0	0
nOo.2.0.1.t00776	adducin-related protein 1	Oo	16.3702	0	0	0	0	19.7037	0	18.862	0	0	0	0	0	0	0	17.8653	0	20.4053	19.9234	0	0	0	0	0	0
nOo.2.0.1.t00780	uba ts-n domain containing protein	Oo	0	0	0	0	0	0	0	0	0	0	0	0	0	0	0	18.2903	0	17.6705	16.8742	0	0	0	0	0	0
nOo.2.0.1.t00789	no description	Oo	0	0	0	0	0	0	0	0	0	0	0	0	0	0	0	20.1376	0	20.083	20.3613	20.4428	0	0	0	0	0
nOo.2.0.1.t00801	hydroxyacylglutathione hydrolase	Oo	21.5382	18.2289	20.3777	20.091	20.1374	21.3256	19.9763	20.1249	20.0301	19.3805	0	0	0	0	0	21.4562	20.4536	19.4977	20.5762	19.3513	0	0	0	0	0
nOo.2.0.1.t00810	ctsf protein	Oo	22.0893	20.2965	20.2553	21.0913	19.7596	22.2213	21.384	21.2357	21.1611	21.2417	20.5211	0	22.3241	21.4837	0	18.8729	0	0	0	0	20.5004	0	0	19.8884	19.794
nOo.2.0.1.t00812	calcyclin binding protein	Oo	18.9101	0	17.846	18.8205	0	19.2052	19.7498	19.1556	19.2073	18.8981	0	0	0	0	0	19.9278	21.5967	20.3788	19.8151	20.4935	0	0	0	0	0
nOo.2.0.1.t00814	heat shock 70kda protein 5	Oo	24.8279	22.497	24.1764	24.0518	24.0361	24.4743	23.8537	23.6337	23.6868	23.4546	25.4106	22.8652	23.467	23.1659	23.4133	25.4536	23.5532	24.3198	24.1952	23.7682	0	0	0	17.2064	0
nOo.2.0.1.t00815	proteasome subunit alpha type-1	Oo	22.186	19.9214	19.7678	19.8332	19.8657	21.7647	20.8156	19.3977	19.1288	19.43	21.5053	0	19.1115	19.9365	18.9837	22.4947	22.0376	20.6638	20.8081	20.7227	0	0	0	0	0
nOo.2.0.1.t00835	polyadenylate-binding protein	Oo	18.5667	0	0	0	0	22.1641	20.4467	20.3425	20.646	20.4784	21.0839	0	19.4204	19.3561	18.6105	22.7032	20.186	21.2935	21.4277	21.0963	0	0	0	0	0
nOo.2.0.1.t00839	kh domain containing protein	Oo	19.7863	0	17.7845	17.8705	17.6209	20.9896	20.9079	20.0731	20.1196	19.009	20.4657	21.2281	19.4518	18.6357	20.3468	20.8829	20.5237	21.2592	21.304	21.3126	0	0	0	0	0
nOo.2.0.1.t00845	initiation factor 4g family member (ifg-1)	Oo	16.991	0	0	0	0	18.8659	0	17.1995	16.4207	17.2862	0	0	0	0	0	19.1711	0	0	18.4688	0	0	0	0	0	0
nOo.2.0.1.t00881	lbp bpi cetp n-terminal domain containing protein	Oo	20.5135	17.2292	19.6202	19.2461	19.266	0	0	0	0	0	0	0	0	0	0	0	0	0	0	0	0	0	0	0	0
nOo.2.0.1.t00883	glutamate dehydrogenase	Oo	18.7204	17.498	19.2233	19.0888	19.8976	18.8868	20.1921	19.5772	19.985	19.6525	0	0	0	0	0	21.5441	21.9158	23.1764	23.1525	23.3188	0	0	0	0	0
nOo.2.0.1.t00889	hsp20 alpha crystallin family protein	Oo	15.7669	0	0	0	0	18.9803	20.8181	19.7974	20.0715	20.0585	0	0	0	0	0	0	0	0	0	0	0	0	0	0	0
nOo.2.0.1.t00891	coatomer subunit beta -like	Oo	18.9505	0	18.2802	0	18.1313	19.4789	0	0	0	0	20.0679	0	0	0	17.7301	19.6567	20.5411	20.2584	20.9345	20.2125	0	0	0	0	0
nOo.2.0.1.t00893	no description	Oo	23.6459	21.3302	22.7574	23.0395	23.2875	22.2185	21.4959	21.3347	20.8255	21.5514	20.0441	0	0	0	0	0	0	0	0	0	22.7155	22.3392	22.913	23.949	22.4275
nOo.2.0.1.t00906	no description	Oo	22.4877	20.5423	21.6786	21.6653	21.5443	22.9621	20.8399	21.6469	21.7383	21.6902	0	20.1405	19.9094	20.8448	20.3125	23.2458	21.6063	22.4165	22.4957	22.093	0	0	0	0	0
nOo.2.0.1.t00917	apb-1 protein	Oo	20.1569	0	19.1712	18.8872	18.7153	18.355	0	18.763	0	0	18.2399	0	0	0	0	21.3843	20.748	21.2363	21.2625	21.1625	0	0	0	0	0
nOo.2.0.1.t00919	protein isoform a	Oo	19.5829	0	19.3028	19.5731	0	0	18.2117	19.2765	19.2221	18.9075	0	0	0	0	0	22.1776	21.9866	22.6561	21.5786	22.5528	0	0	0	0	0
nOo.2.0.1.t00931	phosphoglucomutase 1	Oo	23.2437	20.2272	22.3544	22.192	22.1728	23.4706	22.2416	22.636	22.5262	22.3504	20.4804	19.64	17.8899	0	0	23.1859	21.5303	22.3203	22.2986	21.486	0	0	0	0	0
nOo.2.0.1.t00940	integrin-linked kinase	Oo	19.2621	0	17.7259	16.824	17.7456	19.4224	19.686	18.6759	18.9391	18.4603	21.2689	20.6976	18.7433	20.1177	20.362	22.4793	21.1383	22.7848	22.5427	22.4172	0	0	0	0	0
nOo.2.0.1.t00976	cre-ril-1 protein	Oo	20.6943	19.1533	0	18.855	19.0363	20.2854	20.9315	19.6349	19.509	19.8655	0	0	0	0	0	21.8771	22.2635	0	21.7626	21.8905	0	0	0	0	0
nOo.2.0.1.t00977	peptidyl-prolyl cis-trans isomerase fkbp4-like	Oo	23.3437	20.2396	20.8859	21.3038	21.5662	23.9985	22.277	22.1551	21.7732	0	21.3254	0	21.3552	21.0227	0	24.6569	23.0231	22.8661	22.8291	22.7284	0	0	0	0	0
nOo.2.0.1.t00995	lysosomal acid phosphatase	Oo	18.3271	0	0	17.544	18.1491	18.6944	0	17.5034	18.4754	0	0	0	0	0	0	16.3168	0	18.4938	0	18.1127	18.7222	0	0	18.8381	18.5573
nOo.2.0.1.t00998	isocitrate dehydrogenase	Oo	21.372	0	21.1068	20.9794	20.7746	22.2651	19.9197	20.6575	21.0721	20.5615	18.1361	0	0	0	0	24.5057	23.458	23.9217	23.9213	24.0555	0	0	0	0	0
nOo.2.0.1.t01002	hexokinase	Oo	18.7632	0	0	0	0	22.6108	21.2901	21.3516	21.1246	21.5561	0	0	0	0	0	0	0	0	0	0	0	0	0	0	0
nOo.2.0.1.t01003	26s proteasome non-atpase regulatory subunit 7	Oo	20.3844	0	0	0	18.3352	21.2127	0	18.845	19.2219	18.991	19.2638	20.1695	0	0	0	20.4575	20.3014	20.7031	20.601	19.3812	0	0	0	0	0
nOo.2.0.1.t01031	hypoxia up-regulated protein 1	Oo	19.9428	0	0	0	0	20.5899	19.7071	17.6237	0	0	0	0	0	0	0	19.6893	19.59	19.9826	19.9408	20.0369	0	0	0	0	0
nOo.2.0.1.t01036	malate dehydrogenase	Oo	24.537	22.9312	24.0023	23.8718	24.0239	25.2952	24.4636	24.7553	24.551	24.5099	19.3585	0	23.1132	0	0	26.1454	24.5499	26.0318	25.9043	25.8751	0	0	0	0	0
nOo.2.0.1.t01047	cathepsin l-like precursor	Oo	0	0	0	0	0	0	0	0	0	0	20.5979	20.113	20.3071	20.8037	20.5256	0	0	0	0	0	0	0	0	0	0
nOo.2.0.1.t01059	growth hormone-inducible transmembrane protein	Oo	0	0	0	0	0	0	0	0	0	0	0	0	0	0	0	18.9492	0	19.8835	20.0896	20.1829	0	0	0	0	0
nOo.2.0.1.t01063	inner membrane protein	Oo	21.5084	17.2247	18.6204	18.1008	18.9301	22.0518	20.4581	19.2272	19.1886	19.222	18.7202	0	0	0	0	23.372	21.2749	21.5277	21.6066	21.455	0	0	0	0	0
nOo.2.0.1.t01072	dynamin 1-like	Oo	17.051	0	0	19.9415	19.2912	16.0345	0	0	0	0	0	0	0	0	0	17.1309	20.7975	20.0663	19.6012	0	0	0	0	0	0
nOo.2.0.1.t01086	6-phosphogluconolactonase	Oo	20.8867	18.2439	19.8596	20.0698	19.8265	21.3002	19.7613	20.3911	19.049	19.8361	0	0	0	0	0	17.4473	0	0	0	0	0	0	0	0	0
nOo.2.0.1.t01099	isocitrate dehydrogenase	Oo	20.4125	0	18.162	17.659	19.1378	21.0414	0	18.7134	18.9877	19.1299	0	0	0	0	0	22.1769	20.1219	21.136	21.106	21.2645	0	0	0	0	0
nOo.2.0.1.t01111	tpr domain containing protein	Oo	19.5905	0	20.245	20.3497	19.4853	18.864	18.312	20.1077	19.626	20.0137	19.8612	0	0	0	0	19.4013	21.0067	21.5888	21.3761	21.3502	0	0	0	0	0
nOo.2.0.1.t01138	cathepsin b-like cysteine proteinase	Oo	0	0	0	0	0	0	0	0	0	0	20.1238	0	20.563	21.4465	20.3962	18.918	0	19.2747	19.0309	19.2167	0	0	0	0	0
nOo.2.0.1.t01147	actin-depolymerizing factor isoform c	Oo	22.5981	22.1385	22.0884	22.4797	22.6087	22.9816	22.9968	23.1535	22.5352	22.6306	24.9133	24.2364	23.7289	23.8558	23.4875	23.8495	23.9826	23.7833	23.9719	23.846	0	0	0	0	0
nOo.2.0.1.t01154	dj-1 family protein	Oo	22.8332	21.3484	22.3527	22.4825	22.8541	23.1739	23.0183	22.9143	22.3537	22.9771	20.7069	20.4959	21.1621	0	21.6642	23.8084	23.1905	24.0604	24.0345	23.2431	0	17.9685	17.092	16.7265	0
nOo.2.0.1.t01156	beta-tubulin isotype 1	Oo	24.1814	20.9133	22.3063	21.7115	21.9528	23.6966	22.1758	22.7978	22.0996	22.1958	23.5341	21.1005	20.7268	21.3406	21.1764	24.8026	23.8032	24.4006	24.4944	24.3089	0	0	0	0	0
nOo.2.0.1.t01161	dimethylarginine dimethylaminohydrolase	Oo	19.5413	20.1939	21.6541	21.6281	20.8836	19.0481	18.701	19.005	20.4182	20.5411	0	0	0	0	0	21.2701	21.353	22.5545	22.7369	22.0636	0	0	0	0	0
nOo.2.0.1.t01169	cullin-associated nedd8-dissociated protein 1	Oo	20.3508	18.2	0	18.554	18.8484	20.2272	19.0029	0	18.2585	18.4586	0	0	0	0	0	20.1287	19.9331	19.9828	19.9948	0	0	0	0	0	0
nOo.2.0.1.t01170	no description	Oo	16.1194	0	0	0	0	15.0324	0	0	0	0	0	0	0	0	0	19.1922	19.2069	19.99	20.103	20.4206	0	0	0	0	0
nOo.2.0.1.t01176	eps (human endocytosis) related family member (eps-8)	Oo	17.9729	0	0	18.702	0	17.6321	18.2599	18.4957	17.6578	17.6076	0	0	0	0	0	18.2722	19.1094	0	19.2736	19.19	0	0	0	0	0
nOo.2.0.1.t01179	protein isoform a	Oo	0	0	0	0	0	0	0	0	0	0	0	0	0	0	0	19.0994	20.484	20.5861	20.3085	20.6293	0	0	0	0	0
nOo.2.0.1.t01197	kh domain- rna- signal transduction-associated protein 2	Oo	0	0	0	0	0	18.9242	0	0	0	0	0	0	0	0	0	21.3566	21.0402	21.6856	21.5783	21.5337	0	0	0	0	0
nOo.2.0.1.t01198	fk506-binding protein	Oo	20.1967	0	0	0	0	19.7421	22.5109	19.8689	0	0	22.3073	0	0	20.0337	0	21.0274	0	20.6457	21.3839	21.1817	0	0	0	0	0
nOo.2.0.1.t01201	no description	Oo	0	0	0	0	0	0	0	16.9563	17.3045	0	0	0	0	0	0	0	0	20.1686	19.3388	19.6341	0	0	0	0	0
nOo.2.0.1.t01203	wd-repeat protein	Oo	21.9944	20.0035	20.6299	20.5987	20.7093	23.0071	19.5126	0	0	21.1596	21.1894	20.4223	19.9133	19.816	19.7707	22.4187	20.8655	21.4647	21.2069	21.136	0	0	0	0	0
nOo.2.0.1.t01214	ab-hydrolase associated lipase region family protein	Oo	0	0	0	0	0	0	0	0	0	0	0	0	0	0	0	0	0	0	0	0	16.9342	0	0	17.3612	17.0884
nOo.2.0.1.t01249	protein kinase c substrate 80k-h	Oo	18.2098	0	0	0	18.3542	18.6903	0	0	18.552	19.5949	22.1534	0	0	0	0	20.2448	0	20.1905	19.8533	19.413	0	0	0	0	0
nOo.2.0.1.t01259	proteasome subunit alpha type-3	Oo	16.5142	0	20.1938	20.7017	19.6164	18.8002	19.7027	19.5238	19.2263	19.4786	0	0	20.5799	20.9869	0	18.5128	0	21.2756	21.1178	0	0	0	0	0	0
nOo.2.0.1.t01267	btb poz domain containing protein	Oo	17.6323	0	0	0	0	0	0	0	0	0	0	0	0	0	0	20.3512	0	20.034	19.378	0	0	0	0	0	0
nOo.2.0.1.t01271	no description	Oo	0	0	0	0	0	18.4046	18.0318	0	17.0637	0	0	0	0	0	0	0	0	0	0	0	0	0	0	0	0
nOo.2.0.1.t01277	3-hydroxyacyl- dehydrogenase type ii	Oo	0	0	0	0	0	0	0	0	0	0	0	0	0	0	0	0	20.8283	18.5916	19.4795	0	0	0	0	0	0
nOo.2.0.1.t01283	proline dehydrogenase mitochondrial-like	Oo	18.9712	0	0	0	0	18.4698	0	0	0	0	0	0	0	0	0	21.0217	19.806	21.9281	20.9562	22.2623	0	0	0	0	0
nOo.2.0.1.t01288	ww domain-binding protein 2	Oo	22.3989	20.1638	20.0705	20.2406	20.1951	21.5026	20.9015	18.2455	18.0458	19.3818	0	0	0	0	0	20.5933	0	19.7889	19.4573	19.2639	0	0	0	0	0
nOo.2.0.1.t01307	moesin ezrin radixin	Oo	20.5315	19.1945	20.6098	20.3249	20.3724	21.9713	21.3497	21.8962	21.2778	22.0677	0	0	0	0	0	18.3638	0	20.9628	20.7757	20.5763	0	0	0	0	0
nOo.2.0.1.t01312	mkiaa0610 protein	Oo	0	0	0	0	0	0	0	0	0	0	0	0	0	0	0	18.1981	0	18.7232	19.7801	17.9849	0	0	0	0	0
nOo.2.0.1.t01315	no description	Oo	16.2286	0	0	0	0	18.224	0	0	0	0	0	0	0	0	0	21.1922	18.3225	20.3557	19.989	20.372	0	0	0	0	0
nOo.2.0.1.t01330	phosphomannomutase 2	Oo	20.3217	18.4022	19.1446	18.9087	18.7245	21.4752	19.4489	18.8317	19.9446	19.5995	0	0	0	0	0	21.7445	20.9511	20.0199	20.5779	20.52	0	0	0	0	0
nOo.2.0.1.t01343	retinoblastoma binding protein 4	Oo	18.4859	0	0	0	0	19.5265	0	0	0	0	19.9303	19.4508	0	0	0	22.7749	20.6631	20.8968	20.9938	21.5651	0	0	0	0	0
nOo.2.0.1.t01362	actin-related protein 2 3 complex subunit 1a	Oo	17.4804	0	0	0	0	17.1309	0	0	0	0	17.1711	0	0	0	0	18.2203	0	20.1539	19.9673	0	0	0	0	0	0
nOo.2.0.1.t01364	chitin binding peritrophin-a domain-containing protein	Oo	20.6764	0	0	0	17.7665	21.5559	20.1871	20.0801	18.7866	20.1518	0	0	0	0	0	0	0	0	0	0	0	0	0	18.4017	0
nOo.2.0.1.t01367	fatty acid retinoid binding protein precursor	Oo	0	0	0	0	0	0	0	0	0	0	0	0	0	0	0	21.107	0	21.5304	21.4064	21.8272	0	0	0	0	0
nOo.2.0.1.t01368	no description	Oo	21.9185	20.2179	21.9641	22.019	21.7064	22.8431	22.6641	22.5496	22.7383	22.4785	0	0	0	0	0	0	0	0	0	0	0	0	0	0	0
nOo.2.0.1.t01369	no description	Oo	20.0107	19.4272	20.4062	19.8882	20.7543	21.4406	20.8807	21.083	20.8851	21.159	20.0314	20.659	19.9351	0	18.2975	0	0	0	0	0	0	0	0	0	0
nOo.2.0.1.t01380	v-type proton atpase catalytic subunit a	Oo	22.0113	21.1041	21.5885	21.6746	21.7497	22.2851	20.9355	21.1352	20.9659	20.8741	21.3016	21.2449	20.3399	20.1877	19.9249	22.4602	20.8039	22.3234	22.2789	22.0319	0	0	0	0	0
nOo.2.0.1.t01384	immunoglobulin i-set domain containing protein	Oo	23.712	21.9263	22.7242	0	0	23.2725	23.913	0	21.7153	21.929	21.392	0	0	20.4379	20.4903	26.1834	25.4961	25.5737	25.7787	25.3373	21.9176	20.3232	21.1194	21.6454	20.8998
nOo.2.0.1.t01386	glycosyl hydrolases family 31 protein	Oo	20.8885	20.8695	22.2903	22.2962	22.0379	19.3322	21.1758	20.9421	20.2206	20.2442	0	0	0	0	0	18.8619	20.8987	20.6887	21.3212	20.7997	20.8311	19.0991	18.9386	20.369	20.3026
nOo.2.0.1.t01391	cre-hmit- protein	Oo	20.8688	19.8418	21.9037	21.6711	20.7975	21.5543	21.0701	22.2155	22.1616	21.8109	0	0	0	0	0	0	0	0	0	0	0	0	0	0	0
nOo.2.0.1.t01392	arginine kinase	Oo	17.6125	0	0	0	0	19.4621	0	18.5242	18.45	18.1751	0	0	0	0	0	21.319	21.853	21.0275	21.2385	21.0131	0	0	0	0	0
nOo.2.0.1.t01395	spectrin alpha chain	Oo	23.04	20.744	21.7013	21.8707	21.8027	22.8874	21.6616	21.8215	21.8312	21.9616	21.9775	20.2387	20.5123	20.4015	20.4304	24.7807	23.5611	23.7497	23.8432	23.7147	0	0	0	0	0
nOo.2.0.1.t01396	no description	Oo	0	0	0	0	0	0	0	0	0	0	0	0	0	0	0	17.0109	0	19.2494	19.1878	19.4587	0	0	0	0	0
nOo.2.0.1.t01398	ribosomal protein s5	Oo	0	0	0	0	0	0	0	19.7563	0	19.6285	0	0	0	0	0	17.384	0	18.1703	20.5617	0	0	0	0	0	0
nOo.2.0.1.t01399	60s ribosomal protein l7 l12	Oo	0	0	0	0	0	0	0	0	0	0	0	0	0	0	0	18.8022	0	19.5072	20.5105	0	0	0	0	0	0
nOo.2.0.1.t01415	fatty aldehyde dehydrogenase	Oo	21.1075	18.868	21.0254	20.9927	20.9714	19.2551	19.6712	19.3848	18.8359	19.0241	0	0	0	0	0	16.251	0	0	0	0	0	0	0	0	0
nOo.2.0.1.t01420	large subunit ribosomal protein 10	Oo	17.5259	0	0	0	0	17.1023	18.7172	0	0	0	18.0361	18.4991	0	0	0	19.3525	20.5974	20.0484	19.9072	0	0	0	0	0	0
nOo.2.0.1.t01441	large subunit ribosomal protein 23	Oo	15.5239	0	0	0	0	18.1043	19.5777	0	0	18.2739	0	0	0	0	0	20.1483	0	20.3355	19.6571	20.6509	0	0	0	0	0
nOo.2.0.1.t01449	complement component c3 precursor	Oo	17.1466	0	0	0	0	22.4456	21.4981	20.675	20.3485	20.5244	0	0	0	0	0	0	0	0	0	0	19.2711	0	17.234	18.8066	18.6794
nOo.2.0.1.t01462	no description	Oo	0	0	0	0	0	19.053	21.0598	20.3588	0	19.531	0	0	0	0	0	0	0	0	0	0	0	0	0	0	0
nOo.2.0.1.t01463	cop9 signalosome complex subunit 2	Oo	18.9151	0	0	0	0	16.9058	0	18.9212	18.6545	18.9239	0	0	0	0	0	18.9789	0	18.7431	0	18.8259	0	0	0	0	0
nOo.2.0.1.t01468	ef hand family protein	Oo	16.7281	0	0	0	0	18.9871	0	0	0	0	0	0	0	0	0	19.1819	0	20.565	20.4659	20.437	0	0	0	0	0
nOo.2.0.1.t01473	groucho tle n-terminal q-rich domain containing protein	Oo	0	0	0	0	0	0	0	0	0	0	0	0	0	0	0	20.459	0	20.6432	20.4691	0	0	0	0	0	0
nOo.2.0.1.t01486	msp domain-containing protein	Oo	0	0	0	0	0	20.2258	0	0	18.2969	18.5775	0	0	0	0	0	0	0	0	0	0	0	0	0	0	0
nOo.2.0.1.t01490	cdc37	Oo	15.6956	0	0	15.8834	15.8675	18.3376	0	17.9482	17.5528	16.9462	0	0	0	0	0	20.4565	17.5173	17.4108	16.8368	17.0364	0	0	0	0	0
nOo.2.0.1.t01496	2-methyl branched-chain enoyl reductase isoform i	Oo	0	0	0	0	0	0	0	0	0	0	20.4873	19.9832	0	19.7873	0	0	0	0	0	0	0	0	0	0	0
nOo.2.0.1.t01497	medium-chain specific acyl- dehydrogenase 1	Oo	0	0	0	0	0	0	0	0	0	0	19.6094	20.3503	20.4135	20.6206	20.0518	0	0	0	0	0	0	0	0	0	0
nOo.2.0.1.t01507	enhancer of mrna-decapping protein 4	Oo	17.3799	0	0	0	0	17.5787	0	0	0	0	0	0	0	0	0	20.6003	0	19.6193	18.9601	19.4152	0	0	0	0	0
nOo.2.0.1.t01513	aldo-keto reductase	Oo	22.8034	18.406	0	0	21.642	22.1662	20.0144	21.4183	20.3991	20.3039	0	0	0	0	0	20.5805	18.7886	19.3636	19.4111	19.7076	0	0	0	0	0
nOo.2.0.1.t01518	cre-ghi-1 protein	Oo	20.2656	0	19.7297	19.4361	19.5921	0	0	0	0	0	0	0	0	0	0	0	0	0	0	0	20.913	19.6479	20.2593	21.5295	20.1569
nOo.2.0.1.t01524	exportin-1	Oo	19.1515	0	0	0	0	17.8772	0	0	0	0	0	0	0	0	0	20.0889	19.0276	18.578	18.1793	18.5477	0	0	0	0	0
nOo.2.0.1.t01527	metastasis-associated protein mta3	Oo	0	0	0	0	0	0	0	0	0	0	0	0	0	0	0	18.521	0	17.686	18.1084	18.0423	0	0	0	0	0
nOo.2.0.1.t01537	signal peptide peptidase	Oo	19.3131	0	19.0277	19.2399	18.9639	0	0	0	0	0	0	0	0	0	0	15.7464	0	0	19.9571	0	0	0	0	0	0
nOo.2.0.1.t01539	t-complex protein 1 subunit gamma	Oo	22.3047	19.7863	21.0271	21.1225	21.2864	22.1077	20.654	20.8973	20.8023	20.8802	20.8269	20.3917	19.1533	19.61	18.5259	23.159	21.1319	22.2707	22.205	22.3432	0	0	0	0	0
nOo.2.0.1.t01546	fructosamine-3-kinase-related protein	Oo	18.6456	0	17.8526	0	18.1787	18.0737	0	0	0	0	0	0	0	0	0	18.3209	0	0	0	0	0	0	0	0	0
nOo.2.0.1.t01553	uncoordinated family member (unc-89)	Oo	0	0	0	0	0	19.6688	0	19.9211	19.7327	19.8554	0	0	0	0	0	22.4473	19.3537	21.843	0	0	0	0	0	0	0
nOo.2.0.1.t01556	ubx domain-containing protein 1	Oo	17.7905	0	0	0	0	17.903	0	0	0	0	0	0	0	0	0	19.1782	0	19.8616	19.4914	0	0	0	0	0	0
nOo.2.0.1.t01559	nucleosome assembly protein 1	Oo	23.4457	19.735	21.8078	21.7797	22.0025	23.823	20.0403	21.6852	22.5136	22.0803	20.6582	20.1525	0	20.9754	20.7292	23.3021	21.4407	22.7342	22.535	22.8554	0	0	0	0	0
nOo.2.0.1.t01560	proteasome subunit alpha type-2	Oo	19.548	19.4761	19.8491	19.9489	20.3624	19.1648	18.9903	19.9569	19.2393	19.7658	21.0923	20.6317	20.6024	20.1273	20.1303	20.2108	21.017	21.0257	21.2301	20.9304	0	0	0	0	0
nOo.2.0.1.t01563	nonmuscle myosin essential light chain	Oo	19.046	0	19.9612	19.6084	20.0292	19.305	19.6681	20.6003	20.1532	19.6754	20.1147	0	0	0	0	20.4787	21.2459	21.9861	21.7424	22.2115	0	0	0	0	0
nOo.2.0.1.t01571	calpain clp-1	Oo	19.3223	0	0	0	0	19.0676	17.9445	18.1673	18.2396	18.3234	0	0	0	0	0	0	0	0	0	0	0	0	0	0	0
nOo.2.0.1.t01577	LD36024p [Brugia malayi]	Oo	0	0	0	0	0	20.8903	0	17.6381	17.4105	0	0	0	0	0	0	22.4392	20.3587	22.8574	22.5377	22.7541	0	0	0	0	0
nOo.2.0.1.t01591	eukaryotic initiation factor 4a	Oo	20.8327	20.0794	20.9337	21.164	20.9444	21.4189	20.9134	20.6326	20.4926	20.3886	21.3829	21.4577	20.5052	20.441	20.9332	22.3222	22.0462	22.5236	22.0188	21.8992	0	0	0	0	0
nOo.2.0.1.t01597	ras-related protein ral-a	Oo	17.3502	0	19.5877	19.5821	0	17.157	0	0	0	0	0	0	0	0	0	17.6427	0	0	0	0	0	0	0	0	0
nOo.2.0.1.t01603	vacuolar protein sorting-associated protein 35	Oo	17.9945	0	0	0	16.9659	18.8186	16.52	0	0	0	0	0	0	0	0	19.2563	19.0739	17.6916	0	18.3743	0	0	0	0	0
nOo.2.0.1.t01618	chromosome 9 open reading frame 5	Oo	20.5981	0	20.7265	20.746	20.6374	21.7472	20.92	20.4265	20.4466	20.2158	0	0	0	0	0	20.9869	0	19.7682	19.5113	20.036	0	0	0	0	0
nOo.2.0.1.t01620	afg3-like protein 2-like	Oo	20.1549	0	20.2498	20.3794	20.5496	20.1241	17.6077	18.3601	18.4248	18.1912	0	0	0	0	0	21.8843	20.169	21.3634	20.6691	20.5698	0	0	0	0	0
nOo.2.0.1.t01625	no description	Oo	0	0	0	0	0	16.6141	18.2948	0	17.4984	17.7432	0	0	0	0	0	18.2687	18.772	20.1304	20.4805	20.2707	21.0821	21.3627	21.6342	22.2884	22.2859
nOo.2.0.1.t01640	adp-ribosylation factor 3	Oo	19.4056	22.7681	23.4429	0	23.3612	22.1597	21.6713	20.3738	19.9351	20.1109	21.1481	20.611	0	0	0	22.7471	23.5172	22.2696	22.0052	23.0582	0	0	0	0	0
nOo.2.0.1.t01653	had-superfamily hydrolase	Oo	15.0423	0	0	0	0	20.4571	19.9384	18.8857	0	0	0	0	0	0	0	22.0213	22.0463	21.2011	21.178	21.2115	0	0	0	0	0
nOo.2.0.1.t01663	spermidine synthase	Oo	21.2703	17.6584	19.7817	19.8655	20.2359	21.2554	17.7251	19.4633	19.103	18.7746	21.1524	18.2274	19.5315	19.6699	19.6117	18.4743	0	0	0	0	0	0	0	0	0
nOo.2.0.1.t01666	rna-binding protein	Oo	0	0	0	0	0	16.6255	0	0	0	0	0	0	0	0	0	18.6815	0	20.5685	20.4863	19.4847	0	0	0	0	0
nOo.2.0.1.t01671	alix (apoptosis-linked gene 2 interacting protein x) homolog family member (alx-1)	Oo	19.6751	0	0	19.0966	19.5857	19.6177	0	0	19.3425	0	0	0	0	0	0	21.3978	0	21.5394	0	21.6035	0	0	0	0	0
nOo.2.0.1.t01672	no description	Oo	0	0	0	0	0	0	0	0	0	0	0	0	0	0	0	18.2058	0	20.4787	20.623	19.6735	0	0	0	0	0
nOo.2.0.1.t01681	pan domain-containing protein	Oo	0	0	0	0	0	0	0	0	0	0	19.952	0	0	0	0	22.4468	20.5489	21.5429	21.571	21.4024	0	0	0	0	0
nOo.2.0.1.t01682	guanine nucleotide-binding protein g subunit alpha-1	Oo	18.6532	0	0	18.4692	19.1377	17.8015	19.0835	0	0	0	0	0	0	0	0	21.1177	20.1137	20.6465	21.0997	20.7482	0	0	0	0	0
nOo.2.0.1.t01690	nuclease-sensitive element-binding protein 1	Oo	0	0	0	0	0	0	0	0	0	0	19.9954	0	0	0	0	18.9196	0	19.7334	18.7336	18.955	0	0	0	0	0
nOo.2.0.1.t01709	g2f domain containing protein	Oo	19.7161	0	20.1695	20.194	20.3301	20.5689	21.0973	21.3037	21.1004	21.0403	16.6887	20.0661	0	0	0	19.3007	20.7218	20.6847	21.5122	21.1874	0	0	0	17.9953	0
nOo.2.0.1.t01723	no description	Oo	21.4579	21.6964	21.4167	21.3464	21.1185	0	0	0	0	0	0	0	0	0	0	19.1208	20.1198	0	0	0	0	0	0	0	0
nOo.2.0.1.t01751	no description	Oo	21.6439	0	25.0636	25.2424	25.7465	0	0	0	0	0	0	0	0	0	0	22.8709	19.7637	26.5065	27.0412	27.0148	0	0	0	21.9464	0
nOo.2.0.1.t01770	sorting nexin 2	Oo	18.032	0	0	16.1945	0	16.7229	0	0	0	0	0	0	0	0	0	18.7783	0	18.6796	18.2187	17.241	0	0	0	0	0
nOo.2.0.1.t01784	alpha isoform b	Oo	21.5237	19.4524	20.5245	20.3756	20.4559	23.3633	22.2122	21.4127	21.4165	21.474	18.7162	0	0	0	0	18.5762	0	0	0	0	0	0	0	0	0
nOo.2.0.1.t01794	triosephosphate isomerase	Oo	25.5276	24.1859	24.4941	24.6053	24.5431	25.9625	26.1278	25.4605	25.1279	25.285	23.7999	23.1917	23.8472	23.7328	23.6434	25.5817	25.0557	24.8871	24.9387	25.1231	18.2058	20.4948	20.022	18.7088	17.9355
nOo.2.0.1.t01805	dnaj homolog subfamily a member 2-like	Oo	19.7129	0	0	0	0	20.6143	0	0	0	0	19.8784	0	0	0	0	22.0939	20.1819	0	0	21.2262	0	0	0	0	0
nOo.2.0.1.t01814	dimethylglycine mitochondrial	Oo	19.6831	17.2877	20.1149	20.0712	20.081	20.4583	19.0696	19.6483	19.7643	19.4215	16.6925	0	0	0	0	21.3399	22.2606	22.4969	22.643	22.3648	0	0	0	0	0
nOo.2.0.1.t01818	nuclear transport factor 2 (ntf-2)	Oo	18.4422	18.3331	20.5714	0	20.5084	18.4031	19.5892	21.1881	20.5193	20.4294	0	0	0	0	0	17.95	19.9899	21.4206	0	20.7785	0	0	0	0	0
nOo.2.0.1.t01819	40s ribosomal protein s10	Oo	20.4615	0	18.8685	18.6155	0	21.0435	19.8882	19.4645	19.2963	19.878	21.6073	0	20.5305	21.1975	0	22.5145	22.0038	21.7907	21.5151	22.2596	0	0	0	0	0
nOo.2.0.1.t01822	serine threonine-protein phosphatase pp1-beta catalytic subunit	Oo	20.1037	0	0	0	0	20.4246	0	0	0	0	0	0	0	0	0	22.2929	20.8514	20.1514	19.7032	20.7007	0	0	0	0	0
nOo.2.0.1.t01852	no description	Oo	15.148	0	0	0	0	0	0	0	0	0	0	0	0	0	0	19.8149	0	19.2917	0	19.5281	0	0	0	0	0
nOo.2.0.1.t01858	peptidase family m1 containing protein	Oo	25.0735	22.8965	23.1329	23.3615	23.1267	24.1198	23.589	22.2641	22.0919	21.9576	19.5774	0	0	0	0	20.5427	0	0	0	0	0	0	0	0	0
nOo.2.0.1.t01860	proteasome a-type and b-type family protein	Oo	19.9163	19.2834	0	0	0	19.8484	19.0602	0	0	0	0	20.6711	19.7961	0	0	21.1951	20.9559	20.2828	20.7533	19.7003	0	0	0	0	0
nOo.2.0.1.t01866	dnaj homolog subfamily a member 1	Oo	21.1814	17.503	20.7467	19.7953	20.4637	21.8243	0	20.2964	20.255	19.6601	20.9858	19.77	21.3305	19.3912	20.7705	23.0036	21.0185	22.7999	22.7827	22.0496	0	0	0	0	0
nOo.2.0.1.t01890	uncoordinated family member (unc-73)	Oo	0	0	0	0	0	0	0	0	0	0	0	0	0	0	0	17.0397	0	16.6445	17.7696	18.5466	0	0	0	0	0
nOo.2.0.1.t01893	no description	Oo	17.0319	0	0	0	0	19.1387	0	0	0	0	19.5264	18.5102	0	0	0	20.7288	19.7596	0	19.1414	0	0	0	0	0	0
nOo.2.0.1.t01912	type 2a protein phosphatase catalytic subunit	Oo	0	0	0	0	19.8291	0	0	0	0	0	0	0	0	0	0	17.4004	0	20.4295	20.7212	20.7832	0	0	0	0	0
nOo.2.0.1.t01916	no description	Oo	16.9649	0	18.2037	18.3528	0	17.1714	17.4499	18.7454	18.3645	18.633	0	0	0	0	0	19.1276	20.3897	21.0008	20.8491	21.1572	0	0	0	0	0
nOo.2.0.1.t01917	myosin light polypeptide 1	Oo	24.7499	21.7309	23.9618	24.0011	24.0433	25.9075	24.4105	24.6149	24.4196	24.3349	25.9918	0	0	0	0	27.1038	25.3717	26.5834	26.5208	26.481	0	0	0	0	0
nOo.2.0.1.t01922	ceramide kinase	Oo	20.1658	0	18.4731	18.4629	18.8706	17.9554	0	0	0	0	0	0	0	0	0	20.7745	0	19.0303	19.6762	19.3803	0	0	0	0	0
nOo.2.0.1.t01939	histidine triad nucleotide-binding protein 3	Oo	19.7385	0	0	0	0	18.7746	0	17.7881	16.9765	0	0	0	0	0	0	22.1139	22.7347	22.86	22.6339	22.8972	0	0	0	0	0
nOo.2.0.1.t01944	no description	Oo	20.7241	0	21.9605	22.1824	22.1373	0	0	0	0	0	0	0	0	0	0	18.2419	0	0	21.2777	0	0	0	0	22.3032	0
nOo.2.0.1.t01948	v-atpase subunit c family protein	Oo	21.1605	0	16.812	0	18.435	20.7747	0	0	0	17.9604	0	0	0	0	0	18.958	0	0	0	0	0	0	0	0	0
nOo.2.0.1.t01959	anion exchange protein	Oo	19.4364	0	0	0	0	17.9266	18.9957	0	19.1546	0	0	0	0	0	0	0	0	0	0	0	0	0	0	0	0
nOo.2.0.1.t01972	variable abnormal morphology family member (vab-10)	Oo	21.681	19.5366	0	20.3883	20.5244	23.4929	21.6097	0	21.6585	0	22.1876	20.3201	20.7359	0	20.3732	19.4754	0	0	17.8327	17.555	0	0	0	0	0
nOo.2.0.1.t01989	no description	Oo	0	0	0	0	0	0	0	0	0	0	0	0	0	0	0	18.4439	0	17.8446	20.283	20.86	0	0	0	0	0
nOo.2.0.1.t01992	no description	Oo	21.6877	0	0	19.876	20.6251	0	20.7135	20.0403	19.5656	0	0	21.0227	0	0	0	23.7272	23.0062	22.6996	22.5675	22.5602	0	0	0	0	0
nOo.2.0.1.t01994	archain 1	Oo	19.5382	0	18.4571	17.7621	18.7285	19.9119	18.1383	17.3002	17.8639	18.0631	19.3699	19.0468	18.1522	19.1585	18.8232	21.5594	18.3888	19.5355	19.6386	20.1937	0	0	0	0	0
nOo.2.0.1.t02045	purine nucleoside phosphorylase-like	Oo	24.6142	22.6829	23.3067	22.5025	22.565	23.2513	20.5116	20.7643	21.257	21.1085	0	0	0	0	0	24.0227	20.864	22.1314	22.1889	22.2418	0	0	0	0	0
nOo.2.0.1.t02047	20s proteasome alpha5 subunit	Oo	21.5927	19.7494	20.253	20.4201	20.4344	20.6127	20.3116	19.5996	19.3871	19.4521	21.7509	20.5746	20.2209	20.4716	19.9335	20.7871	20.5082	20.3648	20.8053	20.9713	0	0	0	0	0
nOo.2.0.1.t02058	rna binding protein	Oo	0	0	0	0	0	0	0	0	0	0	0	0	0	0	0	20.7277	19.4652	18.9303	18.8749	18.8935	0	0	0	0	0
nOo.2.0.1.t02064	cgmp-dependent protein kinase egl-4	Oo	22.1442	17.8353	20.3624	20.7464	21.0125	21.2773	20.3589	20.2173	20.2366	20.2637	20.1815	0	0	20.0378	0	21.5711	20.8335	21.6227	21.5621	21.7702	0	0	0	0	0
nOo.2.0.1.t02067	deoxynucleoside kinase	Oo	18.8438	0	0	0	0	20.3471	0	0	17.1985	0	0	0	0	0	0	22.5296	20.4638	22.3526	22.5874	21.9531	0	0	0	0	0
nOo.2.0.1.t02074	carbonyl reductase	Oo	19.2635	18.5771	19.0092	19.0835	19.0549	19.8871	20.498	18.471	18.6452	18.5239	0	0	0	0	0	17.7073	19.2504	18.5341	18.5156	0	0	0	0	0	0
nOo.2.0.1.t02082	26s proteasome non-atpase regulatory subunit 6	Oo	20.5747	27.9918	18.7589	18.8328	18.2191	19.7557	0	18.9397	18.2343	18.6131	0	0	0	0	0	20.1377	0	19.6415	19.1168	19.2693	0	0	0	0	0
nOo.2.0.1.t02086	40s ribosomal protein sa	Oo	0	0	0	18.8133	18.7087	0	18.1985	20.2941	19.0752	18.7287	21.2804	0	23.0026	22.5242	22.6786	22.5637	0	22.8533	22.9256	22.9344	0	0	0	0	0
nOo.2.0.1.t02096	hypothetical kda protein in chromosome	Oo	22.9539	20.5897	22.3412	22.2136	22.0821	22.7085	21.6842	21.9295	21.6777	21.6956	20.2239	21.2888	0	21.1208	21.4636	23.7231	23.9464	23.6214	23.6217	24.2745	0	0	0	0	0
nOo.2.0.1.t02099	probable 26s proteasome non-atpase regulatory subunit 3	Oo	21.1753	0	19.244	19.242	18.9239	20.674	18.9503	19.1358	18.6006	18.9016	0	0	0	0	0	21.0298	0	20.1064	19.5242	19.5328	0	0	0	0	0
nOo.2.0.1.t02100	glycyl-trna synthetase	Oo	18.8439	0	0	0	0	17.9799	0	0	0	0	0	0	0	19.6993	19.4458	19.8093	0	19.2303	19.5294	18.8237	0	0	0	0	0
nOo.2.0.1.t02117	small nuclear ribonucleoprotein g	Oo	0	0	0	0	0	0	0	0	0	0	18.7922	0	0	17.4725	0	19.9522	22.2533	22.0059	22.4383	22.1684	0	0	0	0	0
nOo.2.0.1.t02131	ras-related protein rab-5b-like	Oo	21.6748	19.7256	21.1565	20.6404	20.9215	20.6002	20.734	20.8259	20.7093	20.9926	0	21.5649	0	0	0	21.5801	22.6337	22.3625	22.2695	21.9702	0	0	0	0	0
nOo.2.0.1.t02150	pre-mrna-processing factor 19	Oo	0	0	0	0	0	0	0	0	0	0	19.6007	19.5873	0	0	0	19.7754	19.7055	22.0065	21.9583	21.9533	0	0	0	0	0
nOo.2.0.1.t02151	c2 domain containing protein	Oo	0	0	0	0	0	18.3931	0	0	0	0	0	0	0	0	0	20.4625	0	20.5937	20.9673	20.3848	0	0	0	0	0
nOo.2.0.1.t02155	thioredoxin peroxidase 1	Oo	23.7096	20.5918	23.0561	22.9637	22.8064	24.7556	22.5574	23.8717	23.6748	23.6928	22.2183	21.9303	21.124	22.4607	20.4732	24.9988	24.559	25.3794	25.3644	25.195	0	0	0	0	0
nOo.2.0.1.t02160	zinc transporter zip11	Oo	21.8446	20.8377	20.9307	20.9722	20.9051	19.8095	20.9888	21.0213	21.0033	20.6435	0	0	0	0	0	15.0589	0	0	0	0	0	0	0	0	0
nOo.2.0.1.t02166	arp2 3 complex 20 kd subunit	Oo	17.7135	0	0	0	0	17.4556	18.5543	0	0	0	0	0	0	0	0	18.622	0	19.0252	0	18.9257	0	0	0	0	0
nOo.2.0.1.t02187	filamin abp280 repeat family protein	Oo	24.3281	21.4528	22.5906	21.733	22.4019	24.8352	22.9998	22.9968	22.6085	23.079	19.4424	0	0	0	0	25.6007	24.4426	24.7212	24.9453	24.7767	0	0	0	0	0
nOo.2.0.1.t02220	transcription elongation factor spt5	Oo	0	0	0	0	0	0	0	0	0	0	0	0	0	0	0	17.8678	19.5008	17.8299	18.2208	0	0	0	0	0	0
nOo.2.0.1.t02222	serine threonine-protein kinase rio2	Oo	0	20.9263	0	0	0	0	0	19.3036	19.4952	19.6593	0	0	0	0	0	0	0	0	0	0	0	0	0	0	0
nOo.2.0.1.t02247	atpase alpha	Oo	20.969	20.7624	21.1418	21.3603	21.4714	20.6258	21.3439	21.3239	21.4573	21.0195	20.4186	18.7557	0	0	0	22.7225	23.6832	22.7575	22.8727	22.7318	0	0	0	0	0
nOo.2.0.1.t02249	insulin-like growth factor 2 mrna-binding protein 1	Oo	16.1947	0	0	0	0	16.9118	0	0	16.7527	0	0	0	0	0	0	20.3527	20.1934	20.0712	20.0389	20.0535	0	0	0	0	0
nOo.2.0.1.t02256	t-complex protein 1 subunit zeta	Oo	21.5446	19.9178	20.8402	20.5364	20.3083	20.6542	21.7238	21.0304	21.1781	20.4709	20.2505	22.5915	18.68	18.5085	0	22.2558	21.8354	22.015	22.7667	22.5401	0	0	0	0	0
nOo.2.0.1.t02266	s-adenosylhomocysteine hydrolase	Oo	20.4023	18.5558	20.833	20.841	20.6042	21.3455	18.7388	21.5292	21.5884	21.507	20.8886	23.2384	20.223	21.5809	20.1231	21.3245	20.5574	22.0734	22.1936	21.3424	0	0	0	0	0
nOo.2.0.1.t02267	t-complex protein 1 theta subunit	Oo	23.2283	20.316	20.999	21.2679	21.3654	23.1729	21.2806	20.7872	20.6517	20.7922	21.0574	21.3791	20.9529	20.851	20.8789	24.2673	21.8632	21.8173	21.6836	21.7736	0	0	0	0	0
nOo.2.0.1.t02273	cystathionine beta-synthase	Oo	20.6487	0	20.1022	19.0077	19.8535	0	0	0	0	0	0	0	0	0	0	0	0	0	0	0	0	0	0	0	0
nOo.2.0.1.t02276	ras-like gtp-binding protein	Oo	21.2605	0	0	22.0416	21.4255	22.0366	20.8418	0	21.9437	21.7004	0	0	0	0	0	22.4133	22.6766	20.012	19.9391	20.0387	0	0	0	0	0
nOo.2.0.1.t02278	cholinephosphate cytidylyl transferase b2	Oo	0	0	0	0	0	14.3509	0	0	0	0	0	0	0	0	0	19.419	20.3477	18.698	0	19.2297	0	0	0	0	0
nOo.2.0.1.t02293	immunoglobulin i-set domain-containing protein	Oo	23.3309	22.0078	22.6318	22.8601	22.3588	24.0938	24.9301	24.6479	24.3469	22.8555	0	0	0	0	0	18.6479	20.3261	0	0	0	0	0	0	0	0
nOo.2.0.1.t02312	glycosyl hydrolases family 31 protein	Oo	20.3234	0	20.2987	20.2101	20.5315	20.1775	18.114	19.749	19.6808	19.5478	20.4858	20.1779	21.1977	21.3871	20.6276	21.2625	20.6035	21.5028	21.7592	21.5966	0	0	0	0	0
nOo.2.0.1.t02315	protein set	Oo	21.3804	0	0	19.8323	0	19.5442	0	19.7505	19.6406	19.6908	0	0	0	0	0	22.7558	21.456	22.9095	22.8037	22.8812	0	0	0	0	0
nOo.2.0.1.t02317	peroxidasin homolog	Oo	0	0	0	0	0	0	0	0	0	0	0	0	0	0	0	17.275	0	0	0	0	18.6159	0	0	19.2863	19.3239
nOo.2.0.1.t02320	dak1 domain containing protein	Oo	19.3718	0	18.0738	18.5456	17.6416	19.6582	19.4543	18.5295	18.7404	18.7252	0	0	0	0	0	20.0457	0	17.9777	17.6418	19.0026	0	0	0	0	0
nOo.2.0.1.t02330	rna-binding protein squid	Oo	18.7917	0	0	0	0	19.5923	0	0	0	0	21.6716	20.1364	21.3104	21.6631	21.3938	23.5285	21.5985	23.5131	23.5102	23.3296	0	0	0	0	0
nOo.2.0.1.t02333	ribophorin i	Oo	21.2659	19.1248	18.6136	18.7386	19.5656	21.1946	19.0317	19.4671	18.2101	18.4028	20.7972	0	19.836	20.3665	19.287	22.04	18.5744	20.1161	19.9119	19.9621	0	0	0	0	0
nOo.2.0.1.t02335	6-phosphofructokinase	Oo	22.5728	20.4157	21.5149	21.361	21.4371	23.6816	22.6533	22.3633	22.2077	22.308	21.3879	20.7031	21.1995	21.6414	21.5636	24.5097	23.3472	23.6616	23.7988	23.602	0	0	0	0	0
nOo.2.0.1.t02336	atp synthase subunit mitochondrial	Oo	24.9541	22.9577	23.857	23.5438	24.0427	24.7025	24.063	23.6018	23.4239	23.7284	24.6926	23.9803	23.4635	23.256	23.446	26.7541	25.7571	25.2335	26.0832	26.2513	0	0	0	0	0
nOo.2.0.1.t02341	laminin subunit alpha-1-like	Oo	21.9635	18.5992	20.2112	19.3674	19.5915	21.3332	18.3073	18.4774	18.4847	0	18.9325	0	0	0	0	22.152	19.9735	21.1052	20.7555	19.8127	0	0	0	0	0
nOo.2.0.1.t02353	4-hydroxyphenylpyruvate dioxygenase	Oo	20.4627	0	22.1484	18.8339	0	18.8221	18.717	0	0	0	0	0	0	0	0	19.079	0	0	0	19.1981	0	0	0	0	0
nOo.2.0.1.t02357	protein phosphatase pp2a regulatory subunit	Oo	20.8905	18.6955	21.327	21.1871	21.3084	21.5549	20.4008	20.6404	21.1025	20.4788	19.7139	21.0511	0	0	0	23.475	21.8928	23.1919	23.2378	22.9981	0	0	0	0	0
nOo.2.0.1.t02358	nadh dehydrogenase	Oo	18.3838	0	0	0	0	20.0615	0	18.4143	0	20.819	0	0	0	0	0	21.684	18.3782	23.0773	22.9746	23.1908	0	0	0	0	0
nOo.2.0.1.t02362	cre-snf-1 protein	Oo	19.0685	0	18.4876	18.722	18.9633	19.6471	0	0	0	18.3937	0	0	0	0	0	21.6548	0	20.695	20.7505	20.8369	0	0	0	0	0
nOo.2.0.1.t02369	nuclease domain-containing protein 1	Oo	19.167	0	0	0	0	19.4029	18.475	0	0	0	20.5695	0	17.9052	20.6551	0	20.4084	0	0	0	0	0	0	0	0	0
nOo.2.0.1.t02371	ke (drosophila actin-binding) homolog family member (ketn-1)	Oo	22.4244	22.2796	23.2174	23.2328	21.8372	19.7031	21.6491	23.7119	23.3295	23.4989	22.6119	22.4022	23.359	23.3015	23.0467	19.2773	22.7508	0	0	0	0	0	0	0	0
nOo.2.0.1.t02413	pterin-4-alpha-carbinolamine dehydratase	Oo	20.9915	0	19.6838	0	0	21.4613	21.509	0	19.6081	18.3825	0	0	0	0	0	21.6663	0	19.8832	0	0	0	0	0	0	0
nOo.2.0.1.t02423	tyrosine-protein kinase kin-31	Oo	0	0	0	0	0	20.9753	19.3352	19.1884	18.3876	19.5248	0	0	0	0	0	0	0	0	0	0	0	0	0	0	0
nOo.2.0.1.t02424	nad-dependent deacetylase sirtuin-2	Oo	16.5699	0	0	0	0	15.0311	0	0	0	0	0	0	0	0	0	19.3186	0	17.6514	18.5639	18.2984	0	0	0	0	0
nOo.2.0.1.t02426	small nuclear ribonucleoprotein sm d3	Oo	0	0	0	0	0	0	0	0	16.4416	0	0	0	0	0	0	18.1671	20.5285	20.7925	20.9311	20.5156	0	0	0	0	0
nOo.2.0.1.t02432	ankyrin-related unc-44	Oo	20.5739	19.0575	21.076	20.1623	20.2791	22.3827	21.4046	22.9448	22.7357	22.7382	20.9606	0	0	0	19.0447	24.0763	23.6267	24.302	24.1195	24.4371	0	0	0	0	0
nOo.2.0.1.t02433	uncoordinated family member (unc-44)	Oo	22.2258	21.6125	0	20.8348	0	21.7524	19.9548	0	0	0	0	19.8475	19.1798	19.4719	19.2894	23.2681	23.6261	22.9271	0	0	0	0	0	0	0
nOo.2.0.1.t02480	nadh dehydrogenase	Oo	0	0	0	0	0	16.0338	0	0	0	17.9028	0	0	0	0	0	18.5616	19.6566	0	0	20.6509	0	0	0	0	0
nOo.2.0.1.t02492	cdgsh iron sulfur domain-containing protein 1	Oo	0	0	0	0	0	19.2763	0	0	0	0	0	0	0	0	0	21.1237	0	20.504	20.5536	20.4036	0	0	0	0	0
nOo.2.0.1.t02501	ras suppressor protein 1	Oo	20.4286	0	0	0	0	20.5982	19.7832	19.7229	19.8798	20.125	0	0	0	0	0	21.1456	21.9536	21.758	22.137	21.8711	0	0	0	0	0
nOo.2.0.1.t02508	trifunctional enzyme subunit mitochondrial-like	Oo	18.0156	0	19.4437	18.3945	19.5653	19.2399	18.0045	20.9353	20.7898	20.9212	19.2508	0	0	0	0	20.1331	18.9943	22.5189	22.2726	22.0972	0	0	0	0	0
nOo.2.0.1.t02511	domon domain-containing protein	Oo	16.1222	0	0	0	0	17.8486	0	0	0	0	0	0	0	0	0	17.7597	0	16.6727	0	18.9377	0	0	0	0	0
nOo.2.0.1.t02525	small nuclear ribonucleoprotein e	Oo	18.3375	0	0	18.597	0	17.6578	21.0458	0	0	0	0	0	0	0	0	20.5914	20.7108	21.3499	21.5806	0	0	0	0	0	0
nOo.2.0.1.t02529	adenylyl cyclase-associated protein 1	Oo	20.7686	18.2992	18.8467	0	19.5503	21.4298	20.4367	0	0	0	20.2078	19.788	0	0	0	21.975	0	20.4662	0	0	0	0	0	0	0
nOo.2.0.1.t02533	mitochondrial cytochrome c1	Oo	0	0	0	0	0	20.1729	19.1047	20.0635	19.9407	19.8174	0	0	0	0	0	21.8788	20.625	22.9455	23.0668	22.0265	0	0	0	0	0
nOo.2.0.1.t02540	immunoglobulin i-set domain containing protein	Oo	0	0	0	0	0	0	0	0	0	0	0	0	0	0	0	21.2409	19.9985	20.6957	20.1301	20.5107	0	0	0	0	0
nOo.2.0.1.t02543	msp domain glu- and lys-rich central domain	Oo	0	0	0	0	0	18.1571	0	20.437	20.1184	19.7906	0	0	0	0	0	0	0	0	0	0	0	0	0	0	0
nOo.2.0.1.t02544	complement component 1 q subcomponent-binding mitochondrial	Oo	22.1795	19.2845	20.3243	20.5973	20.371	21.8916	21.0066	19.9422	19.8532	19.5076	23.7575	22.781	22.1085	21.956	22.0404	24.446	23.6079	22.7276	22.7306	22.6854	0	0	0	0	0
nOo.2.0.1.t02559	prolyl 4-hydroxylase	Oo	20.7687	18.3359	20.7953	20.9795	20.7826	19.8059	19.2026	19.8864	19.3025	0	18.18	20.9459	0	0	0	21.0925	21.2257	21.8355	21.7832	21.4346	0	0	0	0	0
nOo.2.0.1.t02560	transmembrane emp24 domain trafficking protein 2	Oo	18.454	0	0	17.8672	17.4369	17.9892	19.4172	0	0	0	0	0	0	0	0	18.927	0	18.8962	19.2903	19.1869	0	0	0	0	0
nOo.2.0.1.t02567	aldehyde dehydrogenase	Oo	18.0131	0	0	0	17.2982	18.398	17.8958	18.5646	0	18.855	0	0	0	0	0	18.7321	0	0	0	19.3873	0	0	0	0	0
nOo.2.0.1.t02569	elongation factor 1-beta	Oo	20.0969	17.8469	20.7912	21.037	20.5308	20.5247	20.6424	20.552	20.9741	20.1483	21.9951	18.21	21.9225	21.3702	21.5164	21.3387	21.0974	22.6502	22.2528	21.6047	0	0	0	0	0
nOo.2.0.1.t02589	nucleoside diphosphate kinase	Oo	21.9608	22.0236	21.8256	21.9847	22.4171	22.4436	23.0421	22.447	22.7967	23.0801	23.7121	22.9077	21.7467	21.8448	21.9321	23.1069	24.3001	23.3135	23.5163	23.3878	0	0	0	0	0
nOo.2.0.1.t02593	glycogen synthase	Oo	19.6005	18.4368	19.158	18.3297	18.2066	20.2383	17.2959	19.0557	19.0471	18.8979	0	0	0	0	0	20.6977	21.9757	21.3553	21.4827	20.8649	0	0	0	0	0
nOo.2.0.1.t02594	glycogen synthase	Oo	19.6006	0	0	19.6067	19.496	19.9748	18.5927	0	0	0	0	0	0	0	0	21.0863	20.8125	21.6847	21.393	21.168	0	0	0	0	0
nOo.2.0.1.t02612	transforming growth factor b homolog	Oo	17.0642	0	19.1424	18.0739	0	13.9224	0	0	0	0	0	0	0	0	0	0	0	0	0	0	21.9241	21.118	21.0447	22.2256	21.9721
nOo.2.0.1.t02616	cytochrome c type-1	Oo	17.5965	0	0	0	0	18.9451	20.1523	19.7613	19.5599	19.7546	0	0	0	0	0	18.6129	0	0	18.8583	0	0	0	0	0	0
nOo.2.0.1.t02630	lysyl-trna synthetase	Oo	16.9883	0	0	0	0	17.4374	0	0	0	0	19.4672	18.6806	0	0	0	19.8775	0	20.9384	20.6693	20.721	0	0	0	0	0
nOo.2.0.1.t02647	nadh dehydrogenase	Oo	19.8732	0	0	0	17.9473	20.9073	17.7069	19.7278	19.6223	19.3324	0	0	0	19.316	0	22.4468	21.4815	22.1977	22.5277	22.2811	0	0	0	0	0
nOo.2.0.1.t02665	cre-pcp-5 protein	Oo	16.2678	0	0	0	17.5728	18.0206	0	19.2812	19.1872	18.3022	0	0	0	0	0	15.1558	0	17.0809	0	0	0	0	0	0	0
nOo.2.0.1.t02681	phosphopantothenoylcysteine decarboxylase	Oo	0	0	0	0	0	0	0	0	0	0	0	0	0	0	0	19.7792	0	18.5662	17.794	0	0	0	0	0	0
nOo.2.0.1.t02684	mannose-6-phosphate isomerase	Oo	21.3201	0	0	0	19.2236	21.9361	0	20.2636	20.3111	19.6219	0	0	0	0	0	20.8831	0	19.7453	19.552	19.3467	0	0	0	0	0
nOo.2.0.1.t02685	importin subunit alpha-4	Oo	21.2848	19.6908	21.6466	21.1185	21.2514	19.9234	19.6176	20.2967	20.3658	20.1448	0	0	0	0	0	20.5228	20.7869	21.7154	21.9822	21.8513	0	0	0	0	0
nOo.2.0.1.t02712	succinate dehydrogenase cytochrome b560 subunit	Oo	20.1649	0	20.7018	20.3753	20.8129	19.7976	0	21.066	21.2687	20.7612	0	0	0	0	0	19.8954	20.2872	21.9661	21.804	21.7981	0	0	0	0	0
nOo.2.0.1.t02716	glutaminyl-trna synthetase	Oo	16.4351	0	0	0	0	16.7857	0	0	0	0	0	0	0	0	0	18.8599	0	17.8242	17.9271	17.4286	0	0	0	0	0
nOo.2.0.1.t02739	atp-dependent rna helicase an3	Oo	17.4725	0	0	0	0	17.7071	0	0	0	0	17.7665	0	0	0	0	19.5959	19.4222	20.323	20.0158	19.1338	0	0	0	0	0
nOo.2.0.1.t02755	t-complex protein 1 subunit alpha-like	Oo	20.9562	20.6616	20.3623	21.082	21.3093	20.1989	21.469	20.8976	20.8044	20.5969	20.8539	20.5535	0	0	0	21.7003	22.197	22.0629	22.4978	22.4008	0	0	0	0	0
nOo.2.0.1.t02756	heat shock protein 70	Oo	24.1078	22.8476	0	0	0	24.4377	0	0	0	0	26.0329	20.4393	23.7645	0	23.9776	27.483	25.1673	25.8486	25.3246	25.1343	0	0	0	17.7076	0
nOo.2.0.1.t02759	227 kda spindle- and centromere-associated protein	Oo	24.3103	24.4393	23.325	23.5435	23.5448	24.3301	24.5588	23.8371	23.6209	23.3406	19.3852	0	0	0	0	24.1703	24.5589	23.8877	0	23.1582	0	0	0	0	0
nOo.2.0.1.t02767	14-3-3 zeta	Oo	24.7519	23.9404	25.2417	25.2537	25.1831	24.5431	23.3033	25.0246	24.7794	24.8883	25.9177	20.1082	24.5996	24.7506	24.2102	25.7549	25.2304	26.2896	25.5052	26.2766	18.3781	20.103	0	19.3627	16.8352
nOo.2.0.1.t02770	l-lactate dehydrogenase	Oo	26.4749	24.9308	26.2225	25.6961	26.0036	26.3771	25.8036	24.1015	25.9374	25.6573	25.3497	22.6528	23.3394	22.8488	23.0958	25.8643	24.682	25.9338	26.0233	25.9093	19.4676	22.4693	21.7124	21.7436	19.9334
nOo.2.0.1.t02792	pyridoxal kinase	Oo	17.1466	0	17.7362	0	0	17.9994	0	19.5218	18.0924	18.939	0	0	0	0	0	20.0346	19.3226	19.6107	19.8298	19.6822	0	0	0	0	0
nOo.2.0.1.t02793	thioredoxin family protein	Oo	19.2975	0	0	0	0	19.7731	0	0	0	0	0	0	0	0	0	20.048	19.4255	20.0138	19.4033	19.8345	0	0	0	0	0
nOo.2.0.1.t02807	adenine phosphoribosyltransferase	Oo	21.395	18.8703	20.3053	20.4075	20.3825	21.9662	21.4149	21.0557	20.5669	20.693	0	0	0	0	0	21.8478	22.5047	22.1089	22.0894	21.9276	0	0	0	0	0
nOo.2.0.1.t02814	msp domain containing protein	Oo	0	0	0	0	0	22.2486	19.2845	21.7241	21.7581	23.4379	0	0	0	0	0	0	0	0	0	0	0	0	0	0	0
nOo.2.0.1.t02818	choline mitochondrial-like	Oo	0	0	0	0	0	0	0	0	0	0	0	0	0	0	0	19.6508	18.6253	20.7827	20.9693	20.3641	0	0	0	0	0
nOo.2.0.1.t02844	ryanodine receptor 44f	Oo	0	0	0	0	0	0	0	0	0	0	0	0	0	0	0	19.0667	0	17.7087	18.1874	0	0	0	0	0	0
nOo.2.0.1.t02846	mitochondrial import receptor subunit tom40	Oo	15.5853	0	0	0	0	16.542	0	0	0	0	18.7272	0	0	0	0	18.3456	19.6266	21.183	21.6352	20.0857	0	0	0	0	0
nOo.2.0.1.t02860	kh domain containing protein	Oo	0	0	0	0	0	16.9126	0	0	0	0	0	0	0	0	0	18.7268	19.0984	20.6298	20.1884	19.145	0	0	0	0	0
nOo.2.0.1.t02863	no description	Oo	20.7964	0	0	0	0	18.7969	0	0	0	0	0	0	0	0	0	20.0037	19.8312	19.3742	19.573	19.6091	0	0	0	0	0
nOo.2.0.1.t02866	chain solution structure of mouse 42-9-9	Oo	20.2189	0	0	0	18.2274	21.1032	20.4686	19.2339	0	19.3405	0	0	0	0	0	0	0	0	0	0	0	0	0	0	0
nOo.2.0.1.t02868	transmembrane protein 55b-like	Oo	21.2701	19.486	20.2846	0	20.925	20.7955	18.5332	21.4202	21.139	19.8164	0	0	0	0	0	20.7845	18.7474	20.2102	21.7696	20.2941	0	0	0	0	0
nOo.2.0.1.t02874	guanine nucleotide-binding protein g subunit alpha	Oo	16.799	0	0	0	0	0	0	0	0	0	0	0	0	0	0	17.6608	0	0	19.9388	19.9263	0	0	0	0	0
nOo.2.0.1.t02879	fructose- -bisphosphatase	Oo	20.5209	20.2978	22.35	21.9165	22.2563	20.0029	20.8207	21.9527	21.873	21.9592	0	0	0	0	0	20.6252	21.7414	22.8918	22.9433	21.6841	0	0	0	0	0
nOo.2.0.1.t02888	no description	Oo	20.9082	19.3146	21.8794	20.4306	21.9635	19.8648	18.668	18.9742	17.9636	19.1648	0	0	0	0	0	20.4015	19.2702	20.0606	19.7177	20.044	0	0	0	0	0
nOo.2.0.1.t02914	p25-alpha family protein	Oo	16.2844	0	0	0	0	18.4809	19.9135	0	0	0	0	0	0	0	0	21.1377	21.4888	20.9827	21.3821	0	0	0	0	0	0
nOo.2.0.1.t02921	-like 1	Oo	17.7503	0	0	0	0	19.2983	0	0	0	0	0	0	0	0	0	21.2242	19.3928	19.8293	19.5215	19.6765	0	0	0	0	0
nOo.2.0.1.t02929	acyl-protein thioesterase 1	Oo	16.2305	0	0	0	0	16.1883	0	0	0	0	0	0	0	0	0	17.8204	19.6937	0	20.0634	0	0	0	0	0	0
nOo.2.0.1.t02930	transmembrane 9 superfamily protein member 4	Oo	0	0	0	0	0	18.6648	19.2856	0	0	0	0	0	0	0	0	19.3944	20.3967	19.679	18.6092	19.0301	0	0	0	0	0
nOo.2.0.1.t02965	sideroflexin 3	Oo	0	0	0	0	0	20.7604	20.7241	22.298	22.2123	22.2215	0	0	0	0	0	18.3162	19.4034	20.7228	20.8254	20.0006	0	0	0	0	0
nOo.2.0.1.t02972	tubulin beta-1 chain	Oo	0	0	0	0	0	0	0	0	0	0	0	0	0	0	0	20.822	19.3755	21.4346	21.6105	21.4333	0	0	0	0	0
nOo.2.0.1.t02973	tubulin beta-2c chain	Oo	20.1068	17.8074	20.0139	20.0353	20.2332	19.0011	0	20.0106	19.6371	19.0664	0	0	0	0	0	19.5567	18.5506	19.9446	19.9533	20.1543	0	0	0	0	0
nOo.2.0.1.t02991	lim and sh3 domain protein	Oo	19.1278	18.2679	20.0534	19.7794	0	19.5959	18.5117	20.7779	20.739	20.9858	20.978	20.0261	0	0	0	20.4113	21.0843	21.3752	21.4043	21.0082	0	0	0	0	0
nOo.2.0.1.t02993	no description	Oo	17.3198	0	0	0	0	21.7103	19.6745	0	18.5421	0	21.4289	0	0	0	0	24.4229	22.0786	23.8309	23.8127	23.7135	0	0	0	0	0
nOo.2.0.1.t02995	no description	Oo	18.5732	0	0	0	0	24.5893	23.2758	24.7078	24.672	24.7676	0	0	0	0	0	0	0	0	0	0	0	0	0	19.3274	0
nOo.2.0.1.t03003	splicing arginine serine-rich 4	Oo	0	0	0	0	0	0	0	0	0	0	0	0	0	0	0	20.0332	20.0865	19.9565	18.9924	19.5498	0	0	0	0	0
nOo.2.0.1.t03010	sphingosine-1-phosphate lyase 1	Oo	20.7853	20.0395	20.6736	20.6413	20.7435	21.1838	19.8897	19.8881	20.7405	20.6367	0	0	0	0	0	20.3952	21.2177	20.8263	20.8514	20.7497	0	0	0	0	0
nOo.2.0.1.t03031	ubiquinol-cytochrome c reductase complex 14kd subunit	Oo	19.6031	0	0	0	0	20.8582	19.385	19.1997	19.8813	19.9687	0	0	0	0	0	22.9027	20.3199	21.6478	22.5036	21.3466	0	0	0	0	0
nOo.2.0.1.t03034	40s ribosomal protein s3	Oo	20.1641	0	17.9691	17.5001	0	21.135	20.2196	19.5187	19.5406	19.4452	21.3733	0	19.9831	19.7265	20.0711	21.5645	21.1853	21.3251	21.4443	21.4112	0	0	0	0	0
nOo.2.0.1.t03063	phospholipase a-2-activating protein	Oo	16.9135	0	0	0	18.0958	17.2622	0	0	0	0	0	0	0	0	0	18.2944	19.024	18.9472	0	18.2725	0	0	0	0	0
nOo.2.0.1.t03064	splicing factor 3a subunit 3	Oo	0	0	0	0	0	0	0	0	0	0	0	0	0	0	0	20.3695	0	0	19.3293	18.8328	0	0	0	0	0
nOo.2.0.1.t03069	atp synthase subunit mitochondrial	Oo	11.9545	0	15.2314	16.3543	16.5625	14.2779	0	15.4026	0	0	0	0	0	0	0	0	0	0	0	0	0	0	0	0	0
nOo.2.0.1.t03071	calcium-transporting atpase sarcoplasmic endoplasmic reticulum type	Oo	21.3598	19.7138	20.7405	20.5379	20.447	21.6262	22.2186	21.3222	20.9036	21.0421	19.3589	0	0	0	0	24.1998	23.8498	23.3997	23.5962	23.4647	0	0	0	0	0
nOo.2.0.1.t03086	v-type proton atpase subunit d	Oo	18.8913	0	0	0	16.7732	17.5917	0	0	0	0	0	0	0	0	0	18.9589	0	17.7851	17.2831	17.7333	0	0	0	0	0
nOo.2.0.1.t03089	splicing factor 3b subunit 3	Oo	0	0	0	0	0	0	0	0	0	0	0	0	0	0	0	19.9837	0	18.1963	18.7102	18.4662	0	0	0	0	0
nOo.2.0.1.t03105	no description	Oo	20.9456	18.9899	21.1177	21.3817	21.1733	0	0	0	0	0	0	0	0	0	0	0	0	0	0	0	0	0	0	0	0
nOo.2.0.1.t03122	40s ribosomal protein s2	Oo	18.6353	0	0	0	0	19.4812	0	18.6419	0	0	19.2882	0	0	0	0	20.8046	19.149	19.5802	20.6012	20.1557	0	0	0	0	0
nOo.2.0.1.t03123	dnak protein	Oo	20.1905	17.3582	0	19.0798	19.0152	19.9527	19.8441	19.4348	0	19.393	0	0	0	0	0	20.7981	18.9807	19.434	19.4799	18.0522	0	0	0	0	0
nOo.2.0.1.t03125	threonyl-trna synthetase	Oo	19.2607	0	19.032	19.1399	19.4884	20.1102	19.7674	20.6423	19.3829	20.0274	18.1243	0	0	0	0	21.6454	0	20.8758	20.8321	21.5498	0	0	0	0	0
nOo.2.0.1.t03153	ribosomal protein l15	Oo	0	0	0	0	0	0	0	0	0	0	16.352	0	19.7576	18.2943	19.0291	20.4197	0	0	0	0	0	0	0	0	0
nOo.2.0.1.t03172	signal peptidase complex subunit 3	Oo	20.253	0	19.0535	17.6095	18.6575	20.2857	0	18.2817	0	18.6733	20.6603	0	0	0	0	21.0764	0	20.5568	20.5806	20.6853	0	0	0	0	0
nOo.2.0.1.t03198	probable 3-hydroxyacyl- dehydrogenase	Oo	0	0	0	0	0	0	0	0	0	0	0	0	0	0	0	19.2225	0	19.2554	18.2475	0	0	0	0	0	0
nOo.2.0.1.t03201	fimbrin plastin	Oo	20.1404	0	19.5299	19.2705	19.8868	19.7974	0	0	0	0	0	0	0	0	0	21.5981	19.8849	20.671	20.6322	20.4515	0	0	0	0	0
nOo.2.0.1.t03207	2-oxoglutarate dehydrogenase	Oo	21.2802	0	18.5127	20.0197	20.1442	22.9371	21.1462	21.53	21.2879	21.4018	19.1586	0	0	0	0	23.2231	21.6734	23.0143	23.2037	22.8796	0	0	0	0	0
nOo.2.0.1.t03214	nadh dehydrogenase	Oo	16.0852	16.8285	0	0	16.7854	16.138	18.7911	17.2515	17.0667	17.0241	0	0	0	0	0	19.8822	21.7988	20.1594	20.214	20.1435	0	0	0	0	0
nOo.2.0.1.t03230	fatty acid-binding protein	Oo	19.9485	0	19.1956	19.675	19.8961	20.0955	0	19.8555	0	0	17.3892	0	0	0	0	20.8728	0	20.1185	20.5515	20.4872	21.9143	19.5163	20.3211	21.5296	21.5603
nOo.2.0.1.t03235	glucose-6-phosphate dehydrogenase	Oo	22.939	20.7475	21.6138	21.2567	20.9385	21.8908	20.5535	19.9369	19.759	19.7402	21.4837	20.2857	19.3382	19.6122	19.3957	22.0368	20.5023	20.0244	19.9191	19.6348	0	0	0	0	17.76
nOo.2.0.1.t03242	uncoordinated family member (unc-87)	Oo	19.514	0	20.6663	20.7287	20.8106	22.4835	22.5888	23.3095	23.1201	23.0849	23.9685	19.6519	23.0033	23.0589	22.9341	23.9512	23.498	24.9749	25.0445	24.9175	0	0	0	0	0
nOo.2.0.1.t03247	ligand-gated ion channel family member (lgc-27)	Oo	19.6574	0	0	19.6535	20.0271	19.1199	0	17.2749	18.7363	0	0	0	0	0	0	21.5179	0	20.426	20.7174	0	0	0	0	0	0
nOo.2.0.1.t03258	vacuolar atp synthase 16 kda proteolipid subunit	Oo	18.5431	19.8748	20.6847	21.0257	20.3081	19.1858	0	0	20.273	20.9629	0	0	0	0	0	0	0	21.4037	21.806	21.7046	0	0	0	0	0
nOo.2.0.1.t03263	thioredoxin family protein	Oo	19.1559	19.1678	19.7084	19.6966	19.5021	19.2023	0	0	0	18.5192	0	0	0	0	0	18.2224	0	19.4531	19.3187	19.6345	0	0	0	0	0
nOo.2.0.1.t03269	o-methyltransferase family protein	Oo	0	0	0	0	0	0	0	0	0	0	0	0	0	0	0	18.6512	0	21.8507	21.5202	20.8961	0	0	0	0	0
nOo.2.0.1.t03272	saposin-like type region 1 family protein	Oo	25.5123	20.6779	24.3952	24.35	24.6157	25.7235	22.7628	24.2622	24.3728	24.0016	21.349	0	19.9047	20.357	20.0807	24.2619	21.3885	22.9361	23.0174	22.8709	22.2293	21.7295	21.8883	23.2022	22.7313
nOo.2.0.1.t03295	s-phase kinase-associated protein 1	Oo	19.556	0	20.5353	0	20.3456	18.8403	20.2092	20.0375	19.0391	19.6671	20.0737	0	0	0	0	19.9269	22.4144	20.7481	21.179	21.3927	0	0	0	0	0
nOo.2.0.1.t03307	ef hand family protein	Oo	21.9265	0	19.6784	19.8533	20.1229	23.8492	16.8494	20.8541	21.4138	20.6323	21.4962	0	22.1804	21.909	22.2212	23.3775	20.6093	22.0548	22.2055	22.1842	0	0	0	0	0
nOo.2.0.1.t03308	cyanate lyase	Oo	21.8956	21.2719	23.2345	22.5328	23.24	22.286	24.0929	23.6283	24.1999	23.6784	20.0492	0	0	0	0	23.6725	24.6152	25.1684	25.124	24.158	0	0	0	0	0
nOo.2.0.1.t03330	nadh-ubiquinone oxidoreductase 75 kda mitochondrial precursor	Oo	19.3337	0	19.7902	19.0337	19.7339	20.9092	19.9886	20.7547	21.0161	20.2422	0	0	0	0	0	22.7864	22.1449	23.8878	23.7081	23.415	0	0	0	0	0
nOo.2.0.1.t03343	pre-mrna-processing-splicing factor 8	Oo	0	0	0	0	0	0	0	0	0	0	0	0	0	0	0	18.9102	0	19.3713	18.8113	18.6167	0	0	0	0	0
nOo.2.0.1.t03345	phosphatidylinositol-5-phosphate 4-kinase type-2 alpha	Oo	18.7429	0	0	0	0	17.2929	0	18.1541	17.7436	18.2005	0	0	0	0	0	19.5497	19.5022	19.7614	20.0147	19.8652	0	0	0	0	0
nOo.2.0.1.t03349	probable d-lactate mitochondrial	Oo	18.7204	0	0	0	0	19.157	0	17.7121	0	17.6082	0	0	0	0	0	21.0831	0	20.1741	19.3842	19.4575	0	0	0	0	0
nOo.2.0.1.t03379	no description	Oo	0	0	0	0	0	19.9421	0	18.4735	17.9739	18.461	0	0	0	0	0	0	0	0	0	0	0	0	0	0	0
nOo.2.0.1.t03380	large subunit ribosomal protein 2	Oo	0	0	0	0	0	18.9526	0	0	0	0	19.5042	0	0	0	0	20.0337	0	20.0983	20.0306	19.9708	0	0	0	0	0
nOo.2.0.1.t03386	nadp-dependent malic enzyme	Oo	0	0	0	0	0	21.6399	19.7232	18.8857	20.4474	0	0	0	0	0	0	0	0	0	0	0	0	0	0	0	0
nOo.2.0.1.t03388	ubiquitin family protein	Oo	18.9497	0	0	0	0	20.043	18.7072	0	0	0	18.1995	0	0	0	0	20.3881	0	0	19.0017	19.69	0	0	0	0	0
nOo.2.0.1.t03392	cd36 family protein	Oo	21.8	20.7119	20.7306	20.0662	20.1125	21.1037	21.0031	19.7494	19.5985	20.1827	0	0	0	0	0	18.0743	19.9184	0	18.1482	20.0172	0	0	0	0	0
nOo.2.0.1.t03393	isoform cra_a	Oo	22.2585	22.6646	24.3669	24.1835	24.2521	22.1403	23.758	23.8891	23.8144	23.9198	0	0	0	0	0	20.3808	22.2816	22.821	22.688	22.5114	0	0	0	0	0
nOo.2.0.1.t03395	unidentified vitellogenin-linked transcript family member (uvt-5)	Oo	23.4843	22.2384	23.5313	23.1058	22.9195	23.5826	23.8496	23.7961	23.5462	23.6975	0	0	0	20.2201	20.2897	22.9617	21.9345	23.1926	23.3185	23.3107	0	0	0	0	0
nOo.2.0.1.t03413	polyribonucleotide nucleotidyltransferase 1	Oo	20.9802	19.3999	20.6154	20.5645	20.6612	21.4309	20.2915	20.912	20.7084	21.102	20.6818	0	19.639	19.5899	18.3906	20.2668	20.0003	20.8494	20.58	20.6992	0	0	0	0	0
nOo.2.0.1.t03417	proteasome subunit beta type 1	Oo	17.3376	18.6048	19.1387	0	0	17.359	0	0	0	0	19.2847	20.3119	0	0	0	18.2313	21.287	19.3921	0	0	0	0	0	0	0
nOo.2.0.1.t03428	troponin family protein	Oo	22.2074	17.7707	20.7901	20.8542	21.0963	24.6154	22.6853	24.2986	23.8751	23.8552	21.5559	0	0	21.4174	21.9818	24.0564	22.9252	24.4604	24.3505	24.3618	0	0	0	0	0
nOo.2.0.1.t03434	karyopherin beta 1	Oo	17.6274	0	0	0	0	17.6622	0	0	0	0	0	0	0	0	0	19.294	0	0	17.9123	17.4523	0	0	0	0	0
nOo.2.0.1.t03435	ubiquitin fusion degradation protein 1 homolog	Oo	19.3071	0	0	0	0	17.1643	18.9058	0	0	0	0	0	0	0	0	18.5483	18.9631	0	19.8269	0	0	0	0	0	0
nOo.2.0.1.t03453	no description	Oo	22.431	0	21.2161	20.8502	21.1646	22.6855	21.0055	20.8842	20.9018	20.9712	19.8042	0	0	0	0	22.6282	19.9725	21.25	21.1416	21.1788	0	0	0	0	0
nOo.2.0.1.t03466	short chain dehydrogenase reductase family protein	Oo	23.0875	21.3782	23.2408	23.0357	22.9147	21.8818	20.4153	21.7654	21.6663	21.4949	0	0	0	0	0	20.6156	0	20.4664	21.0736	0	0	0	0	0	0
nOo.2.0.1.t03490	hypothetical protein [Brugia malayi]	Oo	20.8615	0	19.2018	18.7827	19.4816	20.6849	0	19.2714	18.3137	18.9576	19.2763	0	0	0	0	22.3532	19.8746	20.8167	21.1132	20.6342	0	0	0	0	0
nOo.2.0.1.t03503	small subunit ribosomal protein 21	Oo	0	0	0	0	0	0	22.1366	0	0	0	0	0	20.5118	20.8303	20.6584	18.3689	22.3719	20.5746	20.7236	20.4416	0	0	0	0	0
nOo.2.0.1.t03510	intermediate filament tail domain containing protein	Oo	17.676	0	19.0109	18.9323	19.0795	19.6452	17.7553	19.6458	18.4143	19.8938	23.3332	21.5646	22.2199	22.4731	22.6268	24.2445	24.2677	24.2584	23.996	24.2625	0	0	0	0	0
nOo.2.0.1.t03517	receptor expression-enhancing protein 5	Oo	17.2841	0	0	0	0	0	19.637	0	0	18.309	0	18.4627	0	0	0	17.7564	20.2081	20.5385	0	0	0	0	0	0	0
nOo.2.0.1.t03519	signal peptidase complex subunit 1	Oo	0	0	0	0	0	0	0	0	0	0	0	0	0	0	0	17.9542	0	0	19.6908	19.4594	0	0	0	0	0
nOo.2.0.1.t03520	lon protease mitochondrial precursor	Oo	19.1354	0	0	0	0	19.4681	0	0	0	0	0	0	0	0	0	21.0619	0	19.5059	20.6591	19.4136	0	0	0	0	0
nOo.2.0.1.t03526	amp-binding enzyme family protein	Oo	18.9696	0	0	18.9891	18.9541	19.5193	19.5142	17.6896	19.2291	19.2643	18.539	0	0	0	0	20.4506	0	20.0682	20.7084	19.8998	0	0	0	0	0
nOo.2.0.1.t03548	solute carrier family 2	Oo	22.5452	20.3988	20.9579	21.4141	20.9736	21.106	0	20.3125	21.326	19.4407	20.9047	21.0815	0	19.9383	17.4242	24.4246	25.3476	24.6959	24.6947	24.0007	0	0	0	18.0216	0
nOo.2.0.1.t03553	glutathione synthetase	Oo	19.2286	0	0	0	18.2731	19.9705	18.0118	18.9489	0	18.6745	0	0	0	0	0	16.0522	0	0	0	0	0	0	0	0	0
nOo.2.0.1.t03560	inorganic pyrophosphatase	Oo	22.1231	18.7791	21.8347	21.7243	21.7556	22.2441	18.6836	21.9277	21.5817	21.7616	20.6169	20.4604	21.0467	21.009	21.1411	21.3201	21.8522	22.8466	22.7786	22.6959	0	0	0	0	0
nOo.2.0.1.t03569	translationally controlled tumor protein	Oo	20.0473	17.7175	19.7743	19.7782	19.9113	19.9941	19.6763	20.5124	20.0702	19.9643	19.8637	19.453	21.6302	21.6604	0	20.2148	21.5287	21.0514	20.6799	20.884	0	0	0	0	0
nOo.2.0.1.t03570	60s acidic ribosomal protein p0	Oo	21.5997	0	19.3506	19.5372	19.8416	22.0004	19.8111	17.9416	19.5474	19.2572	23.2845	0	20.9829	21.1478	21.8566	23.9614	22.576	22.8903	22.7812	22.8352	0	0	0	0	0
nOo.2.0.1.t03603	serine threonine protein phosphatase pp1-alpha catalytic subunit	Oo	0	0	0	0	0	21.1485	0	19.5766	17.5014	18.1165	0	0	0	0	0	0	0	0	0	0	0	0	0	0	0
nOo.2.0.1.t03611	hypothetical protein LOAG_04156 [Loa loa]	Oo	0	0	0	0	0	19.6891	0	0	19.0068	19.2474	0	0	0	0	0	22.2301	0	20.2178	20.4203	20.3128	0	0	0	0	0
nOo.2.0.1.t03613	glutamate--cysteine ligase regulatory subunit	Oo	23.5049	21.2595	21.9998	21.8085	22.0227	22.1959	20.7537	21.1995	21.2495	20.8283	0	0	0	0	0	19.999	0	18.8746	0	0	0	0	0	0	0
nOo.2.0.1.t03621	no description	Oo	20.2493	0	0	0	0	22.5747	21.8816	21.3538	21.8232	22.1869	21.5703	0	0	0	0	24.6349	24.2035	24.6419	24.7841	24.4854	0	0	0	0	0
nOo.2.0.1.t03623	coatomer subunit beta	Oo	18.3149	0	0	17.6396	0	19.4717	18.39	18.1448	17.4436	0	18.1181	0	0	0	0	20.2767	21.2579	20.8023	20.5388	20.758	0	0	0	0	0
nOo.2.0.1.t03625	proteasome subunit beta type 3	Oo	18.8161	18.551	19.6777	19.1949	19.4427	18.9191	18.149	0	0	17.2837	18.9952	21.705	0	0	0	19.9897	19.2008	20.0188	20.1785	19.5832	0	0	0	0	0
nOo.2.0.1.t03629	nsf attachment protein	Oo	21.8329	0	20.5019	20.5882	20.3794	21.705	0	20.2621	19.7409	19.1651	0	0	0	0	0	22.3089	21.7774	21.4803	21.6628	21.2426	0	0	0	0	0
nOo.2.0.1.t03655	wgr domain containing protein	Oo	17.6696	0	19.7776	19.4281	19.2988	17.1227	0	0	18.5867	19.0148	18.1174	0	0	0	0	18.8639	19.5173	20.7432	20.9041	20.7421	0	0	0	0	0
nOo.2.0.1.t03656	cathepsin z precursor	Oo	15.1328	0	0	0	0	18.1521	17.7888	0	0	0	0	0	20.6876	19.7472	0	19.6434	20.3394	21.3022	21.2812	21.3371	0	0	0	0	0
nOo.2.0.1.t03657	protein kinase c inhibitor aswz variant 5	Oo	16.6081	0	21.585	0	0	17.9645	22.1382	21.5111	20.8962	21.8315	0	0	0	0	0	0	0	22.2382	21.9494	21.7442	0	0	0	0	0
nOo.2.0.1.t03658	ubiquitin carboxyl-terminal hydrolase 5	Oo	19.6044	0	18.8932	18.3616	18.6381	20.4544	0	17.2681	17.8884	16.776	0	0	0	0	0	21.2234	20.3482	18.1592	17.7834	17.8959	0	0	0	0	0
nOo.2.0.1.t03664	isoform e	Oo	16.2385	0	16.3305	15.9631	16.7217	17.1331	0	17.7348	16.7823	17.6399	20.1082	0	0	0	0	0	0	0	0	0	16.0015	0	0	17.1992	0
nOo.2.0.1.t03680	glutaredoxin family protein	Oo	23.2827	23.0194	25.0866	24.8051	25.0884	21.1219	21.3761	22.4364	22.2374	22.0307	22.7855	0	23.4156	23.4013	23.3106	22.2317	23.4508	23.923	24.0415	23.9752	19.3183	20.1033	0	0	19.8623
nOo.2.0.1.t03697	plasma membrane calcium-transporting atpase 3	Oo	0	0	0	0	0	0	0	0	0	0	0	0	0	0	0	19.3379	21.1451	0	19.4853	0	0	0	0	0	0
nOo.2.0.1.t03705	microtubule-associated protein rp eb family member 3	Oo	18.5073	0	0	0	18.421	17.766	0	17.938	17.9613	0	0	0	0	0	0	18.8956	0	19.5514	19.8379	19.6271	0	0	0	0	0
nOo.2.0.1.t03737	h+ transporting atp synthase o subunit isoform 1	Oo	20.8459	17.5766	20.146	18.569	18.9043	21.444	20.3438	20.0686	20.2018	20.3154	18.6039	0	0	0	0	23.8839	22.8694	21.4133	21.5867	21.7123	0	0	0	0	0
nOo.2.0.1.t03747	no description	Oo	0	0	0	0	0	0	0	0	0	0	0	0	0	0	0	18.9184	0	19.9913	19.3102	20.3696	0	0	0	0	0
nOo.2.0.1.t03776	dolichyl-diphosphooligosaccharide--protein glycosyltransferase 48 kda subunit precursor	Oo	20.8619	0	19.6318	19.9313	19.9077	20.1841	17.8052	19.6188	19.2702	18.5862	19.3379	0	0	0	0	22.2512	20.5078	20.7322	21.0016	20.8483	0	0	0	0	0
nOo.2.0.1.t03784	no description	Oo	18.7076	17.5997	0	19.0695	0	20.3828	19.7739	20.2704	19.9732	19.9711	0	0	0	0	0	0	0	0	0	0	0	0	0	0	0
nOo.2.0.1.t03789	ilin (drosophila ecm protein) homolog family member (ppn-1)	Oo	21.7191	20.8439	22.1645	21.9328	22.1178	22.188	21.4499	21.7671	21.8733	21.7904	22.5441	20.8874	23.0362	23.2775	22.5873	0	0	0	0	0	20.1575	18.845	19.0836	19.9241	19.5898
nOo.2.0.1.t03792	independent phosphoglycerate mutase isoform 2	Oo	24.5303	22.7876	23.3949	23.7744	23.5406	24.7608	23.3532	23.923	23.6038	23.7337	23.1642	23.2694	21.8247	21.8249	21.8723	24.5689	22.9973	24.1455	24.0463	23.9641	0	19.4697	18.4625	19.4497	0
nOo.2.0.1.t03795	ssdna and rna-binding protein	Oo	18.5182	0	0	0	0	19.4361	0	0	0	0	20.2521	0	19.5102	0	0	23.145	21.4417	22.1184	22.232	22.3866	0	0	0	0	0
nOo.2.0.1.t03797	glycogen synthase	Oo	19.5657	0	18.1587	19.0927	18.3758	21.242	19.2829	20.7805	20.6194	20.1678	20.0301	0	19.4976	19.2873	18.8707	0	0	0	0	0	0	0	0	0	0
nOo.2.0.1.t03805	probable signal peptidase complex subunit 2	Oo	19.8035	0	0	0	0	19.7753	0	0	0	0	0	20.4868	0	0	0	20.7149	20.8881	22.455	22.4485	22.0264	0	0	0	0	0
nOo.2.0.1.t03807	lethal neo18	Oo	0	0	0	0	0	14.2942	0	0	0	0	0	0	0	0	0	19.7448	0	20.6669	19.8602	0	0	0	0	0	0
nOo.2.0.1.t03817	no description	Oo	19.2571	0	0	0	0	17.7498	0	0	0	0	0	0	0	0	0	22.2908	22.577	22.2679	22.5698	22.4474	0	0	0	0	0
nOo.2.0.1.t03822	lipocalin cytosolic fatty-acid binding protein family protein	Oo	23.5836	20.5079	21.9982	22.0257	22.143	22.3755	21.0913	21.145	21.2242	21.4265	22.1094	0	19.5081	0	0	20.0433	0	18.8812	18.6867	19.1786	0	0	0	0	0
nOo.2.0.1.t03831	nadh dehydrogenase	Oo	16.1626	0	19.8466	0	0	17.8066	0	20.1664	20.0826	19.9876	0	0	0	0	0	19.8205	19.4839	22.3045	22.3244	21.6461	0	0	0	0	0
nOo.2.0.1.t03842	lim protein	Oo	17.7705	0	0	0	0	19.3837	0	18.4657	17.8253	18.2316	0	0	0	0	0	21.3887	20.7066	21.0926	21.3212	21.0165	0	0	0	0	0
nOo.2.0.1.t03846	chloride intracellular channel exc-4	Oo	22.705	20.497	21.0244	21.1618	20.9264	22.9416	20.097	21.0131	21.1547	21.3295	0	0	0	0	0	20.2525	0	0	0	19.907	0	0	0	0	0
nOo.2.0.1.t03848	ubiquitin-like protein 5-like	Oo	17.2358	0	15.9541	16.5927	0	17.3034	0	0	0	0	0	0	0	0	0	0	0	0	0	0	0	0	0	0	0
nOo.2.0.1.t03849	paraspeckle component 1	Oo	0	0	0	0	0	0	0	0	0	0	18.4022	0	0	0	0	20.4606	0	18.1392	18.9672	19.1686	0	0	0	0	0
nOo.2.0.1.t03854	adp-ribosylation factor 4	Oo	22.7018	19.2559	22.007	22.1372	22.1765	19.902	19.5593	18.8684	18.8278	18.9164	0	0	0	0	0	20.1495	0	21.0058	21.7205	22.4557	0	0	0	0	0
nOo.2.0.1.t03865	cre-nrf-5 protein	Oo	0	0	0	0	0	17.9301	20.7347	0	17.2284	18.0915	0	0	0	0	0	0	0	0	0	0	19.0304	0	0	18.8521	18.9104
nOo.2.0.1.t03879	innexin unc-9	Oo	0	0	0	0	0	0	0	0	0	0	0	0	0	0	0	18.4056	18.4574	18.6076	18.7902	0	0	0	0	0	0
nOo.2.0.1.t03881	ras-related protein rab-	Oo	0	0	0	0	0	0	0	0	0	0	0	20.1744	0	0	0	18.1019	18.4715	0	18.9811	0	0	0	0	0	0
nOo.2.0.1.t03908	small subunit ribosomal protein 20	Oo	18.7842	0	0	0	0	19.3175	18.5791	0	18.3	0	20.162	19.2675	0	18.6651	0	21.3288	20.6426	20.7642	20.5855	20.8663	0	0	0	0	0
nOo.2.0.1.t03919	protein ergic-53	Oo	18.6101	0	0	18.4662	0	19.0819	19.2145	0	19.9669	18.862	19.5408	0	20.0596	18.6578	0	19.8303	19.5875	21.4536	21.5915	21.1166	0	0	0	0	0
nOo.2.0.1.t03948	calreticulin family protein	Oo	19.8087	0	21.9628	21.146	21.8764	20.4238	20.0719	21.6807	21.9226	21.4918	19.4089	0	0	18.9398	18.1663	20.8002	19.2717	23.2915	22.923	22.088	0	0	0	0	0
nOo.2.0.1.t03974	nadh dehydrogenase 1 beta subcomplex subunit 7	Oo	17.7961	0	0	0	0	0	0	0	0	0	0	0	0	0	0	21.1425	20.1913	20.2149	20.4322	20.899	0	0	0	0	0
nOo.2.0.1.t03983	transthyretin-like protein 5	Oo	22.4556	20.8005	21.1964	21.416	21.0839	16.778	0	0	0	0	0	0	0	0	0	22.0942	21.4581	19.2485	20.0252	18.9093	0	0	0	0	0
nOo.2.0.1.t03984	transthyretin-like protein 5	Oo	23.8844	23.8138	23.7207	23.656	23.5749	22.8036	24.1779	23.4182	23.3111	23.4356	0	0	0	0	0	20.0755	21.5842	22.6686	22.3142	22.0563	24.6288	24.5127	24.3662	24.5673	24.4454
nOo.2.0.1.t03992	fatty acid elongation protein 3	Oo	23.4378	21.4271	21.5867	21.6731	21.9106	21.088	0	0	0	0	0	0	0	0	0	0	0	0	0	0	0	0	0	0	0
nOo.2.0.1.t03995	no description	Oo	20.8338	0	0	0	0	22.2432	20.8444	22.1419	20.6161	21.9725	19.915	0	0	0	0	20.9434	0	20.5562	0	20.6268	0	0	0	0	0
nOo.2.0.1.t03997	adenylosuccinate lyase	Oo	19.9614	0	19.1596	19.3531	19.1605	19.7585	17.8328	17.6109	17.776	18.7234	0	0	0	0	0	22.591	21.3525	22.5771	22.015	22.4617	0	0	0	0	0
nOo.2.0.1.t04010	ferm domain ( -ezrin-radixin-moesin) family member (frm-1)	Oo	20.4395	17.1561	20.6748	18.9299	19.7676	21.1377	19.6466	18.8	19.9891	20.5368	0	0	0	0	0	22.5732	20.3514	21.5932	22.0784	22.3525	0	0	0	0	0
nOo.2.0.1.t04015	transketolase	Oo	26.5341	24.2829	24.9605	25.0303	24.9251	24.9028	23.4122	22.9724	22.7131	23.0596	24.061	23.7415	23.899	23.9457	23.6764	25.076	23.3475	24.2055	24.0936	24.0752	0	19.7061	0	0	0
nOo.2.0.1.t04021	no description	Oo	19.9222	0	19.5498	19.5378	19.6526	21.1399	19.628	20.3286	20.1109	20.1008	0	0	0	0	0	18.2417	0	0	0	0	21.6954	21.9906	22.1704	22.3023	22.5128
nOo.2.0.1.t04024	variant sh3 domain-containing protein	Oo	18.8327	0	18.5204	18.2168	0	19.3346	0	18.9693	19.3477	19.6246	0	0	0	0	0	19.7814	0	20.5256	20.6158	20.6846	0	0	0	0	0
nOo.2.0.1.t04047	rna-binding protein 39	Oo	0	0	0	0	0	18.4777	0	0	0	0	0	0	0	0	0	21.6102	0	19.9205	19.9899	20.1631	0	0	0	0	0
nOo.2.0.1.t04062	kinesin light chain 1 and	Oo	19.0359	0	16.3337	0	0	18.7909	0	0	18.0733	0	0	0	0	0	0	20.0718	20.0844	18.9917	20.334	20.2981	0	0	0	0	0
nOo.2.0.1.t04065	cre-cdc- protein	Oo	23.1626	21.1493	22.4497	22.9478	22.6994	23.307	21.5094	22.7704	22.3714	22.6169	23.7972	23.803	23.3841	23.3731	23.4374	24.4175	23.4793	24.5715	24.1504	24.6801	0	0	0	0	0
nOo.2.0.1.t04066	troponin t	Oo	21.7957	19.0644	22.1739	22.1908	22.2771	23.7085	24.4499	24.3976	24.3607	24.6187	23.9191	20.7242	22.2707	22.2954	22.2254	24.3229	23.5165	25.3757	25.3131	25.2644	0	0	0	0	0
nOo.2.0.1.t04072	ras-related protein rap-1b precursor	Oo	17.7312	0	18.2302	17.317	0	0	17.0484	0	0	0	0	20.1028	0	0	0	20.1049	0	20.3043	20.2308	20.0815	0	0	0	0	0
nOo.2.0.1.t04082	probable small nuclear ribonucleoprotein sm d2-like	Oo	0	0	0	0	0	19.2015	0	0	0	0	0	0	0	0	0	20.6129	20.7447	18.867	19.214	19.6272	0	0	0	0	0
nOo.2.0.1.t04098	tim10 ddp family zinc finger containing protein	Oo	0	0	0	0	0	17.1491	18.8866	0	18.9648	0	0	0	0	0	0	19.4737	0	21.26	21.6223	21.4386	0	0	0	0	0
nOo.2.0.1.t04102	guanine nucleotide binding protein (g protein) beta polypeptide 2-like 1	Oo	20.7815	18.9904	19.3753	19.7643	19.703	21.5816	18.1304	20.054	20.2492	20.3796	22.9494	21.1435	22.4636	22.3871	22.4544	23.565	21.81	22.6844	22.1848	22.6034	0	0	0	0	0
nOo.2.0.1.t04107	serine threonine-protein phosphatase 2a 56 kda regulatory subunit alpha isoform	Oo	20.4014	0	0	0	0	20.8693	19.7926	0	19.0295	19.0247	0	0	0	0	0	21.5885	19.0771	19.9744	0	19.673	0	0	0	0	0
nOo.2.0.1.t04113	kinesin heavy chain	Oo	21.3134	18.5428	19.6268	19.2912	19.1818	20.3158	19.4227	18.1944	0	18.7765	0	0	0	0	0	20.2843	20.8443	20.1789	20.3242	20.0601	0	0	0	0	0
nOo.2.0.1.t04121	no description	Oo	21.6271	20.754	21.2989	21.1885	21.1454	22.4876	20.8471	21.87	21.7712	21.7603	0	0	0	0	0	22.3535	21.7677	22.0826	22.1803	21.846	0	0	0	0	0
nOo.2.0.1.t04127	isocitrate dehydrogenase gamma subunit	Oo	17.6154	0	0	0	16.6998	19.0208	0	0	0	0	0	0	0	0	0	22.3104	19.8347	21.7204	21.4785	21.3905	0	0	0	0	0
nOo.2.0.1.t04150	chd4 protein	Oo	0	0	0	0	0	0	0	0	0	0	0	0	0	0	0	18.9157	0	19.3304	0	18.5713	0	0	0	0	0
nOo.2.0.1.t04152	glycerol-3-phosphate dehydrogenase	Oo	20.0036	0	18	17.8694	18.3476	20.2982	19.2263	19.5493	19.0351	18.5675	19.7121	19.225	0	20.3931	0	23.5604	23.6735	24.1948	24.2994	24.1697	0	0	0	0	0
nOo.2.0.1.t04172	mitogen-activated protein kinase kinase kinase 7	Oo	0	0	0	0	0	0	0	0	0	0	0	0	0	0	0	15.5167	0	18.6661	19.0184	19.1832	0	0	0	0	0
nOo.2.0.1.t04200	dnaj homolog subfamily b member 4-like	Oo	18.436	0	19.5033	19.7162	0	20.7833	16.8389	0	0	0	0	0	0	0	0	21.0051	0	20.631	20.6386	20.6469	0	0	0	0	0
nOo.2.0.1.t04210	argonaute 2	Oo	0	0	0	0	0	0	0	0	0	0	0	0	0	0	0	18.7389	0	19.9025	19.2588	19.6517	0	0	0	0	0
nOo.2.0.1.t04226	mitochondrial dicarboxylate carrier-like	Oo	20.4996	18.5441	21.1983	0	21.0305	21.2469	0	0	0	0	0	0	0	0	0	0	0	0	0	21.6343	0	0	0	0	0
nOo.2.0.1.t04244	small nuclear ribonucleoprotein sm d1	Oo	0	0	0	0	0	0	0	0	0	0	0	0	0	0	0	18.5183	0	21.5359	21.5778	0	0	0	0	0	0
nOo.2.0.1.t04246	chitin binding peritrophin-a domain containing protein	Oo	19.0649	0	0	18.6614	17.8053	0	0	0	0	0	0	0	0	0	0	19.71	0	17.9738	0	18.6861	17.1518	0	0	0	16.6396
nOo.2.0.1.t04262	hypothetical protein LOAG_07199 [Loa loa]	Oo	0	0	0	0	0	18.3488	0	0	0	19.1772	0	0	0	0	0	19.7688	21.1994	20.6872	0	0	0	0	0	0	0
nOo.2.0.1.t04279	isocitrate dehydrogenase	Oo	15.6948	0	0	0	0	17.6886	0	18.8848	19.1226	18.6649	18.1382	0	0	0	0	21.5183	21.5769	22.0968	22.2607	22.2876	0	0	0	0	0
nOo.2.0.1.t04320	phosphoglycerate kinase	Oo	27.5112	25.7457	26.3137	26.172	26.3119	27.0812	25.2536	26.1332	26.1682	26.3353	22.5061	22.9437	20.7819	21.8107	20.7865	26.0746	24.6368	25.4627	25.6315	25.4816	20.6059	22.0111	21.1587	21.4911	19.9334
nOo.2.0.1.t04330	uncoordinated family member (unc-87)	Oo	24.4329	22.7043	24.3749	24.6512	24.5927	25.0618	23.9406	25.1465	24.9186	25.1473	25.4544	24.6277	25.3444	25.3266	25.1204	25.5619	24.4295	25.6894	25.9003	25.7262	0	0	0	0	0
nOo.2.0.1.t04335	golgi apparatus protein 1-like	Oo	19.0849	0	0	0	0	20.8105	0	17.4599	17.7532	17.1458	20.2733	19.2047	0	18.4535	18.685	20.3463	19.1808	19.1981	0	18.5947	0	0	0	0	0
nOo.2.0.1.t04342	transmembrane amino acid transporter protein	Oo	0	0	0	0	0	0	0	0	0	0	0	0	0	0	0	20.6952	21.2717	20.8497	0	20.9898	0	0	0	0	0
nOo.2.0.1.t04351	60s ribosomal protein l4	Oo	18.1125	0	18.1029	0	0	18.7771	18.9466	0	0	18.6734	20.5264	0	20.2161	20.0784	20.3997	20.8194	20.7217	21.5715	21.491	21.4416	0	0	0	0	0
nOo.2.0.1.t04363	synaptophysin synaptoporin family protein	Oo	0	20.9181	20.9213	21.1402	21.4477	0	22.3572	21.721	21.2255	21.5751	0	0	0	0	0	21.3793	22.1345	22.2258	21.5941	21.9153	0	0	0	0	0
nOo.2.0.1.t04367	nadh-ubiquinone oxidoreductase b15 subunit family protein	Oo	0	0	0	0	0	18.0027	0	0	0	0	0	0	0	0	0	20.7307	20.0745	20.3816	20.5604	20.6594	0	0	0	0	0
nOo.2.0.1.t04374	mitochondrial-processing peptidase subunit beta	Oo	0	0	0	0	0	0	0	0	0	0	0	0	0	0	0	17.8516	0	19.0749	19.1643	19.9198	0	0	0	0	0
nOo.2.0.1.t04380	nadh dehydrogenase	Oo	0	0	0	0	0	19.8807	0	0	0	0	0	0	0	0	0	22.7122	19.0224	21.035	20.9638	21.4804	0	0	0	0	0
nOo.2.0.1.t04381	integrin beta-ps	Oo	19.8642	0	18.6139	19.7486	19.2682	19.6075	20.2722	20.3923	19.8861	19.9616	20.2597	0	20.8742	20.7205	0	22.9798	22.6532	0	0	0	0	0	0	0	0
nOo.2.0.1.t04390	dihydrolipoyllysine-residue succinyltransferase component of 2-oxoglutarate dehydrogenase mitochondrial-like	Oo	20.0235	18.2837	18.6489	0	19.6495	20.5503	20.2724	20.6567	20.5605	19.7669	20.7323	20.6599	0	0	0	21.2534	21.836	21.4139	21.0866	21.1032	0	0	0	0	0
nOo.2.0.1.t04392	glycoprotein 25l2	Oo	19.8507	0	0	0	0	20.0597	19.1186	0	0	0	0	19.8271	0	0	0	21.1213	19.5772	20.7681	20.7383	20.4865	0	0	0	0	0
nOo.2.0.1.t04396	programmed cell death protein 6	Oo	17.0853	17.2466	0	17.7108	17.9366	17.4689	0	17.4589	17.6245	18.5709	0	0	0	0	0	19.834	21.8543	19.8255	19.8916	19.9909	0	0	0	0	0
nOo.2.0.1.t04401	mitotic checkpoint protein bub3	Oo	15.8311	0	0	0	0	17.7283	0	0	0	0	0	0	0	0	0	18.8017	0	17.573	0	17.8147	0	0	0	0	0
nOo.2.0.1.t04404	glycerol kinase	Oo	15.107	0	0	0	0	0	0	0	0	0	0	0	0	0	0	20.4732	19.1368	20.2071	20.3882	20.2145	0	0	0	0	0
nOo.2.0.1.t04430	aminopeptidase puromycin sensitive	Oo	20.6511	18.7103	20.4262	20.6451	20.7782	20.7637	20.5727	21.1436	20.7235	20.7643	21.5437	21.9957	21.8926	21.591	21.4001	21.8862	22.7034	22.0372	22.1025	21.7839	0	0	0	0	0
nOo.2.0.1.t04448	vacuolar proton pump	Oo	19.7641	0	0	0	18.7159	19.8689	18.1113	0	16.6602	0	0	0	0	0	0	17.9163	0	17.6007	0	16.9985	0	0	0	0	0
nOo.2.0.1.t04451	lim domain and actin-binding protein 1	Oo	20.607	0	19.8786	20.6047	20.9597	21.8587	20.5057	20.4645	20.5142	20.5216	17.7405	0	0	0	0	20.9822	19.588	20.0908	18.8064	20.1494	0	0	0	0	0
nOo.2.0.1.t04454	u2 small nuclear ribonucleoprotein a	Oo	0	0	0	0	0	0	0	0	0	0	0	0	0	0	0	19.4919	19.0278	0	19.7005	18.8804	0	0	0	0	0
nOo.2.0.1.t04461	eukaryotic translation initiation factor 2 subunit 3	Oo	18.0553	0	0	0	0	18.5972	19.7364	18.5586	0	0	0	0	0	0	0	18.6056	0	0	0	0	0	0	0	0	0
nOo.2.0.1.t04462	inositol monophosphatase 1-like	Oo	18.0353	0	0	0	19.2768	18.1644	18.7556	19.7017	19.5708	19.5689	18.1741	0	20.0238	21.1409	0	20.6407	20.421	22.0627	22.0971	21.8232	0	0	0	0	0
nOo.2.0.1.t04469	myosin regulatory light chain 2 smooth muscle	Oo	20.9284	0	0	18.737	0	20.0326	0	17.6972	18.0751	18.5189	0	0	0	0	0	20.1243	0	19.198	19.15	0	0	0	0	0	0
nOo.2.0.1.t04471	galectin	Oo	26.3689	25.613	25.5957	26.0164	25.8926	25.9881	25.6931	24.8289	24.9138	24.8695	24.0295	23.1122	23.8623	23.7355	24.1867	25.0135	24.4143	24.2387	24.1917	24.1846	0	0	0	0	0
nOo.2.0.1.t04474	l-2-hydroxyglutarate mitochondrial-like	Oo	0	0	0	0	0	0	0	0	0	0	0	0	0	0	0	21.4544	20.437	21.0341	21.1047	21.077	0	0	0	0	0
nOo.2.0.1.t04476	myosin regulatory light chain 1	Oo	24.1901	17.5824	23.9196	23.874	24.0749	25.4884	24.6376	24.723	24.4579	24.5316	23.7606	0	23.7045	23.4266	23.1213	25.1792	24.7283	26.3169	26.3245	26.1017	0	0	0	0	0
nOo.2.0.1.t04483	dihydrolipoamide dehydrogenase	Oo	20.7372	20.6588	20.9775	21.1781	21.1793	20.7016	21.4713	21.9793	22.0453	21.9576	18.7619	0	0	0	0	22.6138	22.8434	23.6728	23.8687	23.7443	0	0	0	0	0
nOo.2.0.1.t04500	cytochrome c oxidase polypeptide iv	Oo	18.0843	0	0	0	0	20.2301	20.2685	0	0	0	0	0	0	0	0	23.8862	22.3636	23.0835	22.6162	23.1636	0	0	0	0	0
nOo.2.0.1.t04502	small subunit ribosomal protein 27	Oo	0	0	0	0	0	0	21.3449	18.285	18.0346	18.3067	21.1742	19.7217	0	0	0	19.8705	21.0465	0	19.4058	19.456	0	0	0	0	0
nOo.2.0.1.t04523	glutamine-oxaloacetic transaminase	Oo	20.1373	17.8684	18.6122	19.3594	18.972	21.1737	18.4458	20.5019	20.5665	20.3325	0	0	0	0	0	20.1239	20.1362	20.6138	20.544	19.6163	0	0	0	0	0
nOo.2.0.1.t04525	thioredoxin family protein	Oo	19.1575	0	19.4982	19.4394	19.7358	13.6241	0	0	0	0	0	0	0	0	0	0	0	0	0	0	0	0	0	0	0
nOo.2.0.1.t04527	uncoordinated family member (unc-11)	Oo	15.2581	0	0	0	0	0	0	0	0	0	0	0	0	0	0	18.3923	21.2397	21.2079	20.7525	20.1539	0	0	0	0	0
nOo.2.0.1.t04533	apoptotic chromatin condensation inducer in the nucleus	Oo	0	0	0	0	0	0	0	0	0	0	0	0	0	0	0	21.773	19.6374	0	0	20.5087	0	0	0	0	0
nOo.2.0.1.t04547	hsp20 alpha crystallin family protein	Oo	0	0	0	0	0	20.232	21.5727	21.5221	21.4354	20.7265	0	0	0	0	0	0	0	0	0	0	0	0	0	0	0
nOo.2.0.1.t04558	survival motor neuron protein	Oo	17.3187	17.2682	0	0	0	0	0	19.6026	19.8143	19.5595	0	0	0	0	0	0	0	0	0	0	0	0	0	0	0
nOo.2.0.1.t04599	starch branching enzyme ii	Oo	21.0062	17.9407	20.6537	20.4013	20.498	21.6593	20.1596	20.9548	20.7579	20.6901	19.1247	0	0	0	18.7801	20.7239	18.6224	20.9355	20.9017	20.4176	0	0	0	0	0
nOo.2.0.1.t04608	zinc-binding dehydrogenase family protein	Oo	18.0142	0	0	0	0	19.4534	0	0	0	0	0	0	0	0	0	19.4418	18.5092	19.6571	0	0	0	0	0	0	0
nOo.2.0.1.t04622	no description	Oo	0	0	0	0	0	0	0	0	0	0	0	0	0	0	0	0	0	18.5518	18.7656	19.028	0	0	0	0	0
nOo.2.0.1.t04640	peptidyl-prolyl cis-trans isomerase 5	Oo	17.9305	0	0	0	0	19.1036	18.638	18.8241	18.901	19.1713	19.9803	20.6454	20.44	19.8864	20.2386	18.9191	19.0816	19.9622	20.0296	19.7863	0	0	0	0	0
nOo.2.0.1.t04642	ladder protein	Oo	21.2634	0	19.5816	19.9367	19.7643	24.958	23.0454	23.5462	23.4329	23.4558	0	0	0	0	0	0	0	0	0	0	19.3467	20.1495	20.8114	19.4831	19.3647
nOo.2.0.1.t04669	glutathione reductase	Oo	24.6437	22.7581	24.3924	24.2476	24.3247	22.4678	21.4891	22.9695	22.5807	21.1077	24.0473	21.7538	23.7091	23.8637	23.7697	24.2094	22.584	23.9	24.0565	23.8889	0	20.4004	19.5453	0	0
nOo.2.0.1.t04682	macroglobulin complement-related	Oo	0	0	0	0	0	20.0314	19.3424	18.6481	19.364	0	0	0	0	0	0	0	0	0	0	0	0	0	0	0	0
nOo.2.0.1.t04688	glucosamine--fructose-6-phosphate aminotransferase	Oo	21.1568	0	19.918	20.3959	20.8624	20.5357	0	19.344	19.6829	19.6318	0	0	0	0	0	0	0	0	0	0	0	0	0	0	0
nOo.2.0.1.t04712	no description	Oo	21.5669	20.1186	20.6555	21.6835	20.8334	21.6794	22.4278	21.7387	21.6419	21.7417	19.8635	20.2163	20.7	20.5093	19.94	21.377	21.9574	22.0185	22.22	22.3318	0	0	0	0	0
nOo.2.0.1.t04716	no description	Oo	0	0	0	0	0	25.2507	22.7763	24.905	25.2378	25.1232	19.116	0	0	0	0	0	0	0	0	0	0	0	0	19.0001	18.0814
nOo.2.0.1.t04722	eukaryotic translation initiation factor 5a-2	Oo	20.4605	0	20.0306	21.1791	21.1909	20.9264	20.4276	21.3578	21.6294	21.6212	20.2907	0	21.612	21.5418	21.1722	21.1126	0	22.5284	22.4919	22.5147	0	0	0	0	0
nOo.2.0.1.t04744	ras-related protein rab-11b	Oo	21.01	20.5961	20.2742	20.6172	20.8992	19.6192	21.2062	19.4253	19.9653	19.431	21.1905	21.0856	18.8262	19.0488	0	21.3459	22.2329	21.4002	21.6074	21.2269	0	0	0	0	0
nOo.2.0.1.t04745	60s ribosomal protein l7	Oo	17.9416	0	0	0	0	17.5303	0	0	0	0	17.6835	0	0	0	0	21.0175	0	18.9195	18.9598	19.4335	0	0	0	0	0
nOo.2.0.1.t04749	insulin-degrading enzyme	Oo	22.6784	22.6614	23.0898	23.2949	23.3689	23.0047	23.2458	22.6654	22.3873	22.3775	20.168	0	0	0	0	20.323	0	20.4058	20.2865	20.4732	0	0	0	0	0
nOo.2.0.1.t04752	mitochondrial carrier homolog 2	Oo	20.586	18.6467	21.0766	20.8317	21.0791	20.7888	19.1199	20.916	20.6599	21.117	0	0	0	0	0	22.0167	20.1832	22.2463	22.5701	22.0653	0	0	0	0	0
nOo.2.0.1.t04753	adp atp translocase	Oo	21.9205	20.9324	21.2323	21.3576	21.65	23.2877	22.381	22.4318	22.5989	22.3043	0	0	0	0	0	19.017	0	19.2838	0	19.3189	0	0	0	0	0
nOo.2.0.1.t04762	family protein	Oo	17.7012	0	0	0	0	18.3783	21.7794	18.7728	18.9178	18.8646	0	0	0	0	0	20.9005	21.5293	21.4781	21.8764	21.692	0	0	0	0	0
nOo.2.0.1.t04769	60s ribosomal protein l18	Oo	14.6453	0	0	0	0	18.2203	0	0	0	0	21.0253	0	0	0	0	20.8393	18.3905	19.1155	0	18.6972	0	0	0	0	0
nOo.2.0.1.t04780	cytochrome c oxidase subunit via family protein	Oo	16.8695	0	0	0	0	19.8284	0	19.0773	19.0533	0	0	0	0	0	0	21.8274	20.6231	22.0559	21.277	21.1451	0	0	0	0	0
nOo.2.0.1.t04792	serine threonine-protein phosphatase 2b catalytic subunit 2	Oo	19.3253	0	0	0	0	20.6481	0	0	0	18.3423	0	0	0	0	0	20.745	0	20.4014	19.9307	20.2526	0	0	0	0	0
nOo.2.0.1.t04805	ribose 5-phosphate isomerase a	Oo	17.7532	0	0	0	0	18.0528	0	0	0	0	19.1791	0	19.3556	0	0	21.71	20.534	21.9584	21.582	21.1475	0	0	0	0	0
nOo.2.0.1.t04820	pi-plc x domain-containing protein 2-like	Oo	16.071	0	0	0	0	17.3574	0	0	0	0	0	0	0	0	0	18.9782	17.8267	19.5677	19.6174	20.0358	0	0	0	0	0
nOo.2.0.1.t04821	no description	Oo	0	0	0	0	0	0	0	0	0	0	0	0	0	0	0	19.2156	0	16.9408	0	17.2758	0	0	0	0	0
nOo.2.0.1.t04830	atp synthase subunit mitochondrial-like	Oo	24.6785	23.9854	23.4775	23.339	23.1244	24.5423	24.1291	22.7354	23.0221	22.5957	25.2118	24.4431	23.112	23.3809	23.5545	27.0558	26.3531	25.6341	25.5731	25.3159	0	0	0	0	0
nOo.2.0.1.t04831	heterogeneous nuclear ribonucleoprotein q	Oo	15.5227	0	0	0	0	16.6438	17.6073	0	0	0	18.5533	0	0	0	0	21.6168	19.6247	21.8268	21.8689	21.5216	0	0	0	0	0
nOo.2.0.1.t04833	no description	Oo	20.0413	17.5076	21.1517	20.5776	20.6072	18.7118	0	0	19.0431	0	18.517	0	0	0	0	20.0968	19.9858	21.1947	21.1011	21.032	0	0	0	0	0
nOo.2.0.1.t04856	adp-dependent glucokinase	Oo	21.2787	19.1915	21.4085	20.7393	20.8016	21.1814	21.1124	21.0192	21.0256	20.814	0	0	0	0	0	20.8204	20.8781	20.94	20.3622	20.2724	0	0	0	0	0
nOo.2.0.1.t04870	nematode cuticle collagen domain-containing protein	Oo	18.8639	0	19.736	19.9497	20.2298	20.1748	19.5729	20.446	20.5763	20.5326	22.6613	0	21.797	21.5865	21.0313	17.4246	0	0	18.6787	18.6513	0	0	0	0	0
nOo.2.0.1.t04875	platelet-activating factor acetylhydrolase ib subunit alpha	Oo	19.1202	0	0	17.2815	0	18.4739	0	0	0	0	0	0	0	0	0	19.8854	0	18.6218	17.4039	18.9249	0	0	0	0	0
nOo.2.0.1.t04881	clathrin heavy chain 1	Oo	22.7368	21.1427	21.6402	21.6119	21.7667	22.2364	21.1247	21.042	21.376	21.424	20.9821	21.6118	20.477	21.0898	19.3512	22.4963	22.8638	22.2129	21.9119	21.4899	0	0	0	0	0
nOo.2.0.1.t04887	ras-related c3 botulinum toxin substrate 1 (rho small gtp binding protein rac1)	Oo	16.4085	0	0	20.6158	20.6116	17.2982	0	20.9791	20.6676	21.0544	0	0	0	0	0	18.5921	0	21.3717	21.4297	21.5218	0	0	0	0	0
nOo.2.0.1.t04889	major facilitator superfamily protein	Oo	22.1067	21.1056	21.4215	21.6615	21.5717	21.2323	19.1495	20.122	19.9093	19.7461	0	0	0	0	0	20.375	0	19.1568	19.496	19.6831	0	0	0	0	0
nOo.2.0.1.t04903	zinc-binding dehydrogenase family protein	Oo	23.0234	21.9395	23.2286	22.9028	22.8289	23.9826	23.2322	23.461	23.2209	23.1609	22.8206	21.8739	21.9202	21.1864	22.4243	24.9036	23.7794	24.7089	24.4855	24.4416	0	0	0	0	0
nOo.2.0.1.t04926	1 domain containing protein	Oo	0	0	0	0	0	15.7069	0	0	0	0	0	0	0	0	0	20.318	21.0273	21.8823	19.8471	21.7835	0	0	0	0	0
nOo.2.0.1.t04944	histone h2a	Oo	0	0	0	0	0	0	0	0	0	0	0	0	0	0	0	20.1782	0	0	19.5046	20.2959	0	0	0	0	0
nOo.2.0.1.t04962	ribokinase	Oo	18.2953	17.8882	19.7093	0	0	18.3471	0	0	0	0	0	0	0	0	0	18.6095	16.9268	0	18.1478	0	0	0	0	0	0
nOo.2.0.1.t04966	fatty-acid amide hydrolase 1	Oo	23.6996	21.036	22.773	22.8495	22.7342	23.2342	21.9883	22.1657	22.0985	21.9405	0	0	0	0	0	21.1967	0	20.735	21.0175	20.8093	0	0	0	0	0
nOo.2.0.1.t04976	splicing factor u2af large subunit	Oo	0	0	0	0	0	0	0	0	0	0	0	0	0	0	0	19.2932	17.3743	18.7878	19.7513	20.0373	0	0	0	0	0
nOo.2.0.1.t04986	tropomyosin	Oo	23.3896	17.8878	23.3517	23.2901	23.3431	25.4228	23.033	25.9098	25.7418	25.8127	26.5158	0	24.1222	24.3404	24.9112	26.0687	25.0288	26.3897	26.5633	26.3878	0	0	0	0	0
nOo.2.0.1.t05017	cytosolic purine 5 -nucleotidase	Oo	20.2354	0	19.1347	19.2097	19.5355	0	0	0	0	0	0	0	0	0	0	20.0053	0	18.7924	18.989	18.8848	0	0	0	0	0
nOo.2.0.1.t05031	viral a-type inclusion protein repeat containing protein	Oo	0	0	0	0	0	0	0	0	0	0	0	0	0	0	0	19.2796	0	18.019	18.0583	18.3479	0	0	0	0	0
nOo.2.0.1.t05040	cleavage and polyadenylation specificity factor subunit partial	Oo	0	0	0	0	0	0	0	0	0	0	0	0	0	0	0	20.6556	21.7805	20.9665	21.5052	21.2891	0	0	0	0	0
nOo.2.0.1.t05049	camp-dependent protein kinase regulatory subunit	Oo	20.7117	17.7422	0	0	0	20.9246	0	0	20.1846	20.017	20.4986	19.8583	0	0	0	22.4418	20.7069	0	0	0	0	0	0	0	0
nOo.2.0.1.t05074	heat shock protein 90	Oo	22.9642	22.3817	23.1078	23.0459	23.1152	22.912	23.3841	23.6628	23.4076	23.128	24.2147	22.2842	24.0797	23.8933	24.3027	26.2384	24.3094	24.8821	25.0085	24.7839	0	0	0	18.037	0
nOo.2.0.1.t05079	aspartyl aminopeptidase	Oo	19.5703	0	0	0	17.5545	20.8444	20.0244	20.6863	20.5591	20.8633	0	0	0	0	0	20.6182	19.9806	21.7767	22.0257	20.6818	0	0	0	0	0
nOo.2.0.1.t05080	phosphopantetheine attachment site family protein	Oo	18.0256	0	0	0	0	21.1785	21.2908	0	17.7607	0	0	0	0	0	0	21.6299	20.9442	0	0	21.1856	0	0	0	0	0
nOo.2.0.1.t05117	linker histone h1 and h5 family protein	Oo	0	0	0	0	0	0	0	0	0	0	0	0	0	0	0	17.0277	0	20.684	20.5026	0	0	0	0	0	0
nOo.2.0.1.t05162	serine threonine-protein phosphatase 2a catalytic subunit alpha isoform	Oo	18.8566	0	19.8372	0	0	20.2505	0	0	18.5195	18.8091	0	0	0	0	0	0	19.9877	20.9415	21.0539	0	0	0	0	0	0
nOo.2.0.1.t05167	temporarily assigned gene name family member (tag-308)	Oo	0	0	0	0	0	17.9742	0	0	0	0	0	0	0	0	0	20.8762	21.0754	20.5646	20.7361	20.1635	0	0	0	0	0
nOo.2.0.1.t05175	ribosomal protein l12	Oo	20.8284	18.8579	19.1703	19.7741	19.0655	20.826	20.5315	19.2918	19.2464	19.055	0	0	20.168	20.39	20.2437	20.4587	21.4603	20.8546	20.9593	20.9595	0	0	0	0	0
nOo.2.0.1.t05177	la-related protein	Oo	0	0	0	0	0	15.2583	0	0	0	0	0	0	0	0	0	19.2246	0	18.9999	0	18.936	0	0	0	0	0
nOo.2.0.1.t05181	no description	Oo	24.8701	22.5254	23.8023	24.0398	23.8994	24.1015	22.9098	23.1578	23.1183	23.2041	20.7932	0	0	19.1522	19.1207	24.1021	22.0522	23.0927	23.2005	22.8439	0	0	0	0	0
nOo.2.0.1.t05187	immunoglobulin i-set domain containing protein	Oo	17.4986	0	16.8967	17.1977	17.5418	20.4685	19.8371	19.8972	19.5267	19.7307	19.2509	19.4442	17.5338	0	17.5179	21.3151	21.7913	21.9389	22.0672	21.9645	0	0	0	0	0
nOo.2.0.1.t05189	proliferation-associated protein 2g4-like	Oo	16.2676	0	0	0	0	17.7168	18.2419	0	0	17.19	15.8895	0	0	0	0	18.9706	0	0	0	0	0	0	0	0	0
nOo.2.0.1.t05212	glycosyl hydrolases family 18 protein	Oo	25.888	24.8069	25.1785	25.1456	25.4199	25.9012	24.6018	24.3535	24.4238	24.5051	0	0	0	0	0	22.5737	20.9558	21.8712	21.8953	21.7133	0	0	0	0	0
nOo.2.0.1.t05223	electron transfer flavoprotein subunit beta	Oo	19.0224	18.0966	0	18.7355	0	20.7896	20.429	18.9708	19.3862	19.4018	18.2286	0	0	0	0	21.4764	20.8293	19.5497	19.7523	19.9233	0	0	0	0	0
nOo.2.0.1.t05226	major facilitator superfamily protein	Oo	0	0	0	18.1886	17.3363	0	0	0	0	0	0	0	0	0	0	18.1771	20.2708	20.8024	20.1339	19.8869	0	0	0	0	0
nOo.2.0.1.t05229	mitochondrial atp synthase f chain	Oo	18.789	0	0	0	0	20.1579	0	0	0	0	0	0	0	0	0	21.1608	19.6026	0	20.157	19.9688	0	0	0	0	0
nOo.2.0.1.t05250	gtp-binding nuclear protein ran	Oo	21.8283	20.5077	21.511	21.5335	21.5997	20.6991	21.6244	20.7158	20.4869	20.7242	21.1405	20.0628	0	0	0	21.9932	21.75	21.9855	22.0757	21.5909	0	0	20.576	0	0
nOo.2.0.1.t05264	ku70 ku80 beta-barrel domain protein	Oo	0	0	0	0	0	18.0201	0	0	0	0	0	0	0	0	0	20.1473	0	19.7565	19.2626	18.725	0	0	0	0	0
nOo.2.0.1.t05279	dna-binding protein hexbp	Oo	0	0	0	0	0	17.8129	0	0	18.3695	0	0	0	0	0	0	20.1209	18.671	0	19.3009	19.5958	0	0	0	0	0
nOo.2.0.1.t05280	ef hand family protein	Oo	17.7864	0	0	0	0	18.0237	0	17.1552	0	0	0	0	0	0	0	18.5568	0	18.716	18.9018	18.6351	0	0	0	0	0
nOo.2.0.1.t05296	no description	Oo	0	0	0	0	0	21.5498	20.8218	20.1794	20.1064	20.3258	0	0	0	0	0	17.6474	0	0	0	0	0	0	0	0	0
nOo.2.0.1.t05309	calcium-binding protein p22	Oo	0	0	0	0	0	0	0	0	0	0	0	0	0	0	0	20.8608	0	18.7201	0	19.0714	0	0	0	0	0
nOo.2.0.1.t05358	receptor mediated endocytosis family member (rme-1)	Oo	21.582	0	20.3842	19.7431	20.1108	21.1851	19.4617	0	18.8384	0	17.8027	0	0	0	0	22.0059	19.6217	19.9368	19.8204	20.4559	0	0	0	0	0
nOo.2.0.1.t05364	cold-shock dna-binding domain containing protein	Oo	0	0	0	0	0	16.5352	0	18.559	18.1248	18.4538	0	0	0	0	0	0	0	0	0	0	0	0	0	0	0
nOo.2.0.1.t05396	no description	Oo	25.7796	23.4664	23.8602	23.909	23.8313	21.6413	21.266	19.8035	19.2993	19.6237	22.7928	22.8506	21.7037	21.7545	21.5027	27.4416	25.8312	25.005	25.0051	25.1268	21.335	21.9064	22.2485	22.7597	20.2539
nOo.2.0.1.t05410	atp synthase gamma mitochondrial	Oo	22.0098	21.5103	21.4648	21.1364	21.3936	21.6572	21.9738	21.2202	21.4793	21.4614	17.8703	0	0	0	0	24.2924	24.0898	24.1287	24.0329	24.0325	0	0	0	0	0
nOo.2.0.1.t05413	no description	Oo	20.4247	0	0	0	18.1029	21.3826	0	19.5449	19.1005	19.2993	0	0	0	0	0	24.9429	22.4703	23.5873	23.6587	23.5745	0	0	0	0	0
nOo.2.0.1.t05421	ribosomal protein l11	Oo	21.197	0	0	0	0	21.9205	21.6554	19.1757	19.8554	19.9417	0	20.4168	0	0	0	23.5882	21.3358	21.0882	21.0655	21.619	0	0	0	0	0
nOo.2.0.1.t05422	vacuolar proton pump subunit h	Oo	19.5203	16.5107	18.3535	18.7676	18.6472	18.2807	0	0	17.9049	18.5598	0	0	0	0	0	18.9888	17.471	0	18.664	0	0	0	0	0	0
nOo.2.0.1.t05432	proteasome subunit alpha type 7-1	Oo	22.5102	20.0647	21.2639	21.2668	21.1592	21.9711	21.3148	20.3379	20.4219	20.7572	21.5839	0	21.7368	22.0159	21.4969	23.4234	22.0996	21.8384	21.7242	21.8456	0	0	0	0	0
nOo.2.0.1.t05433	small nuclear ribonucleoprotein-associated protein b	Oo	16.23	0	0	0	0	16.6172	0	0	0	0	0	0	0	0	0	20.2265	18.9517	18.8709	19.2645	18.6223	0	0	0	0	0
nOo.2.0.1.t05434	gtp-binding protein	Oo	18.2995	0	0	0	0	18.7863	0	18.7176	17.9468	18.1893	18.2088	0	0	0	0	19.6844	0	18.296	17.5729	0	0	0	0	0	0
nOo.2.0.1.t05440	proteasome ( macropain) 26s non- 2	Oo	20.4907	19.7338	20.8211	20.6302	20.9194	20.536	20.3105	20.6167	20.3015	20.5357	18.8761	0	0	0	0	20.6541	21.6304	21.7063	21.5166	20.9971	0	0	0	0	0
nOo.2.0.1.t05443	utp--glucose-1-phosphate uridylyltransferase	Oo	22.3286	20.4931	21.8225	21.531	21.4188	23.335	23.1814	22.4303	22.7906	22.63	21.6982	21.076	21.0075	20.7702	21.1847	23.7428	23.1386	23.6117	23.7062	23.3573	0	0	0	0	0
nOo.2.0.1.t05461	serologically defined colon cancer antigen 1	Oo	0	0	0	0	0	0	0	0	0	0	0	0	0	0	0	18.8388	0	20.3869	20.3022	19.7832	0	0	0	0	0
nOo.2.0.1.t05481	dna topoisomerase 2	Oo	16.7626	0	0	0	0	0	0	0	0	0	0	0	0	0	0	22.2423	19.401	21.0205	20.6803	20.2802	0	0	0	0	0
nOo.2.0.1.t05491	serine threonine-protein phosphatase pp1-gamma catalytic subunit	Oo	19.1441	0	0	0	0	20.0815	0	0	0	0	0	0	0	0	0	21.3046	0	0	19.6257	19.7727	0	0	0	0	0
nOo.2.0.1.t05495	protein arginine n-methyltransferase 8	Oo	18.0148	0	0	0	0	18.9888	0	0	0	0	20.3587	0	19.3607	0	0	20.1187	19.5241	20.7562	21.4129	20.7194	0	0	0	0	0
nOo.2.0.1.t05518	reticulon protein family member (ret-1)	Oo	22.9386	20.1592	23.127	23.0268	23.2397	22.005	20.9114	21.9889	21.9579	21.7686	0	0	0	0	0	21.819	20.4211	22.4952	22.6785	22.4462	0	0	0	0	0
nOo.2.0.1.t05526	elongation factor tu homologue precursor	Oo	22.1013	0	20.7951	20.4617	20.7599	22.3907	18.5417	20.5136	20.7041	20.6594	20.5841	20.0979	20.4492	21.0896	20.787	23.4712	20.7704	22.9397	22.9855	22.9965	0	0	0	0	0
nOo.2.0.1.t05529	aspartic protease sp-2	Oo	22.8696	22.0286	23.3629	23.6165	23.5364	22.2908	20.4284	22.4585	22.6655	22.6498	18.7371	0	0	0	0	19.7888	0	21.5247	0	22.0349	21.0774	20.2387	19.6823	21.2296	20.518
nOo.2.0.1.t05530	sphingomyelin phosphodiesterase 1	Oo	17.6163	0	0	19.4657	19.8046	19.2388	0	0	0	0	0	0	0	0	0	20.4559	0	21.571	21.4868	21.3595	0	0	0	19.7483	0
nOo.2.0.1.t05537	guanine nucleotide-binding protein g subunit alpha	Oo	21.2941	0	21.2395	20.6201	20.9463	19.87	0	20.0509	20.1667	20.2339	0	0	0	0	0	21.2004	20.7617	22.0843	21.981	21.3083	0	0	0	0	0
nOo.2.0.1.t05552	adp-ribosylation factor-like protein 2	Oo	15.4196	0	0	0	0	15.8092	0	0	0	0	0	0	0	0	0	18.4175	0	18.2721	0	18.464	0	0	0	0	0
nOo.2.0.1.t05562	no description	Oo	17.5089	0	0	18.9523	18.8628	18.9088	0	20.5223	20.0211	20.2588	0	0	0	0	0	0	0	0	0	0	0	0	0	0	0
nOo.2.0.1.t05568	transcription elongation regulator 1	Oo	0	0	0	0	0	17.3693	0	0	0	0	0	0	0	0	0	20.6329	18.9948	18.8458	19.398	19.6608	0	0	0	0	0
nOo.2.0.1.t05576	calpain clp-1	Oo	22.1319	22.2642	23.8387	23.6877	23.7402	21.1254	21.6439	23.1196	22.7144	22.7806	0	0	0	0	0	22.2836	22.7165	23.3089	23.2837	24.0339	0	0	0	0	0
nOo.2.0.1.t05615	sigma non-opioid intracellular receptor 1	Oo	0	0	0	0	0	17.1848	0	17.9404	0	0	0	0	0	0	0	17.9294	19.2273	0	0	20.1241	0	0	0	0	0
nOo.2.0.1.t05621	tb2 hva22 family protein	Oo	20.9061	19.4103	19.8099	20.4239	20.3955	19.9856	19.9719	20.0476	19.5067	19.9149	18.1283	20.1952	0	0	0	20.6049	21.7024	20.6931	21.2458	20.677	0	0	0	0	0
nOo.2.0.1.t05646	peptidase family m13	Oo	22.233	21.154	21.071	20.7401	20.4388	0	0	0	0	0	0	0	0	0	0	20.9376	20.6527	19.0419	0	0	0	0	0	0	0
nOo.2.0.1.t05656	amidohydrolase family protein	Oo	0	0	0	0	0	14.585	0	0	0	0	0	0	0	0	0	18.8899	0	0	19.835	19.6311	0	0	0	0	0
nOo.2.0.1.t05662	small subunit ribosomal protein 1	Oo	19.3479	0	0	0	0	19.7353	0	0	0	0	0	0	0	0	0	21.8799	19.6511	21.341	21.0584	20.8672	0	0	0	0	0
nOo.2.0.1.t05666	no description	Oo	0	0	0	0	0	17.4947	0	0	0	0	0	0	0	0	0	19.5018	19.2432	0	18.3363	17.4806	0	0	0	0	0
nOo.2.0.1.t05669	elongation factor mitochondrial-like	Oo	15.2594	0	0	0	0	13.6176	0	0	0	0	0	0	0	0	0	17.8822	0	18.9423	18.2778	19.1099	0	0	0	0	0
nOo.2.0.1.t05700	thioredoxin domain-containing protein 1	Oo	21.5252	18.6556	20.7849	20.5743	20.5609	20.9201	19.0187	20.269	19.6671	19.4985	18.1989	0	0	0	0	22.287	21.1552	20.8487	21.5837	21.2197	0	0	0	0	0
nOo.2.0.1.t05701	myeloid leukemia factor	Oo	16.5859	0	0	0	18.6237	16.6801	17.546	0	0	0	0	0	0	0	0	18.014	20.427	19.4563	19.0538	17.0538	0	0	0	0	0
nOo.2.0.1.t05714	proteasome ( macropain) 26s non- 13	Oo	19.5209	18.1911	18.5636	20.1651	19.8444	19.5482	20.3577	19.3616	18.9046	19.63	0	21.3895	0	0	0	21.0236	21.1935	20.7531	21.3149	21.1756	0	0	0	0	0
nOo.2.0.1.t05719	malate oxidoreductase	Oo	0	0	0	0	0	19.2268	0	19.1408	19.6948	19.9163	0	0	0	0	0	0	0	0	0	0	0	0	0	0	0
nOo.2.0.1.t05721	malate oxidoreductase	Oo	20.749	19.7992	22.5429	22.11	22.2189	21.182	20.0575	21.7824	21.9643	21.8366	0	0	0	0	0	22.8272	21.1997	23.4548	23.3753	23.1011	0	0	0	0	0
nOo.2.0.1.t05736	rna-binding protein ews	Oo	0	0	0	0	0	0	0	0	0	0	0	0	0	0	0	18.171	0	0	17.7316	18.1436	0	0	0	0	0
nOo.2.0.1.t05740	zinc-binding dehydrogenase family protein	Oo	20.3008	0	17.1044	0	18.1455	20.8991	18.2622	0	0	0	0	0	0	0	0	20.8608	19.6785	20.6358	20.2531	20.8253	0	0	0	0	0
nOo.2.0.1.t05746	twinfilin-1	Oo	18.2435	0	18.3668	0	0	0	0	0	0	0	0	0	0	0	0	21.3777	21.6335	21.4672	20.9239	20.8873	0	0	0	0	0
nOo.2.0.1.t05747	prion-like-(q n-rich)-domain-bearing protein family member (pqn-22)	Oo	21.646	0	0	20.1851	20.7623	23.206	0	21.4442	0	21.3165	20.3039	19.3585	0	0	0	21.7423	20.4672	0	0	0	0	0	0	0	0
nOo.2.0.1.t05771	cre-ttll-12 protein	Oo	20.3908	0	18.6825	19.0783	0	20.6966	0	0	16.9852	17.5073	0	0	0	0	0	20.4882	19.0621	19.9908	18.7507	18.3037	0	0	0	0	0
nOo.2.0.1.t05782	member ras oncogene family	Oo	19.562	18.9312	19.7436	19.7515	20.0254	19.4978	18.8862	0	0	0	0	19.1974	0	0	0	21.1091	21.202	20.911	20.9417	21.1038	0	0	0	0	0
nOo.2.0.1.t05796	btb poz domain-containing protein kctd3	Oo	19.7954	19.2744	20.8576	20.7093	20.2366	20.002	20.4665	20.2228	20.789	16.6953	0	0	0	0	0	20.2527	21.3029	21.7791	21.576	21.3189	0	0	0	0	0
nOo.2.0.1.t05802	member ras oncogene family	Oo	20.1366	19.6907	19.9207	20.0655	20.4124	19.6344	20.2326	19.4282	19.4409	19.4814	0	20.5022	0	0	0	21.4534	21.9491	21.2766	21.5031	21.2144	0	0	0	0	0
nOo.2.0.1.t05825	intermediate filament protein ifa-1	Oo	0	0	0	0	0	19.0009	0	0	19.1011	19.8466	19.7639	0	0	0	0	17.5722	0	0	0	0	0	0	0	0	0
nOo.2.0.1.t05829	aspartyl-trna synthetase	Oo	20.9409	19.9887	21.7021	21.33	21.4421	20.9939	20.8387	20.7031	20.6272	20.886	0	0	0	0	0	22.1164	20.6592	21.5832	21.6882	21.7459	0	0	0	0	0
nOo.2.0.1.t05832	calponin homolog	Oo	17.2617	0	0	0	0	19.6077	20.1441	20.5914	20.5885	20.9911	0	0	0	0	0	18.1946	0	19.3677	18.0659	0	0	0	0	0	0
nOo.2.0.1.t05918	atp-dependent rna helicase dhh1	Oo	18.0544	0	0	0	0	18.4702	0	0	0	0	0	0	0	0	0	21.056	0	19.4357	19.453	0	0	0	0	0	0
nOo.2.0.1.t05930	alpha- ulin (catenin vinculin related) family member (ctn-1)	Oo	0	0	0	0	0	0	0	0	0	0	0	0	0	0	0	19.3311	0	19.4087	19.0617	0	0	0	0	0	0
nOo.2.0.1.t05936	t-complex protein 1 subunit epsilon	Oo	23.0945	20.0208	21.9064	21.9668	21.812	22.7105	20.7638	21.6896	21.557	21.54	21.3626	21.7411	26.9185	26.7664	27.233	23.2765	21.9192	23.1115	23.6621	25.0383	0	0	0	0	0
nOo.2.0.1.t05949	piwi domain-containing protein	Oo	16.5228	0	0	0	0	0	0	0	0	0	0	0	0	0	0	19.0943	0	19.23	18.9543	19.2721	0	0	0	0	0
nOo.2.0.1.t05965	mitochondrial cytochrome c oxidase subunit 5b isoform 1	Oo	19.719	0	0	20.2067	20.257	20.4958	20.7997	20.8129	20.3259	20.8252	0	0	0	0	0	23.8176	22.772	23.9392	23.9265	23.6722	0	0	0	0	0
nOo.2.0.1.t05986	innexin unc-9	Oo	17.2493	0	0	0	0	0	0	0	0	0	0	0	0	0	0	21.5839	20.3468	19.7813	20.8604	21.4973	0	0	0	0	0
nOo.2.0.1.t05998	melibiase family protein	Oo	18.2771	0	18.9542	0	19.2215	20.9874	18.5855	20.3876	20.209	20.0969	17.3507	0	0	0	0	18.604	0	19.7404	0	0	0	0	0	0	0
nOo.2.0.1.t06000	6-phosphogluconate decarboxylating	Oo	21.6252	21.4229	23.0158	23.0069	22.8067	20.9489	20.717	21.4634	21.7262	21.5875	21.5299	0	19.1948	19.6886	19.5512	20.1325	18.669	20.6518	21.0725	20.7246	0	0	0	0	0
nOo.2.0.1.t06004	no description	Oo	23.6118	0	0	22.248	22.1484	21.3707	22.1136	20.9636	21.3146	0	0	0	0	0	0	18.646	0	0	22.0436	0	0	0	0	0	0
nOo.2.0.1.t06017	voltage-dependent anion channel 2	Oo	23.7052	22.6895	23.3524	23.2571	23.2573	23.411	23.4176	22.7605	22.3559	22.7696	23.263	21.315	23.0761	22.9018	22.2751	25.7426	24.7137	25.1992	25.4093	25.0591	0	0	0	0	0
nOo.2.0.1.t06045	Peroxidasin [Ascaris suum]	Oo	0	0	0	0	0	0	0	0	0	0	0	0	0	0	0	19.6982	0	18.4822	0	18.5913	0	0	0	0	0
nOo.2.0.1.t06056	proteasome subunit alpha type-4	Oo	20.0408	19.0843	21.1233	21.1439	21.3795	19.3764	19.2446	21.3198	21.3658	21.151	21.3554	20.5298	21.8019	21.6695	21.0057	20.4885	20.6348	22.5907	22.5352	22.353	0	0	0	0	0
nOo.2.0.1.t06073	vacuolar atp synthase subunit ac39	Oo	20.138	0	18.308	18.312	0	19.5509	0	18.0354	18.4667	18.6939	18.2754	0	0	0	0	20.3042	19.683	20.0743	19.3418	18.9806	0	0	0	0	0
nOo.2.0.1.t06074	40s ribosomal protein s15	Oo	18.3043	0	0	0	0	19.8263	17.6696	0	0	17.9579	0	0	0	0	0	20.9445	20.1563	20.5361	20.283	20.2467	0	0	0	0	0
nOo.2.0.1.t06087	myosin heavy chain	Oo	21.8091	22.3429	21.522	22.1281	22.0565	24.5476	24.5903	21.8572	23.1619	23.0338	22.8551	22.2302	0	0	0	21.1917	22.1465	21.5614	0	21.2331	0	0	0	0	0
nOo.2.0.1.t06093	fatty acid-binding protein	Oo	20.0623	0	0	0	0	19.7322	0	0	0	0	18.6196	0	0	0	0	20.8378	20.5303	19.4528	18.8184	19.7277	0	0	0	0	0
nOo.2.0.1.t06098	transcription elongation factor b polypeptide 1	Oo	18.1056	17.4938	0	0	0	15.0398	0	0	0	0	0	0	0	0	0	20.8222	0	18.3911	19.3696	19.5862	0	0	0	0	0
nOo.2.0.1.t06121	rna and export factor binding protein 2	Oo	0	0	0	0	0	0	0	0	0	0	0	0	0	0	0	17.3042	0	17.8644	18.312	0	0	0	0	0	0
nOo.2.0.1.t06142	pyruvate dehydrogenase e1 component subunit alpha type ii	Oo	22.5262	21.5313	23.079	0	23.3373	22.237	21.1014	0	0	23.6578	24.2878	22.2311	23.3191	22.8454	22.7139	24.9529	22.4201	24.6547	24.7038	24.7561	0	0	0	0	0
nOo.2.0.1.t06233	recombinant antigenic polypeptide	Oo	0	0	0	0	0	17.8991	0	0	0	16.8481	0	0	0	0	0	20.9152	19.8874	21.3504	21.2829	21.3341	0	0	0	0	0
nOo.2.0.1.t06238	no description	Oo	15.1374	0	0	0	0	0	0	0	0	0	0	0	0	0	0	20.6259	18.9972	20.6156	20.6203	21.3793	0	0	0	0	0
nOo.2.0.1.t06253	von willebrand factor type a domain protein	Oo	0	0	0	0	0	0	0	0	0	0	18.995	0	0	0	0	16.8455	0	19.2185	18.8883	18.7952	0	0	0	0	0
nOo.2.0.1.t06256	protein phosphatase 1b	Oo	16.0922	0	0	0	0	19.2099	0	0	0	0	0	0	0	0	0	20.4556	20.3703	20.1006	21.2914	20.7968	0	0	0	0	0
nOo.2.0.1.t06297	briggsae cbr-try-10 protein	Oo	17.8995	0	0	0	0	17.6318	0	0	0	0	0	0	0	0	0	22.595	22.5764	23.8843	23.7267	23.4317	0	0	0	0	0
nOo.2.0.1.t06302	dihydropteridine reductase	Oo	18.8245	0	0	17.1567	0	20.1277	20.4096	18.967	18.051	18.2797	0	0	0	0	0	19.47	19.6077	0	0	0	0	0	0	0	0
nOo.2.0.1.t06315	hla-b associated transcript 1	Oo	19.7541	0	0	0	0	19.5348	18.0279	0	0	0	21.6867	20.7191	20.5382	20.5794	20.1019	23.175	22.2241	22.9932	22.917	22.7457	0	0	0	0	0
nOo.2.0.1.t06357	nadh-ubiquinone oxidoreductase 39 kda subunit	Oo	18.5295	0	17.5755	0	17.9493	20.0416	0	18.1573	18.2184	18.2086	0	0	0	0	0	22.0675	21.2031	20.9969	21.1719	21.1225	0	0	0	0	0
nOo.2.0.1.t06360	sensory axon guidance family member (sax-7)	Oo	19.587	0	19.8753	20.1008	20.2631	20.0522	19.0031	19.683	19.8778	19.5939	20.9067	0	0	0	18.9116	22.9311	22.2688	22.5526	22.5837	22.5798	0	0	0	0	0
nOo.2.0.1.t06364	msp domain with glu- and lys-rich c-term domain	Oo	0	0	0	0	0	16.3138	0	15.93	17.4844	15.9717	0	0	0	0	0	0	0	0	0	0	0	0	0	0	0
nOo.2.0.1.t06376	nsp1-like c-terminal region family protein	Oo	0	0	0	0	0	0	0	0	0	0	0	0	0	0	0	18.0677	0	19.5832	19.3401	18.416	0	0	0	0	0
nOo.2.0.1.t06379	succinyl- ligase	Oo	20.2407	16.9818	19.6403	0	20.0162	19.5471	18.1466	19.3237	19.4206	18.6008	20.8181	0	20.1363	20.6099	0	22.7711	22.6288	22.9398	22.88	22.7335	0	0	0	0	0
nOo.2.0.1.t06380	ras-related protein rab-7a	Oo	21.9347	19.5608	20.5789	20.3266	20.5528	21.2404	20.8909	19.45	19.3032	19.2567	17.6859	20.3483	0	0	0	22.9601	22.5487	21.8579	21.6366	21.8152	0	0	0	0	0
nOo.2.0.1.t06394	isoform b	Oo	19.4625	0	0	0	0	18.8542	0	0	0	0	0	0	0	0	0	21.723	21.7892	21.8053	22.287	22.2095	0	0	0	0	0
nOo.2.0.1.t06395	cuticlin 1	Oo	20.484	20.2727	21.0247	20.938	21.1436	0	0	0	0	0	0	0	0	0	0	19.6672	21.006	20.3355	20.3555	20.5864	0	0	0	0	0
nOo.2.0.1.t06402	prolyl endopeptidase	Oo	21.1427	18.9603	22.4108	21.267	22.1516	19.4773	20.7245	20.7548	21.1525	21.1852	0	0	0	0	0	17.0134	0	0	0	0	0	0	0	0	0
nOo.2.0.1.t06404	atp-dependent rna helicase ddx17	Oo	0	0	0	0	0	0	0	0	0	0	18.1322	0	0	0	0	20.3301	18.7086	19.7687	19.9298	20.7681	0	0	0	0	0
nOo.2.0.1.t06407	actin-related protein 3-like	Oo	20.4809	0	0	0	19.4915	21.1174	0	0	0	0	0	0	0	0	0	21.4298	0	20.8928	20.4471	20.1488	0	0	0	0	0
nOo.2.0.1.t06434	calreticulin precursor	Oo	23.9534	20.8446	22.8591	22.6961	22.7036	24.7949	22.6661	23.6744	22.7629	23.2218	23.9745	23.444	23.8479	24.0665	23.9438	24.742	22.9662	24.1868	24.5495	24.4496	0	0	0	0	0
nOo.2.0.1.t06470	cg16916 protein	Oo	20.1815	0	20.3865	0	21.0096	17.659	0	20.7223	20.5945	20.8289	19.503	20.7624	0	0	0	20.0673	20.0971	22.0202	21.8741	20.1602	0	0	0	0	0
nOo.2.0.1.t06475	sh3-domain grb2-like endophilin b1	Oo	21.0471	0	17.8017	19.1371	19.0468	21.8073	20.5227	20.1162	20.0173	19.5074	0	0	0	0	0	22.104	21.2493	20.4165	20.5236	20.8348	0	0	0	0	0
nOo.2.0.1.t06483	g2f domain containing protein	Oo	20.6798	0	19.7747	19.4579	19.0534	21.2503	20.2986	19.7954	20.0167	19.7125	21.3067	19.6705	19.2285	0	19.1984	20.245	20.3272	20.2567	20.5783	20.1446	0	0	0	0	0
nOo.2.0.1.t06484	ubiquitin family protein	Oo	0	0	0	0	0	18.1915	0	0	0	0	0	0	0	0	0	0	0	19.2521	19.7446	19.5212	0	0	0	0	0
nOo.2.0.1.t06508	haloacid dehalogenase-like hydrolase domain-containing protein 2	Oo	0	0	0	0	0	16.5097	0	18.8344	18.701	0	0	0	0	0	0	0	0	0	0	0	0	0	0	0	0
nOo.2.0.1.t06532	nadh-cytochrome b5 reductase 3	Oo	19.4131	19.7708	21.4843	21.1399	21.426	19.2559	0	20.7516	20.7515	20.6133	0	0	0	0	0	19.4563	19.9744	21.7749	22.4472	21.8203	0	0	0	0	0
nOo.2.0.1.t06547	tyrosine-protein phosphatase lar-like protein	Oo	0	0	0	0	0	17.7155	0	18.6595	18.3062	0	0	0	0	0	0	0	0	0	0	0	0	0	0	0	0
nOo.2.0.1.t06559	nadh dehydrogenase iron-sulfur protein mitochondrial precursor	Oo	17.9026	0	0	0	0	20.4433	19.4731	19.2156	19.208	18.7132	0	0	0	0	0	21.6034	21.437	21.3511	21.0071	20.6235	0	0	0	0	0
nOo.2.0.1.t06576	guanine nucleotide-binding protein subunit gamma-e	Oo	0	0	0	0	0	0	0	0	0	0	0	0	0	0	0	19.0113	0	20.6481	0	20.7224	0	0	0	0	0
nOo.2.0.1.t06595	aconitate mitochondrial	Oo	20.8668	0	19.9072	18.6401	20.2221	19.554	20.5911	19.7971	19.5942	19.6621	20.3161	0	19.0024	0	20.23	22.4535	23.5579	23.1792	23.3931	23.1579	0	0	0	0	0
nOo.2.0.1.t06607	nascent polypeptide-associated complex subunit alpha	Oo	18.1266	0	17.252	17.5586	0	20.6156	19.2897	20.0955	0	18.9682	18.7598	0	18.9304	19.6849	0	21.4624	20.7536	21.9448	21.8213	21.9986	0	0	0	0	0
nOo.2.0.1.t06608	60s ribosomal protein l17	Oo	0	0	0	0	0	17.8588	0	0	0	0	0	0	0	0	0	17.7793	0	18.7811	18.7414	18.9703	0	0	0	0	0
nOo.2.0.1.t06646	no description	Oo	24.8465	23.9286	24.9956	25.225	25.2202	0	0	0	0	0	0	0	0	0	0	24.4771	24.7575	25.7346	25.8207	25.9086	0	0	0	20.6077	0
nOo.2.0.1.t06649	delta-1-pyrroline-5-carboxylate dehydrogenase	Oo	19.4327	0	0	18.7993	18.4422	18.9777	0	18.2553	17.9591	17.7627	20.873	19.2898	19.5276	19.6077	19.5221	23.2891	22.1674	22.7801	22.9562	21.9244	0	0	0	0	0
nOo.2.0.1.t06657	vacuolar protein sorting-associated protein 13a	Oo	17.2145	0	0	0	0	0	0	0	0	0	0	0	0	0	0	18.7196	20.8522	19.1984	0	19.2406	0	0	0	0	0
nOo.2.0.1.t06663	small nuclear ribonucleoprotein f-like	Oo	0	0	0	0	0	0	0	0	0	0	0	0	0	0	0	0	0	21.769	21.3572	21.2014	0	0	0	0	0
nOo.2.0.1.t06673	no description	Oo	23.5196	23.0671	23.3724	23.524	23.6443	23.8391	24.6023	23.5447	23.1308	23.5289	18.8713	0	0	0	0	22.89	23.2176	22.5481	22.4438	22.0977	0	0	0	0	0
nOo.2.0.1.t06680	no description	Oo	0	0	0	0	0	19.8173	18.7627	20.1246	19.9613	18.9623	0	0	0	0	0	0	0	0	0	0	0	0	0	0	0
nOo.2.0.1.t06684	serine threonine-protein phosphatase 2a regulatory subunit b	Oo	18.8673	0	19.5448	19.4916	19.6145	17.9913	18.6893	18.926	18.6047	18.4677	0	0	0	0	0	18.0483	0	19.8461	19.7532	0	0	0	0	0	0
nOo.2.0.1.t06693	casein kinase ii subunit alpha	Oo	0	0	0	0	0	16.8086	0	0	0	0	0	0	0	0	0	18.2475	0	17.2353	17.8189	17.8013	0	0	0	0	0
nOo.2.0.1.t06699	no description	Oo	19.1045	0	20.7842	20.7783	20.1123	17.07	0	16.7081	0	0	19.722	0	0	0	0	19.9536	19.3893	20.9569	20.9091	20.7791	0	0	0	0	0
nOo.2.0.1.t06705	programmed cell death 8	Oo	19.0205	0	0	0	0	20.1779	0	14.8079	17.4213	17.396	18.7551	0	0	0	0	21.0801	19.8587	19.9155	20.424	19.6867	0	0	0	0	0
nOo.2.0.1.t06708	mitochondrial f0 atp synthase d	Oo	19.7096	0	18.4614	18.3276	18.7018	19.2793	20.2393	18.9232	18.9016	19.4299	20.3998	0	0	0	0	22.1248	21.8368	23.3312	23.2757	23.3256	0	0	0	0	0
nOo.2.0.1.t06711	cre-mlt-7 protein	Oo	16.9123	0	0	0	0	15.8294	0	0	0	0	0	0	0	0	0	20.9572	0	20.7095	20.6458	20.589	0	0	0	0	0
nOo.2.0.1.t06728	ubiquitin carboxyl-terminal hydrolase isozyme l5	Oo	19.4563	0	18.5759	18.7441	18.7719	20.0029	0	18.7019	18.6047	18.7013	0	0	0	0	0	20.4544	19.041	20.0778	19.753	19.797	0	0	0	0	0
nOo.2.0.1.t06740	filamin abp280 repeat family protein	Oo	16.7095	0	0	0	0	18.2784	19.6319	0	0	17.5836	0	0	0	0	0	0	0	0	0	0	0	0	0	0	0
nOo.2.0.1.t06756	glutaminase 2	Oo	0	0	0	0	0	17.0616	0	0	0	0	0	0	0	0	0	17.5712	0	18.5338	0	19.2906	0	0	0	0	0
nOo.2.0.1.t06762	ubiquitin-conjugating enzyme e2 l3-like	Oo	21.5502	0	20.4064	20.1891	20.7095	20.8676	0	19.8756	19.8988	0	0	0	0	0	0	0	0	0	0	0	0	0	0	0	0
nOo.2.0.1.t06771	nucleoredoxin-like protein 2	Oo	23.9403	22.2722	23.3682	23.438	23.5554	22.3968	22.2082	22.2861	22.3929	22.2364	20.9131	0	20.9514	20.5422	20.6778	21.1007	21.7503	22.0061	21.8766	21.9373	0	0	0	17.2545	0
nOo.2.0.1.t06802	vesicle-associated membrane protein 1-like	Oo	19.8446	18.4684	20.9838	21.3499	21.3427	19.3581	20.8176	0	0	0	0	0	0	0	0	21.5009	21.1698	21.7603	21.6622	21.7755	0	0	0	0	0
nOo.2.0.1.t06808	member ras oncogene family	Oo	16.3659	0	0	0	0	0	0	0	0	0	0	0	0	0	0	17.5182	0	18.8439	19.3275	19.3588	0	0	0	0	0
nOo.2.0.1.t06817	fumarase 1	Oo	21.776	0	20.9461	21.2061	21.4763	22.1795	21.9595	22.4312	22.3244	23.0333	0	0	0	0	0	22.0907	21.0619	22.5079	22.2903	22.607	0	0	0	0	0
nOo.2.0.1.t06818	f-actin capping protein beta subunit	Oo	21.4311	0	19.5025	0	19.8544	21.0266	0	0	0	0	0	0	0	0	0	22.446	21.1004	21.4623	21.3801	21.3713	0	0	0	0	0
nOo.2.0.1.t06836	116 kda u5 small nuclear ribonucleoprotein component	Oo	0	0	0	0	0	0	0	0	0	0	0	0	0	0	0	20.1051	20.6377	21.154	21.2204	20.6834	0	0	0	0	0
nOo.2.0.1.t06838	acetyl- mitochondrial-like	Oo	18.9562	0	19.0708	19.1574	19.055	18.2742	0	0	0	0	0	0	0	0	0	16.6388	0	0	0	0	0	0	0	0	0
nOo.2.0.1.t06840	nhp2-like protein 1	Oo	0	0	0	0	0	0	0	0	0	0	0	0	0	0	0	21.0739	20.9375	20.0428	20.3474	20.4631	0	0	0	0	0
nOo.2.0.1.t06869	no description	Oo	0	0	0	0	0	0	0	0	0	0	0	0	0	0	0	21.7675	22.1224	22.5683	21.6689	21.9374	0	0	0	0	0
nOo.2.0.1.t06881	6-phosphofructokinase	Oo	22.5463	19.823	0	0	22.4756	21.8426	21.4637	21.4105	21.3364	21.5652	0	0	0	0	0	21.9999	20.8404	22.499	22.3743	22.0746	0	0	0	0	0
nOo.2.0.1.t06887	40s ribosomal protein s9	Oo	16.3172	0	0	0	0	18.2542	17.8727	0	0	0	19.0701	0	0	0	0	19.7557	0	18.3687	19.6406	19.7336	0	0	0	0	0
nOo.2.0.1.t06890	maternal protein pumilio	Oo	0	0	0	0	0	0	0	0	0	0	0	0	0	0	0	18.2802	0	20.0268	20.3404	0	0	0	0	0	0
nOo.2.0.1.t06893	glutamate carboxypeptidase 2	Oo	0	0	0	0	0	0	0	0	0	0	0	0	0	0	0	17.4315	0	0	19.3587	19.6567	0	0	0	0	0
nOo.2.0.1.t06906	inhibin beta a chain-like	Oo	0	0	0	0	0	0	0	0	0	0	0	0	0	0	0	0	0	0	0	0	17.536	0	0	17.3103	17.6137
nOo.2.0.1.t06926	transthyretin-like protein 46	Oo	21.5204	0	22.1365	21.4534	21.8093	21.9497	20.0142	22.2102	21.9879	21.7254	0	0	0	0	0	22.6416	21.7777	22.9103	23.1562	22.656	22.3227	21.6622	21.7772	22.157	22.2179
nOo.2.0.1.t06929	aconitate mitochondrial-like	Oo	20.2172	0	0	0	0	19.0626	19.0177	18.8	18.6728	18.7185	0	0	0	0	0	22.9324	22.1834	0	0	0	0	0	0	0	0
nOo.2.0.1.t06933	no description	Oo	0	0	0	0	0	22.2469	0	20.9224	20.5911	20.5396	0	0	0	0	0	0	0	0	0	0	0	0	0	0	0
nOo.2.0.1.t06962	ef hand family protein	Oo	0	0	0	0	0	0	0	0	0	0	0	0	0	0	0	20.7729	19.4884	19.059	19.3552	19.4793	0	0	0	0	0
nOo.2.0.1.t06996	no description	Oo	17.3994	0	0	0	0	22.0011	0	19.2189	18.7155	18.9523	19.8211	0	0	0	0	21.2944	0	18.2287	19.5323	19.8371	0	0	0	0	0
nOo.2.0.1.t06998	cationic amino acid transporter	Oo	18.9513	0	19.1683	18.8839	19.7254	18.0565	0	18.8937	18.9788	0	0	0	0	0	0	20.1163	20.7658	19.7176	19.8857	20.1109	0	0	0	0	0
nOo.2.0.1.t07005	dual specificity phosphatase 19	Oo	18.0401	18.6382	20.5862	20.9664	20.2926	17.1248	0	0	0	0	0	0	0	0	0	0	0	0	0	0	0	0	0	0	0
nOo.2.0.1.t07045	guanine nucleotide-binding protein g subunit alpha	Oo	18.3938	0	0	0	0	18.5531	0	0	0	0	18.742	0	0	0	0	23.0418	21.4606	21.8898	21.9708	21.6454	0	0	0	0	0
nOo.2.0.1.t07091	cyclophilin ovcyp-2	Oo	19.4201	19.4667	20.5071	20.2447	20.3122	19.0973	19.7086	19.305	19.5031	19.3045	0	22.5593	20.8995	0	21.5352	21.0131	22.024	21.8731	21.8336	21.7837	0	0	0	0	0
nOo.2.0.1.t07116	msp-domain protein 1 variant	Oo	0	0	0	0	0	23.539	23.4259	23.7117	23.6129	23.8737	0	0	0	0	0	0	0	0	0	0	19.1836	0	0	23.1253	20.7512
nOo.2.0.1.t07123	disorganized muscle protein 1	Oo	25.4227	24.4721	24.8121	24.4	24.653	26.6734	25.0868	25.7227	25.8041	25.9145	25.8404	24.7127	25.027	25.145	25.17	27.4834	26.9377	27.0167	26.8569	26.7676	0	0	0	0	0
nOo.2.0.1.t07135	manganese superoxide dismutase	Oo	19.8675	0	20.1165	20.3795	19.7111	18.7079	20.1353	19.6024	19.8369	20.1493	0	0	19.1632	18.1327	18.9154	21.943	21.7137	21.6622	21.5517	21.8857	0	0	0	0	0
nOo.2.0.1.t07176	elongation factor 1-beta	Oo	19.6541	0	17.5211	18.5096	18.4344	19.1629	0	18.3601	18.6709	0	19.619	0	19.8488	0	0	21.2375	19.7282	20.5218	20.3477	20.5717	0	0	0	0	0
nOo.2.0.1.t07206	seryl-trna synthetase	Oo	21.4445	17.6478	19.8648	20.0631	20.8377	21.6329	20.1636	20.6417	20.1478	20.226	19.8134	19.122	18.2345	0	0	22.137	19.581	20.8433	21.1984	21.459	0	0	0	0	0
nOo.2.0.1.t07224	succinate dehydrogenase	Oo	19.8706	0	18.7884	19.2229	19.1693	22.7099	21.6207	21.2045	21.0328	21.2769	0	0	0	0	0	22.4549	20.6469	21.2294	21.6341	21.2373	0	0	0	0	0
nOo.2.0.1.t07229	regulator of microtubule dynamics protein 1	Oo	21.4125	19.6247	19.2134	19.4674	20.6061	22.1442	21.7333	20.5582	20.5225	19.6591	0	0	0	0	19.381	23.7552	23.0315	23.0961	23.065	22.9211	0	0	0	0	0
nOo.2.0.1.t07233	integrin alpha pat-2	Oo	19.7636	0	0	0	0	21.1947	19.2567	0	0	0	21.4827	19.3172	19.3383	18.8224	19.7489	22.805	0	0	0	0	0	0	0	0	0
nOo.2.0.1.t07235	60s ribosomal protein l5	Oo	17.8753	0	17.5627	17.5574	18.1804	18.2883	20.7537	18.8827	18.6606	18.7844	20.1277	0	20.7515	19.9116	19.4886	21.1146	22.1579	21.3547	21.4061	21.3703	0	0	0	0	0
nOo.2.0.1.t07243	hypothetical protein Bm1_50630 [Brugia malayi]	Oo	19.9292	17.8955	21.1342	20.5065	20.9662	19.5663	0	20.0094	20.1201	20.1317	0	0	0	0	0	19.156	20.3095	19.1396	19.0618	19.0544	18.0009	0	17.7749	18.5952	0
nOo.2.0.1.t07268	guanylate kinase family protein	Oo	17.9197	0	0	0	0	18.6117	0	0	0	0	19.0303	0	0	0	0	22.1488	22.4494	22.5818	22.7138	22.5433	0	0	0	0	0
nOo.2.0.1.t07286	serine arginine-rich splicing factor 1-like	Oo	19.1158	0	0	0	0	20.7017	0	0	0	0	18.7224	0	0	20.6765	0	24.0041	20.7077	22.9257	22.7166	22.8757	0	0	0	0	0
nOo.2.0.1.t07287	syntaxin 12	Oo	19.8703	18.6897	18.7413	19.5656	19.0029	18.8716	19.1386	18.3602	17.8701	17.5999	0	0	0	0	0	19.4667	0	0	0	0	0	0	0	0	0
nOo.2.0.1.t07314	pyruvate dehydrogenase	Oo	17.851	16.2248	19.7697	0	19.6294	17.3044	0	0	18.7806	18.6969	0	0	0	0	0	16.8331	0	18.3645	0	19.2297	0	0	0	0	0
nOo.2.0.1.t07329	fructose-bisphosphate aldolase 1	Oo	25.9381	26.4585	26.4876	26.4304	26.6723	26.7938	25.7667	26.7977	26.7647	26.7297	25.917	25.1903	24.8781	24.9955	24.6274	27.5075	26.5005	27.3888	27.1167	27.1725	20.7144	22.5837	21.8223	20.5611	20.027
nOo.2.0.1.t07343	galactoside-binding lectin family protein	Oo	22.4693	22.2866	22.7498	22.7593	22.8114	21.6395	20.3129	22.1184	21.8516	21.1108	22.629	21.7042	21.6533	21.4266	22.122	22.9431	21.9917	23.5777	23.5973	22.6805	0	0	0	0	0
nOo.2.0.1.t07344	surfeit locus protein 4	Oo	19.4438	0	16.9806	0	0	18.607	0	0	0	0	0	0	0	0	0	20.4065	0	20.1707	20.0996	19.5483	0	0	0	0	0
nOo.2.0.1.t07352	no description	Oo	18.3264	0	20.008	19.6683	19.9507	18.7388	0	20.2346	19.8623	20.2106	0	0	0	0	0	20.4786	0	22.2141	22.3723	21.882	0	0	0	0	0
nOo.2.0.1.t07366	splicing factor 3a subunit 1	Oo	0	0	0	0	0	0	0	0	0	0	0	0	0	0	0	19.715	19.7268	19.4139	0	19.2597	0	0	0	0	0
nOo.2.0.1.t07374	glutamine synthetase	Oo	18.0139	0	18.9811	19.9696	20.3244	21.158	19.9705	22.448	22.6429	22.334	19.7717	20.8455	18.8307	18.6175	0	19.4097	0	20.3564	20.0074	20.3847	0	0	0	0	0
nOo.2.0.1.t07380	glutathione s-transferase domain-containing protein	Oo	20.8117	0	20.1434	19.577	19.9562	0	0	0	0	0	0	0	0	0	0	21.5176	21.4102	22.3002	21.8295	21.3134	0	0	0	0	0
nOo.2.0.1.t07383	eukaryotic translation initiation factor 2 subunit 1	Oo	18.8017	0	20.4701	0	0	19.6078	0	20.4517	20.3254	20.1111	19.3	0	0	0	0	19.6591	0	21.2907	21.0641	20.8062	0	0	0	0	0
nOo.2.0.1.t07384	l 37cc	Oo	21.8738	21.0393	22.4258	22.4465	22.5496	20.7264	21.6227	22.0094	21.6991	21.4098	22.4185	20.0007	19.6261	20.3969	20.2398	22.7347	21.8009	23.4492	23.7426	23.5276	0	0	0	0	0
nOo.2.0.1.t07397	cre-hsp- protein	Oo	16.1773	0	0	0	0	0	0	0	0	0	0	0	0	0	0	19.459	0	0	19.7863	20.026	0	0	0	0	0
nOo.2.0.1.t07403	gamma-glutamyltranspeptidase family protein	Oo	16.191	0	0	0	0	0	0	0	0	0	0	0	0	0	0	18.3876	0	19.1613	19.5606	0	0	0	0	0	0
nOo.2.0.1.t07406	227 kda spindle- and centromere-associated protein	Oo	24.1928	23.6989	23.7857	23.4679	23.5877	23.0296	23.7462	22.9425	22.9452	23.0533	18.5071	21.1602	0	0	0	21.8027	21.8248	20.7195	21.5864	21.6853	0	0	0	0	0
nOo.2.0.1.t07410	hexokinase hkdc1	Oo	20.8298	19.6162	0	0	0	21.5727	19.1117	0	0	0	20.6112	0	21.0116	21.1196	21.415	22.447	19.9137	0	0	0	0	0	0	0	0
nOo.2.0.1.t07420	stomatin-like protein 2	Oo	16.0825	0	0	0	20.9302	17.2674	18.1233	20.1183	19.5238	18.7099	20.1373	19.3447	0	0	0	18.7761	20.3542	19.4532	20.4635	20.619	0	0	0	0	0
nOo.2.0.1.t07460	cre-unc-95 protein	Oo	0	0	0	0	0	18.4252	0	0	19.9887	19.3888	19.9749	0	0	0	0	21.3565	0	0	0	0	0	0	0	0	0
nOo.2.0.1.t07463	heterogeneous nuclear ribonucleoprotein h	Oo	15.0283	0	0	0	0	17.3883	0	0	0	0	0	0	0	0	0	20.9341	19.677	20.0037	19.2252	19.2255	0	0	0	0	0
nOo.2.0.1.t07468	no description	Oo	15.2364	0	0	0	0	18.5953	0	0	0	0	0	0	0	0	0	20.1155	0	20.9192	20.1943	20.4096	0	0	0	0	0
nOo.2.0.1.t07469	electron-transferring-flavoprotein dehydrogenase	Oo	19.5944	0	0	0	18.318	18.56	18.5919	0	18.4852	18.9574	0	0	0	0	0	23.4348	21.7596	22.8334	22.9788	22.8269	0	0	0	0	0
nOo.2.0.1.t07473	no description	Oo	19.8404	0	20.1482	20.5373	21.0848	19.6308	19.5693	0	19.7336	20.0652	0	0	0	0	0	17.5553	20.034	0	0	0	21.4314	21.7451	21.5287	21.8917	22.1146
nOo.2.0.1.t07477	cre-anc-1 protein	Oo	14.8214	0	0	0	0	19.064	0	0	0	0	0	0	0	0	0	19.7629	18.6897	0	18.6894	19.2105	0	0	0	0	0
nOo.2.0.1.t07478	spon-1 protein	Oo	19.5838	0	0	0	18.3907	16.1539	0	0	0	0	0	0	0	0	0	0	0	0	0	0	20.6235	19.6721	20.1113	20.7717	20.813
nOo.2.0.1.t07500	protein attf-2	Oo	0	0	0	0	0	0	0	0	0	0	0	0	0	0	0	18.666	0	20.6948	20.5057	20.3044	0	0	0	0	0
nOo.2.0.1.t07504	nadh dehydrogenase	Oo	15.1882	0	0	0	0	17.8098	0	0	0	0	0	0	0	0	0	19.6774	20.2674	21.3718	21.3545	21.1912	0	0	0	0	0
nOo.2.0.1.t07511	von willebrand factor type a domain containing protein	Oo	0	0	0	0	0	0	0	0	0	0	21.3956	19.8176	21.6318	21.5874	21.0178	0	0	0	0	0	0	0	0	0	0
nOo.2.0.1.t07533	adenylate kinase 1	Oo	24.4189	21.092	23.1308	23.1793	23.6679	25.4392	24.0503	24.2146	24.3166	24.368	22.2858	0	0	0	21.3534	24.9218	23.9977	24.6286	24.5887	24.6143	0	17.5326	18.5779	0	0
nOo.2.0.1.t07551	major facilitator superfamily transporter	Oo	18.8535	0	0	0	0	0	0	0	0	0	0	0	0	0	0	18.6185	0	19.4402	20.2452	19.8941	0	0	0	0	0
nOo.2.0.1.t07559	enolase	Oo	28.696	27.0694	27.3194	27.1906	27.7846	28.8337	26.9888	27.2946	27.3505	27.2502	26.809	20.1772	0	0	0	28.4238	27.005	26.9922	27.0259	27.1248	21.029	22.7368	22.2735	21.128	20.4899
nOo.2.0.1.t07563	t-complex protein 1 subunit beta-like	Oo	22.0111	0	21.3668	0	0	22.038	0	20.5782	0	20.7182	21.1269	0	0	0	0	22.607	0	0	0	0	0	0	0	0	0
nOo.2.0.1.t07575	i lweq domain containing protein	Oo	0	0	0	0	0	0	0	0	0	0	0	0	0	0	0	18.7418	0	21.592	21.0901	0	0	0	0	0	0
nOo.2.0.1.t07592	fkbp-type peptidyl-prolyl cis-trans isomerase- -30	Oo	19.0659	0	0	0	0	17.7229	0	0	0	0	24.1478	0	22.6209	22.7055	22.2705	0	0	0	0	0	0	0	0	0	0
nOo.2.0.1.t07596	succinate-semialdehyde mitochondrial-like	Oo	20.5133	0	0	0	0	20.8694	19.0361	0	0	0	0	0	0	0	0	21.8497	20.9505	22.3343	0	0	0	0	0	0	0
nOo.2.0.1.t07601	copg2 protein	Oo	20.9365	19.4724	18.9772	18.6791	18.7074	20.8856	18.3459	19.4881	18.896	19.2998	0	0	0	0	0	21.9488	21.022	20.5387	20.5307	20.354	0	0	0	0	0
nOo.2.0.1.t07605	excitatory amino acid transporter	Oo	0	0	0	0	0	0	0	0	0	0	0	0	0	0	0	0	19.9897	19.7754	19.9537	19.1705	0	0	0	0	0
nOo.2.0.1.t07612	no description	Oo	0	0	0	0	0	0	0	0	0	0	0	0	0	0	0	21.2501	22.7205	21.8333	21.7078	22.0041	0	0	0	0	0
nOo.2.0.1.t07613	tpa_inf: eukaryotic translation elongation factor 1a	Oo	23.2487	21.7093	23.3873	23.1772	23.6198	24.0036	23.3018	23.9984	23.7633	23.6655	26.3033	24.0476	25.5956	25.5606	25.7425	25.2719	24.6447	25.9253	25.948	25.8514	0	0	0	0	0
nOo.2.0.1.t07646	mitochondrial fission 1	Oo	19.6893	18.7983	0	18.3677	0	19.407	19.2384	0	0	0	0	0	0	0	0	18.3892	20.8386	20.3173	20.1914	19.668	0	0	0	0	0
nOo.2.0.1.t07648	no description	Oo	17.0492	0	18.3531	18.5923	18.5197	18.7086	0	19.7309	19.5504	19.5911	0	0	0	0	0	0	0	0	0	0	0	0	0	0	0
nOo.2.0.1.t07655	transthyretin-like protein partial	Oo	0	0	20.8083	0	20.5683	0	0	0	0	0	0	0	0	0	0	0	0	0	0	0	20.3285	0	21.8075	21.6533	0
nOo.2.0.1.t07667	26s protease regulatory subunit 8	Oo	18.8664	0	17.8562	16.7468	18.1211	19.619	0	17.7434	17.4798	18.3315	21.4395	0	0	0	0	19.0371	0	20.2749	20.1846	19.3597	0	0	0	0	0
nOo.2.0.1.t07668	cadherin domain containing protein	Oo	17.5045	0	0	0	0	0	0	0	0	0	0	0	0	0	0	15.3599	0	0	0	0	19.3933	0	0	18.1031	16.8479
nOo.2.0.1.t07673	p38 mapk	Oo	20.1401	0	0	0	0	20.1236	0	0	0	0	0	0	0	0	0	20.6952	18.6812	18.0037	0	19.9854	0	0	0	0	0
nOo.2.0.1.t07694	nadh dehydrogenase	Oo	0	0	0	0	0	0	0	0	0	0	0	0	0	0	0	19.7256	20.0446	20.0778	20.8442	21.224	0	0	0	0	0
nOo.2.0.1.t07697	annexin family protein	Oo	0	0	0	0	0	20.3651	18.0609	0	18.4095	18.948	0	0	0	0	0	0	0	0	0	0	0	0	0	0	0
nOo.2.0.1.t07711	leukocyte cell-derived chemotaxin 2	Oo	20.7414	0	0	0	0	21.722	0	19.1774	0	18.7907	0	0	0	20.235	20.1188	23.3418	21.3866	21.483	21.7839	21.4765	0	0	0	0	0
nOo.2.0.1.t07715	40s ribosomal protein s4	Oo	17.3243	0	17.3985	0	0	17.5968	17.4996	0	0	0	19.5367	0	0	0	0	20.6536	19.9781	20.3882	20.6658	20.6568	0	0	0	0	0
nOo.2.0.1.t07723	chaperone protein dnaj 15	Oo	16.1998	0	0	0	0	17.6538	0	0	0	0	0	0	0	0	0	19.5819	0	19.8981	19.8289	18.6176	0	0	0	0	0
nOo.2.0.1.t07746	tia-1 homologue	Oo	18.2525	0	0	19.8682	19.5962	18.7539	0	19.7697	19.8116	19.0484	21.6571	19.8654	19.9741	20.0854	18.9971	22.2058	22.4819	22.6703	23.4801	22.8166	0	0	0	0	0
nOo.2.0.1.t07788	nucleoredoxin-like protein 2	Oo	20.5084	19.0807	18.9194	19.8673	20.0836	22.7633	22.9646	22.6202	22.5965	22.348	22.3462	0	22.0958	22.3637	21.9526	18.3061	0	0	0	0	0	0	0	0	0
nOo.2.0.1.t07820	aspartic protease sp-1	Oo	15.8968	0	0	0	0	19.0503	0	19.507	19.0979	19.4263	0	0	0	0	0	0	0	0	0	0	0	0	0	0	0
nOo.2.0.1.t07850	nadh dehydrogenase	Oo	18.9286	0	0	0	0	19.4157	0	0	0	0	0	0	0	0	0	21.9917	21.1497	20.0736	21.253	21.2417	0	0	0	0	0
nOo.2.0.1.t07858	rna recognition motif domain containing protein	Oo	0	0	0	0	0	0	0	0	0	0	0	0	0	0	0	19.0338	0	20.7507	20.5894	0	0	0	0	0	0
nOo.2.0.1.t07860	eukaryotic translation initiation factor 3 subunit 6	Oo	15.5813	0	0	0	0	17.4397	0	0	0	0	0	0	0	0	0	18.3311	0	0	19.6958	18.4919	0	0	0	0	0
nOo.2.0.1.t07871	hypothetical protein Bm1_55030 [Brugia malayi]	Oo	18.3294	0	0	0	0	19.7474	0	0	0	0	0	0	0	0	0	19.9445	0	20.8447	21.0308	21.0896	0	0	0	0	0
nOo.2.0.1.t07878	carboxylesterase family protein	Oo	0	0	0	0	0	0	0	0	0	0	0	0	0	0	0	20.4455	0	19.0152	19.2956	20.2864	0	0	0	0	0
nOo.2.0.1.t07882	hypothetical protein LOAG_07426 [Loa loa]	Oo	0	0	0	0	0	0	0	0	0	0	0	0	0	0	0	19.5278	18.3376	19.6871	19.2013	18.9631	0	0	0	0	0
nOo.2.0.1.t07899	coiled-coil domain-containing protein	Oo	0	0	0	0	0	0	0	0	0	0	0	0	0	0	0	18.0694	0	20.6112	20.3059	19.3712	0	0	0	0	0
nOo.2.0.1.t07914	epsin 2	Oo	17.207	0	0	16.3183	17.3221	16.7517	0	0	16.1651	16.7052	0	0	0	0	0	18.5068	18.6395	18.2741	0	0	0	0	0	0	0
nOo.2.0.1.t07922	rpt-2 protein	Oo	20.6715	0	19.7727	19.772	19.9598	20.2033	0	18.7289	18.8654	19.5915	0	0	0	0	0	20.4237	19.8048	20.7632	21.0362	20.2852	0	0	0	0	0
nOo.2.0.1.t07962	no description	Oo	18.5705	0	19.4702	19.8894	19.8296	20.7444	20.7808	20.909	20.9817	21.0637	0	0	0	25.6026	0	20.5999	0	21.3226	21.4468	20.9869	0	0	0	0	0
nOo.2.0.1.t07986	ras-related protein rab-2a-like	Oo	21.1964	19.0576	21.1244	20.7784	21.5495	21.7353	20.1854	20.9971	21.1008	20.7926	0	20.8625	0	0	0	23.2656	22.7375	22.2727	22.4161	22.5698	0	0	0	0	0
nOo.2.0.1.t08004	cuticular collagen	Oo	22.3908	0	22.9226	23.0135	23.537	21.926	0	22.2472	22.6928	22.4655	0	0	0	0	0	18.6092	0	0	0	0	0	0	0	0	0
nOo.2.0.1.t08006	ttr-51 protein	Oo	26.0826	23.6582	24.7019	24.6609	24.2815	24.2836	23.5812	23.1152	23.2538	23.1875	0	0	19.502	20.1957	19.8111	21.3483	20.8054	20.2919	20.0174	20.4182	24.5603	24.3689	24.7908	25.3104	24.7402
nOo.2.0.1.t08016	calmodulin	Oo	20.4561	0	19.3754	19.9995	0	22.6723	20.4103	21.2788	20.0574	21.2711	20.5293	0	0	20.1642	0	24.103	20.8026	23.0824	23.0917	23.0639	0	0	0	0	21.6848
nOo.2.0.1.t08019	ribosomal protein s13	Oo	0	0	0	0	0	15.7057	19.9892	0	0	0	17.889	0	0	0	0	16.8697	0	0	18.4178	18.1014	0	0	0	0	0
nOo.2.0.1.t08068	chaperonin containing subunit 4	Oo	20.9762	20.4107	21.7575	21.4655	21.8788	20.1156	22.5371	21.4552	21.3046	21.2659	20.3044	21.7071	0	0	0	21.9858	22.8767	22.5715	22.7429	22.3376	0	0	0	0	0
nOo.2.0.1.t08071	myosin heavy chain	Oo	20.665	19.9044	21.4121	21.313	21.5049	20.1594	20.9018	19.4111	20.7337	20.4211	22.0998	20.9735	20.2407	21.0058	0	24.7951	24.6081	24.7545	24.2924	24.1996	0	0	0	0	0
nOo.2.0.1.t08082	peptidase d	Oo	19.5049	0	17.8336	17.9645	17.4974	18.9586	0	0	0	16.5432	0	0	0	0	0	17.4324	0	0	0	0	0	0	0	0	0
nOo.2.0.1.t08085	26s proteasome non-atpase regulatory subunit 12	Oo	18.6172	0	0	0	0	18.3049	19.6211	17.9695	0	0	0	0	0	0	0	18.8575	0	0	0	0	0	0	0	0	0
nOo.2.0.1.t08086	mitogen-activated protein-binding protein-interacting protein	Oo	15.1799	0	0	0	0	0	20.099	0	0	0	0	0	0	0	0	18.4863	0	19.2141	19.3424	0	0	0	0	0	0
nOo.2.0.1.t08096	no description	Oo	23.5281	19.8167	21.6722	21.8731	21.8031	0	0	0	0	0	0	0	0	0	0	22.1563	19.2693	20.5716	20.038	21.1332	17.3021	19.2749	20.1903	21.4898	0
nOo.2.0.1.t08097	no description	Oo	20.9514	19.3721	20.1606	20.3128	20.6601	0	0	0	0	0	0	0	0	0	0	18.8806	19.7068	0	0	0	0	0	0	0	0
nOo.2.0.1.t08101	no description	Oo	21.9658	19.888	22.1379	21.7063	22.0541	0	0	0	0	0	0	0	0	0	0	17.5151	0	0	0	0	0	0	0	0	0
nOo.2.0.1.t08104	glutathione peroxidase	Oo	22.381	0	19.9418	19.8653	19.8292	22.6665	20.4747	20.0057	20.1894	20.2575	0	0	0	0	0	22.4057	0	20.2526	20.0394	20.0264	0	0	0	0	0
nOo.2.0.1.t08108	msp domain-containing protein	Oo	18.8983	0	0	0	0	24.4226	22.8561	24.1335	24.1362	24.3159	0	0	0	0	0	0	0	0	0	0	0	0	0	0	0
nOo.2.0.1.t08110	nucleoredoxin-like protein 2	Oo	26.6923	26.1864	26.8654	26.9006	26.7328	24.6902	25.0357	24.5376	24.4115	24.2594	24.0078	19.4469	22.5957	22.4515	22.3795	22.5839	22.9419	22.6458	22.6243	22.8189	20.1869	22.0023	20.9988	19.4232	19.0641
nOo.2.0.1.t08132	ubiquitin-conjugating enzyme e2 g1	Oo	19.9715	0	19.8981	19.4878	19.3016	20.7099	0	20.1921	20.0909	20.1968	0	0	0	0	0	0	0	0	0	0	0	0	0	0	0
nOo.2.0.1.t08137	protein lsm14 homolog b	Oo	0	0	0	0	0	16.8328	0	0	0	0	0	0	0	0	0	20.1352	0	19.2904	21.2098	0	0	0	0	0	0
nOo.2.0.1.t08150	rna recognition	Oo	0	0	0	0	0	0	0	0	0	0	18.7076	0	0	0	0	20.3808	0	19.3148	19.5838	19.6421	0	0	0	0	0
nOo.2.0.1.t08155	aspartate ammonia lyase	Oo	22.45	22.7006	23.5231	23.3286	23.196	22.6382	23.879	24.1074	24.0082	23.9322	19.5051	0	0	0	0	23.0955	24.8675	24.0565	24.1273	24.0838	0	0	0	0	0
nOo.2.0.1.t08163	nuclear migration protein nudc	Oo	19.1147	0	0	18.7088	18.5569	19.2589	0	18.8729	19.2374	19.1453	17.5921	0	0	0	0	19.6194	19.5497	19.561	19.3362	0	0	0	0	0	0
nOo.2.0.1.t08180	carbohydrate kinase domain-containing protein	Oo	19.0893	17.8091	18.7293	17.9872	18.5365	17.7896	0	0	17.8209	18.3959	0	0	0	0	0	19.0739	19.1159	19.1778	19.6331	19.1812	0	0	0	0	0
nOo.2.0.1.t08204	galectin family member (lec-3)	Oo	21.6025	0	0	17.0971	0	21.9104	0	0	0	0	0	0	0	0	0	23.816	22.416	0	21.4768	22.9813	0	0	0	0	0
nOo.2.0.1.t08232	epoxide hydrolase 1	Oo	0	0	0	0	0	0	0	0	0	0	0	0	0	0	0	19.9732	19.4615	20.5491	19.8115	19.6206	0	0	0	0	0
nOo.2.0.1.t08235	sorting and assembly machinery component 50 homolog	Oo	18.5029	0	0	0	0	18.7552	0	0	0	0	0	0	0	0	0	18.3663	0	19.7225	19.5056	18.1002	0	0	0	0	0
nOo.2.0.1.t08247	no description	Oo	12.0395	0	0	0	0	0	0	0	0	0	0	0	0	0	0	13.9201	0	0	0	0	19.4478	20.0439	20.2172	20.6826	19.5153
nOo.2.0.1.t08248	no description	Oo	20.262	18.8543	20.8797	20.8465	20.7375	19.5328	18.3597	0	19.9865	0	0	0	0	0	0	22.1301	20.6929	22.9696	23.3391	23.0059	0	0	0	0	0
nOo.2.0.1.t08249	eukaryotic peptide chain release factor gtp-binding subunit erf3a	Oo	17.5545	0	16.2437	0	18.8339	18.4737	0	0	18.5891	18.9665	0	0	0	0	0	19.4054	0	20.3423	20.5407	21.1018	0	0	0	0	0
nOo.2.0.1.t08255	glutamate dehydrogenase	Oo	15.0085	0	0	0	0	0	0	0	0	0	20.4443	21.2971	20.471	20.2767	20.5229	16.6812	0	17.5274	18.2834	0	0	0	0	0	0
nOo.2.0.1.t08257	coatomer subunit epsilon	Oo	17.7136	0	0	0	0	18.6112	0	0	0	17.8749	17.054	0	0	0	0	19.3493	19.6995	19.5587	19.7962	19.7807	0	0	0	0	0
nOo.2.0.1.t08258	immunoglobulin i-set domain containing protein	Oo	15.8998	0	0	0	0	17.6152	0	0	0	0	0	0	0	0	0	19.3144	17.7454	0	19.6892	0	0	0	0	0	0
nOo.2.0.1.t08282	no description	Oo	18.9372	0	0	0	0	0	0	0	0	0	0	0	0	0	0	21.4208	21.7383	20.6135	20.9134	0	0	0	0	0	0
nOo.2.0.1.t08302	pdz domain containing protein	Oo	0	0	0	0	0	20.8756	19.2396	20.9568	21.0749	20.9822	0	0	0	0	0	0	0	0	0	0	0	0	0	0	0
nOo.2.0.1.t08307	ov39 antigen -like	Oo	20.1361	0	0	17.0824	16.1423	20.3994	19.8407	18.3131	21.4285	18.2892	0	0	0	0	0	0	0	0	0	0	16.4463	0	18.0326	19.6834	19.1571
nOo.2.0.1.t08335	phosphoenolpyruvate carboxykinase	Oo	23.8103	0	25.5017	0	0	24.3985	0	24.4164	0	0	0	21.9439	23.3397	0	23.4373	24.8724	0	0	0	0	19.8919	0	0	0	0
nOo.2.0.1.t08400	hypothetical protein LOAG_05424 [Loa loa]	Oo	18.2718	0	0	19.3018	19.353	17.8829	20.9588	0	18.5659	0	19.7432	21.0625	19.9552	20.1558	19.3419	22.1871	22.6726	21.5185	21.3667	21.7194	0	0	0	0	0
nOo.2.0.1.t08401	trehalose-6-phosphate synthase	Oo	17.7283	0	0	0	0	19.0064	18.1195	0	0	0	0	0	0	0	0	19.2155	18.1441	18.6405	18.8598	19.0865	0	0	0	0	0
nOo.2.0.1.t08409	adss-prov protein	Oo	24.2742	21.9901	23.7228	23.6165	23.3249	22.4553	19.6903	21.1571	20.995	20.8142	18.7352	19.1715	0	0	0	22.3994	20.6742	21.547	21.6789	21.3364	0	18.9431	0	0	0
nOo.2.0.1.t08431	immunoglobulin i-set domain containing protein	Oo	19.7784	0	19.1787	19.4064	20.3532	21.4714	21.5133	21.0298	21.2335	20.8967	0	0	18.1927	18.2922	18.459	20.3026	0	19.6367	19.7665	19.9107	0	0	0	0	0
nOo.2.0.1.t08446	nucleoredoxin 1	Oo	0	0	0	0	0	20.5706	0	18.5627	0	0	0	0	0	0	0	22.9094	19.3316	20.9945	21.3839	21.0726	0	0	0	0	0
nOo.2.0.1.t08484	trypsin family protein	Oo	0	0	0	0	0	20.2122	0	0	20.2441	20.5163	0	0	0	0	0	0	0	0	0	0	0	0	0	0	0
nOo.2.0.1.t08488	collagenase nc10 and endostatin family protein	Oo	19.7575	18.2323	0	19.8746	0	19.3035	19.6805	20.522	20.4532	20.4841	0	0	0	0	0	0	0	0	0	0	0	0	0	0	0
nOo.2.0.1.t08551	dna-directed rna polymerase ii subunit rpb7	Oo	20.3835	0	0	0	0	20.4623	0	0	0	0	19.1971	0	0	0	0	21.1885	18.4936	20.3098	20.7316	20.7793	0	0	0	0	0
nOo.2.0.1.t08552	ribosomal protein s15a	Oo	19.5275	0	18.2538	18.1219	0	19.5202	18.7388	0	17.7448	0	19.3482	0	0	0	0	20.0723	19.9018	19.805	20.0163	19.2855	0	0	0	0	0
nOo.2.0.1.t08567	cuticlin 1	Oo	0	0	0	0	0	19.3624	19.993	0	0	0	21.6548	25.6809	23.3921	23.1729	23.3083	0	0	0	0	0	0	0	0	0	0
nOo.2.0.1.t08583	uncoordinated family member (unc-43)	Oo	0	0	0	0	0	0	0	0	0	0	0	0	0	0	0	21.0343	0	20.0028	20.2066	20.1178	0	0	0	0	0
nOo.2.0.1.t08610	no description	Oo	0	0	0	0	0	0	0	0	0	0	0	0	0	0	0	18.3244	0	20.164	20.0257	20.5635	0	0	0	0	0
nOo.2.0.1.t08682	galectin	Oo	27.7291	26.0797	0	0	0	27.3768	26.2743	0	0	25.9801	25.7991	24.5704	0	0	0	27.364	27.3577	0	0	0	0	0	0	0	0
nOo.2.0.1.t08693	26s proteasome non-atpase regulatory subunit 14	Oo	18.2586	0	0	18.7145	0	18.6674	0	0	0	0	0	0	0	0	0	20.1522	20.7324	19.4451	19.9247	19.2742	0	0	0	0	0
nOo.2.0.1.t08696	charged multivesicular body protein 4b	Oo	16.4316	0	0	0	0	17.5393	0	0	0	0	0	0	0	0	0	19.0629	0	19.7452	18.8748	19.2833	0	0	0	0	0
nOo.2.0.1.t08706	succinate dehydrogenase	Oo	0	0	0	0	0	17.3752	0	21.1947	21.3261	21.3785	20.9997	0	0	0	0	20.1303	0	22.8877	22.8331	22.5231	0	0	0	0	0
nOo.2.0.1.t08729	lbp bpi cetp n-terminal domain containing protein	Oo	19.1631	0	0	0	0	0	0	0	0	0	0	0	0	0	0	18.404	0	17.9936	18.0157	0	0	0	0	0	0
nOo.2.0.1.t08736	no description	Oo	16.3339	0	0	0	0	16.3637	0	0	0	0	0	0	0	0	0	20.5799	21.8498	22.5251	22.2717	20.9381	0	0	0	0	0
nOo.2.0.1.t08753	dynactin subunit 2	Oo	19.4087	0	0	18.0196	17.5384	18.4809	0	0	0	0	0	0	0	0	0	19.8653	19.6296	0	0	0	0	0	0	0	0
nOo.2.0.1.t08778	thioredoxin peroxidase	Oo	25.409	24.897	23.601	23.7129	23.6984	24.9225	24.8217	23.8546	23.4855	23.133	23.8533	25.4715	22.9517	23.1685	22.6711	25.7959	25.7336	25.2568	25.5899	25.4266	0	0	0	18.365	0
nOo.2.0.1.t08790	rna binding protein	Oo	0	0	0	0	0	0	0	0	0	0	0	0	0	0	0	20.7367	0	18.8759	18.8062	19.0406	0	0	0	0	0
nOo.2.0.1.t08794	proteasome ( macropain) beta 7	Oo	20.9373	0	0	18.9731	18.5928	21.2426	18.995	0	0	0	19.4391	20.0773	0	0	0	21.3791	20.6116	0	18.1529	0	0	0	0	0	0
nOo.2.0.1.t08821	nematode cuticle collagen n-terminal domain containing protein	Oo	22.7514	18.9783	23.2009	23.0312	22.8243	22.1963	21.7004	22.6677	22.0206	22.7172	0	0	0	0	0	17.6551	0	0	0	0	0	0	0	0	0
nOo.2.0.1.t08824	cytochrome c oxidase subunit va	Oo	14.7138	0	0	0	0	18.0367	0	20.1638	0	20.1107	19.2967	0	0	0	0	21.4865	21.9019	23.4084	23.3992	23.3353	0	0	0	0	0
nOo.2.0.1.t08830	sepiapterin reductase	Oo	21.5477	20.6242	20.2174	20.1478	20.157	20.4605	19.7638	19.1534	19.1504	19.444	0	0	0	0	0	18.288	18.8893	0	0	0	0	0	0	0	0
nOo.2.0.1.t08834	lipoma preferred partner lpp	Oo	18.1448	0	0	0	0	20.7744	20.5417	21.4904	21.6288	21.3857	0	19.2076	19.7545	19.84	18.9183	23.8346	22.9034	23.755	23.5587	23.3065	0	0	0	0	0
nOo.2.0.1.t08842	no description	Oo	0	0	0	0	0	0	0	0	0	0	0	0	0	0	0	18.754	0	21.507	21.4662	21.3391	0	0	0	0	0
nOo.2.0.1.t08850	guanine nucleotide binding protein	Oo	0	0	0	0	0	0	0	0	0	0	0	0	0	0	0	20.705	18.0324	18.9061	19.8853	20.0448	0	0	0	0	0
nOo.2.0.1.t08876	in family member (ttn-1)	Oo	17.6084	0	0	0	0	20.2688	18.7055	0	0	0	0	0	0	0	0	19.8932	19.1332	19.4458	0	19.1038	0	0	0	0	0
nOo.2.0.1.t08891	kh domain containing protein	Oo	15.8752	0	0	0	0	17.0751	0	17.5033	0	17.6082	21.0486	20.3064	18.8087	18.8012	18.3956	21.749	21.209	21.9139	21.8795	21.8557	0	0	0	0	0
nOo.2.0.1.t08903	aldo keto reductase family protein	Oo	23.9738	20.2348	22.5349	22.3372	22.7959	23.9705	22.1656	23.2312	23.217	23.1888	20.7225	0	0	0	20.0243	24.6274	23.0854	24.172	23.7816	23.4862	0	0	0	0	0
nOo.2.0.1.t08919	superoxide dismutase	Oo	19.9106	0	20.1093	19.8451	20.5697	21.0115	23.1412	21.2706	21.7274	21.6241	22.3527	21.1584	19.8625	19.1808	19.422	18.17	0	19.2761	0	0	0	18.1784	0	0	0
nOo.2.0.1.t08933	vacuolar atp synthase subunit f	Oo	19.1286	0	18.9111	18.666	18.7423	18.8355	21.0814	0	0	0	0	0	0	0	0	18.6443	0	0	0	0	0	0	0	0	0
nOo.2.0.1.t08938	tp53rk-binding protein	Oo	21.5564	0	0	18.4142	18.3333	20.3945	0	0	0	0	0	0	0	0	0	21.6191	18.5433	21.5217	20.8151	21.161	0	0	0	0	0
nOo.2.0.1.t08979	heterogeneous nuclear ribonucleoprotein f	Oo	0	0	0	0	0	0	0	0	0	0	0	0	0	0	0	19.9172	0	18.7828	18.6496	0	0	0	0	0	0
nOo.2.0.1.t09027	heat shock protein 60	Oo	0	23.4489	0	0	0	22.6374	22.7005	0	0	0	0	0	0	0	0	0	22.8687	0	0	0	16.5369	18.8422	20.2503	17.178	0
nOo.2.0.1.t09028	malate dehydrogenase	Oo	17.3042	0	0	0	0	0	0	0	0	0	0	0	0	0	0	0	0	20.9199	20.2347	20.4698	0	0	0	0	0
nOo.2.0.1.t09038	glutathione s-transferase domain-containing protein	Oo	25.1006	23.5248	23.8557	23.847	23.3992	0	0	0	0	0	0	0	0	0	0	25.0314	24.5721	24.2858	24.6213	23.77	0	0	0	18.9498	0
nOo.2.0.1.t09064	glutathione s-transferase 1	Oo	25.7604	22.9779	24.9364	24.7504	24.3355	24.4138	23.0029	23.5278	23.2661	23.194	0	0	0	0	0	18.7023	0	17.6192	17.3631	0	20.4311	0	0	25.1181	0
nOo.2.0.1.t09066	polyubiquitin precursor	Oo	24.1794	23.3404	22.7206	23.5193	23.6083	0	25.0867	23.752	0	23.6241	0	20.7288	0	22.3801	22.7518	0	23.581	0	0	0	0	0	0	0	0
nOo.2.0.1.t09083	no description	Oo	18.0354	0	18.8082	18.6722	19.0348	20.7142	20.7797	19.9792	20.1139	19.9577	0	0	0	0	0	0	0	0	0	0	0	0	0	0	0
nOo.2.0.1.t09084	ectonucleotide pyrophosphatase phosphodiesterase 1	Oo	19.9855	0	0	0	19.0879	18.0385	18.9202	0	0	17.3231	0	0	0	0	0	0	0	0	0	0	0	0	0	0	0
nOo.2.0.1.t09127	thiosulfate sulfurtransferase	Oo	0	0	0	0	0	15.599	0	0	0	0	0	0	0	0	0	18.7416	0	19.5102	19.1065	19.9237	0	0	0	0	0
nOo.2.0.1.t09131	rna-binding protein lin-28	Oo	0	0	0	0	0	0	0	0	0	0	0	0	0	0	0	18.5664	0	17.768	17.8661	0	0	0	0	0	0
nOo.2.0.1.t09134	no description	Oo	19.2375	0	17.9	18.1856	19.1621	0	0	0	0	0	0	0	0	0	0	0	0	0	0	0	0	20.5349	18.8566	0	0
nOo.2.0.1.t09136	no description	Oo	20.8988	18.3675	19.6079	19.3693	19.4578	0	0	0	0	0	0	0	0	0	0	21.8514	21.1965	22.1636	22.3833	22.3844	0	0	0	0	0
nOo.2.0.1.t09140	leucine rich repeat family protein	Oo	17.8	0	0	0	17.2734	18.3414	0	18.39	0	0	17.3779	0	0	0	0	18.6193	19.5981	18.0692	20.1168	0	0	0	0	0	0
nOo.2.0.1.t09154	cyclophilin ovcyp-2	Oo	24.2778	23.0116	23.8036	23.6462	23.2727	23.4134	23.9879	23.4102	23.3457	22.987	22.4853	21.5734	0	0	0	24.5262	24.93	24.3609	24.3025	24.2515	0	19.4637	18.9127	18.2776	17.7374
nOo.2.0.1.t09184	coatomer subunit alpha	Oo	19.3771	0	18.485	17.3487	0	18.8511	0	17.8306	17.5648	0	0	0	0	0	0	19.5067	0	19.1101	19.39	19.0703	0	0	0	0	0
nOo.2.0.1.t09233	protein tfg	Oo	20.4058	0	19.5286	20.1234	19.9507	21.6657	20.0775	20.1096	19.5323	20.1426	22.0295	0	21.4933	21.1574	21.6714	22.1969	21.0365	21.6898	21.6658	21.0768	0	0	0	0	0
nOo.2.0.1.t09251	cuticlin 1	Oo	19.2289	19.5522	19.2294	20.2748	19.1109	0	0	0	0	0	0	0	0	0	0	19.2454	21.6092	0	0	0	0	0	0	0	0
nOo.2.0.1.t09294	proteasome subunit beta type-2	Oo	18.2911	19.1849	20.299	20.1025	19.943	18.6057	19.6862	0	20.1075	19.1775	0	22.8721	0	0	0	19.2341	20.3076	21.4607	21.3177	20.5632	0	0	0	0	0
nOo.2.0.1.t09313	proteasome beta 4 subunit	Oo	18.708	18.7165	20.3814	20.3424	20.4168	17.4198	19.1818	0	19.8399	0	0	0	0	0	0	18.6149	0	21.2255	21.6362	21.6511	0	0	0	0	0
nOo.2.0.1.t09329	aminopeptidase in chromosome iii	Oo	19.8112	0	19.7402	19.7769	19.6698	18.8661	0	19.3746	19.1004	18.8924	0	0	0	0	0	20.1947	18.9502	20.0037	21.0558	20.4034	0	0	0	0	0
nOo.2.0.1.t09341	transaldolase	Oo	25.9877	24.5222	25.1187	25.1628	25.0267	22.8293	18.587	21.7579	21.7649	21.6783	22.8185	19.9366	21.3858	21.3627	21.8046	23.3933	21.959	22.6323	22.4215	22.7395	17.3475	20.074	18.5115	17.886	18.3578
nOo.2.0.1.t09366	tensin-like c1 domain-containing phosphatase	Oo	0	0	0	0	0	0	0	0	0	0	0	0	0	0	0	19.1678	0	20.9402	21.3454	21.1327	0	0	0	0	0
nOo.2.0.1.t09393	26s protease regulatory subunit 6a	Oo	0	0	0	0	0	18.3605	0	18.7339	18.627	0	19.7315	0	0	17.5735	0	19.1092	0	20.4047	20.5271	20.2275	0	0	0	0	0
nOo.2.0.1.t09426	uncoordinated family member (unc-89)	Oo	15.8848	0	0	0	0	17.9426	0	0	0	0	0	0	0	0	0	20.0296	20.4426	21.1457	21.7073	21.1026	0	0	0	0	0
nOo.2.0.1.t09433	beta-glucuronidase precursor	Oo	21.3961	19.1599	19.9887	20.3108	20.0142	19.9713	0	0	0	0	0	0	0	0	0	21.4031	20.3929	21.5797	20.9422	21.0098	0	0	0	17.4751	0
nOo.2.0.1.t09440	dynein light chain cytoplasmic	Oo	19.8666	18.0934	0	0	21.1843	20.0204	23.45	0	0	0	0	0	0	0	0	21.5267	22.4938	23.2944	23.3306	23.6528	0	0	0	0	0
nOo.2.0.1.t09451	pdz domain containing protein	Oo	0	0	0	0	0	19.6577	19.1313	20.2765	20.0481	20.2415	0	0	0	0	0	0	0	0	0	0	0	0	0	0	0
nOo.2.0.1.t09470	nematode cuticle collagen n-terminal domain containing protein	Oo	20.59	0	20.8118	20.4297	20.5961	20.4993	0	20.5379	20.5104	20.4937	0	0	0	0	0	0	0	0	0	0	0	0	0	0	0
nOo.2.0.1.t09482	defective mitochondrial respiration family member protein 1	Oo	0	0	0	0	0	0	0	0	0	0	0	0	0	0	0	23.7047	22.3473	22.711	22.4978	22.8139	0	0	0	0	0
nOo.2.0.1.t09504	alpha-centractin	Oo	18.8837	0	0	0	0	19.4355	18.7791	17.9427	0	0	0	0	20.2272	20.3965	0	20.0336	19.9338	19.8199	19.7829	20.3124	0	0	0	0	0
nOo.2.0.1.t09548	transthyretin-like protein 5	Oo	24.1864	23.5055	23.2011	23.332	23.4036	23.3841	24.0091	22.4559	22.2172	22.3628	22.9994	0	21.9312	21.572	21.6157	23.2596	23.3125	22.5887	22.6182	22.0495	22.6634	21.9784	22.3657	23.0952	22.8659
nOo.2.0.1.t09550	no description	Oo	21.6621	20.0698	21.4313	20.91	21.6177	20.8359	18.0992	20.79	20.7393	21.1396	0	0	0	0	0	21.1571	20.2054	21.5445	21.9063	21.5525	0	0	0	0	0
nOo.2.0.1.t09560	transthyretin-like protein partial	Oo	21.4976	18.2838	20.697	20.1329	20.4899	21.4952	20.6116	21.2342	20.509	21.1498	0	0	0	0	0	0	0	0	0	0	21.517	20.5169	21.3737	21.7866	22.086
nOo.2.0.1.t09561	bag family molecular chaperone regulator 2	Oo	20.0366	0	19.2681	19.4391	19.4651	19.0139	19.4809	0	18.4393	0	18.3283	0	0	0	0	0	0	0	0	0	0	0	0	0	0
nOo.2.0.1.t09569	alp enigma encoding family member (alp-1)	Oo	18.9285	0	19.6743	20.0417	20.1497	21.5979	18.3815	20.4289	20.4542	20.6092	17.818	0	0	0	0	20.8903	20.2161	19.8341	19.1068	19.8616	0	0	0	0	0
nOo.2.0.1.t09577	macrophage migration inhibitory factor	Oo	23.0221	23.597	22.3169	0	0	22.7225	25.5444	23.7991	24.1064	23.6723	21.6302	21.3412	0	20.7215	0	23.5876	24.7737	24.6578	24.5016	24.2005	17.5386	0	0	0	0
nOo.2.0.1.t09614	calsequestrin family protein	Oo	22.9164	0	21.3131	21.3821	21.0172	23.5142	19.9689	22.3828	22.0998	22.2208	23.9736	19.4369	22.3108	22.1924	22.5053	25.9465	23.4374	24.6413	24.7459	24.6415	21.1198	20.2962	20.4533	21.3587	21.1707
nOo.2.0.1.t09615	apical junction molecule family member (ajm-1)	Oo	0	0	0	0	0	0	0	0	0	0	0	0	0	0	0	21.4716	19.2082	0	19.6407	19.8586	0	0	0	0	0
nOo.2.0.1.t09637	leucine rich repeat family protein	Oo	17.5618	0	0	0	0	19.5316	17.4552	0	0	0	20.5004	0	20.4238	21.0338	0	23.8981	22.192	23.5889	23.3095	23.4244	0	0	0	0	0
nOo.2.0.1.t09673	eukaryotic initiation factor 4a-iii	Oo	17.4103	0	18.2807	0	0	16.0785	0	19.671	19.445	19.4819	20.705	0	18.9182	18.2549	18.8967	21.6722	21.3622	23.4744	22.8236	22.5726	0	0	0	0	0
nOo.2.0.1.t09711	no description	Oo	19.7558	17.2158	19.6114	19.6361	19.6102	21.3551	18.9694	19.9207	19.9313	20.0969	21.8329	18.8781	21.3977	21.6849	21.4115	21.6936	22.0418	22.1082	21.9846	21.8637	0	0	0	0	0
nOo.2.0.1.t09715	transthyretin-like protein 5	Oo	16.9189	0	0	0	0	0	0	0	0	0	0	0	0	0	0	0	0	0	0	0	18.3137	0	0	18.3296	18.5091
nOo.2.0.1.t09739	cre-nkb-3 protein	Oo	20.7187	19.255	21.1096	20.9091	21.9555	20.1914	19.459	21.2164	21.1327	21.1846	21.9361	20.905	20.4234	20.4511	19.5374	22.2621	23.1285	23.4636	23.5852	23.5102	0	0	0	0	0
nOo.2.0.1.t09750	no description	Oo	20.8939	19.4685	20.4999	0	19.8706	0	0	0	0	0	0	0	0	0	0	0	0	0	0	0	18.8833	0	0	19.4133	19.4284
nOo.2.0.1.t09761	tropomyosin	Oo	21.1117	0	21.5936	21.8325	21.9004	23.6061	0	24.276	24.042	24.0681	24.7896	0	23.2264	23.6803	23.3051	24.2477	22.7123	24.956	25.2036	25.0537	0	0	0	0	0
nOo.2.0.1.t09787	small subunit ribosomal protein 7	Oo	0	0	0	0	0	17.7532	18.7745	0	17.9254	0	19.3073	0	0	0	0	19.5016	20.8075	20.9638	21.0344	20.7715	0	0	0	0	0
nOo.2.0.1.t09788	40s ribosomal protein s23	Oo	0	0	0	0	0	0	0	0	0	0	0	0	0	0	0	21.0759	18.1231	0	19.9279	0	0	0	0	0	0
nOo.2.0.1.t09828	rna recognition motif containing protein	Oo	0	0	0	0	0	0	0	0	0	0	0	0	0	0	0	19.4303	0	18.3135	17.6195	18.3075	0	0	0	0	0
nOo.2.0.1.t09912	6-phosphofructo-2-kinase fructose- -biphosphatase	Oo	14.2342	0	0	0	0	0	0	0	0	0	0	0	0	0	0	17.2399	0	17.5663	17.4479	17.2586	0	0	0	0	0
nOo.2.0.1.t09916	no description	Oo	18.2888	0	0	0	0	17.4575	0	0	0	0	0	0	0	0	0	20.5074	19.3972	19.2996	19.1603	19.3854	0	0	0	0	0
nOo.2.0.1.t09935	multiple pdz domain protein family member (mpz-1)	Oo	0	0	0	0	0	0	0	0	0	0	0	0	0	0	0	20.2092	0	20.6236	20.757	19.9836	0	0	0	0	0
nOo.2.0.1.t09938	msp-domain protein 4	Oo	0	0	0	0	0	20.0662	20.9391	21.109	21.0954	21.5496	0	0	0	0	0	0	0	0	0	0	0	0	0	0	0
nOo.2.0.1.t09943	tubulin alpha-2 chain	Oo	0	0	0	0	0	20.2224	21.115	20.4843	20.4156	20.4254	0	0	0	0	0	0	0	0	0	0	0	0	0	0	0
nOo.2.0.1.t10022	nadh dehydrogenase	Oo	19.8955	0	0	0	0	19.9535	0	0	18.0272	0	0	0	0	0	0	21.7323	20.7322	20.3374	20.4607	20.3519	0	0	0	0	0
nOo.2.0.1.t10025	mrg family protein	Oo	0	0	0	0	0	0	0	0	0	0	0	0	0	0	0	21.1128	0	19.8197	19.7128	0	0	0	0	0	0
nOo.2.0.1.t10060	no description	Oo	21.7684	20.1234	20.7958	20.7388	21.2494	19.301	0	0	0	0	21.2343	0	21.6642	21.7525	21.2502	0	0	0	0	0	22.2036	21.9641	21.7345	21.8109	21.869
nOo.2.0.1.t10065	no description	Oo	18.7189	0	18.9274	19.1584	19.3807	17.8393	0	18.0542	17.8548	17.9703	0	0	0	0	0	19.4106	18.5283	19.8921	20.0226	20.1709	0	0	0	0	0
nOo.2.0.1.t10091	aspartic protease sp-2	Oo	26.0779	25.6338	25.9902	25.7078	25.8427	25.2418	24.452	25.075	25.0024	25.0456	23.8977	21.5299	22.9143	23.1241	22.8927	23.7564	22.6964	23.7586	23.6328	23.7265	22.0822	20.9095	21.0554	22.3657	21.9232
nOo.2.0.1.t10125	60s acidic ribosomal protein p1	Oo	0	0	19.7841	0	0	19.663	0	20.7168	20.4656	20.4142	0	0	20.8997	20.7382	20.7139	20.1919	0	22.2354	22.563	22.7902	0	0	0	0	0
nOo.2.0.1.t10193	paramyosin	Oo	21.8367	22.3129	22.2357	22.2759	22.337	22.5721	24.641	23.4109	23.0418	23.6076	25.383	25.8972	22.1142	23.016	22.5941	24.8559	25.82	24.9106	25.1298	24.914	0	0	0	0	0
nOo.2.0.1.t10204	metaxin 2	Oo	18.517	0	0	0	0	18.4497	19.3017	0	0	0	0	0	0	0	0	19.4219	0	20.6053	21.8675	20.4529	0	0	0	0	0
nOo.2.0.1.t10251	p40	Oo	19.7956	0	19.5158	18.9304	19.8207	25.2629	24.475	24.9944	25.0604	25.1287	0	0	0	0	0	0	0	0	0	0	0	0	0	0	0
nOo.2.0.1.t10285	thioredoxin peroxidase	Oo	26.054	26.6893	27.4898	27.7848	27.7586	0	24.8494	24.4961	24.478	23.8604	26.9788	25.2139	25.4359	25.3207	25.2671	23.0779	24.0377	25.0455	24.6829	24.8898	21.9956	23.2708	21.8563	19.6065	20.4939
nOo.2.0.1.t10389	40s ribosomal protein s8	Oo	18.9543	0	0	0	0	20.0399	0	0	17.4752	17.3676	19.3643	0	0	0	0	21.6025	20.4703	20.2817	20.4506	20.8157	0	0	0	0	0
nOo.2.0.1.t10410	cuticle collagen 34	Oo	15.4982	0	0	0	0	0	0	0	0	0	0	0	0	0	0	18.7275	0	19.4512	20.6059	20.7089	0	0	0	0	0
nOo.2.0.1.t10455	carbonic anhydrase 3	Oo	0	0	20.9004	20.9714	20.6007	0	0	0	0	0	0	0	0	20.3059	0	21.3278	0	20.6329	0	21.0577	0	0	0	0	0
nOo.2.0.1.t10485	atp h+ mitochondrial f1 delta subunit	Oo	19.6308	19.8637	21.4463	21.1087	21.5169	20.3734	21.4091	21.2864	21.0588	21.4149	19.4964	20.0723	19.3636	19.4901	18.809	22.4306	23.2402	23.7821	23.8953	23.7858	0	0	0	0	0
nOo.2.0.1.t10516	glycerol kinase	Oo	14.7749	0	0	0	0	0	0	0	0	0	0	0	0	0	0	21.6405	21.6219	21.4901	21.6838	21.6523	0	0	0	0	0
nOo.2.0.1.t10544	cuticlin 1	Oo	19.1088	20.2381	0	19.4582	19.0311	0	0	0	0	0	0	0	0	0	0	20.0435	0	20.0865	20.2382	20.0641	0	0	0	0	0
nOo.2.0.1.t10546	serine threonine-protein phosphatase pp1-beta	Oo	18.2087	0	0	0	0	20.3767	0	0	0	0	19.2176	0	0	0	0	21.7575	0	0	21.5447	21.8045	0	0	0	0	0
nOo.2.0.1.t10553	prolow-density lipoprotein receptor-related protein 1	Oo	16.6925	0	0	14.9063	14.7198	0	0	0	14.5967	14.8272	0	0	0	0	0	17.0039	0	0	0	0	0	0	0	0	0
nOo.2.0.1.t10585	gln-2 protein	Oo	18.6737	16.0204	18.4212	0	18.2336	21.7079	20.4396	22.3469	22.652	22.6889	20.0719	20.6367	0	20.4391	0	19.3467	19.4954	20.2567	19.5331	19.2505	0	0	0	0	0
nOo.2.0.1.t10591	nadh-ubiquinone oxidoreductase kda subunit	Oo	15.375	0	0	0	0	16.4057	18.6612	0	0	0	0	0	0	0	0	19.2164	0	20.1718	19.9543	20.1937	0	0	0	0	0
nOo.2.0.1.t10616	short chain dehydrogenase reductase family protein	Oo	18.6264	0	0	19.3783	19.8936	18.2263	0	0	0	19.0425	0	0	0	0	0	0	0	0	0	0	0	0	0	0	0
nOo.2.0.1.t10621	galactoside-binding lectin family protein	Oo	21.7493	18.8124	20.7442	20.992	21.1945	22.0888	20.5521	20.9042	20.9429	21.0196	0	0	0	0	0	20.3037	0	20.5667	20.0544	20.322	0	0	0	0	0
nOo.2.0.1.t10628	hexokinase family protein	Oo	17.4692	0	17.6145	0	18.0429	0	0	19.9172	19.8127	19.8967	19.3481	0	0	0	0	20.5658	22.3433	0	0	22.2795	0	0	0	0	0
nOo.2.0.1.t10641	tar-binding protein	Oo	0	0	0	0	0	0	0	0	0	0	18.6742	0	0	0	0	20.2918	18.1646	18.115	18.5518	18.3872	0	0	0	0	0
nOo.2.0.1.t10718	galactoside-binding lectin family protein	Oo	23.5057	22.75	23.4381	23.4496	23.3493	24.1634	23.5353	24.2762	0	0	23.2544	22.6462	0	0	0	25.4967	25.7533	25.9206	25.9451	25.8653	0	20.6302	21.2741	0	0
nOo.2.0.1.t10757	small heat shock protein	Oo	22.9819	22.0308	23.6431	23.627	23.5954	23.0093	23.8903	24.1673	24.0704	24.0457	22.2207	0	22.9622	22.1949	22.5794	22.4827	24.0397	24.2317	24.0709	24.0515	0	0	0	0	0
nOo.2.0.1.t10792	gtp-binding protein	Oo	19.2678	0	20.4322	0	0	17.9999	17.5247	0	19.4111	0	0	0	0	0	0	19.2531	0	21.6471	21.4335	21.2176	0	0	0	0	0
nOo.2.0.1.t10797	k+ channel tetramerisation domain containing protein	Oo	0	0	0	0	0	0	0	0	0	0	0	0	0	0	0	21.3458	0	19.8356	20.0621	20.383	0	0	0	0	0
nOo.2.0.1.t10843	no description	Oo	19.8002	0	0	18.7103	18.9196	19.8891	0	0	0	18.9243	0	0	0	0	0	0	0	0	0	0	0	0	0	0	0
nOo.2.0.1.t10894	immunoglobulin i-set domain containing protein	Oo	15.3023	0	18.8846	0	0	18.0673	18.9763	19.6779	19.6655	19.6863	0	0	0	0	0	20.1345	21.0939	22.3528	22.3056	21.934	0	0	0	0	0
nOo.2.0.1.t10919	heat shock protein 90	Oo	22.8387	22.3951	22.7181	23.0421	0	23.0268	24.3493	23.3194	0	22.9538	0	22.3238	0	0	0	23.9965	24.6221	0	0	0	0	0	0	0	0
nOo.2.0.1.t10925	major sperm protein	Oo	24.3562	22.0225	23.9858	23.7132	24.2698	29.6201	28.3677	29.4981	29.9779	29.7208	23.6708	18.768	21.0374	21.0577	20.4408	20.807	0	20.3231	20.1773	0	18.8304	0	21.1464	22.2503	21.4065
nOo.2.0.1.t10979	no description	Oo	24.8346	22.2909	23.3204	23.5443	23.5331	0	0	0	0	0	0	0	0	0	0	22.2094	0	21.3701	21.3692	21.4427	0	0	0	0	0
nOo.2.0.1.t10983	glutamate synthase	Oo	0	0	0	0	0	17.3074	0	0	0	0	0	0	0	0	0	20.5229	0	21.3619	21.6737	0	0	0	0	0	0
nOo.2.0.1.t10985	nuclear anchorage protein 1	Oo	20.1294	21.1299	20.9577	20.6438	21.6665	20.4519	22.6505	21.5582	21.8002	21.8571	0	0	0	0	0	21.7101	23.4636	23.1747	22.7146	23.0893	0	0	0	0	0
nOo.2.0.1.t10995	platelet-activating factor acetylhydrolase cytoplasmic	Oo	0	0	0	0	0	18.1023	0	19.9342	19.7214	19.5395	0	0	0	0	0	0	0	0	0	0	0	0	0	0	0
nOo.2.0.1.t11017	glyceraldehyde-3-phosphate dehydrogenase	Oo	24.4789	25.5141	25.8532	26.0705	26.0426	24.2174	25.4292	26.4523	26.1204	26.4244	0	23.8801	24.3319	24.0159	24.4004	24.2699	26.1929	26.4518	26.4902	26.6744	20.5781	22.6074	0	0	0
nOo.2.0.1.t11044	large subunit ribosomal protein 26	Oo	0	0	0	0	0	0	0	0	0	0	0	0	0	0	0	17.0228	0	0	18.2483	18.1839	0	0	0	0	0
nOo.2.0.1.t11061	no description	Oo	23.146	20.1976	24.3299	24.5049	24.6906	24.8458	25.9772	26.2819	26.1136	26.4023	0	0	0	0	0	18.2086	0	0	0	0	20.9949	21.5366	21.8284	0	21.2904
nOo.2.0.1.t11111	temporarily assigned gene name family member (tag-163)	Oo	0	0	0	0	0	17.5878	0	0	0	0	0	0	0	0	0	20.932	0	20.7948	21.1525	20.5138	0	0	0	0	0
nOo.2.0.1.t11116	barrier-to-autointegration factor	Oo	19.0809	0	18.918	0	0	18.7435	0	0	0	0	0	0	20.1738	0	0	21.4308	18.6026	21.9129	21.2168	22.0115	0	0	0	0	0
nOo.2.0.1.t11149	globin family protein	Oo	24.7266	23.3709	23.3185	23.9103	24.3264	23.9532	23.1578	22.7797	22.9196	22.9423	25.355	22.2211	23.0424	23.0691	22.735	24.73	23.1738	23.0386	23.1474	23.3562	18.3957	21.0341	19.7477	17.3178	0
nOo.2.0.1.t11187	nadh dehydrogenase	Oo	15.9328	0	0	0	0	16.3429	20.2822	0	0	0	0	0	0	0	0	19.5931	19.5975	19.4355	19.535	19.1184	0	0	0	0	0
nOo.2.0.1.t11201	no description	Oo	21.5635	20.4036	21.2786	21.5284	21.5159	21.6219	22.4788	21.3653	21.285	21.818	0	20.3979	0	0	0	22.2344	22.8032	22.5097	22.4469	22.9011	0	0	0	0	0
nOo.2.0.1.t11235	basement membrane proteoglycan	Oo	22.3705	23.6535	24.1247	24.1235	24.0032	21.2038	23.4519	22.9931	22.8779	23.0713	0	0	0	0	0	17.9064	0	0	0	0	0	0	0	0	0
nOo.2.0.1.t11247	no description	Oo	0	0	0	0	0	0	0	0	0	0	0	0	0	0	0	17.7416	0	19.4213	0	19.6871	0	0	0	0	0
nOo.2.0.1.t11266	gamma-glutamylcysteine synthetase	Oo	20.6561	19.5198	21.0704	21.2998	21.3535	19.5914	19.6767	21.3725	20.8437	20.5344	0	0	0	0	0	16.7971	0	0	0	0	0	0	0	0	0
nOo.2.0.1.t11321	musashi homolog 2	Oo	0	0	0	0	0	0	0	0	0	0	0	0	0	0	0	20.1429	0	19.4926	20.4999	20.395	0	0	0	0	0
nOo.2.0.1.t11328	splicing factor u2af 35 kda subunit	Oo	0	0	0	0	0	0	0	0	0	0	0	0	0	0	0	15.8387	0	18.5106	17.4432	17.8334	0	0	0	0	0
nOo.2.0.1.t11388	erv1 alr family protein	Oo	17.3723	0	17.4384	17.2686	17.2609	17.8438	0	0	0	0	0	0	0	0	0	15.0354	0	0	0	0	0	0	0	0	0
nOo.2.0.1.t11409	basement membrane proteoglycan	Oo	22.2721	22.3172	22.3747	22.8342	22.7504	20.7185	22.8236	20.9281	21.128	21.0464	21.4522	0	0	0	0	20.9633	20.3816	21.8719	21.3929	21.9694	0	0	0	0	0
nOo.2.0.1.t11423	gamma-glutamylcysteine synthetase	Oo	19.9824	0	20.6468	20.2456	20.4838	18.8031	0	19.3067	19.2389	19.1876	0	0	0	0	0	0	0	0	0	0	0	0	0	0	0
nOo.2.0.1.t11470	no description	Oo	0	0	0	0	0	18.8865	0	16.058	16.2089	16.4097	0	0	0	0	0	0	0	0	0	0	0	0	0	0	0
nOo.2.0.1.t11513	gnat family protein	Oo	20.8592	16.9623	20.4718	20.6	20.3739	20.114	0	17.0313	0	0	0	0	0	0	0	0	0	0	0	0	0	0	0	0	0
nOo.2.0.1.t11523	coatomer subunit alpha	Oo	0	0	0	0	0	18.9075	0	0	0	0	0	0	0	0	0	19.4156	20.1429	0	19.2131	18.4892	0	0	0	0	0
nOo.2.0.1.t11533	cuticle collagen	Oo	21.4043	20.2081	20.6735	20.5373	20.186	17.0849	0	0	0	0	0	0	0	0	0	0	0	0	0	0	0	0	0	0	0
nOo.2.0.1.t11567	l01289 long form	Oo	0	0	0	0	0	18.3439	0	0	19.4609	19.291	17.4237	0	0	0	0	21.0566	0	0	0	0	0	0	0	0	0
nOo.2.0.1.t11622	heat shock 10kd protein 1	Oo	21.5373	0	20.6158	0	0	21.7569	22.9524	22.3897	22.1749	22.5873	22.6337	0	0	20.5295	19.9148	23.7534	23.4399	24.5706	24.4649	24.4149	0	0	0	0	0
nOo.2.0.1.t11687	no description	Oo	0	0	0	0	0	17.1925	18.9615	17.1963	0	0	0	0	0	0	0	0	0	0	0	0	0	0	0	0	0
nOo.2.0.1.t11772	o-glycosyl hydrolase family 30 protein	Oo	16.8633	0	0	0	0	0	0	0	0	0	0	0	0	0	0	17.8748	0	0	19.5801	19.4917	0	0	0	0	0
nOo.2.0.1.t11789	zinc metalloproteinase nas-4	Oo	19.451	0	19.036	19.1766	18.6658	0	0	0	0	0	0	0	0	0	0	18.9049	0	0	0	18.3019	0	0	0	0	0
nOo.2.0.1.t11807	filarial antigen av33	Oo	26.6685	25.5396	26.398	26.6159	26.7444	25.6387	24.8852	25.249	24.8559	24.9335	20.7145	0	19.3157	19.102	19.5806	24.4446	24.151	24.4328	24.1919	24.2419	26.8649	26.9027	26.9742	27.7826	27.1897
nOo.2.0.1.t11835	single-strand binding protein family protein	Oo	0	0	20.0939	20.1031	0	0	18.957	18.8894	18.0366	0	19.6814	0	0	19.844	0	21.3922	0	21.7889	21.821	21.3341	0	0	0	0	0
nOo.2.0.1.t11840	uridine phosphorylase	Oo	0	0	0	0	0	0	0	0	0	0	0	0	0	0	0	23.1065	23.7382	23.2729	23.4921	23.3905	0	0	0	0	0
nOo.2.0.1.t11852	no description	Oo	21.2556	0	20.7401	20.7854	20.4636	21.5076	18.59	21.7417	21.4996	21.6587	0	0	0	0	0	0	0	0	0	0	20.4054	20.4719	20.8463	20.9587	20.749
nOo.2.0.1.t11899	mitochondrial cytochrome c oxidase subunit 6b	Oo	18.3491	0	0	0	0	18.5101	0	0	19.0072	19.6279	20.3327	0	0	0	0	22.4011	22.6503	23.2894	23.4515	23.1704	0	0	0	0	0
nOo.2.0.1.t11900	nadh-ubiquinone oxidoreductase subunit b	Oo	0	0	0	0	0	0	0	0	0	0	0	0	0	0	0	18.7444	18.3974	20.7014	20.2951	0	0	0	0	0	0
nOo.2.0.1.t11901	transthyretin-like protein partial	Oo	22.849	23.0275	23.4201	23.2968	23.7482	22.0955	23.0896	0	0	0	0	19.687	0	0	0	21.1141	22.4399	0	0	22.2747	26.2483	25.6207	25.1937	25.9114	25.8535
nOo.2.0.1.t11931	hexokinase type ii	Oo	0	0	0	0	0	0	0	0	0	0	0	0	0	0	0	0	0	21.1915	21.2872	20.9614	0	0	0	0	0
nOo.2.0.1.t11950	myosin heavy chain	Oo	18.4353	0	0	0	0	0	0	0	0	0	21.389	20.8641	0	0	0	22.6392	22.2996	23.8888	23.8771	23.9053	0	0	0	0	0
nOo.2.0.1.t12003	ttr-45 protein	Oo	23.864	21.6998	22.5508	22.524	22.3236	22.3061	22.258	21.7693	21.5299	21.6433	21.6295	0	18.9192	18.8592	0	21.4811	21.0265	21.4604	21.562	21.403	23.9016	23.7148	24.0415	24.7862	24.3668
nOo.2.0.1.t12013	actin	Oo	26.692	26.5849	26.3171	26.6931	26.9031	25.7699	24.179	25.8545	25.9772	26.3914	28.8924	26.3011	26.5642	26.8921	26.1254	26.4686	25.4002	25.6779	26.193	26.5149	0	0	0	0	0
nOo.2.0.1.t12014	actin	Oo	26.8467	28.4723	28.204	28.2818	28.3588	28.141	29.1259	29.1524	29.1947	29.2884	27.9974	29.4235	28.5431	28.593	28.2253	28.4156	29.3113	29.598	29.5449	29.6145	0	0	0	0	0
nOo.2.0.1.t12044	no description	Oo	16.9727	0	0	0	0	18.3879	20.0432	17.4134	17.4464	17.3433	20.2216	0	0	0	0	0	0	0	0	0	0	0	0	0	0
nOo.2.0.1.t12066	no description	Oo	20.2532	19.2662	20.4236	20.2832	20.3512	20.5316	21.0583	21.0071	20.5107	20.7034	19.8971	19.9622	0	0	0	21.1341	21.6313	21.9257	21.7901	21.857	0	0	0	0	0
nOo.2.0.1.t12070	no description	Oo	19.3787	0	0	0	0	20.0223	19.6323	0	0	0	0	0	0	0	0	0	0	0	0	0	19.9029	0	19.6658	19.9584	19.6832
nOo.2.0.1.t12076	no description	Oo	0	0	0	0	0	0	0	0	0	0	0	0	0	0	0	0	22.4593	0	21.5145	21.5257	0	0	0	0	0
nOo.2.0.1.t12205	adenylate kinase isoenzyme 1	Oo	0	0	0	0	0	20.212	0	0	19.8564	19.3846	0	0	0	0	0	0	0	0	0	0	0	0	0	0	0
nOo.2.0.1.t12255	ubiquitin carboxyl terminal hydrolase	Oo	22.0865	0	19.5987	0	0	21.928	19.1473	19.3158	18.9926	19.7572	20.4322	0	0	0	0	15.1224	0	0	0	0	0	0	0	0	0
nOo.2.0.1.t12308	cuticlin 1	Oo	0	0	0	0	0	0	0	0	0	0	22.7182	24.7498	22.5084	22.2883	22.4771	0	0	0	0	0	0	0	0	0	0
nOo.2.0.1.t12385	chitinase i	Oo	0	0	0	0	0	0	0	0	0	0	22.3876	0	21.1218	20.9784	20.9879	0	0	0	0	0	0	0	0	0	0
nOo.2.0.1.t12391	flavin containing monooxygenase 5	Oo	0	0	0	0	0	0	0	0	0	0	0	0	0	0	0	17.7171	0	18.4972	18.6847	0	0	0	0	0	0
nOo.2.0.1.t12516	transthyretin-like protein partial	Oo	24.0454	20.5741	22.5838	22.7778	22.6809	19.5784	0	19.9103	19.7753	20.0188	0	0	0	0	0	0	0	0	0	0	20.3544	20.4123	20.9344	21.8101	20.8333
nOo.2.0.1.t12568	globin family protein	Oo	21.7057	0	20.5976	0	21.5597	0	19.4404	0	0	0	23.4693	0	0	0	0	0	0	0	0	0	0	0	0	0	0
nOo.2.0.1.t12642	cuticle collagen	Oo	20.976	19.8073	21.6055	0	22.0977	0	0	0	0	0	0	0	0	0	0	0	0	0	0	0	0	0	0	0	0
nOo.2.0.1.t12734	seryl-trna synthetase	Oo	20.578	0	18.9531	18.8971	19.0919	20.8532	0	19.4676	18.9823	19.5071	0	0	0	0	0	21.8431	0	0	0	0	0	0	0	0	0
nOo.2.0.1.t12764	enolase	Oo	0	0	0	0	0	19.5574	0	20.1982	20.4028	20.5006	0	0	0	0	0	0	0	0	0	0	0	0	0	0	0
nOo.2.0.1.t12813	no description	Oo	21.2706	0	21.0485	22.6387	22.4619	21.9418	0	22.936	23.271	23.4205	0	0	0	0	0	0	0	0	0	0	23.0052	0	22.3731	23.3563	22.7629
nOo.2.0.1.t12940	tb2 hva22 family protein	Oo	20.7084	0	0	20.1933	19.9879	21.4906	0	21.2199	20.3835	20.7529	0	19.0275	20.4704	0	0	22.0719	19.9282	22.6242	22.5351	22.4888	0	0	0	0	0
nOo.2.0.1.t13074	chitinase i	Oo	0	0	0	0	0	0	0	0	0	0	22.9416	23.3497	23.8122	23.4187	23.6321	0	0	0	0	0	0	0	0	0	0
nOo.2.0.1.t13171	no description	Oo	22.391	20.3566	22.0554	21.8326	21.6136	22.6834	22.2327	21.7499	21.7261	21.5445	19.4067	0	0	0	0	23.5635	22.973	23.3196	23.3777	23.1085	0	0	0	0	0
nOo.2.0.1.t13317	227 kda spindle- and centromere-associated protein	Oo	21.2337	0	20.9175	20.8542	21.3507	19.8511	0	20.7032	20.1779	20.9237	0	0	0	0	0	18.1377	0	0	19.8051	19.155	0	0	0	0	0
nOo.2.0.1.t13407	no description	Oo	0	0	0	0	0	0	0	0	0	0	0	0	0	0	0	18.5311	0	19.9045	19.4716	0	0	0	0	0	0
nOo.2.0.1.t13523	pyridine nucleotide-disulphide oxidoreductase family protein	Oo	0	0	0	0	0	0	0	0	0	0	0	0	0	0	0	23.8911	0	21.9325	22.2295	22.2179	0	0	0	0	0
nOo.2.0.1.t13571	no description	Oo	18.2352	19.6247	18.7757	19.2982	18.6747	17.8565	20.1376	19.3854	19.1802	18.9304	0	0	0	0	0	20.7085	23.7364	22.4343	21.5174	22.2973	0	0	0	0	0
nOo.2.0.1.t13589	nuclear anchorage protein partial	Oo	19.4686	20.5094	21.7106	21.5932	21.7054	19.8707	22.7283	22.0606	21.6905	21.5293	0	0	0	0	0	20.8395	23.232	23.487	23.405	23.6688	0	0	0	0	0
OVOC10002	s-methyl-5 -thioadenosine phosphorylase mtap	Oo	26.348	25.6845	26.09	26.2066	26.2846	24.2512	23.7307	23.903	23.9612	23.9085	22.091	20.2689	20.0253	20.2095	19.529	24.1249	23.2556	23.2132	23.3445	23.083	20.07	21.5849	20.3428	19.729	18.1122
OVOC10026	enolase	Oo	21.1192	24.5866	0	0	0	23.8836	24.5161	24.6507	24.2911	24.4965	0	0	0	0	0	0	24.105	0	0	0	0	0	0	0	0
OVOC10067	uncoordinated family member (unc-52)	Oo	25.5513	25.4294	24.939	24.5572	24.5617	25.1721	24.4728	23.9628	23.798	23.6224	24.1601	22.8927	22.7539	22.6687	23.013	24.6035	25.6208	24.3326	23.8331	23.8093	20.0451	19.1869	19.9833	21.4239	21.2149
OVOC10086	trehalose 6-phosphate synthase	Oo	22.8877	19.9255	21.6068	21.8904	21.8854	21.0589	19.1401	20.8087	20.6014	20.3828	0	0	0	0	0	20.1362	0	18.8677	19.8002	19.0772	0	0	0	0	0
OVOC10147	myosin heavy chain	Oo	23.162	21.8607	22.0455	21.8657	21.9848	22.6122	22.2748	22.1898	22.2152	22.4079	24.3671	23.7015	23.2874	23.1225	23.4928	25.9281	24.863	25.4562	25.3208	25.4309	0	0	0	0	0
OVOC10150	amylo- 6- 4-alpha-glucanotransferase isoform 1	Oo	22.676	21.3018	21.887	21.8047	21.5372	22.6922	21.4716	21.2306	21.4273	21.0461	0	0	0	0	0	19.7852	0	0	0	0	0	0	0	0	0
OVOC10207	no description	Oo	0	0	0	0	0	24.5801	23.6886	23.6794	23.1744	23.5453	0	0	0	0	0	0	0	0	0	0	0	0	0	21.1017	0
OVOC10208	no description	Oo	17.4327	0	0	0	0	25.456	21.5746	24.121	24.3355	23.8543	0	0	0	0	0	0	0	0	0	0	0	0	0	0	0
OVOC10239	tubulin beta-1 chain	Oo	24.2355	22.7642	24.3293	24.0784	24.2503	24.4182	23.1571	23.7623	23.5414	23.4757	23.4027	22.8657	23.9175	23.8958	24.0845	25.2357	24.3885	25.4424	25.5572	25.5275	0	0	0	18.2227	0
OVOC10256	pyruvate dehydrogenase e1 component subunit alpha type ii	Oo	23.4936	0	0	0	0	23.6942	20.8446	22.1479	21.5673	21.4574	0	0	0	0	0	0	0	0	0	0	0	0	0	0	0
OVOC10263	no description	Oo	20.3261	0	0	0	0	24.7234	23.6013	23.2709	23.1126	23.2698	0	0	0	0	0	0	0	0	0	0	19.9904	0	0	19.2005	20.6435
OVOC10312	no description	Oo	0	0	0	0	0	21.2345	0	19.7606	19.2523	18.8542	0	0	0	0	0	0	0	0	0	0	0	0	0	0	0
OVOC10313	alpha catalytic domain containing protein	Oo	21.2033	18.2019	21.3757	21.1401	20.8563	20.0244	20.7794	21.3124	20.5048	20.5379	17.3995	0	0	0	0	20.8509	21.4472	21.588	21.6806	19.1114	0	0	0	0	0
OVOC1032	mitochondrial dicarboxylate carrier-like	Oo	0	0	0	0	0	0	21.8757	18.8246	19.4161	0	0	0	0	0	0	19.5796	20.6782	0	0	0	0	0	0	0	0
OVOC10326	26s protease regulatory subunit 7	Oo	19.3912	0	0	0	19.4155	20.6837	0	18.3899	18.7175	18.8808	18.9185	0	0	0	0	21.3764	0	20.8536	20.7362	21.0187	0	0	0	0	0
OVOC10386	malate oxidoreductase	Oo	0	0	0	0	0	14.7143	19.175	0	0	0	0	0	0	0	0	0	21.0238	0	20.602	20.7597	0	0	0	0	0
OVOC10398	malate dehydrogenase	Oo	0	0	0	0	0	0	0	0	0	0	0	0	0	0	0	23.1694	22.9424	0	21.9424	0	0	0	0	0	0
OVOC10409	non-specific lipid-transfer protein	Oo	18.2476	0	17.8122	0	0	20.2368	18.6271	19.3686	19.161	19.514	0	0	0	0	0	20.3976	0	21.4622	20.4944	21.3771	0	0	0	0	0
OVOC10413	protein kinase family member (kin-1)	Oo	16.3316	0	0	0	0	15.4486	0	0	0	0	0	0	0	0	0	19.3058	0	20.314	20.2232	19.4289	0	0	0	0	0
OVOC10436	no description	Oo	0	0	0	0	0	22.1116	22.9509	21.0104	20.8169	22.3411	0	0	0	0	0	0	0	0	0	0	0	0	0	0	0
OVOC10438	no description	Oo	0	0	0	0	0	22.3801	22.1473	21.5306	22.0253	22.4547	0	0	0	0	0	0	0	0	0	0	0	0	0	0	0
OVOC10450	tryptophan 5-hydroxylase 1-like	Oo	17.9579	0	18.7205	18.9634	19.2751	20.1318	0	19.713	0	0	0	0	0	0	0	0	0	0	0	0	0	0	0	0	0
OVOC10453	hypothetical kda protein in chromosome	Oo	20.7694	19.2627	20.3624	19.9912	19.6009	18.8687	0	17.2867	0	0	0	0	0	0	0	16.0143	0	0	0	0	0	0	0	0	0
OVOC10476	serine carboxypeptidase	Oo	20.278	16.636	19.6821	19.7872	19.9435	21.3966	19.6115	20.7603	20.3851	20.4672	21.665	20.0382	20.9148	20.6319	21.1128	19.8081	0	19.7001	19.6645	19.567	0	0	0	0	0
OVOC10480	u5 small nuclear ribonucleoprotein 2no descriptionno description kda helicase	Oo	0	0	0	0	0	0	0	0	0	0	0	0	0	0	0	19.6513	18.6092	19.2022	19.6511	19.3638	0	0	0	0	0
OVOC10500	membrane import protein	Oo	20.4974	0	18.0136	18.1289	0	0	0	0	0	0	0	0	0	0	0	0	0	0	0	0	0	0	0	0	0
OVOC10503	uv excision repair protein rad23 containing protein	Oo	21.2427	0	18.9715	18.6441	19.1356	22.5616	0	19.7291	20.777	20.9279	18.6984	0	18.3693	18.1035	0	22.4978	20.3354	20.8119	20.9531	20.8566	0	0	0	0	0
OVOC10548	ras-related protein rab-39a	Oo	0	0	0	0	0	0	0	0	0	0	0	0	0	0	0	20.448	20.6452	0	0	18.1739	0	0	0	0	0
OVOC10572	aldo-keto reductase	Oo	19.9229	0	21.2731	21.5177	0	20.0818	0	0	0	0	0	0	0	0	0	18.4126	0	0	0	0	0	0	0	0	0
OVOC10592	sigma non-opioid intracellular receptor 1	Oo	18.8163	18.4078	20.7299	20.4956	20.3214	18.09	18.3355	20.2824	19.8646	19.4722	0	0	0	0	0	18.7075	0	0	21.3091	0	0	0	0	0	0
OVOC10597	cytoplasmic intermediate filament protein	Oo	27.2523	25.8607	27.1572	26.9648	27.1066	25.8895	26.4235	25.9298	26.7869	26.7867	24.8285	23.0879	22.6738	22.6566	22.2469	24.0761	22.9935	24.4667	24.4996	24.383	0	0	0	0	0
OVOC10608	heat shock protein 7no description	Oo	25.6331	23.7688	23.6713	23.8038	22.9068	25.8391	24.7237	23.099	22.8882	23.2806	0	0	0	0	0	20.508	0	0	0	0	0	0	0	0	0
OVOC10635	trehalase family protein	Oo	19.621	0	17.9944	0	19.3068	20.7242	0	19.2802	16.9701	0	19.5258	0	0	0	0	21.5992	21.0668	21.6991	0	21.2929	0	0	0	0	0
OVOC10644	guanine nucleotide-binding protein subunit beta-1	Oo	22.2777	18.7753	20.2601	19.5518	20.1622	21.6584	0	18.003	18.6411	19.5346	20.6961	19.3884	20.775	20.6613	20.1785	24.6681	22.907	22.9837	22.9862	22.8082	0	0	0	0	0
OVOC10654	no description	Oo	22.7361	20.6188	21.98	22.0364	22.1468	21.5994	20.921	21.2655	21.0514	21.2893	20.6561	0	19.9555	20.0916	19.9608	22.4589	19.5145	20.4627	20.8639	20.3803	0	0	0	0	0
OVOC1075	variable abnormal morphology family member (vab-1no description)	Oo	0	16.9324	20.313	0	0	17.1183	20.7951	22.0963	0	21.3235	0	0	0	20.6456	0	0	0	0	0	0	0	0	0	0	0
OVOC10872	hypothetical protein LOAG_no description99no description9 [Loa loa]	Oo	21.2414	0	0	20.7576	20.7999	0	0	0	0	0	0	0	0	0	0	0	0	0	0	0	23.101	22.3213	22.7026	21.9117	22.3628
OVOC11048	no description	Oo	19.72	0	0	0	0	21.8669	20.133	19.5873	19.1514	19.3539	0	0	0	0	0	19.1166	19.4154	0	0	0	0	0	0	0	0
OVOC11077	histone deacetylase	Oo	20.4834	0	0	0	18.181	19.7437	18.5908	19.1897	19.4425	19.2158	0	0	0	0	0	0	0	0	0	0	0	0	0	0	0
OVOC11208	major intrinsic protein	Oo	18.4515	17.9285	20.2673	20.2065	20.1829	17.5116	0	0	0	19.173	21.9048	0	21.1215	0	20.9688	22.8445	21.6399	24.2726	24.3874	24.0971	0	0	0	0	0
OVOC11214	serine arginine-rich splicing factor 4	Oo	0	0	0	0	0	16.9064	0	0	0	0	0	0	0	0	0	20.9499	0	19.7714	20.2401	19.8234	0	0	0	0	0
OVOC11221	glycine receptor subunit beta-like	Oo	20.3879	0	19.3462	0	0	21.6728	20.0389	19.7002	20.0007	20.4833	21.4033	0	0	0	0	23.314	23.3542	23.1444	23.3735	23.1543	0	0	0	0	0
OVOC11251	protein farnesyltransferase geranylgeranyltransferase type-1 subunit alpha	Oo	20.4534	0	18.627	0	18.188	19.4357	0	0	0	0	0	0	0	0	0	16.1846	0	0	0	0	0	0	0	0	0
OVOC11271	exostosin family protein	Oo	18.2361	0	18.7287	19.3139	19.4162	18.6913	19.1031	0	0	0	0	0	0	0	0	21.0376	22.062	22.3281	22.2596	22.0941	0	0	0	0	0
OVOC11336	abnormal pharyngeal pumping family member	Oo	18.3909	0	0	0	0	18.3609	0	0	17.4429	0	0	0	0	0	0	20.8411	0	20.3122	20.0213	19.4974	0	0	0	0	0
OVOC11368	t-complex protein 1 subunit beta-like	Oo	20.3494	20.0643	0	0	0	19.4168	20.8536	0	0	0	0	21.6835	21.1233	21.0497	20.9566	20.2873	21.2872	21.5983	21.5189	21.7766	0	0	0	0	0
OVOC11396	no description	Oo	16.871	0	0	0	0	18.6554	18.371	14.9522	14.3619	0	0	0	0	0	0	21.2798	20.5008	21.4874	20.98	20.4533	0	0	0	0	0
OVOC11467	immunoglobulin i-set domain-containing protein	Oo	0	0	0	0	0	0	0	0	0	0	22.0386	21.8371	21.667	21.4352	21.562	0	0	0	0	0	0	0	0	0	16.3172
OVOC11469	mus2no description9	Oo	15.0598	0	0	0	0	0	0	0	0	0	21.414	18.1612	20.0302	19.9632	19.8027	17.7274	16.7163	20.082	18.7817	18.706	0	0	0	0	0
OVOC11488	glyceraldehyde-3-phosphate dehydrogenase	Oo	17.8644	0	0	0	0	25.8525	26.8368	26.5178	26.5195	26.4371	0	21.4578	0	0	0	0	24.3707	0	0	0	0	0	0	0	0
OVOC11489	glyceraldehyde-3-phosphate dehydrogenase	Oo	28.4649	24.2536	27.3855	27.7868	27.3911	28.1246	26.0197	0	26.8642	0	26.8395	25.3398	26.434	26.2863	26.5383	28.5114	27.4652	27.3073	27.2059	27.3262	22.3502	23.7948	23.1034	22.1271	21.5141
OVOC11516	superoxide dismutase	Oo	23.9594	23.8057	22.8439	23.4802	23.511	17.7293	19.2279	0	0	0	0	0	0	0	0	0	0	0	0	0	19.8602	0	0	0	0
OVOC11536	lactoylglutathione lyase	Oo	20.1294	17.7639	20.1617	20.6315	20.7772	20.6255	20.4474	20.5251	20.6186	19.8284	0	0	0	0	0	20.9847	0	21.3605	21.3524	20.6266	0	0	0	0	0
OVOC11583	no description	Oo	0	0	0	0	0	21.8922	19.5069	19.929	19.946	20.05	0	0	0	0	0	0	0	0	0	0	0	0	0	0	0
OVOC11594	succinate-semialdehyde mitochondrial-like	Oo	0	0	0	0	0	0	0	19.4558	18.5991	0	0	0	0	0	0	17.7193	0	0	22.4685	21.8707	0	0	0	0	0
OVOC11610	lbp bpi cetp n-terminal domain containing protein	Oo	0	0	0	0	0	0	0	0	0	0	0	0	0	0	0	19.509	0	20.7382	20.6889	20.6853	0	0	0	0	0
OVOC11613	227 kda spindle- and centromere-associated protein	Oo	25.5735	24.8585	24.835	25.0449	24.9711	25.2674	24.8355	24.4674	24.3072	24.3089	23.8271	23.7996	22.8122	22.8783	22.7507	23.4579	22.7409	22.9523	23.082	23.212	0	0	0	0	0
OVOC11728	uncoordinated family member (unc-89)	Oo	20.7168	19.6517	19.3479	20.004	19.9527	22.2606	21.6956	21.4035	20.7327	21.0588	21.7467	22.1194	21.7143	21.984	21.3942	23.2196	23.0945	22.6498	22.1819	23.1504	0	0	0	0	0
OVOC11812	citrate synthase	Oo	24.3484	23.383	23.8753	23.9047	23.6491	25.3185	23.9065	24.6794	24.5084	24.3611	0	18.1614	19.4851	0	19.444	25.3299	24.7724	25.0402	25.0461	24.9341	0	0	0	0	0
OVOC11845	alpha-2-macroglobulin family n-terminal region containing protein	Oo	24.3638	23.8288	24.3408	24.079	23.9701	21.8265	21.8798	21.9451	21.7014	21.6941	0	0	0	0	0	17.9216	0	18.0773	18.2616	18.1016	25.7839	23.8997	24.6088	25.4118	24.9546
OVOC11847	no description	Oo	16.5283	0	0	0	0	18.5675	19.3328	0	0	0	22.2736	0	19.9726	19.9694	19.6108	22.8827	22.9	23.4096	23.3277	23.4037	0	0	0	0	0
OVOC11850	serine threonine-protein kinase rio2	Oo	22.5252	21.6659	21.9543	22.2111	22.7799	21.3835	19.2568	19.991	20.45	19.6845	0	0	0	0	0	18.4504	0	0	0	0	0	0	0	0	0
OVOC11858	probable atp-dependent rna helicase ddx1no description	Oo	16.3407	0	19.1096	16.1881	18.6178	17.4857	0	19.0811	18.8149	19.1143	0	0	0	0	0	20.1782	0	21.4063	21.4505	21.1258	0	0	0	0	0
OVOC11863	zgc:136346 protein	Oo	0	0	0	0	0	0	0	0	0	0	0	0	0	0	0	19.1217	0	20.9628	21.0096	20.7479	0	0	0	0	0
OVOC11871	ribosomal protein s17	Oo	16.0905	0	0	0	0	17.1592	17.6667	0	0	0	0	0	0	0	0	19.925	19.4819	20.3113	19.7362	20.0342	0	0	0	0	0
OVOC11881	tubulointerstitial nephritis antigen-like 1	Oo	23.7055	22.4981	23.3813	23.5968	23.2623	0	0	0	0	0	21.5838	0	20.1479	19.8628	19.2308	20.6672	0	20.8841	19.6923	20.4951	0	0	0	0	0
OVOC1190	no description	Oo	18.8407	0	20.5135	0	19.555	20.7382	20.4128	0	21.3371	21.3702	0	0	0	0	0	0	0	0	0	0	0	0	0	0	0
OVOC11914	hadha protein	Oo	18.0509	0	18.1257	18.5193	18.5636	18.8631	18.9469	0	0	0	0	0	0	0	0	21.3838	0	21.6277	21.7311	21.2412	0	0	0	0	0
OVOC1192	tropomyosin	Oo	16.5073	0	0	0	0	19.438	0	19.565	19.417	19.8037	19.1777	0	0	0	0	16.0369	0	0	0	0	0	0	0	0	0
OVOC11936	hexokinase	Oo	21.5619	20.4985	20.579	20.6298	20.4089	21.8722	19.7298	20.2865	20.2553	19.6369	0	0	0	0	0	20.6182	0	17.8144	0	0	0	0	0	0	0
OVOC11943	vesicle-fusing atpase	Oo	17.2486	0	0	0	0	18.4177	0	0	0	0	0	0	0	0	0	20.8979	0	19.4996	19.3053	19.4115	0	0	0	0	0
OVOC11951	no description	Oo	21.8932	18.0382	21.5627	21.9185	21.6727	21.9075	21.3875	22.1321	21.573	22.1995	0	0	0	0	0	0	0	0	0	0	0	0	0	0	0
OVOC11956	calponin-like protein	Oo	24.7869	24.2907	25.326	25.2668	25.2876	24.9783	26.5633	25.7234	25.5391	25.6843	21.7932	19.822	22.9985	23.0093	22.6965	22.9017	24.0316	24.0525	24.0081	24.1139	20.6245	21.2592	21.1515	20.0758	0
OVOC12065	hypothetical protein LOAG_no description9no description76 [Loa loa]	Oo	20.5639	20.5916	19.8192	21.542	21.372	20.5406	20.3852	20.2459	21.2806	20.973	0	0	0	0	0	20.154	19.9526	21.8201	21.7891	21.7078	0	0	0	0	0
OVOC12085	small heat shock protein ov25-1	Oo	28.4192	25.8953	26.87	27.0532	27.0364	27.9357	26.8436	26.468	26.1323	25.6897	22.0688	0	21.7124	22.0427	21.655	26.3023	24.6087	24.7281	24.892	25.0784	20.1419	21.8836	20.7903	20.4889	20.3552
OVOC12163	no description	Oo	0	0	0	0	0	0	18.965	18.0181	18.5639	18.4412	0	0	0	0	0	0	0	0	0	0	0	0	0	0	0
OVOC12175	no description	Oo	17.7062	0	18.9309	17.6319	18.494	16.6448	0	0	0	0	0	0	0	0	0	0	0	0	0	0	0	0	0	0	0
OVOC12183	cre-nex-2 protein	Oo	18.8844	0	19.7508	18.7863	19.0917	17.6505	18.35	18.4628	18.0572	18.358	0	0	0	0	0	21.0303	21.598	22.0552	21.8919	21.9587	0	0	0	0	0
OVOC12196	dihydrolipoamide s-acetyltransferase (e2 component of pyruvate dehydrogenase complex)	Oo	20.9081	19.6089	20.9828	21.0247	21.2369	22.3074	25.6232	22.5933	22.4394	22.4247	20.1642	0	19.5958	0	19.3132	22.4387	22.5113	22.2009	22.7318	22.4833	0	0	0	0	0
OVOC1222	acyl- synthetase family member mitochondrial precursor	Oo	18.7194	0	0	0	17.4061	19.1564	19.2607	18.4448	18.3488	18.1592	0	0	0	0	0	17.5185	0	18.7363	18.3898	18.1732	0	0	0	0	0
OVOC12238	glutathione s-transferase domain-containing protein	Oo	23.2697	21.3199	0	22.9937	23.0769	0	0	0	0	0	0	0	0	0	0	23.8245	24.2752	0	0	23.9102	0	0	0	0	0
OVOC12242	no description	Oo	0	0	0	0	0	19.3957	17.9168	0	18.1808	0	0	0	0	0	0	0	0	0	0	0	0	0	0	0	0
OVOC12274	ctsf protein	Oo	20.9696	20.7278	22.3415	22.235	22.4589	19.0431	19.2345	20.1099	20.3431	19.2032	0	0	0	0	0	17.7915	0	19.1706	0	19.694	0	0	0	0	0
OVOC12310	serine protease inhibitor 1	Oo	22.8799	22.0809	23.9725	23.9871	24.1923	16.0235	0	0	0	0	0	0	0	0	0	0	0	0	0	0	0	0	0	0	0
OVOC12400	adipocyte plasma membrane-associated protein	Oo	24.5926	21.8907	23.5442	23.5885	23.6376	24.1929	22.2224	22.3229	22.5563	22.3358	0	0	0	0	0	0	0	0	0	0	0	0	0	0	0
OVOC12472	prolyl 4-hydroxylase	Oo	20.6645	0	18.6709	19.6503	18.78	18.6637	18.5161	0	0	0	0	0	0	0	0	21.6179	21.1303	19.7624	20.0275	20.0091	0	0	0	0	0
OVOC12497	type alpha 1	Oo	0	0	0	0	0	0	0	0	0	0	0	0	0	0	0	22.1077	0	23.4211	23.3996	23.225	0	0	0	0	0
OVOC1251	vesicle-associated membrane protein-associated protein a	Oo	21.2488	0	19.1034	20.8653	20.321	21.9557	19.8456	20.8521	21.3549	20.4247	0	0	0	0	0	22.5045	20.5171	22.3516	22.263	22.2833	0	0	0	0	0
OVOC12559	cytidine deaminase	Oo	19.4929	19.8426	18.5473	18.552	0	17.1178	0	0	0	0	0	0	0	0	0	18.5059	0	19.8932	0	0	0	0	0	0	0
OVOC12569	chitinase i	Oo	0	0	0	0	0	0	0	0	0	0	23.7995	22.2085	23.5212	23.6918	23.8512	0	0	0	0	0	0	0	0	0	0
OVOC12633	cytochrome c oxidase subunit i	Oo	0	0	0	0	0	19.6554	0	0	0	0	0	0	0	0	0	22.1027	0	21.2747	21.8792	21.2592	0	0	0	0	0
OVOC12688	no description	Oo	21.6141	19.9995	20.8855	20.9942	21.6137	21.1119	0	0	0	0	0	0	0	0	0	0	0	0	0	0	0	0	0	0	0
OVOC12744	s-methyl-5 -thioadenosine phosphorylase mtap	Oo	29.149	25.5383	26.7224	26.627	26.7164	26.7974	24.1453	24.4631	24.2917	24.2574	0	0	0	0	0	0	0	0	0	0	20.9916	22.2623	21.4251	20.7165	21.0289
OVOC12769	Abundant larval transcript 1	Oo	0	0	0	0	0	0	0	0	0	0	26.5007	20.463	25.4284	25.941	24.7119	0	0	0	0	0	0	0	0	0	0
OVOC12770	no description	Oo	0	0	0	0	0	23.3184	23.1137	22.1699	22.0166	22.1265	0	0	0	0	0	0	0	0	0	0	0	0	0	0	0
OVOC12814	microfilarial chitinase	Oo	0	0	0	0	0	0	0	0	0	0	22.3276	0	21.4652	21.6727	20.8484	0	0	0	0	0	0	0	0	0	0
OVOC12824	small heat shock protein ov25-1	Oo	22.3792	18.2865	22.6368	22.3109	22.11	22.0483	21.2549	23.6452	0	0	0	0	0	0	0	22.9774	0	0	23.6259	22.856	0	0	0	0	0
OVOC12871	no description	Oo	24.4551	21.1281	24.9178	24.9058	25.1918	0	22.5908	0	0	0	0	0	0	0	0	21.1584	21.8244	22.4824	22.3739	22.5603	22.1528	22.8315	22.639	22.8287	21.953
OVOC1303	no description	Oo	20.3265	18.5131	20.4044	20.1813	20.3931	19.9842	18.6161	19.9543	19.8147	19.9259	18.4753	0	0	0	0	19.7493	20.7592	21.2555	21.482	21.1585	0	0	0	0	0
OVOC1353	cleavage and polyadenylation specificity factor subunit 5	Oo	0	0	0	0	0	17.5109	0	0	0	0	19.0818	0	0	0	0	22.3878	19.8849	21.6525	21.903	21.0056	0	0	0	0	0
OVOC1360	eukaryotic translation elongation factor	Oo	20.9278	0	23.0354	22.4761	23.0046	0	18.4299	21.8341	22.0726	22.2096	22.8888	20.1532	21.8036	21.9417	22.0641	22.0484	0	0	0	0	0	0	0	0	0
OVOC1494	phosphatidylinositol-4-phosphate 5- type alpha	Oo	18.2853	0	0	0	0	19.4281	19.068	0	0	0	0	0	0	0	0	19.6604	19.0588	0	20.2509	20.0238	0	0	0	0	0
OVOC15	cre-unc-95 protein	Oo	0	0	0	0	0	0	0	0	0	0	18.3271	0	0	0	0	20.5452	0	21.8642	21.7635	21.8098	0	0	0	0	0
OVOC1512	phosphoglucose isomerase	Oo	24.6172	23.6049	23.925	23.7471	23.6827	24.6296	24.096	23.9485	23.7554	23.4569	22.5255	24.7654	21.8953	22.0144	22.3213	24.9636	23.895	24.4469	24.5292	24.2213	0	19.4444	0	0	0
OVOC1526	hypothetical protein LOAG_no description79no description7 [Loa loa]	Oo	23.5773	19.5557	22.6964	22.6637	22.5112	21.7231	18.9362	20.7546	20.3021	20.0418	0	0	0	0	0	21.3822	20.3526	21.3812	21.3715	21.3252	0	0	0	0	0
OVOC1576	hexokinase family protein	Oo	18.5446	0	0	19.825	0	18.9303	0	0	0	0	22.7266	21.6232	20.9942	0	20.667	22.5587	22.2096	22.5759	22.8999	22.7152	0	0	0	0	0
OVOC1578	electron-transfer- alpha polypeptide	Oo	19.5877	0	0	0	0	20.3119	0	19.0099	18.9639	19.5687	18.5751	0	0	0	0	20.9228	19.9839	20.5141	20.6512	20.19	0	0	0	0	0
OVOC1647	tetratricopeptide protein	Oo	0	0	0	0	0	17.7072	0	0	18.1398	0	0	0	0	0	0	19.1984	0	20.4608	20.3978	20.7081	0	0	0	0	0
OVOC1650	no description	Oo	18.2635	0	0	16.3333	0	19.4002	19.8613	19.1407	18.6305	19.158	0	0	0	0	0	19.2514	0	18.1016	0	0	0	0	0	0	0
OVOC1657	stomatin-like protein 2	Oo	18.1413	0	20.7296	20.4312	0	16.2896	0	0	0	0	0	0	0	0	0	0	0	0	0	0	0	0	0	0	0
OVOC1671	tpa_inf: eukaryotic translation elongation factor 1a	Oo	24.4367	22.9393	24.273	24.1242	24.3856	24.8656	23.5086	24.5626	24.4996	24.4059	0	0	0	0	0	25.3326	23.5481	25.0782	25.1783	24.9895	0	0	0	0	0
OVOC1679	paramyosin	Oo	25.0639	23.9511	24.4564	24.423	24.3433	25.2682	25.6212	25.0095	25.0951	24.9526	26.471	25.103	25.4239	25.4697	25.5304	26.5768	26.5232	26.2725	26.2066	26.2578	0	0	0	0	0
OVOC1681	translocator protein	Oo	17.7238	0	21.0751	20.8469	20.9799	17.8644	18.4284	19.8055	20.4859	20.2529	19.1132	20.0483	0	0	17.9129	22.9118	24.2049	23.9536	23.882	23.7759	0	0	0	0	0
OVOC1682	translocator protein	Oo	0	0	0	0	0	0	0	0	0	0	0	0	0	0	0	19.1407	0	21.09	21.0345	20.3611	0	0	0	0	0
OVOC1683	mbr family protein	Oo	15.5629	0	0	0	0	18.5555	17.4343	0	0	0	0	0	0	0	0	21.1505	20.1001	21.2133	21.1672	21.4923	0	0	0	0	0
OVOC1743	d-aspartate oxidase	Oo	18.0206	0	0	19.044	0	17.7256	0	0	0	0	0	0	0	0	0	21.4281	21.748	22.1818	22.1779	22.2396	0	0	0	0	0
OVOC1775	innexin unc-9	Oo	14.4264	0	0	0	0	0	0	0	0	0	0	0	0	0	0	20.0231	0	20.0861	20.4969	0	0	0	0	0	0
OVOC1887	prolyl endopeptidase	Oo	22.4918	20.1756	21.0484	0	21.3021	22.0074	0	20.3736	20.8069	20.8653	0	0	0	0	0	19.785	0	0	0	0	0	0	0	0	0
OVOC1890	adenylate kinase 1	Oo	0	0	0	0	0	0	0	0	0	0	21.2094	0	21.3399	21.5115	0	0	0	0	0	0	0	0	0	0	0
OVOC1979	succinyl- ligase	Oo	18.8989	0	20.5114	19.9305	20.5261	18.9285	0	19.279	20.2413	18.9072	21.6974	20.3796	19.32	19.6675	18.9483	22.0966	22.5239	23.3733	23.5009	23.0601	0	0	0	0	0
OVOC2005	cre-dyn-1 protein	Oo	15.4571	0	0	0	0	15.3595	0	0	0	0	0	0	0	0	0	19.6422	20.7226	20.5149	19.9915	19.729	0	0	0	0	0
OVOC2097	succinate dehydrogenase	Oo	21.6409	22.096	21.9795	22.1141	22.1527	21.4225	22.4253	21.8098	20.8662	21.562	21.3377	21.771	19.2859	18.9835	0	22.3461	22.5815	22.083	22.3465	22.5205	0	0	0	0	0
OVOC2190	cbr-moma-1 protein	Oo	19.0199	0	19.3097	19.2165	0	21.3453	0	18.6697	19.4155	18.8584	0	0	0	0	0	23.6441	20.6932	21.5313	21.7945	21.8765	0	0	0	0	0
OVOC2212	u6 snrna-associated sm-like protein lsm2	Oo	0	0	0	0	0	14.1974	0	0	0	0	0	0	0	0	0	21.0914	0	20.3263	20.3547	19.9995	0	0	0	0	0
OVOC2245	no description	Oo	20.4544	0	19.9622	19.6074	20.2396	18.6446	18.4727	0	0	0	0	0	0	0	0	18.9013	0	0	0	0	0	0	0	0	0
OVOC2262	briggsae cbr-try-1no description protein	Oo	19.6402	0	18.8354	0	18.361	18.5375	0	0	0	0	0	0	0	0	0	15.5586	0	0	0	0	0	0	0	0	0
OVOC2277	cre-hsp- protein	Oo	24.2037	21.9595	23.1099	23.2864	23.2624	25.0437	25.8991	23.68	24.5341	24.6976	20.299	0	19.4173	19.1348	18.9907	22.6511	22.8004	21.8413	21.6931	21.8367	0	17.8191	0	0	0
OVOC2290	profilin family protein	Oo	24.2154	22.4942	23.0379	23.8412	23.2566	24.2715	23.6028	22.7519	22.6076	22.6061	20.5682	0	19.6791	19.9261	19.4392	23.5145	22.4383	21.9173	22.0147	21.9432	0	0	0	17.2746	0
OVOC2327	a2 collagen	Oo	22.1828	22.5412	23.7756	23.4029	23.5303	22.6542	22.8149	23.1866	23.1901	23.0223	21.0048	22.8137	20.9745	20.9619	20.9063	21.125	22.3371	22.0746	22.3489	21.8746	0	0	0	0	0
OVOC2358	no description	Oo	18.6367	0	0	0	18.6707	21.9594	22.1281	21.7197	21.2772	21.6111	0	0	0	0	0	0	0	0	0	0	0	0	0	0	0
OVOC2424	egf-like domain containing protein	Oo	17.3598	0	0	0	0	16.9561	0	0	0	0	24.5874	22.1648	22.2386	22.6286	22.1953	23.1002	22.3578	22.8433	22.6083	22.7793	0	0	0	0	0
OVOC2479	histone deacetylase rpd3	Oo	0	0	0	0	0	0	0	0	0	0	0	0	0	0	0	21.0005	0	19.7914	20.319	20.0453	0	0	0	0	0
OVOC2486	no description	Oo	21.9071	17.4571	20.7872	20.7861	21.0035	22.4683	19.1591	21.6907	21.649	22.0031	0	0	0	0	0	19.3309	0	18.4678	18.2364	17.569	22.1962	21.8605	22.4175	23.2939	23.4071
OVOC2506	4no descriptions ribosomal protein s16	Oo	18.1874	18.2204	0	0	17.8759	18.6256	0	0	0	19.2039	0	0	0	0	0	20.7298	19.8543	20.1171	20.1957	19.8428	0	0	0	0	0
OVOC2542	nfx1-type zinc finger-containing protein 1	Oo	17.4983	0	0	0	16.3144	14.7359	0	0	0	0	0	0	0	0	0	17.7089	0	17.973	17.9752	18.0068	0	0	0	0	0
OVOC2551	cleavage and polyadenylation specificity factor subunit 2	Oo	22.1892	20.0824	21.9251	21.2294	21.2812	21.9741	21.4629	20.6811	20.5905	20.671	19.8369	0	19.379	19.5531	19.213	22.1821	20.8915	21.2861	21.6815	21.0562	18.5842	0	0	19.101	18.3268
OVOC2592	profilin	Oo	22.2395	21.1561	21.3765	21.235	21.1787	22.9372	22.937	21.8092	21.1635	21.527	21.8348	22.5046	22.0731	21.935	21.3684	22.9084	21.4859	21.7551	21.3745	21.887	0	0	0	0	0
OVOC2709	filamin abp28no description repeat family protein	Oo	21.1505	18.3078	19.3068	19.0842	18.6199	20.8638	0	19.1527	18.3424	0	17.677	0	0	0	0	22.7125	22.1089	22.7472	22.7201	22.4987	0	0	0	0	0
OVOC278	no description	Oo	21.1915	18.5406	20.7668	20.6909	20.5919	20.8026	19.5095	20.0216	19.6896	19.4373	0	0	0	0	0	20.8387	19.3822	19.8246	20.1445	20.0683	0	0	0	0	0
OVOC2861	protein disulfide-isomerase a6	Oo	19.9135	0	0	0	0	0	19.5885	0	0	0	22.8701	20.0729	21.9213	22.0341	0	21.3226	0	0	0	0	0	0	0	0	0
OVOC3014	26s proteasome non-atpase regulatory subunit 1-like isoform 1	Oo	21.7992	18.6938	19.787	19.6722	19.2048	21.305	19.132	18.9761	19.4984	19.2143	19.3849	19.1427	0	0	0	21.0157	20.5709	21.0692	21.1043	21.0414	0	0	0	0	0
OVOC3047	no description	Oo	21.6251	20.4768	21.0158	20.6687	20.8571	21.7186	0	20.7752	20.443	21.1194	0	0	0	0	0	23.6086	22.3549	23.4504	22.7982	22.9245	0	0	0	0	0
OVOC3048	lysosomal alpha-mannosidase	Oo	17.5054	0	0	0	0	18.2717	0	18.6628	17.9078	0	0	0	0	0	0	18.8608	0	19.0456	19.2911	0	0	0	0	18.1828	0
OVOC3117	no description	Oo	0	0	0	0	0	0	0	0	0	0	0	0	0	0	0	20.0973	17.8837	18.9235	20.4859	20.5782	0	0	0	0	0
OVOC312	low-density lipoprotein receptor-related protein	Oo	20.1238	18.5033	19.4714	18.5453	19.4945	17.035	0	0	0	0	18.1166	19.4392	0	0	0	20.774	20.7583	20.832	21.0298	20.6698	0	0	0	0	0
OVOC3120	placental protein 11	Oo	20.352	0	0	0	0	21.8551	0	20.4522	20.1591	20.887	0	0	0	0	0	0	0	0	0	0	0	0	0	0	0
OVOC3139	no description	Oo	0	0	0	0	0	20.7464	0	19.2446	19.2035	19.4967	0	0	0	0	0	0	0	0	0	0	0	0	0	0	0
OVOC3176	oxidoreductase	Oo	0	0	0	0	0	0	0	0	0	0	0	0	0	0	0	16.6898	0	19.2959	19.7973	0	0	0	0	0	0
OVOC3203	adenylyl cyclase-associated protein 1	Oo	17.5184	0	0	19.7121	0	19.2807	0	20.8124	20.3233	19.9735	0	0	0	0	0	18.899	0	0	20.8337	0	0	0	0	0	0
OVOC3234	msp domain-containing protein	Oo	0	0	0	0	0	20.3798	20.2402	18.4382	19.0094	18.9213	0	0	0	0	0	0	0	0	0	0	0	0	0	0	0
OVOC3257	zinc c2h2 type family protein	Oo	0	0	0	0	0	20.7733	19.7962	20.1975	19.2563	19.6173	0	0	0	0	0	0	0	0	0	0	0	0	0	0	0
OVOC3263	proteasome subunit alpha type 6	Oo	20.9585	18.6596	0	18.7273	0	19.7869	20.1746	19.018	17.8735	19.0497	21.2533	20.8672	0	0	18.3435	21.0811	20.964	20.1006	20.4601	20.3084	0	0	0	0	0
OVOC3290	beta-hexosaminidase subunit beta	Oo	17.815	0	16.3179	0	0	19.8884	22.1367	18.5987	18.539	18.2283	0	0	0	0	0	19.1375	18.0746	0	0	18.0186	0	0	0	0	0
OVOC3332	cathepsin l-like precursor	Oo	0	0	0	0	0	0	0	0	0	0	23.2165	21.9666	22.6536	22.4632	22.4871	0	0	0	0	0	0	0	0	0	0
OVOC3356	no description	Oo	18.5644	0	18.542	18.4525	19.0772	18.6774	0	19.1288	19.1788	19.1789	0	0	0	0	0	0	0	0	0	0	0	0	0	0	0
OVOC336	talin- partial	Oo	21.1342	19.2135	18.7281	18.8352	18.9091	22.3817	21.5727	20.9092	21.0546	20.9451	21.2361	18.9988	18.5333	20.265	20.4513	23.7002	22.677	23.072	23.0088	23.4481	0	0	0	0	0
OVOC337	Hypothetical protein CBG12578 [Caenorhabditis briggsae]	Oo	18.146	0	0	0	0	18.9721	0	17.4643	16.901	0	0	0	0	0	0	22.5151	20.8324	23.1572	22.9751	23.0547	0	0	0	0	0
OVOC3490	chondroitin proteoglycan 2	Oo	19.0044	0	0	0	0	0	0	0	0	0	0	0	0	0	0	0	0	0	0	0	18.2141	0	19.2981	18.3146	17.749
OVOC3523	ribophorin ii	Oo	20.3444	0	20.2864	20.2252	21.2963	20.6114	19.547	21.4801	20.9025	20.8408	0	0	0	0	0	21.5581	21.2581	22.5221	22.3342	21.8518	0	0	0	0	0
OVOC3554	high incidence of males (increased x chromosome loss) family member (him-4)	Oo	19.2695	0	17.6449	0	0	19.6627	20.2124	17.6157	17.6644	17.211	0	0	0	0	0	0	0	0	0	0	17.6405	0	0	15.6892	0
OVOC362	no description	Oo	26.6728	25.3059	25.4652	25.5565	25.4871	26.6799	26.4211	25.6028	25.6473	25.3033	22.7314	22.0328	22.7621	22.8993	22.8298	26.7269	26.8161	26.5961	26.5368	26.4668	0	0	0	0	0
OVOC3649	hypothetical protein Bm1_2797no description [Brugia malayi]	Oo	0	0	0	0	0	21.9979	18.8579	20.3819	20.3061	20.2737	0	0	0	0	0	0	0	0	0	0	0	0	0	0	0
OVOC3665	laminin gamma 1 chain	Oo	21.783	0	0	0	0	21.2594	18.9535	20.6606	20.1125	20.1736	20.1733	18.3001	20.047	20.9579	20.6175	22.0013	20.9614	22.0011	21.4626	21.8108	0	0	0	0	0
OVOC3721	ras-related protein rab-6b	Oo	20.1581	0	20.3478	20.0834	20.4429	20.0066	19.9584	19.7825	19.8866	20.0442	21.1808	21.7901	0	18.4764	0	20.6028	21.0334	20.5935	20.6748	20.8146	0	0	0	0	0
OVOC3737	glutamate dehydrogenase	Oo	22.9153	21.7541	21.887	22.0253	22.2326	24.8488	23.9562	23.8341	23.7104	23.6085	22.8366	23.6032	21.8099	21.9177	21.7854	25.2627	23.4828	23.8487	24.0046	23.7657	0	0	0	0	0
OVOC3866	inosine-5 -monophosphate dehydrogenase 1	Oo	17.9539	0	0	0	0	16.8101	0	0	0	0	0	0	0	0	0	20.0309	0	19.1923	19.9014	19.7796	0	0	0	0	0
OVOC3870	u6 snrna-associated sm-like protein lsm8	Oo	0	0	0	0	0	0	0	0	0	0	17.5449	0	0	0	0	19.2861	0	19.1184	18.9543	19.1751	0	0	0	0	0
OVOC3942	rab gdp dissociation inhibitor alpha	Oo	22.6155	22.2632	22.9393	22.8297	23.1115	21.386	20.452	21.7425	21.5152	21.5408	22.2978	20.8721	21.5309	21.2595	21.9812	21.8538	22.2403	23.1287	22.7718	22.5281	0	0	0	0	0
OVOC3986	no description	Oo	26.3973	25.2333	25.8042	26.0085	25.7512	26.5956	24.6491	24.9712	24.7918	24.7699	20.3167	18.9191	17.7972	19.5063	0	22.3829	20.8034	21.2905	21.5718	21.3517	0	0	0	0	0
OVOC3994	laminin subunit beta-1	Oo	19.4711	0	19.7954	19.9133	20.2226	19.8475	18.9841	0	17.6991	19.1941	20.9154	20.9909	20.1344	21.667	19.948	21.2308	20.8259	21.4988	20.8651	21.7501	17.5962	0	0	0	0
OVOC4033	plasma membrane calcium-transporting atpase 3	Oo	19.7778	0	0	0	0	20.6073	19.9003	18.3838	0	18.1092	0	0	0	0	0	23.2646	22.5153	22.2571	22.1047	21.9312	0	0	0	0	0
OVOC4050	prion-like-(q n-rich)-domain-bearing protein family member (pqn-22)	Oo	0	0	20.0421	0	0	17.5474	20.6575	0	19.1743	19.9903	0	0	0	0	0	15.7795	0	0	0	0	0	0	0	0	0
OVOC4051	29kda protein from anisakis simplex	Oo	20.5485	0	18.9853	19.1136	19.3389	21.4396	20.334	19.8138	19.977	20.0631	19.8558	0	0	19.0212	0	22.5095	0	21.452	21.733	21.4704	0	0	0	0	0
OVOC4162	armet-like protein	Oo	21.7054	17.9503	20.7043	20.7486	20.3829	19.6812	20.179	20.054	20.3374	18.9028	18.3584	17.6838	0	17.9967	0	20.1723	0	20.8575	19.7716	19.8874	0	0	0	0	0
OVOC4166	hexokinase hkdc1	Oo	15.1247	0	0	0	0	18.3857	0	0	0	0	19.8363	21.7906	0	0	0	19.7572	0	21.7812	21.7711	21.904	0	0	0	0	0
OVOC4215	alpha amylase	Oo	21.9596	17.6088	21.9663	20.652	20.5152	20.7305	17.3577	0	0	0	0	0	0	0	0	22.2761	22.1234	21.5134	21.3772	21.5517	0	0	0	0	0
OVOC4256	lim domain protein	Oo	17.0229	0	0	0	17.7051	18.5148	20.684	18.2531	17.7999	18.2523	0	0	0	0	0	17.811	0	0	0	0	0	0	0	0	0
OVOC4296	vinculin	Oo	19.4221	0	19.021	19.5129	19.412	20.6327	21.7207	0	20.0354	20.5232	21.6977	0	0	0	0	25.195	0	0	0	0	0	0	0	0	0
OVOC430	4no descriptions ribosomal protein s12	Oo	20.8423	0	0	0	18.9856	21.8154	20.0693	0	19.2501	18.8236	19.7041	0	20.7695	20.6963	20.6624	23.4947	21.342	21.8256	20.5764	20.3477	0	0	0	0	0
OVOC4330	cleavage stimulation factor	Oo	0	0	0	0	0	0	0	0	0	0	0	0	23.7282	24.0739	23.7817	18.574	0	0	0	0	0	0	0	0	0
OVOC4430	ao13 ankyrin	Oo	0	0	0	0	0	0	0	0	0	0	0	0	0	0	0	20.9467	19.5831	0	22.0686	21.7915	0	0	0	0	0
OVOC4431	uncoordinated family member (unc-44)	Oo	0	0	20.9318	0	21.3996	0	21.5077	0	20.4062	20.4418	20.2157	0	0	0	0	0	0	0	0	0	0	0	0	0	0
OVOC4438	selenium donor protein	Oo	19.8573	0	19.3793	0	0	19.879	0	0	0	0	0	0	0	0	0	20.8908	19.6776	20.3126	21.1528	19.9144	0	0	0	0	0
OVOC451	no description	Oo	24.222	20.9255	23.3329	23.8169	23.491	23.409	22.5648	23.6012	23.1377	23.4093	0	0	0	0	0	21.1794	0	20.3797	20.1881	20.2202	24.2498	24.5528	24.4442	24.839	24.4825
OVOC4530	no description	Oo	0	0	17.7307	17.0407	18.3072	0	0	0	0	0	21.0017	19.707	0	21.423	0	0	0	0	0	0	0	0	0	0	0
OVOC4612	no description	Oo	22.4204	0	20.6911	20.7697	20.9178	22.7188	20.4933	21.4168	21.4979	21.952	0	0	0	0	0	0	0	0	0	0	0	0	0	0	0
OVOC4658	adp-ribosylation arf	Oo	15.7638	0	0	0	0	0	0	0	0	0	0	0	0	0	0	16.3931	0	19.765	19.7353	0	0	0	0	0	0
OVOC4663	ubiquitin carboxyl-terminal hydrolase 7	Oo	18.8595	0	17.8418	18.2644	18.0398	18.5589	18.0811	17.2714	17.212	0	18.2102	0	0	0	0	19.5041	19.5662	19.6908	19.4768	19.412	0	0	0	0	0
OVOC4792	alpha 1c	Oo	24.8616	24.3461	23.933	24.3135	24.1867	24.0198	24.085	23.4798	23.7453	23.7348	23.8499	23.6383	24.0315	23.5246	24.204	25.0262	24.8928	25.3439	24.5086	25.1293	0	0	0	0	0
OVOC483	vacuolar protein sorting-associated protein 13a	Oo	20.684	18.4845	19.4329	19.1028	19.0377	21.3041	20.2808	19.3763	18.7187	18.2581	0	0	0	0	0	22.3872	21.2113	20.9391	21.0962	20.4133	0	0	0	0	0
OVOC4935	camp-dependent protein kinase regulatory subunit	Oo	18.8973	0	20.2843	20.2013	20.0917	0	0	19.7773	0	0	0	0	0	0	0	20.4978	20.9194	22.3609	22.0329	22.1216	0	0	0	0	0
OVOC4952	protein disulfide isomerase	Oo	23.6187	24.3718	25.0366	24.996	24.702	23.0799	23.1296	23.1297	22.1554	23.1694	25.3541	25.3681	24.1661	23.4771	24.3336	24.4656	25.1725	25.394	25.4487	24.5992	0	0	0	0	0
OVOC4994	f-actin-capping protein subunit alpha	Oo	19.0374	19.0374	20.8632	20.3179	20.1646	18.6013	0	19.4869	19.3266	19.6827	0	0	0	0	0	20.8264	0	22.1534	22.2601	22.0569	0	0	0	0	0
OVOC5064	glucose-regulated protein 94	Oo	0	0	0	0	0	0	0	0	0	0	21.4167	21.1556	21.1564	21.0627	20.7328	0	0	0	0	0	0	0	0	0	0
OVOC5072	cre-pat-6 protein	Oo	18.3234	0	0	0	0	19.8609	0	18.9133	19.0117	19.7504	0	0	0	0	0	22.0846	21.6198	22.5765	22.1989	22.6268	0	0	0	0	0
OVOC518	mov34 mpn pad-1 family protein	Oo	0	0	0	0	0	0	0	0	0	0	0	0	0	0	0	16.9211	18.7264	0	19.0524	18.3224	0	0	0	0	0
OVOC5232	actin family protein	Oo	18.9715	0	0	0	0	16.0607	0	0	0	0	0	0	0	0	0	21.1613	20.6485	21.7982	21.8354	21.1869	0	0	0	0	0
OVOC5288	no description	Oo	21.6185	20.3043	20.5645	20.9165	20.5566	18.028	0	0	0	0	0	0	0	0	0	18.8189	19.3826	0	0	0	20.6901	0	0	19.2705	18.4788
OVOC5466	no description	Oo	16.1338	0	0	0	16.5054	14.7486	0	0	0	0	0	0	0	0	0	17.83	0	0	19.679	18.68	0	0	0	0	0
OVOC5514	dynein light chain cytoplasmic	Oo	0	0	0	0	0	0	0	0	0	0	0	0	0	0	0	19.3316	18.1631	0	0	20.0609	0	0	0	0	0
OVOC5524	copine family protein	Oo	0	0	0	0	0	15.7458	0	0	0	0	0	0	0	0	0	19.1544	0	18.1445	18.0843	16.9634	0	0	0	0	0
OVOC5552	adaptor protein complex ap-2	Oo	18.9271	0	0	17.4995	17.0442	19.0471	18.0215	16.0022	15.7558	15.6003	0	0	0	0	0	20.053	19.4925	19.9294	19.8795	19.8946	0	0	0	0	0
OVOC5570	no description	Oo	0	0	0	0	0	0	0	0	0	0	0	0	0	0	0	22.5572	0	20.0457	20.9147	19.9606	0	0	0	0	0
OVOC5575	myosin heavy chain	Oo	19.5708	0	18.5098	18.3439	18.4148	18.7364	17.7271	16.8414	0	20.4616	16.9121	0	0	0	0	19.7766	0	0	0	16.9094	0	0	0	0	0
OVOC5645	nadh oxidase	Oo	20.5706	20.8134	0	0	21.6886	20.4489	20.9691	20.9513	0	17.5586	0	0	0	0	0	0	0	0	0	0	0	0	0	0	0
OVOC5700	heat shock protein	Oo	24.0685	22.4664	24.3036	24.1975	24.2556	23.2533	24.2905	23.9328	23.994	24.0143	21.0238	0	22.671	22.33	22.6725	24.1388	23.465	24.5554	24.4181	24.452	0	0	0	0	0
OVOC5726	no description	Oo	0	0	0	0	0	0	0	0	0	0	0	0	0	0	0	17.4267	0	18.2438	18.3794	19.038	0	0	0	0	0
OVOC5830	rh-related protein	Oo	15.6867	0	0	0	0	13.857	0	0	0	0	17.8987	0	0	0	0	24.1806	26.2589	25.4437	25.3007	25.4327	0	0	0	0	0
OVOC589	pyruvate kinase	Oo	25.0789	22.2793	24.0751	24.1556	24.0874	23.8421	23.3866	24.2478	24.0059	23.6672	23.8056	21.8394	23.0282	24.045	23.3836	24.179	22.8888	24.6849	24.121	24.1103	0	0	0	0	0
OVOC593	pyruvate kinase	Oo	0	0	0	0	0	21.228	22.1355	21.2608	20.88	21.3785	0	0	0	0	0	0	0	0	0	0	20.7289	0	0	0	22.0432
OVOC5965	malate dehydrogenase	Oo	0	25.0285	0	0	0	0	24.2893	0	0	0	0	0	20.9885	21.5241	21.2614	0	0	23.1037	23.2904	23.4707	0	18.8296	0	0	0
OVOC6041	insulin-degrading enzyme	Oo	25.8889	24.0694	24.1537	24.1841	24.1727	25.1075	23.6135	23.1453	23.0154	23.3902	20.2578	20.5641	19.4025	18.7852	19.3388	22.2783	21.395	20.0163	20.709	19.8078	0	0	0	0	0
OVOC6097	glycogen phosphorylase	Oo	24.9015	23.3759	24.5271	24.3671	24.2027	25.124	24.3184	24.028	23.4103	23.669	22.3899	21.0801	23.5492	23.3445	23.1664	25.0568	24.0538	24.3922	24.3877	23.9562	0	18.6606	17.6204	0	0
OVOC6113	small heat shock protein ov25-1	Oo	21.139	20.0057	21.7948	20.7133	21.5795	20.7719	19.9765	20.3103	19.3194	19.5228	0	0	0	0	0	0	0	0	0	0	0	0	0	0	0
OVOC6120	kh domain containing protein	Oo	0	0	0	0	0	17.5081	0	0	0	0	19.4496	0	0	0	19.3717	21.3548	20.9673	22.1924	22.3696	21.9661	0	0	0	0	0
OVOC631	hnrpc-prov protein	Oo	0	0	0	0	0	0	0	0	0	0	0	0	0	0	0	21.5622	19.233	0	20.3559	20.2497	0	0	0	0	0
OVOC6359	no description	Oo	0	0	0	0	0	16.6459	0	18.6249	19.341	17.5561	0	0	0	0	0	0	0	0	0	0	0	0	0	0	0
OVOC637	calponin transgelin	Oo	18.3754	0	19.7709	20.4565	19.4045	19.8304	21.5916	21.0969	21.2188	21.0523	0	0	0	0	0	0	0	0	0	0	0	0	0	0	0
OVOC6403	no description	Oo	0	0	0	0	0	18.8099	0	0	21.1482	18.6453	0	0	0	0	0	0	0	0	0	0	0	0	0	0	0
OVOC6409	tissue factor pathway inhibitor isoform b precursor	Oo	19.9983	19.1314	21.2548	21.2994	21.1749	18.9415	0	0	0	18.9859	0	0	0	0	0	0	0	0	0	0	0	0	0	0	0
OVOC6477	ck1 worm6 protein kinase	Oo	19.7167	0	0	0	18.5308	24.2262	22.53	23.5165	22.9619	23.0921	0	0	0	0	0	0	0	0	0	0	0	0	0	0	0
OVOC6523	vacuolar atp synthase subunit e	Oo	22.0915	20.3809	21.1992	20.8201	20.9495	20.7228	21.0308	19.4131	20.1369	20.4274	19.579	0	0	0	20.0657	19.0777	21.905	21.8477	21.5184	21.6319	0	0	0	0	0
OVOC6597	asparaginyl-trna cytoplasmic	Oo	22.3775	17.2428	20.8426	21.1394	21.3444	22.0662	20.4572	20.5119	20.2291	20.8068	20.0476	0	0	0	0	22.8834	19.6197	22.1691	22.2009	22.1686	0	0	0	0	0
OVOC6603	ras-related protein orab-1	Oo	22.1279	21.6576	21.8818	21.4527	21.5823	21.1742	21.8934	21.8293	21.7562	21.5789	23.7928	23.5918	22.3352	22.5783	22.8016	24.3627	24.1484	23.5411	23.7076	23.5286	0	0	0	0	0
OVOC6768	no description	Oo	17.5484	0	0	0	18.0355	16.8279	20.4263	17.9384	18.0743	17.8308	0	0	0	0	0	18.7544	0	0	0	0	0	0	0	0	0
OVOC6778	serine threonine-protein phosphatase 2a 56 kda regulatory subunit alpha isoform	Oo	18.6945	0	18.8992	18.6994	18.6444	0	0	18.6058	0	0	0	0	0	0	0	0	0	0	20.1293	0	0	0	0	0	0
OVOC6851	peptidase family m1 containing protein	Oo	23.4085	22.2222	23.0097	22.9707	23.2086	22.9442	21.9955	21.6678	21.6618	21.6258	20.592	19.8282	19.6034	19.0809	19.501	0	0	18.8426	0	19.3704	0	0	0	0	0
OVOC6875	palmitoyl-protein thioesterase 1	Oo	20.6313	0	21.6617	21.7581	21.7086	20.4012	0	0	21.1356	0	0	0	0	0	0	21.1587	0	0	0	0	0	0	0	0	0
OVOC6877	stress-7no description mitochondrial	Oo	22.3123	0	20.3398	20.6644	20.2646	21.9592	20.745	20.7696	20.5954	21.1462	22.5266	17.6775	21.8129	21.8654	21.5197	24.8939	22.8191	23.4013	23.3599	23.1336	0	0	0	0	0
OVOC7008	saccharopine partial	Oo	23.6771	21.9034	22.068	22.7197	22.9708	20.2194	18.6566	19.7111	20.3049	19.5946	0	0	0	0	0	21.7446	0	21.809	20.6986	19.3025	0	0	0	0	0
OVOC7011	saccharopine partial	Oo	20.9941	19.2566	19.8781	20.3257	20.8027	20.4664	0	19.9186	19.5565	19.0277	0	0	0	0	0	18.9475	0	0	0	0	0	0	0	0	0
OVOC7098	myosin heavy chain	Oo	25.2783	24.4833	24.1587	24.1875	24.3526	26.0145	26.1318	25.1028	24.9938	25.001	24.3901	25.2523	23.7733	24.088	23.889	24.5484	23.4686	23.5001	23.746	23.4453	0	0	0	0	0
OVOC7133	unc-112 related	Oo	20.6282	0	18.4936	17.866	18.2986	21.8146	20.3627	18.9466	19.8676	19.8196	20.504	0	0	0	0	23.477	21.0871	22.9448	23.1497	22.0284	0	0	0	0	0
OVOC7159	ubiquitin-like modifier-activating enzyme 1	Oo	19.3987	19.2372	21.0343	20.303	20.5499	18.4747	19.5162	20.0767	19.5627	19.6293	19.3894	20.4491	0	0	0	20.337	21.2061	20.1406	20.5851	19.9498	0	0	0	0	0
OVOC7179	ke (drosophila actin-binding) homolog family member (ketn-1)	Oo	22.1984	0	0	0	0	23.5144	0	0	0	0	21.8489	0	0	0	0	22.4196	23.2712	20.2571	20.444	20.3565	0	0	0	0	0
OVOC7316	no description	Oo	0	0	0	0	0	19.1633	18.4296	19.1698	18.922	18.2623	0	0	0	0	0	0	0	0	0	0	0	0	0	0	0
OVOC7366	no description	Oo	0	0	0	15.8158	0	19.3642	0	20.1109	19.7427	19.6474	0	0	0	0	0	21.1363	0	22.3653	22.6635	22.5348	0	0	0	0	0
OVOC7381	no description	Oo	22.1522	20.1588	22.7348	22.223	22.0572	22.9223	22.0464	21.4863	22.4125	22.0824	0	0	0	0	0	22.4231	21.1069	22.5429	21.8792	22.3731	0	0	0	0	0
OVOC7429	no description	Oo	0	0	0	0	0	20.8064	0	0	17.0301	18.3539	0	0	0	0	0	0	0	0	0	0	0	0	0	0	0
OVOC7453	cysteine protease inhibitor	Oo	22.4257	20.5394	24.5637	23.8481	24.3718	21.2482	22.756	23.3234	23.3544	22.4927	23.7463	0	22.8385	22.8731	21.6265	16.4171	0	0	0	0	26.2678	25.1437	24.8231	25.8518	26.4375
OVOC7454	cysteine protease inhibitor	Oo	19.1904	0	0	0	0	0	0	0	0	0	0	0	0	0	0	0	0	0	0	0	21.1606	21.061	0	21.1424	21.076
OVOC7455	nad-dependent malic mitochondrial precursor	Oo	22.5386	20.7949	21.6067	21.5495	21.5743	21.7262	19.2261	19.9453	19.7016	19.2859	0	0	0	0	0	0	0	0	0	0	0	0	0	0	0
OVOC7490	aldo keto reductase family protein	Oo	22.7167	19.7476	22.1236	21.9973	21.5512	19.6735	0	0	18.0347	0	0	0	0	0	0	0	0	0	0	0	0	0	0	0	0
OVOC7492	aldo keto reductase family protein	Oo	0	0	0	21.602	0	18.3189	19.4815	21.4378	0	20.6396	0	0	18.8776	18.7563	0	0	0	0	0	0	0	0	0	0	0
OVOC7557	no description	Oo	18.2969	0	0	0	16.8739	19.6667	19.4552	18.778	18.8928	0	0	0	0	0	0	22.0732	22.0479	21.434	21.8698	21.9909	0	0	0	0	0
OVOC7617	trehalase	Oo	0	0	0	0	0	20.8549	18.5769	20.7652	20.2614	20.7708	0	0	0	0	0	0	0	0	0	0	0	0	0	0	0
OVOC7684	no description	Oo	0	17.9243	0	0	0	0	0	0	0	0	0	0	0	0	0	0	19.9645	21.179	20.999	21.3136	0	0	0	0	0
OVOC7706	adenine nucleotide translocator family member (ant- )	Oo	21.5284	0	20.7294	20.4409	20.6913	18.2698	0	0	0	0	21.9904	21.1015	21.1834	21.5169	21.8541	25.3379	24.6252	24.6229	24.7105	24.5491	0	18.0813	0	0	0
OVOC7745	transmembrane cell adhesion receptor mua-3	Oo	18.3678	19.4153	0	0	19.499	0	0	0	0	0	18.0895	0	19.8009	0	0	20.8339	21.26	20.9543	21.0324	21.035	0	0	0	0	0
OVOC7771	nucleoporin seh1	Oo	15.1201	0	0	0	0	14.3263	0	0	0	0	19.4845	0	0	0	0	21.6438	21.537	23.0558	23.4809	22.8084	0	0	0	0	0
OVOC7783	saposin-like type region 1 family protein	Oo	15.7331	0	0	0	0	16.9331	19.4757	0	0	0	0	0	0	0	0	18.6117	0	18.9143	18.6267	18.6322	0	0	0	0	0
OVOC7804	integrin beta-ps	Oo	18.2878	0	0	0	0	20.3151	0	0	0	0	0	0	0	0	20.4556	22.5098	0	21.8823	0	23.1243	0	0	0	0	0
OVOC7875	uridine phosphorylase	Oo	18.1235	0	0	0	0	0	0	0	0	0	0	0	0	0	0	21.9721	22.8632	22.3462	22.437	22.3365	0	0	0	0	0
OVOC7884	grpe protein homolog mitochondrial-like	Oo	0	0	0	0	0	15.068	0	0	0	0	0	0	0	0	0	17.8851	19.3085	19.9309	20.0105	18.9042	0	0	0	0	0
OVOC7893	histone h2b	Oo	21.3241	22.682	22.9953	23.0101	23.2282	0	23.6955	0	0	0	22.0914	0	17.9988	19.7901	17.3253	26.1701	26.0941	26.6085	26.6064	26.515	0	0	0	20.2014	0
OVOC7921	no description	Oo	20.3735	20.0545	0	0	0	21.3111	23.5225	19.9109	19.8891	0	0	0	0	0	0	20.6389	21.5349	21.0029	21.1046	20.9498	0	0	0	0	0
OVOC7926	ribosomal protein l36	Oo	0	0	0	0	0	0	0	0	0	0	0	0	0	0	0	20.6735	0	0	18.7106	18.5566	0	0	0	0	0
OVOC7928	small subunit ribosomal protein 14	Oo	15.8428	0	0	0	0	17.7358	17.9989	0	0	0	0	0	0	0	0	20.0131	19.3646	20.3252	20.7096	20.5441	0	0	0	0	0
OVOC7954	alpha 1c	Oo	17.5627	0	0	0	0	0	0	0	0	0	19.7261	19.8238	0	0	0	24.1228	23.5855	23.8047	23.5808	23.7258	0	0	0	0	0
OVOC8037	phosphoenolpyruvate carboxykinase	Oo	26.9006	25.2081	25.482	25.1675	25.5528	26.4085	25.0778	25.1625	24.8264	24.911	23.2644	18.5285	0	23.4408	0	26.5938	25.0476	26.3812	26.3268	27.043	0	22.1635	21.5995	20.828	19.993
OVOC8134	actin	Oo	25.9693	26.6398	25.9194	25.9816	26.3984	24.7113	26.075	25.6826	26.3393	26.1403	23.5683	23.6232	24.8798	24.9596	24.0882	23.4619	24.9138	25.2394	25.5409	25.8876	0	0	0	0	0
OVOC8156	arsenite-resistance protein	Oo	0	0	0	0	0	0	0	0	0	0	20.1244	0	0	0	0	21.0792	0	20.4353	20.4693	20.4496	0	0	0	0	0
OVOC82	protein disulfide-isomerase a3	Oo	21.3728	0	0	0	22.2407	23.2476	21.1761	21.5929	21.5094	22.0322	22.4961	21.5616	22.513	22.5266	22.4583	24.3308	0	21.9129	22.1515	23.3971	0	0	0	0	0
OVOC8391	immunoglobulin i-set domain containing protein	Oo	20.2847	0	0	0	0	23.4321	20.6619	21.7159	21.7448	0	0	0	20.3068	0	0	24.1116	0	0	0	0	21.8354	0	0	21.1177	21.2527
OVOC8529	serpin-like protein	Oo	21.5096	18.3994	20.7771	20.4217	20.8575	16.9962	17.2797	18.0396	0	0	0	0	0	0	0	0	0	0	0	0	0	0	0	0	0
OVOC8547	serine threonine protein phosphatase pp1 isozyme 1	Oo	16.2392	0	0	0	0	22.6964	19.8442	22.5934	22.0737	22.3601	0	0	0	0	0	0	0	0	0	0	0	0	0	0	0
OVOC8567	coronin family member (cor-1)	Oo	18.7041	0	0	18.6471	17.6643	20.307	19.7059	20.2285	20.0269	20.2464	20.0184	0	0	19.3977	0	21.5295	21.4172	22.2106	22.004	22.6138	0	0	0	0	0
OVOC8665	glutathione s- n-terminal domain containing protein	Oo	22.14	20.3348	23.5011	22.9417	22.8669	0	0	0	0	0	0	0	0	0	0	23.5693	22.1587	24.5387	24.4448	24.0183	0	0	0	19.1402	0
OVOC8693	26s proteasome non-atpase regulatory subunit 11	Oo	20.6677	0	0	0	18.7612	20.3186	0	0	0	18.1629	0	0	0	0	0	21.0885	0	18.7658	0	20.1803	0	0	0	0	0
OVOC8756	dynein heavy chain	Oo	22.0131	18.5033	16.0034	16.6232	18.8433	19.9895	19.5204	0	0	0	0	0	0	0	0	20.7605	20.1123	19.2208	19.4546	18.5084	0	0	0	0	0
OVOC8786	zinc finger protein	Oo	19.3675	0	19.4109	0	19.772	0	0	0	0	0	0	0	0	0	0	0	0	0	0	0	20.226	0	20.6658	20.1421	20.3575
OVOC9155	protein phosphatase 1 regulatory subunit 7	Oo	0	0	0	0	0	20.4124	0	20.155	20.0515	20.2452	0	0	0	0	0	0	0	0	0	0	0	0	0	0	0
OVOC9161	no description	Oo	27.7935	24.645	25.7794	26.1497	25.8372	29.1236	27.8216	27.8045	27.4736	27.5663	0	0	0	0	0	20.7895	20.94	0	0	0	20.5102	20.9341	21.4911	21.0965	20.887
OVOC9176	integrin alpha pat-2	Oo	0	0	20.2733	19.1255	19.9958	18.3898	19.6996	21.3025	21.0455	20.875	20.1319	0	0	0	0	21.1212	22.6961	23.5485	23.638	23.3262	0	0	0	0	0
OVOC9225	no description	Oo	17.2174	0	0	0	0	17.8099	18.5099	0	17.0059	0	19.6049	0	0	0	0	17.1072	0	18.679	19.1982	20.5625	0	0	0	0	0
OVOC9240	myotactin form a	Oo	21.6123	20.1067	21.2208	21.0415	20.8687	22.7187	22.4063	22.0763	21.814	21.8301	22.0093	21.6104	20.3896	20.5796	20.8748	24.959	24.5883	24.1933	24.4271	24.5571	0	0	0	0	0
OVOC9267	annexin b11 isoform a	Oo	22.043	19.8942	20.6468	20.5196	20.9055	20.0982	0	18.4537	18.6541	18.4745	0	0	0	0	0	0	0	0	0	0	0	0	0	0	0
OVOC9277	heat shock protein 75 mitochondrial-like	Oo	19.4556	0	0	0	18.7318	19.0209	19.406	0	0	0	20.1085	0	0	0	0	21.379	21.8697	21.4986	21.3343	21.3956	0	0	0	0	0
OVOC930	troponin c	Oo	21.4749	20.2491	22.3433	22.9016	22.4122	23.3845	23.0328	22.5158	22.7472	22.9435	23.8683	0	27.0226	26.9897	27.2478	23.6519	23.6519	24.2703	24.6657	24.1519	0	0	0	0	0
OVOC9321	muscle lim protein mlp84b	Oo	17.3869	0	0	0	0	18.9995	0	19.9174	19.6048	19.8901	0	0	0	0	0	20.2721	0	0	0	0	0	0	0	0	0
OVOC9325	transthyretin-like protein partial	Oo	22.3009	0	0	0	0	21.4712	0	22.3106	21.9142	21.2963	21.9246	0	0	0	0	22.6025	0	22.2143	22.2529	22.3253	24.6648	24.9654	24.7166	24.7206	23.5524
OVOC9327	transthyretin-like protein partial	Oo	23.5236	21.6135	22.4097	22.3732	22.8121	20.7045	20.564	19.8759	20.4901	19.9672	0	0	20.2133	20.339	19.7492	19.6951	19.965	0	0	0	22.1048	21.8475	22.1997	23.2122	22.521
OVOC9329	heat shock protein 6no description	Oo	24.3274	22.0979	23.5228	23.4148	23.7345	24.905	24.2467	24.7143	24.3472	24.4668	24.43	24.1228	24.7269	24.3842	24.9357	26.7774	25.1845	26.5576	26.214	26.0178	0	0	0	0	0
OVOC9412	major sperm protein 3	Oo	0	0	0	0	0	22.2672	23.5234	23.9081	23.4939	23.8101	0	0	0	0	0	0	0	0	0	0	0	0	0	0	0
OVOC9416	short chain dehydrogenase reductase family protein	Oo	19.1873	0	0	18.0506	16.6434	17.453	0	0	0	0	0	0	0	0	0	17.6619	20.15	0	0	0	0	0	0	0	0
OVOC9460	ribose-phosphate diphosphokinase	Oo	20.937	0	18.6222	18.9808	18.8613	20.0129	0	0	0	0	0	0	0	0	0	19.5876	0	0	0	0	0	0	0	0	0
OVOC9470	lin-24 like family member	Oo	0	0	0	0	0	0	0	0	0	0	0	0	0	0	0	18.881	0	18.1269	18.6417	18.6451	0	0	0	0	0
OVOC9475	intermediate filament protein	Oo	25.8451	24.9575	24.9701	25.0859	25.0827	25.698	25.2493	24.6273	24.6715	24.7644	21.7881	18.9793	20.3772	20.7817	20.0577	23.9181	22.5633	23.1108	23.1383	23.0169	0	0	0	0	0
OVOC9508	no description	Oo	16.3716	0	0	0	0	18.3833	18.9014	19.4098	0	19.4504	0	0	0	0	0	19.615	0	21.2486	21.0656	21.2538	0	0	0	0	0
OVOC9533	vacuolar h	Oo	21.0746	19.3439	22.3157	22.5122	22.3452	21.266	20.9152	21.3742	20.6914	20.5174	21.469	19.9289	19.3303	19.1778	0	22.3968	21.3396	22.4504	22.0383	21.9269	0	0	0	0	0
OVOC957	vacuolar protein sorting 4	Oo	17.9511	0	0	0	0	17.9462	0	0	0	0	0	0	0	0	0	19.6058	18.5834	19.6939	20.1696	20.2255	0	0	0	0	0
OVOC9570	no description	Oo	0	0	0	0	0	0	0	0	0	0	20.7163	0	19.1805	19.1155	0	0	0	0	0	0	0	0	0	0	0
OVOC9575	activation-associated secreted protein-1	Oo	0	0	0	0	0	0	0	0	0	0	22.3994	21.5485	23.213	23.1536	22.7388	0	0	0	0	0	0	0	0	0	0
OVOC9601	annexin a7	Oo	25.4084	24.2315	24.8554	25.0774	24.7878	25.2968	22.945	24.5143	24.3997	24.3586	23.2335	21.5474	22.0399	22.2211	21.8855	23.7647	23.2404	23.9637	23.9918	23.8303	0	0	0	16.9996	0
OVOC9677	serine threonine-protein phosphatase	Oo	0	0	0	0	0	17.3076	0	18.4164	18.7677	18.4466	0	0	0	0	0	0	0	0	0	0	0	0	0	0	0
OVOC9681	no description	Oo	21.786	0	20.6244	21.1257	21.4001	22.0445	0	20.8905	20.3592	20.6113	0	0	0	0	0	0	0	0	0	0	0	0	0	0	0
OVOC9697	26s protease regulatory subunit s1	Oo	21.3582	18.7118	19.8966	19.9833	20.31	20.763	0	19.744	19.4661	19.6622	19.0467	20.7037	20.2953	19.7683	19.0404	20.4722	19.7907	20.741	21.0635	21.0137	0	0	0	0	0
OVOC9748	von willebrand factor type d domain protein	Oo	24.1059	23.0853	23.9183	23.696	23.9764	24.5497	24.2463	23.5396	23.6242	23.4987	0	0	18.1725	0	0	16.5243	0	0	0	0	25.8861	25.3154	24.7712	25.3371	25.0604
OVOC9756	pyruvate dehydrogenase e1 component subunit beta	Oo	22.647	22.2527	23.2921	22.7813	23.2547	23.9573	23.4567	24.5065	24.5011	24.5355	23.9637	22.8139	22.7726	22.4536	22.2524	23.4506	24.2031	24.9325	24.8113	24.2858	0	0	0	0	0
OVOC9786	galectin family member (lec-3)	Oo	0	0	0	0	20.0935	18.7871	19.4051	17.3419	18.8624	18.2314	0	0	0	0	0	21.9454	22.9037	0	0	0	0	0	0	0	0
OVOC9818	yr51_caeel ame: full	Oo	21.7116	0	20.6496	20.9142	20.2975	0	0	0	0	0	0	0	0	0	0	0	0	0	0	0	0	0	0	0	0
OVOC9820	succinate dehydrogenase	Oo	22.7439	19.9122	22.3333	22.511	22.472	22.5646	21.618	22.3486	22.1265	22.1808	18.5927	0	0	0	0	22.0959	20.7095	22.5953	23.0478	22.6959	0	0	0	0	0
OVOC9855	galactoside-binding lectin family protein	Oo	0	0	0	0	0	0	21.4029	0	0	0	22.5825	21.859	0	21.6672	0	0	20.3496	0	0	0	0	0	0	0	16.9694
OVOC9894	arp1 actin-related protein 1 homolog centractin alpha	Oo	18.4636	0	17.3049	20.3088	0	17.6989	0	19.7119	0	0	0	19.8284	0	0	0	0	0	20.6698	20.5732	0	0	0	0	0	0
OVOC9960	4-hydroxybutyrate -transferase	Oo	23.2269	21.8603	21.9912	22.0485	22.6593	22.6104	22.2388	23.0004	22.8789	23.0771	21.6602	20.2145	20.0958	19.5249	19.7143	23.5091	23.0199	22.589	22.7145	22.6042	0	0	0	0	0
OVOC9961	4-hydroxybutyrate -transferase	Oo	18.828	0	20.2935	20.0434	20.2245	17.7769	0	19.7096	19.042	19.656	0	0	0	0	0	0	0	0	0	0	0	0	0	0	0

## Sheet: NF Oo
Normalised abundance (> 2 peptides per protein, > 3 replicates in at least one stage)					Normalised Log2 abundance
ID	Description	Organism	signal peptide	Sec P	NF 1	NF 2	NF 3	NF 4	NF 5	NF count
nOo.2.0.1.t00238	von willebrand factor type d domain protein	Oo	Y	0	26.1877	26.2368	25.9468	25.8414	25.7687	5
nOo.2.0.1.t00285	no description	Oo	Y	0	25.2817	24.6519	25.3362	24.4567	25.4292	5
nOo.2.0.1.t00340	peroxiredoxin 6	Oo	N	0	18.1175	2.36559	19.6225	18.3581	18.2619	5
nOo.2.0.1.t00341	glutathione transferase	Oo	N	0		19.8457		19.7189	19.4184	3
nOo.2.0.1.t00374	l-isoaspartyl protein carboxyl methyltransferase	Oo	Y	1	21.5217	2.71668	2.81313	2.47518	21.4123	5
nOo.2.0.1.t00714	fatty acid retinoid binding protein precursor	Oo	N	1	22.5986	22.1292	22.7983	22.6439	19.1256	5
nOo.2.0.1.t00742	plasma alpha-l-fucosidase	Oo	Y	1	18.7538			18.4225	19.3347	3
nOo.2.0.1.t00810	ctsf protein	Oo	Y	1	2.54275			19.8884	19.794	3
nOo.2.0.1.t00893	no description	Oo	Y	1	22.7155	22.3392	22.9133	23.949	22.4275	5
nOo.2.0.1.t00995	lysosomal acid phosphatase	Oo	Y	1	18.7222			18.8381	18.5573	3
nOo.2.0.1.t01154	dj-1 family protein	Oo	N	0		17.9685	17.9196	16.7265		3
nOo.2.0.1.t01214	ab-hydrolase associated lipase region family protein	Oo	N	0	16.9342			17.3612	17.8843	3
nOo.2.0.1.t01384	immunoglobulin i-set domain containing protein	Oo	N	0	21.9176	2.32323	21.1194	21.6455	2.89981	5
nOo.2.0.1.t01386	glycosyl hydrolases family 31 protein	Oo	Y	1	2.8312	19.9994	18.9386	2.36899	2.32597	5
nOo.2.0.1.t01449	complement component c3 precursor	Oo	N	0	19.2716		17.2349	18.8657	18.6794	4
nOo.2.0.1.t01518	cre-ghi-1 protein	Oo	N	1	2.91329	19.6479	2.25929	21.5295	2.1569	5
nOo.2.0.1.t01625	no description	Oo	Y	0	21.8265	21.3627	21.6342	22.2884	22.2859	5
nOo.2.0.1.t01794	triosephosphate isomerase	Oo	N	0	18.2578	2.49482	2.21995	18.7879	17.9355	5
nOo.2.0.1.t02317	peroxidasin homolog	Oo	Y	0	18.6159			19.2863	19.3239	3
nOo.2.0.1.t02612	transforming growth factor b homolog	Oo	Y	1	21.9242	21.118	21.447	22.2256	21.9721	5
nOo.2.0.1.t02767	14-3-3 zeta	Oo	N	0	18.3787	2.12951		19.3627	16.8352	4
nOo.2.0.1.t02770	l-lactate dehydrogenase	Oo	N	1	19.4676	22.4693	21.7124	21.7436	19.9334	5
nOo.2.0.1.t03230	fatty acid-binding protein	Oo	Y	1	21.9143	19.5163	2.32111	21.5296	21.5625	5
nOo.2.0.1.t03272	saposin-like type region 1 family protein	Oo	N	1	22.2293	21.7295	21.8883	23.2219	22.7313	5
nOo.2.0.1.t03680	glutaredoxin family protein	Oo	N	1	19.3183	2.13252			19.8623	3
nOo.2.0.1.t03789	ilin (drosophila ecm protein) homolog family member (ppn-1)	Oo	Y	0	2.15753	18.8453	19.8357	19.9246	19.5898	5
nOo.2.0.1.t03792	independent phosphoglycerate mutase isoform 2	Oo	N	1		19.4697	18.4625	19.4497		3
nOo.2.0.1.t03865	cre-nrf-5 protein	Oo	N	0	19.3383			18.8526	18.9137	3
nOo.2.0.1.t03984	transthyretin-like protein 5	Oo	Y	1	24.6288	24.5127	24.3662	24.5673	24.4454	5
nOo.2.0.1.t04021	no description	Oo	Y	1	21.6954	21.9959	22.1737	22.3232	22.5128	5
nOo.2.0.1.t04320	phosphoglycerate kinase	Oo	N	0	2.65858	22.1111	21.1587	21.4916	19.9335	5
nOo.2.0.1.t04642	ladder protein	Oo	N	1	19.3467	2.14947	2.81136	19.4837	19.3647	5
nOo.2.0.1.t05396	no description	Oo	Y	0	21.3352	21.9636	22.2485	22.7597	2.25386	5
nOo.2.0.1.t05529	aspartic protease sp-2	Oo	N	1	21.7743	2.23879	19.6823	21.2296	2.51832	5
nOo.2.0.1.t06906	inhibin beta a chain-like	Oo	Y	1	17.5365			17.3132	17.6137	3
nOo.2.0.1.t06926	transthyretin-like protein 46	Oo	Y	1	22.3227	21.6622	21.7772	22.1572	22.2179	5
nOo.2.0.1.t07116	msp-domain protein 1 variant	Oo	N	1	19.1836			23.1253	2.75128	3
nOo.2.0.1.t07243	hypothetical protein Bm1_50630 [Brugia malayi]	Oo	N	0	18.9396		17.7749	18.5952		3
nOo.2.0.1.t07329	fructose-bisphosphate aldolase 1	Oo	N	1	2.71448	22.5837	21.8223	2.56169	2.27827	5
nOo.2.0.1.t07473	no description	Oo	Y	0	21.4314	21.7457	21.5287	21.8917	22.1146	5
nOo.2.0.1.t07478	spon-1 protein	Oo	Y	0	2.62352	19.6725	2.1113	2.77174	2.81299	5
nOo.2.0.1.t07559	enolase	Oo	N	0	21.2914	22.7368	22.2735	21.128	2.48989	5
nOo.2.0.1.t07655	transthyretin-like protein partial	Oo	Y	1	2.32845		21.8748	21.6533		3
nOo.2.0.1.t07668	cadherin domain containing protein	Oo	N	0	19.3933			18.1383	16.8479	3
nOo.2.0.1.t08006	ttr-51 protein	Oo	Y	1	24.5626	24.3689	24.7985	25.3141	24.7424	5
nOo.2.0.1.t08096	no description	Oo	N	0	17.3257	19.2749	2.19269	21.4898		4
nOo.2.0.1.t08110	nucleoredoxin-like protein 2	Oo	N	0	2.18691	22.2336	2.99881	19.4232	19.6488	5
nOo.2.0.1.t08247	no description	Oo	Y	0	19.4478	2.43999	2.21728	2.68267	19.5153	5
nOo.2.0.1.t08307	ov39 antigen -like	Oo	Y	1	16.4463		18.3262	19.6834	19.1571	4
nOo.2.0.1.t09027	heat shock protein 60	Oo	N	1	16.5369	18.8422	2.25343	17.178		4
nOo.2.0.1.t09154	cyclophilin ovcyp-2	Oo	N	0		19.4638	18.9128	18.2776	17.7374	4
nOo.2.0.1.t09341	transaldolase	Oo	N	0	17.3475	2.74141	18.5115	17.886	18.3578	5
nOo.2.0.1.t09548	transthyretin-like protein 5	Oo	Y	0	22.6634	21.9784	22.3657	23.9515	22.8659	5
nOo.2.0.1.t09560	transthyretin-like protein partial	Oo	Y	1	21.5174	2.51688	21.3737	21.7866	22.8595	5
nOo.2.0.1.t09614	calsequestrin family protein	Oo	Y	1	21.1198	2.29628	2.45334	21.3587	21.1774	5
nOo.2.0.1.t09715	transthyretin-like protein 5	Oo	N	1	18.3137			18.3296	18.5914	3
nOo.2.0.1.t09750	no description	Oo	N	0	18.8833			19.4133	19.4284	3
nOo.2.0.1.t10060	no description	Oo	Y	1	22.2355	21.9649	21.7345	21.8193	21.8692	5
nOo.2.0.1.t10091	aspartic protease sp-2	Oo	N	1	22.8222	2.99579	21.5538	22.3657	21.9232	5
nOo.2.0.1.t10285	thioredoxin peroxidase	Oo	N	1	21.9956	23.2779	21.8563	19.6655	2.49392	5
nOo.2.0.1.t10925	major sperm protein	Oo	N	1	18.8336		21.1464	22.2532	21.4652	4
nOo.2.0.1.t11061	no description	Oo	Y	1	2.99493	21.5366	21.8285		21.2939	4
nOo.2.0.1.t11149	globin family protein	Oo	N	1	18.3957	21.3415	19.7477	17.3178		4
nOo.2.0.1.t11807	filarial antigen av33	Oo	N	0	26.8649	26.9266	26.9742	27.7826	27.1897	5
nOo.2.0.1.t11852	no description	Oo	N	1	2.45444	2.47189	2.84626	2.95873	2.74942	5
nOo.2.0.1.t11901	transthyretin-like protein partial	Oo	N	1	26.2483	25.6273	25.1937	25.9114	25.8535	5
nOo.2.0.1.t12003	ttr-45 protein	Oo	Y	1	23.9161	23.7148	24.4147	24.7862	24.3668	5
nOo.2.0.1.t12070	no description	Oo	Y	1	19.9293		19.6658	19.9584	19.6832	4
nOo.2.0.1.t12516	transthyretin-like protein partial	Oo	Y	1	2.35438	2.41225	2.93442	21.8114	2.83326	5
nOo.2.0.1.t12813	no description	Oo	Y	1	23.5197		22.3731	23.3563	22.7629	4
OVOC10002	s-methyl-5 -thioadenosine phosphorylase mtap	Oo	N	0	2.69955	21.5849	2.34276	19.729	18.1122	5
OVOC10067	uncoordinated family member (unc-52)	Oo	Y	0	2.45656	19.187	19.9833	21.4239	21.2149	5
OVOC10263	no description	Oo	Y	1	19.9942			19.254	2.64353	3
OVOC10872	hypothetical protein LOAG_no description99no description9 [Loa loa]	Oo	Y	1	23.1967	22.3213	22.7257	21.9117	22.3628	5
OVOC11489	glyceraldehyde-3-phosphate dehydrogenase	Oo	N	1	22.3518	23.7948	23.1343	22.1272	21.5141	5
OVOC11845	alpha-2-macroglobulin family n-terminal region containing protein	Oo	Y	1	25.7839	23.8997	24.6878	25.4118	24.9546	5
OVOC11956	calponin-like protein	Oo	N	0	2.62447	21.2592	21.1515	2.75795		4
OVOC12085	small heat shock protein ov25-1	Oo	N	1	2.1419	21.8836	2.79258	2.48892	2.35519	5
OVOC12744	s-methyl-5 -thioadenosine phosphorylase mtap	Oo	N	0	2.99162	22.2623	21.4251	2.71647	21.2894	5
OVOC12871	no description	Oo	Y	1	22.1528	22.8315	22.639	22.8287	21.953	5
OVOC2486	no description	Oo	Y	0	22.1962	21.8655	22.4175	23.2939	23.4712	5
OVOC2551	cleavage and polyadenylation specificity factor subunit 2	Oo	Y	1	18.5842			19.1122	18.3268	3
OVOC3490	chondroitin proteoglycan 2	Oo	Y	0	18.2147		19.2987	18.3146	17.749	4
OVOC451	no description	Oo	N	1	24.2498	24.5528	24.4442	24.8394	24.4825	5
OVOC5288	no description	Oo	Y	1	2.69126			19.2749	18.4788	3
OVOC7453	cysteine protease inhibitor	Oo	Y	1	26.2678	25.1437	24.8231	25.8518	26.4376	5
OVOC7454	cysteine protease inhibitor	Oo	Y	1	21.1656	21.6128		21.1424	21.7647	4
OVOC8037	phosphoenolpyruvate carboxykinase	Oo	N	0		22.1635	21.5995	2.82814	19.9932	4
OVOC8391	immunoglobulin i-set domain containing protein	Oo	N	0	21.8354			21.1177	21.2527	3
OVOC8786	zinc finger protein	Oo	Y	1	2.22611		2.66576	2.14215	2.35753	4
OVOC9161	no description	Oo	Y	1	2.51222	2.93495	21.4911	21.9649	2.88735	5
OVOC9325	transthyretin-like protein partial	Oo	Y	0	24.6648	24.9654	24.7166	24.7267	23.5525	5
OVOC9327	transthyretin-like protein partial	Oo	N	1	22.1479	21.8475	22.1998	23.2122	22.5215	5
OVOC9748	von willebrand factor type d domain protein	Oo	N	0	25.8867	25.3154	24.7713	25.3379	25.6359	5

## Sheet: NF Bovine
Nodule bovine abundance (> 2 peptides per protein, > 3 replicates in at least one stage)				Log2 abundance
ID	Entry name	Protein names	Gene names	NF 1	NF 2	NF 3	NF 4	NF 5	mean abundance	NF count
P01966	HBA_BOVIN	Hemoglobin subunit alpha (Alpha-globin) (Hemoglobin alpha chain)	HBA	27.0472	23.0736	22.6148	23.0604	21.7212	24.9859	5
P22226	CTHL1_BOVIN	Cathelicidin-1 (Bactenecin-1) (Bac1) (Cyclic dodecapeptide)	CATHL1 BAC1	24.3044	24.8559	25.3048	25.5195	24.2532	24.9372	5
P60712	ACTB_BOVIN	Actin, cytoplasmic 1 (Beta-actin) [Cleaved into: Actin, cytoplasmic 1, N-terminally processed]	ACTB	25.6045	23.7273	0	24.2959	25.0889	24.8527	4
P02070	HBB_BOVIN	Hemoglobin subunit beta (Beta-globin) (Hemoglobin beta chain) [Cleaved into: Spinorphin]	HBB	24.8195	0	0	24.3336	23.4702	24.3094	3
P10096	G3P_BOVIN	Glyceraldehyde-3-phosphate dehydrogenase (GAPDH) (EC 1.2.1.12) (Peptidyl-cysteine S-nitrosylase GAPDH) (EC 2.6.99.-)	GAPDH GAPD	25.0074	23.1554	22.351	22.5134	22.8312	23.5608	5
P19858	LDHA_BOVIN	L-lactate dehydrogenase A chain (LDH-A) (EC 1.1.1.27) (LDH muscle subunit) (LDH-M)	LDHA	24.4093	0	21.8112	22.2359	22.2388	23.0955	4
Q8SPP7	PGRP1_BOVIN	Peptidoglycan recognition protein 1 (Oligosaccharide-binding protein) (OBP) (Peptidoglycan recognition protein short) (PGRP-S)	PGLYRP1 PGLYRP PGRP	24.0939	22.6155	22.8951	22.8155	22.0688	23.0662	5
P33046	CTHL4_BOVIN	Cathelicidin-4 (Indolicidin)	CATHL4	22.9793	22.7563	22.8001	23.6403	21.5277	22.886	5
P02584	PROF1_BOVIN	Profilin-1 (Profilin I)	PFN1	23.8277	22.8079	22.3276	22.1395	21.936	22.7846	5
Q5E9F7	COF1_BOVIN	Cofilin-1 (Cofilin, non-muscle isoform)	CFL1	23.6287	22.0301	21.5387	22.1387	0	22.5706	4
A1A4R8	CDC23_BOVIN	Cell division cycle protein 23 homolog (Anaphase-promoting complex subunit 8) (APC8) (Cyclosome subunit 8)	CDC23 ANAPC8	22.3064	22.937	23.7307	21.5237	19.7892	22.5665	5
Q7SIH1	A2MG_BOVIN	Alpha-2-macroglobulin (Alpha-2-M)	A2M	0	22.0347	0	22.3925	22.761	22.4264	3
Q5EA61	KCRB_BOVIN	Creatine kinase B-type (EC 2.7.3.2) (B-CK) (Creatine kinase B chain)	CKB	23.561	22.1599	21.7031	21.5801	21.444	22.3356	5
Q9XSJ4	ENOA_BOVIN	Alpha-enolase (EC 4.2.1.11) (2-phospho-D-glycerate hydro-lyase) (Enolase 1) (HAP47) (Non-neural enolase) (NNE) (Phosphopyruvate hydratase)	ENO1	0	22.6642	22.3409	22.0957	22.1418	22.3286	4
P15497	APOA1_BOVIN	Apolipoprotein A-I (Apo-AI) (ApoA-I) (Apolipoprotein A1) [Cleaved into: Proapolipoprotein A-I (ProapoA-I); Truncated apolipoprotein A-I]	APOA1	22.7423	22.5954	21.7639	22.5519	21.2022	22.2807	5
P68432	H31_BOVIN	Histone H3.1		23.0913	22.3014	20.7249	22.6592	21.4164	22.2685	5
Q2TBU0	HPT_BOVIN	Haptoglobin (Zonulin) [Cleaved into: Haptoglobin alpha chain; Haptoglobin beta chain]	HP	22.7257	21.9328	22.1325	22.3786	21.8772	22.2444	5
Q5E956	TPIS_BOVIN	Triosephosphate isomerase (TIM) (EC 5.3.1.1) (Triose-phosphate isomerase)	TPI1	23.2755	22.2296	21.7034	21.1027	21.5624	22.1847	5
Q92176	COR1A_BOVIN	Coronin-1A (Coronin-like protein A) (Clipin-A) (Coronin-like protein p57) (Tryptophan aspartate-containing coat protein) (TACO)	CORO1A CORO1	23.0477	21.5702	21.6218	22.0559	21.8218	22.1381	5
Q1JPB0	ILEU_BOVIN	Leukocyte elastase inhibitor (LEI) (Serpin B1)	SERPINB1	23.0142	0	20.9821	21.6466	0	22.1359	3
P25417	CYTB_BOVIN	Cystatin-B (Stefin-B)	CSTB CST6	0	22.5777	21.3643	21.0506	21.7507	21.8054	4
Q2KJF1	A1BG_BOVIN	Alpha-1B-glycoprotein (Alpha-1-B glycoprotein)	A1BG	22.0128	20.3772	19.6565	22.5924	22.1977	21.7434	5
Q9TU03	GDIR2_BOVIN	Rho GDP-dissociation inhibitor 2 (Rho GDI 2) (D4-GDP-dissociation inhibitor) (D4-GDI) (Ly-GDI) (Rho-GDI beta)	ARHGDIB GDID4	22.2578	21.6834	20.9606	21.6307	21.4075	21.6499	5
Q3T149	HSPB1_BOVIN	Heat shock protein beta-1 (HspB1) (Heat shock 27 kDa protein) (HSP 27)	HSPB1 HSP27	22.5357	21.3567	21.0984	21.17	21.5276	21.6447	5
P61157	ARP3_BOVIN	Actin-related protein 3 (Actin-2) (Actin-like protein 3)	ACTR3 ARP3	22.5945	21.3456	20.8499	20.9384	21.4652	21.5908	5
Q3SYV4	CAP1_BOVIN	Adenylyl cyclase-associated protein 1 (CAP 1)	CAP1	22.7443	21.4395	20.9464	20.7957	20.9863	21.5904	5
Q3ZBD7	G6PI_BOVIN	Glucose-6-phosphate isomerase (GPI) (EC 5.3.1.9) (Autocrine motility factor) (AMF) (Neuroleukin) (NLK) (Phosphoglucose isomerase) (PGI) (Phosphohexose isomerase) (PHI)	GPI	22.5356	21.2118	20.6656	21.1271	21.4818	21.5537	5
P46193	ANXA1_BOVIN	Annexin A1 (Annexin I) (Annexin-1) (Calpactin II) (Calpactin-2) (Chromobindin-9) (Lipocortin I) (Phospholipase A2 inhibitory protein) (p35)	ANXA1 ANX1	21.7966	21.8355	21.7837	21.4925	20.4554	21.553	5
P12799	FIBG_BOVIN	Fibrinogen gamma-B chain (Gamma')	FGG	22.0837	21.5554	20.6236	21.2405	21.8203	21.5473	5
Q3SZ62	PGAM1_BOVIN	Phosphoglycerate mutase 1 (EC 3.1.3.13) (EC 5.4.2.11) (EC 5.4.2.4) (BPG-dependent PGAM 1) (Phosphoglycerate mutase isozyme B) (PGAM-B)	PGAM1	21.7335	21.942	21.5105	20.8318	21.0484	21.4715	5
Q3MHN5	VTDB_BOVIN	Vitamin D-binding protein (DBP) (VDB) (Gc-globulin) (Group-specific component)	GC	21.5731	21.7787	20.7393	21.7953	20.9733	21.434	5
Q3T0P6	PGK1_BOVIN	Phosphoglycerate kinase 1 (EC 2.7.2.3)	PGK1	22.2107	21.4134	20.9506	20.9834	21.0203	21.4039	5
P02676	FIBB_BOVIN	Fibrinogen beta chain [Cleaved into: Fibrinopeptide B; Fibrinogen beta chain]	FGB	21.644	21.7395	20.6183	21.2225	21.4298	21.3815	5
Q2M2T1	H2B1K_BOVIN	Histone H2B type 1-K	HIST1H2BK	22.5525	20.0069	19.4699	0	0	21.3342	3
P55052	FABP5_BOVIN	Fatty acid-binding protein, epidermal (Differentiation-associated lipid-binding protein LP2) (Epidermal-type fatty acid-binding protein) (E-FABP) (Fatty acid-binding protein 5)	FABP5	21.9017	21.7113	21.0459	20.5013	20.8472	21.2975	5
Q3SZV7	HEMO_BOVIN	Hemopexin	HPX	22.3069	21.2247	19.6004	21.2788	20.8493	21.2953	5
P19660	CTHL2_BOVIN	Cathelicidin-2 (Bactenecin-5) (Bac5) (PR-42)	CATHL2 BAC5	21.8918	20.6629	21.2398	21.6911	20.0959	21.2574	5
Q0VCW4	SDHL_BOVIN	L-serine dehydratase/L-threonine deaminase (SDH) (EC 4.3.1.17) (L-serine deaminase) (L-threonine dehydratase) (TDH) (EC 4.3.1.19)	SDS SDH	22.3218	20.7333	20.7516	20.9081	20.4983	21.2184	5
P62803	H4_BOVIN	Histone H4 (H4.1)		20.2049	20.0765	19.6071	22.882	20.2226	21.2025	5
Q6B855	TKT_BOVIN	Transketolase (TK) (EC 2.2.1.1)	TKT TKT1	22.2969	21.1351	20.8641	20.1221	20.532	21.1972	5
P24627	TRFL_BOVIN	Lactotransferrin (Lactoferrin) (EC 3.4.21.-) [Cleaved into: Lactoferricin-B (Lfcin-B)]	LTF	21.2863	21.0273	20.2145	21.8388	20.945	21.1557	5
P84227	H32_BOVIN	Histone H3.2		21.8445	0	19.6021	0	21.1745	21.1391	3
Q2KJD0	TBB5_BOVIN	Tubulin beta-5 chain	TUBB5	21.9782	20.6566	19.8978	0	0	21.1039	3
Q3ZC84	CNDP2_BOVIN	Cytosolic non-specific dipeptidase (EC 3.4.13.18) (CNDP dipeptidase 2)	CNDP2	22.2032	20.8809	20.4514	20.1848	20.5455	21.058	5
Q2HJ49	MOES_BOVIN	Moesin (Membrane-organizing extension spike protein)	MSN	22.2275	0	19.8424	20.0779	20.4742	21.0044	4
P02672	FIBA_BOVIN	Fibrinogen alpha chain [Cleaved into: Fibrinopeptide A; Fibrinogen alpha chain]	FGA	21.3051	21.0164	19.8096	20.9448	21.3658	20.9815	5
Q3SX14	GELS_BOVIN	Gelsolin (Actin-depolymerizing factor) (ADF) (Brevin)	GSN	21.4977	0	20.6473	0	20.5863	20.9737	3
P63103	1433Z_BOVIN	14-3-3 protein zeta/delta (Factor activating exoenzyme S) (FAS) (Protein kinase C inhibitor protein 1) (KCIP-1)	YWHAZ	21.8343	20.7295	20.5599	0	19.9901	20.9432	4
Q5E9B1	LDHB_BOVIN	L-lactate dehydrogenase B chain (LDH-B) (EC 1.1.1.27)	LDHB	21.997	20.8586	20.5123	19.9734	20.0378	20.8859	5
O97680	THIO_BOVIN	Thioredoxin (Trx)	TXN	20.5726	20.4917	21.1415	0	0	20.7654	3
A2I7M9	SPA32_BOVIN	Serpin A3-2	SERPINA3-2	0	21.6866	19.4133	21.0522	19.5498	20.7421	4
Q5E9F5	TAGL2_BOVIN	Transgelin-2	TAGLN2	21.7229	0	0	19.7451	19.7668	20.734	3
P79105	S10AC_BOVIN	Protein S100-A12 (Calcium-binding protein in amniotic fluid 1) (CAAF1) (Calgranulin-C) (CAGC) (Cornea-associated antigen) (CO-AG) (Extracellular newly identified RAGE-binding protein) (EN-RAGE) (RAGE-binding protein) (S100 calcium-binding protein A12)	S100A12 CAAF1	21.9107	20.4602	17.7765	20.8785	20.0541	20.7183	5
Q5E947	PRDX1_BOVIN	Peroxiredoxin-1 (EC 1.11.1.15)	PRDX1	22.0092	20.6331	20.1651	18.933	20.0639	20.7173	5
P55859	PNPH_BOVIN	Purine nucleoside phosphorylase (PNP) (EC 2.4.2.1) (Inosine phosphorylase) (Inosine-guanosine phosphorylase)	PNP NP	21.0797	20.6311	20.3176	20.3666	20.8105	20.6693	5
P19803	GDIR1_BOVIN	Rho GDP-dissociation inhibitor 1 (Rho GDI 1) (Rho-GDI alpha)	ARHGDIA	21.1477	20.7293	20.187	20.0433	20.7683	20.6314	5
A7E3Q8	PLST_BOVIN	Plastin-3 (T-plastin)	PLS3	21.3846	0	0	20.0889	19.7288	20.586	3
Q3MHL4	SAHH_BOVIN	Adenosylhomocysteinase (AdoHcyase) (EC 3.3.1.1) (S-adenosyl-L-homocysteine hydrolase)	AHCY	21.8821	20.1753	20.172	19.4836	19.6004	20.5654	5
Q2TBL6	TALDO_BOVIN	Transaldolase (EC 2.2.1.2)	TALDO1	21.3753	19.9971	19.726	0	0	20.5588	3
Q05443	LUM_BOVIN	Lumican (Corneal keratan sulfate proteoglycan 37B core protein) (Keratan sulfate proteoglycan) (KSPG)	LUM LDC	20.5573	21.559	19.9736	19.4716	20.2802	20.5475	5
Q2HJ57	COTL1_BOVIN	Coactosin-like protein	COTL1	21.4798	20.4634	19.7086	19.7103	20.432	20.5164	5
Q2UVX4	CO3_BOVIN	Complement C3 [Cleaved into: Complement C3 beta chain; Complement C3 alpha chain; C3a anaphylatoxin; C3-beta-c (C3bc); Acylation stimulating protein (ASP) (C3adesArg); Complement C3b alpha' chain; Complement C3c alpha' chain fragment 1; Complement C3dg fragment; Complement C3g fragment; Complement C3d fragment; Complement C3f fragment; Complement C3c alpha' chain fragment 2]	C3	21.027	20.7264	19.0257	20.5596	20.466	20.497	5
Q3T052	ITIH4_BOVIN	Inter-alpha-trypsin inhibitor heavy chain H4 (ITI heavy chain H4) (ITI-HC4) (Inter-alpha-inhibitor heavy chain 4)	ITIH4	21.6691	20.3456	18.7557	19.8347	20.2402	20.4742	5
Q865V6	CAPG_BOVIN	Macrophage-capping protein (Actin regulatory protein CAP-G)	CAPG	21.381	20.376	19.8578	19.6262	19.9159	20.3837	5
Q9BGI1	PRDX5_BOVIN	Peroxiredoxin-5, mitochondrial (EC 1.11.1.15) (Peroxiredoxin V) (Prx-V) (Thioredoxin reductase)	PRDX5	21.472	20.048	20.1717	19.7986	19.2041	20.3516	5
P60661	MYL6_BOVIN	Myosin light polypeptide 6 (17 kDa myosin light chain) (LC17) (Myosin light chain 3) (MLC-3) (Myosin light chain alkali 3) (Myosin light chain A3)	MYL6	20.9948	20.4148	0	19.6774	19.9228	20.343	4
A2I7N3	SPA37_BOVIN	Serpin A3-7	SERPINA3-7	21.5119	20.3805	18.3344	19.8525	19.4466	20.2758	5
P34955	A1AT_BOVIN	Alpha-1-antiproteinase (Alpha-1-antitrypsin) (Alpha-1-proteinase inhibitor) (Serpin A1)	SERPINA1 PI	21.2958	19.6986	18.8964	19.9116	20.0553	20.1919	5
Q03247	APOE_BOVIN	Apolipoprotein E (Apo-E)	APOE	19.4827	20.1237	19.5369	20.9901	20.2113	20.1783	5
P28801	GSTP1_BOVIN	Glutathione S-transferase P (EC 2.5.1.18) (GST class-pi)	GSTP1	0	20.2372	19.601	0	20.5136	20.1655	3
P80177	MIF_BOVIN	Macrophage migration inhibitory factor (MIF) (EC 5.3.2.1) (L-dopachrome isomerase) (L-dopachrome tautomerase) (EC 5.3.3.12) (Phenylpyruvate tautomerase) (p12A)	MIF	0	19.7286	19.3477	18.9215	21.2442	20.1068	4
P62261	1433E_BOVIN	14-3-3 protein epsilon (14-3-3E)	YWHAE	20.8478	19.8509	19.7249	19.2017	0	20.0367	4
Q0VCK0	PUR9_BOVIN	Bifunctional purine biosynthesis protein PURH [Includes: Phosphoribosylaminoimidazolecarboxamide formyltransferase (EC 2.1.2.3) (5-aminoimidazole-4-carboxamide ribonucleotide formyltransferase) (AICAR transformylase); IMP cyclohydrolase (EC 3.5.4.10) (ATIC) (IMP synthase) (Inosinicase)]	ATIC PURH	21.1076	18.8554	20.6979	17.9084	19.1185	20.002	5
Q3SZR3	A1AG_BOVIN	Alpha-1-acid glycoprotein (Orosomucoid) (OMD)	ORM1 AGP	19.7802	20.5878	19.3184	20.4003	19.4472	19.9961	5
Q3ZCL8	SH3L3_BOVIN	SH3 domain-binding glutamic acid-rich-like protein 3	SH3BGRL3	21.3358	19.8323	19.6242	18.1062	18.9034	19.9773	5
P05689	CATZ_BOVIN	Cathepsin Z (EC 3.4.18.1)	CTSZ	21.1246	19.7246	19.3632	19.3755	19.0612	19.9471	5
P68252	1433G_BOVIN	14-3-3 protein gamma (Protein kinase C inhibitor protein 1) (KCIP-1) [Cleaved into: 14-3-3 protein gamma, N-terminally processed]	YWHAG	21.0201	19.7066	19.2091	19.3136	19.4948	19.9254	5
P18203	FKB1A_BOVIN	Peptidyl-prolyl cis-trans isomerase FKBP1A (PPIase FKBP1A) (EC 5.2.1.8) (12 kDa FK506-binding protein) (12 kDa FKBP) (FKBP-12) (Calstabin-1) (FK506-binding protein 1A) (FKBP-1A) (Immunophilin FKBP12) (Rotamase)	FKBP1A FKBP1	21.3323	19.7985	19.3868	18.9222	17.2125	19.8984	5
Q2KJH4	WDR1_BOVIN	WD repeat-containing protein 1	WDR1	20.5738	19.6684	19.7331	18.8702	0	19.8364	4
Q2KIT0	HP20_BOVIN	Protein HP-20 homolog		20.1917	19.7322	19.3023	19.6798	20.0925	19.834	5
P12763	FETUA_BOVIN	Alpha-2-HS-glycoprotein (Asialofetuin) (Fetuin-A)	AHSG FETUA	21.0001	18.8411	19.077	19.7957	19.1853	19.8195	5
P04272	ANXA2_BOVIN	Annexin A2 (Annexin II) (Annexin-2) (Calpactin I heavy chain) (Calpactin-1 heavy chain) (Chromobindin-8) (Lipocortin II) (Placental anticoagulant protein IV) (PAP-IV) (Protein I) (p36)	ANXA2 ANX2	21.019	19.6485	19.3459	19.1213	18.0992	19.768	5
Q0II59	PDXK_BOVIN	Pyridoxal kinase (EC 2.7.1.35) (Pyridoxine kinase)	PDXK	21.2485	19.4176	19.1138	18.5308	18.299	19.7668	5
P68250	1433B_BOVIN	14-3-3 protein beta/alpha (Protein kinase C inhibitor protein 1) (KCIP-1) [Cleaved into: 14-3-3 protein beta/alpha, N-terminally processed]	YWHAB	0	19.6906	20.137	19.2155	19.7472	19.734	4
P50397	GDIB_BOVIN	Rab GDP dissociation inhibitor beta (Rab GDI beta) (Guanosine diphosphate dissociation inhibitor 2) (GDI-2)	GDI2 RABGDIB	20.6657	19.0993	0	18.5627	0	19.7319	3
P28783	S10A9_BOVIN	Protein S100-A9 (BEE22) (Calgranulin-B) (Neutrophil cytosolic 23 kDa protein) (p23) (S100 calcium-binding protein A9)	S100A9	20.7715	19.0752	18.4543	20.4157	17.4846	19.7085	5
P26779	SAP_BOVIN	Prosaposin (Proactivator polypeptide) [Cleaved into: Saposin-A (Protein A); Saposin-B (Cerebroside sulfate activator) (CSAct) (Dispersin) (Sphingolipid activator protein 1) (SAP-1) (Sulfatide/GM1 activator); Saposin-C (A1 activator) (Co-beta-glucosidase) (Glucosylceramidase activator) (Sphingolipid activator protein 2) (SAP-2); Saposin-D (Component C) (Protein C)]	PSAP	20.4951	19.7965	19.7528	19.2804	18.4437	19.7023	5
P62157	CALM_BOVIN	Calmodulin (CaM)	CALM CAM	19.5008	20.235	19.1059	0	0	19.6915	3
P21793	PGS2_BOVIN	Decorin (Bone proteoglycan II) (PG-S2)	DCN	19.3922	20.4498	19.7184	18.3429	19.771	19.6835	5
Q76LV2	HS90A_BOVIN	Heat shock protein HSP 90-alpha	HSP90AA1 HSP90A HSPCA	0	19.9761	19.6227	19.2105	0	19.6366	3
Q95121	PEDF_BOVIN	Pigment epithelium-derived factor (PEDF) (Serpin F1)	SERPINF1 PEDF	20.3198	18.8955	18.0653	19.2238	20.3652	19.6217	5
Q27991	MYH10_BOVIN	Myosin-10 (Cellular myosin heavy chain, type B) (Myosin heavy chain 10) (Myosin heavy chain, non-muscle IIb) (Non-muscle myosin heavy chain B) (NMMHC-B) (Non-muscle myosin heavy chain IIb) (NMMHC II-b) (NMMHC-IIB)	MYH10	19.8685	19.6412	0	19.6856	19.1918	19.6173	4
P62326	TYB4_BOVIN	Thymosin beta-4 (T beta-4) [Cleaved into: Hematopoietic system regulatory peptide (Seraspenide)]	TMSB4 THYB4	18.2333	18.5692	0	17.1917	21.1602	19.6053	4
P19661	CTHL3_BOVIN	Cathelicidin-3 (Bactenecin-7) (Bac7) (PR-59)	CATHL3 BAC7	19.6744	19.9973	19.9128	19.5423	18.3513	19.5982	5
P35466	S10A4_BOVIN	Protein S100-A4 (Metastasin) (Placental calcium-binding protein homolog) (S100 calcium-binding protein A4)	S100A4 CAPL	19.7284	19.7861	19.8158	18.7404	19.547	19.573	5
P13696	PEBP1_BOVIN	Phosphatidylethanolamine-binding protein 1 (PEBP-1) (Basic cytosolic 21 kDa protein) (HCNPpp) [Cleaved into: Hippocampal cholinergic neurostimulating peptide (HCNP)]	PEBP1 PBP PEBP	20.3357	19.8368	19.4419	18.951	18.5997	19.5642	5
P19120	HSP7C_BOVIN	Heat shock cognate 71 kDa protein (Heat shock 70 kDa protein 8)	HSPA8 HSC70	0	19.8292	0	19.2046	19.557	19.5526	3
Q9GMB8	SYSC_BOVIN	Serine--tRNA ligase, cytoplasmic (EC 6.1.1.11) (Seryl-tRNA synthetase) (SerRS) (Seryl-tRNA(Ser/Sec) synthetase)	SARS SERS	19.7583	0	0	19.2726	19.5218	19.5311	3
O77834	PRDX6_BOVIN	Peroxiredoxin-6 (EC 1.11.1.15) (1-Cys peroxiredoxin) (1-Cys PRX) (Acidic calcium-independent phospholipase A2) (aiPLA2) (EC 3.1.1.-) (Antioxidant protein 2) (Ciliary body glutathione peroxidase) (Non-selenium glutathione peroxidase) (NSGPx) (EC 1.11.1.9) (PHGPx)	PRDX6 AOP2 GPX PHGPX	20.364	19.5102	19.2726	18.6263	19.3082	19.5293	5
P56425	CTHL7_BOVIN	Cathelicidin-7 (Antibacterial peptide BMAP-34)	CATHL7 BMAP34	19.3149	19.0041	20.1533	19.9249	18.6515	19.517	5
P52193	CALR_BOVIN	Calreticulin (CRP55) (Calregulin) (HACBP)	CALR CRT	20.2295	19.2733	19.1938	18.9596	0	19.5032	4
Q3MHR7	ARPC2_BOVIN	Actin-related protein 2/3 complex subunit 2 (Arp2/3 complex 34 kDa subunit) (p34-ARC)	ARPC2	20.1834	19.6295	19.2151	19.2559	18.8486	19.5005	5
P28782	S10A8_BOVIN	Protein S100-A8 (BEE11) (Calgranulin-A) (Neutrophil cytosolic 7 kDa protein) (P7) (S100 calcium-binding protein A8) [Cleaved into: Protein S100-A8, N-terminally processed]	S100A8	19.8067	19.14	18.7727	20.3047	18.493	19.4603	5
P31976	EZRI_BOVIN	Ezrin (Cytovillin) (Villin-2) (p81)	EZR VIL2	20.6412	18.9262	18.9086	18.8689	18.8092	19.443	5
Q2KIU3	HP252_BOVIN	Protein HP-25 homolog 2		19.6025	19.5151	19.0275	19.2748	19.4366	19.3851	5
P81644	APOA2_BOVIN	Apolipoprotein A-II (Apo-AII) (ApoA-II) (Antimicrobial peptide BAMP-1) (Apolipoprotein A2) [Cleaved into: Proapolipoprotein A-II (ProapoA-II); Truncated apolipoprotein A-II (Apolipoprotein A-II(1-76))]	APOA2	19.1171	16.1838	16.306	20.4041	20.3181	19.3832	5
Q9TU25	RAC2_BOVIN	Ras-related C3 botulinum toxin substrate 2 (p21-Rac2)	RAC2	19.8842	19.6045	19.4137	19.254	18.2345	19.3739	5
P11116	LEG1_BOVIN	Galectin-1 (Gal-1) (14 kDa lectin) (Beta-galactoside-binding lectin L-14-I) (Galaptin) (Lactose-binding lectin 1) (Lectin galactoside-binding soluble 1) (S-Lac lectin 1)	LGALS1	19.9357	19.6378	19.4754	18.9073	18.3936	19.3682	5
P50227	ST1A1_BOVIN	Sulfotransferase 1A1 (ST1A1) (EC 2.8.2.1) (Aryl sulfotransferase) (Phenol sulfotransferase) (Phenol-sulfating phenol sulfotransferase) (P-PST)	SULT1A1 STP	20.4476	18.6951	17.3159	0	0	19.3592	3
Q3T0I2	CATH_BOVIN	Pro-cathepsin H [Cleaved into: Cathepsin H mini chain; Cathepsin H (EC 3.4.22.16); Cathepsin H heavy chain; Cathepsin H light chain]	CTSH	20.2661	19.0786	19.1194	18.9184	18.8327	19.3523	5
Q5E9B7	CLIC1_BOVIN	Chloride intracellular channel protein 1	CLIC1	19.9154	19.3527	18.4532	19.2262	0	19.3269	4
Q08DP0	PGM1_BOVIN	Phosphoglucomutase-1 (PGM 1) (EC 5.4.2.2) (Glucose phosphomutase 1)	PGM1	20.2498	19.317	18.5834	18.5196	19.0176	19.2874	5
Q3SYU9	MVP_BOVIN	Major vault protein (MVP)	MVP	20.5182	18.578	17.5201	18.9063	18.9935	19.2392	5
Q2KJ93	CDC42_BOVIN	Cell division control protein 42 homolog	CDC42	0	19.1689	0	18.9461	19.5365	19.238	3
Q3SZJ4	PTGR1_BOVIN	Prostaglandin reductase 1 (PRG-1) (EC 1.3.1.-) (15-oxoprostaglandin 13-reductase) (EC 1.3.1.48) (NADP-dependent leukotriene B4 12-hydroxydehydrogenase) (EC 1.3.1.74)	PTGR1 LTB4DH	20.7218	15.4133	15.6164	0	0	19.2131	3
A4FUA8	CAZA1_BOVIN	F-actin-capping protein subunit alpha-1 (CapZ alpha-1)	CAPZA1	19.8364	19.2876	19.1345	18.7156	18.6869	19.1966	5
Q32LE5	ASGL1_BOVIN	Isoaspartyl peptidase/L-asparaginase (EC 3.4.19.5) (EC 3.5.1.1) (Asparaginase-like protein 1) (Beta-aspartyl-peptidase) (Isoaspartyl dipeptidase) (L-asparagine amidohydrolase) [Cleaved into: Isoaspartyl peptidase/L-asparaginase alpha chain; Isoaspartyl peptidase/L-asparaginase beta chain]	ASRGL1	19.6732	19.2637	18.9375	18.4099	19.1557	19.1456	5
P54228	CTHL6_BOVIN	Cathelicidin-6 (Antibacterial peptide BMAP-27) (Myeloid antibacterial peptide 27)	CATHL6 BMAP27	19.8129	18.0592	18.3334	19.8484	18.5926	19.1276	5
P79136	CAPZB_BOVIN	F-actin-capping protein subunit beta (CapZ beta)	CAPZB	20.7777	18.4098	17.0569	18.1352	17.2635	19.0572	5
P80209	CATD_BOVIN	Cathepsin D (EC 3.4.23.5)	CTSD	19.7466	0	19.0404	18.6372	18.3238	19.039	4
P02253	H12_BOVIN	Histone H1.2 (CTL-1)	HIST1H1C	19.7112	19.144	0	0	17.3325	19.0271	3
P49951	CLH1_BOVIN	Clathrin heavy chain 1	CLTC	19.7441	0	18.3991	18.4673	0	19.0122	3
P81287	ANXA5_BOVIN	Annexin A5 (Anchorin CII) (Annexin V) (Annexin-5) (Calphobindin I) (CBP-I) (Endonexin II) (Lipocortin V) (Placental anticoagulant protein 4) (Placental anticoagulant protein I) (PAP-I) (Thromboplastin inhibitor) (Vascular anticoagulant-alpha) (VAC-alpha)	ANXA5 ANX5	18.8504	19.7582	0	18.7116	18.3097	19.0113	4
A2I7N0	SPA34_BOVIN	Serpin A3-4	SERPINA3-4	19.4719	19.0448	0	18.2327	0	19.0029	3
Q3SZB7	F16P1_BOVIN	Fructose-1,6-bisphosphatase 1 (FBPase 1) (EC 3.1.3.11) (D-fructose-1,6-bisphosphate 1-phosphohydrolase 1) (Liver FBPase)	FBP1	18.9768	0	18.3093	17.5969	19.9642	18.9755	4
Q3MHM5	TBB4B_BOVIN	Tubulin beta-4B chain (Tubulin beta-2C chain)	TUBB4B TUBB2C	20.0421	0	17.9081	17.7036	18.9837	18.9725	4
Q3SZI4	1433T_BOVIN	14-3-3 protein theta	YWHAQ	19.8917	0	0	17.8735	18.3164	18.9689	3
Q3T0E0	ATOX1_BOVIN	Copper transport protein ATOX1 (Metal transport protein ATX1)	ATOX1	19.7462	19.2866	18.4423	18.4164	18.2386	18.9512	5
Q0VCU1	ACOC_BOVIN	Cytoplasmic aconitate hydratase (Aconitase) (EC 4.2.1.3) (Citrate hydro-lyase) (Iron-responsive element-binding protein 1) (IRE-BP 1)	ACO1	19.7979	18.8637	18.4906	18.3403	18.6936	18.9389	5
P30932	CD9_BOVIN	CD9 antigen (CD antigen CD9)	CD9	19.6463	18.7841	19.0674	18.5668	18.0446	18.92	5
P62958	HINT1_BOVIN	Histidine triad nucleotide-binding protein 1 (EC 3.-.-.-) (17 kDa inhibitor of protein kinase C) (Adenosine 5'-monophosphoramidase) (Protein kinase C inhibitor 1) (Protein kinase C-interacting protein 1) (PKCI-1)	HINT1 HINT PKCI1	20.1029	18.029	18.1787	18.6296	18.4975	18.9118	5
Q29437	AOCX_BOVIN	Primary amine oxidase, liver isozyme (EC 1.4.3.21) (Amine oxidase [copper-containing]) (Copper amine oxidase) (Serum amine oxidase) (SAO)		19.0836	19.3137	17.941	18.9596	0	18.9087	4
P48644	AL1A1_BOVIN	Retinal dehydrogenase 1 (RALDH 1) (RalDH1) (EC 1.2.1.36) (ALDH-E1) (ALHDII) (Aldehyde dehydrogenase family 1 member A1) (Aldehyde dehydrogenase, cytosolic)	ALDH1A1 ALDH1	20.0499	0	18.3963	17.7834	18.1945	18.8995	4
P17248	SYWC_BOVIN	Tryptophan--tRNA ligase, cytoplasmic (EC 6.1.1.2) (Tryptophanyl-tRNA synthetase) (TrpRS) [Cleaved into: T1-TrpRS; T2-TrpRS]	WARS	20.3122	18.2497	17.9578	17.1854	18.388	18.8486	5
O02675	DPYL2_BOVIN	Dihydropyrimidinase-related protein 2 (DRP-2) (Neural-specific protein NSP60)	DPYSL2	19.7054	18.4037	18.6011	17.6554	19.0787	18.8481	5
P69678	CUTA_BOVIN	Protein CutA (Brain acetylcholinesterase putative membrane anchor)	CUTA	19.7478	18.2758	17.7026	0	0	18.8434	3
A7MB62	ARP2_BOVIN	Actin-related protein 2 (Actin-like protein 2)	ACTR2 ARP2	18.9729	0	18.9428	18.5775	18.5506	18.7744	4
Q3T145	MDHC_BOVIN	Malate dehydrogenase, cytoplasmic (EC 1.1.1.37) (Cytosolic malate dehydrogenase)	MDH1	19.9466	19.0253	18.359	16.6283	17.8003	18.7536	5
Q3ZCJ8	CATC_BOVIN	Dipeptidyl peptidase 1 (EC 3.4.14.1) (Cathepsin C) (Cathepsin J) (Dipeptidyl peptidase I) (DPP-I) (DPPI) (Dipeptidyl transferase) [Cleaved into: Dipeptidyl peptidase 1 exclusion domain chain (Dipeptidyl peptidase I exclusion domain chain); Dipeptidyl peptidase 1 heavy chain (Dipeptidyl peptidase I heavy chain); Dipeptidyl peptidase 1 light chain (Dipeptidyl peptidase I light chain)]	CTSC	20.3013	18.0756	18.1109	16.9709	17.7519	18.7476	5
A4IF78	TFIP8_BOVIN	Tumor necrosis factor alpha-induced protein 8 (TNF alpha-induced protein 8)	TNFAIP8	20.0316	18.2226	17.9268	18.0366	18.1925	18.7441	5
Q3SYX9	ARPC5_BOVIN	Actin-related protein 2/3 complex subunit 5 (Arp2/3 complex 16 kDa subunit) (p16-ARC)	ARPC5	19.0596	19.0139	18.582	18.5902	18.2835	18.7352	5
Q148J6	ARPC4_BOVIN	Actin-related protein 2/3 complex subunit 4 (Arp2/3 complex 20 kDa subunit) (p20-ARC)	ARPC4	19.7287	18.8196	18.351	17.9959	17.9132	18.73	5
A3KMV5	UBA1_BOVIN	Ubiquitin-like modifier-activating enzyme 1 (Ubiquitin-activating enzyme E1)	UBA1 UBE1	19.6673	18.1098	17.5198	0	0	18.7289	3
A2I7N1	SPA35_BOVIN	Serpin A3-5	SERPINA3-5	18.5865	19.7723	18.0338	18.7283	17.1643	18.7063	5
P21856	GDIA_BOVIN	Rab GDP dissociation inhibitor alpha (Rab GDI alpha) (Guanosine diphosphate dissociation inhibitor 1) (GDI-1) (SMG p25A GDI)	GDI1 RABGDIA	20.2284	17.2079	17.0525	17.9863	18.4575	18.7041	5
P07589	FINC_BOVIN	Fibronectin (FN) [Cleaved into: Anastellin]	FN1	18.1051	18.9748	18.236	18.0754	19.3771	18.6544	5
P62964	RABP1_BOVIN	Cellular retinoic acid-binding protein 1 (Cellular retinoic acid-binding protein I) (CRABP-I)	CRABP1	18.8913	19.3944	18.5205	17.9979	17.7668	18.6355	5
P16116	ALDR_BOVIN	Aldose reductase (AR) (EC 1.1.1.21) (20-alpha-hydroxysteroid dehydrogenase) (20-alpha-HSD) (EC 1.1.1.149) (Aldehyde reductase)	AKR1B1	19.8745	18.2661	17.7219	16.9821	0	18.6294	4
Q8MJ50	OSTF1_BOVIN	Osteoclast-stimulating factor 1	OSTF1	19.2896	18.1327	0	18.0642	0	18.6124	3
P31404	VATA_BOVIN	V-type proton ATPase catalytic subunit A (V-ATPase subunit A) (EC 3.6.3.14) (V-ATPase 69 kDa subunit) (Vacuolar proton pump subunit alpha)	ATP6V1A ATP6A1 ATP6V1A1	19.2107	18.0125	0	0	18.302	18.6028	3
A4IF97	ML12B_BOVIN	Myosin regulatory light chain 12B (Myosin regulatory light chain 2-B, smooth muscle isoform) (Myosin regulatory light chain 20 kDa) (MLC20) (Myosin regulatory light chain MRLC2)	MYL12B MRLC2 MYLC2B	0	18.6567	18.6659	18.4447	0	18.5927	3
P56658	ADA_BOVIN	Adenosine deaminase (EC 3.5.4.4) (Adenosine aminohydrolase)	ADA	19.6024	18.1457	18.7068	17.675	17.6231	18.5545	5
Q58CQ2	ARC1B_BOVIN	Actin-related protein 2/3 complex subunit 1B (Arp2/3 complex 41 kDa subunit) (p41-ARC)	ARPC1B	19.3374	18.528	18.2116	17.8529	18.337	18.5446	5
Q1JPH6	IF4H_BOVIN	Eukaryotic translation initiation factor 4H (eIF-4H)	EIF4H	19.8984	17.0903	16.4548	17.514	18.9769	18.5431	5
Q3T0Q4	NDKB_BOVIN	Nucleoside diphosphate kinase B (NDK B) (NDP kinase B) (EC 2.7.4.6) (Histidine protein kinase NDKB) (EC 2.7.13.3)	NME2	19.1204	18.3832	18.5239	18.1811	18.2816	18.5391	5
P05307	PDIA1_BOVIN	Protein disulfide-isomerase (PDI) (EC 5.3.4.1) (Cellular thyroid hormone-binding protein) (Prolyl 4-hydroxylase subunit beta) (p55)	P4HB PDIA1	19.6065	17.637	17.0573	0	0	18.5337	3
P81187	CFAB_BOVIN	Complement factor B (EC 3.4.21.47) (C3/C5 convertase) (EC-VMFB) [Cleaved into: Complement factor B Ba fragment; Complement factor B Bb fragment]	CFB BF	18.4636	18.5084	17.9937	17.9043	19.3178	18.5312	5
Q07130	UGPA_BOVIN	UTP--glucose-1-phosphate uridylyltransferase (EC 2.7.7.9) (UDP-glucose pyrophosphorylase) (UDPGP) (UGPase)	UGP2	19.766	18.4677	17.4091	17.8084	17.7632	18.5205	5
Q3SZC2	PSB9_BOVIN	Proteasome subunit beta type-9 (EC 3.4.25.1) (Proteasome subunit beta-1i)	PSMB9	15.3956	0	20.0007	0	14.8499	18.5123	3
Q3MHP1	UB2L3_BOVIN	Ubiquitin-conjugating enzyme E2 L3 (EC 6.3.2.19) (Ubiquitin carrier protein L3) (Ubiquitin-protein ligase L3)	UBE2L3	19.8069	18.4142	17.0087	17.4341	18.1395	18.5083	5
Q3SZV3	EF1G_BOVIN	Elongation factor 1-gamma (EF-1-gamma) (eEF-1B gamma)	EEF1G	19.6486	0	17.5781	17.6466	17.9744	18.4975	4
P07688	CATB_BOVIN	Cathepsin B (EC 3.4.22.1) (BCSB) [Cleaved into: Cathepsin B light chain; Cathepsin B heavy chain]	CTSB	19.469	18.4738	18.4782	17.4891	17.4369	18.4707	5
Q5E984	TCTP_BOVIN	Translationally-controlled tumor protein (TCTP)	TPT1	19.3322	19.2234	17.3153	17.9761	16.7293	18.459	5
P07107	ACBP_BOVIN	Acyl-CoA-binding protein (ACBP) (Diazepam-binding inhibitor) (DBI) (Endozepine) (EP)	DBI	19.2076	18.5392	17.8635	17.7353	18.3614	18.4413	5
P54229	CTHL5_BOVIN	Cathelicidin-5 (Antibacterial peptide BMAP-28) (Myeloid antibacterial peptide 28)	CATHL5 BMAP28	19.3802	14.4215	17.2449	19.6268	16.115	18.4089	5
P38657	PDIA3_BOVIN	Protein disulfide-isomerase A3 (EC 5.3.4.1) (58 kDa glucose-regulated protein) (58 kDa microsomal protein) (p58) (Disulfide isomerase ER-60) (Endoplasmic reticulum resident protein 57) (ER protein 57) (ERp57) (Endoplasmic reticulum resident protein 60) (ER protein 60) (ERp60)	PDIA3 GRP58	19.1731	18.6687	18.581	16.4781	17.4929	18.3544	5
Q32KP9	NTF2_BOVIN	Nuclear transport factor 2 (NTF-2)	NUTF2	19.2928	19.2006	17.5004	16.5987	17.0572	18.3458	5
Q3T035	ARPC3_BOVIN	Actin-related protein 2/3 complex subunit 3 (Arp2/3 complex 21 kDa subunit) (p21-ARC)	ARPC3	19.3467	18.6138	17.7871	17.3754	17.6103	18.3444	5
Q9BGI3	PRDX2_BOVIN	Peroxiredoxin-2 (EC 1.11.1.15)	PRDX2	18.8584	18.4535	17.785	18.0482	0	18.3442	4
Q5KR47	TPM3_BOVIN	Tropomyosin alpha-3 chain (Gamma-tropomyosin) (Tropomyosin-3)	TPM3	18.434	18.5657	18.9458	17.9806	17.2274	18.3401	5
Q4U5R3	PSME1_BOVIN	Proteasome activator complex subunit 1 (Proteasome activator 28 subunit alpha) (PA28a) (PA28alpha)	PSME1	19.6474	17.9794	17.7117	17.0414	17.4132	18.2911	5
Q3T0F7	MTPN_BOVIN	Myotrophin	MTPN	18.5913	18.2201	17.8701	18.0623	18.5622	18.2883	5
P31096	OSTP_BOVIN	Osteopontin (Bone sialoprotein 1) (Secreted phosphoprotein 1) (SPP-1)	SPP1 OPN	17.7169	18.0402	19.1973	18.0544	17.7955	18.2749	5
P00974	BPT1_BOVIN	Pancreatic trypsin inhibitor (Aprotinin) (Basic protease inhibitor) (BPI) (BPTI)		14.436	19.1541	17.4443	0	18.8803	18.2723	4
P01044	KNG1_BOVIN	Kininogen-1 (Kininogen I) (Thiol proteinase inhibitor) [Cleaved into: Kininogen-1 heavy chain; Bradykinin (Kallidin I); Lysyl-bradykinin (Kallidin II); Kininogen-1 light chain]	KNG1	18.5939	0	17.888	17.7155	18.6544	18.2719	4
Q3T0Y5	PSA2_BOVIN	Proteasome subunit alpha type-2 (EC 3.4.25.1)	PSMA2	19.4623	17.8868	17.5666	17.2672	17.6602	18.2172	5
Q5E9G3	PSME2_BOVIN	Proteasome activator complex subunit 2 (Proteasome activator 28 subunit beta) (PA28b) (PA28beta)	PSME2	19.9856	17.464	16.7293	15.7056	17.0897	18.2142	5
Q5E983	EF1B_BOVIN	Elongation factor 1-beta (EF-1-beta)	EEF1B	0	18.6112	18.0051	17.8896	18.152	18.1917	4
O62768	TRXR1_BOVIN	Thioredoxin reductase 1, cytoplasmic (TR) (EC 1.8.1.9) (Thioredoxin reductase TR1)	TXNRD1	19.4078	0	0	16.3312	16.854	18.1889	3
Q5E968	CATK_BOVIN	Cathepsin K (EC 3.4.22.38)	CTSK	17.8721	18.8084	18.6625	0	16.2464	18.1846	4
Q95M18	ENPL_BOVIN	Endoplasmin (94 kDa glucose-regulated protein) (GRP-94) (Heat shock protein 90 kDa beta member 1)	HSP90B1 GRP94 TRA1	19.0463	17.6981	0	0	17.0539	18.1786	3
P31408	VATB2_BOVIN	V-type proton ATPase subunit B, brain isoform (V-ATPase subunit B 2) (Endomembrane proton pump 58 kDa subunit) (Vacuolar proton pump subunit B 2)	ATP6V1B2 ATP6B2	18.913	18.1836	0	17.3162	17.6909	18.1533	4
P42899	RLA2_BOVIN	60S acidic ribosomal protein P2	RPLP2	19.0156	17.7159	18.3413	17.7515	17.2354	18.148	5
Q6EWQ7	IF5A1_BOVIN	Eukaryotic translation initiation factor 5A-1 (eIF-5A-1) (eIF-5A1) (Eukaryotic initiation factor 5A isoform 1) (eIF-5A) (eIF-4D)	EIF5A	19.1826	17.5564	17.6903	17.7499	17.6606	18.1225	5
P80457	XDH_BOVIN	Xanthine dehydrogenase/oxidase [Includes: Xanthine dehydrogenase (XD) (EC 1.17.1.4); Xanthine oxidase (XO) (EC 1.17.3.2) (Xanthine oxidoreductase) (XOR)]	XDH	19.0707	17.6216	17.9122	16.9685	18.1827	18.1203	5
P33433	HRG_BOVIN	Histidine-rich glycoprotein (Histidine-proline-rich glycoprotein) (HPRG) (Fragments)	HRG	18.1792	17.8094	18.061	18.9855	16.672	18.119	5
Q3ZCK9	PSA4_BOVIN	Proteasome subunit alpha type-4 (EC 3.4.25.1)	PSMA4	19.1958	18.107	17.9643	16.4049	17.5702	18.1155	5
A6H742	PLSI_BOVIN	Plastin-1	PLS1	19.0326	17.1834	0	17.0652	18.2195	18.1047	4
Q3ZBV8	SYTC_BOVIN	Threonine--tRNA ligase, cytoplasmic (EC 6.1.1.3) (Threonyl-tRNA synthetase) (ThrRS)	TARS	0	0	18.5494	17.8884	17.7056	18.0951	3
P48035	FABP4_BOVIN	Fatty acid-binding protein, adipocyte (Adipocyte lipid-binding protein) (ALBP) (Adipocyte-type fatty acid-binding protein) (A-FABP) (AFABP) (Fatty acid-binding protein 4)	FABP4	0	19.3466	17.9641	17.2653	15.2735	18.0944	4
P35605	COPB2_BOVIN	Coatomer subunit beta' (Beta'-coat protein) (Beta'-COP) (p102)	COPB2	0	16.5038	17.2066	19.675	13.5194	18.0599	4
P01030	CO4_BOVIN	Complement C4 [Cleaved into: Complement C4 alpha chain; C4a anaphylatoxin; Complement C4 gamma chain] (Fragments)	C4	19.0398	17.6676	0	17.4253	17.3441	18.0553	4
Q3T0D0	HNRPK_BOVIN	Heterogeneous nuclear ribonucleoprotein K (hnRNP K)	HNRNPK HNRPK	19.3408	17.4687	17.5012	17.5079	17.0841	18.0492	5
Q2TA49	VASP_BOVIN	Vasodilator-stimulated phosphoprotein (VASP)	VASP	18.0119	18.2194	17.5876	18.1322	18.12	18.0304	5
A5D7A0	EFHD2_BOVIN	EF-hand domain-containing protein D2 (Swiprosin-1)	EFHD2 SWS1	0	18.3051	18.2438	0	17.3197	18.0208	3
Q28046	ADSV_BOVIN	Adseverin (Scinderin) (SC)	SCIN	18.9907	18.5875	17.5726	16.2789	17.0321	18.0138	5
P06868	PLMN_BOVIN	Plasminogen (EC 3.4.21.7) [Cleaved into: Plasmin heavy chain A; Activation peptide; Plasmin heavy chain A, short form; Plasmin light chain B]	PLG	17.4276	18.9996	17.5442	18.194	16.9413	18.0072	5
P00442	SODC_BOVIN	Superoxide dismutase [Cu-Zn] (EC 1.15.1.1)	SOD1	0	18.7788	0	17.0871	17.5364	17.9865	3
Q148C9	HEBP1_BOVIN	Heme-binding protein 1	HEBP1	18.8214	0	17.1601	17.813	17.5922	17.9848	4
A6H769	RS7_BOVIN	40S ribosomal protein S7	RPS7	19.7157	16.0163	16.8319	17.0609	16.7206	17.9755	5
Q3SZF2	ARF4_BOVIN	ADP-ribosylation factor 4	ARF4	19.4907	17.3881	17.2172	17.1194	16.3612	17.9738	5
A6QPQ2	SPA38_BOVIN	Serpin A3-8	SERPINA3-8	19.7231	16.3201	0	14.3088	15.5044	17.9517	4
Q3SZC6	AN32B_BOVIN	Acidic leucine-rich nuclear phosphoprotein 32 family member B	ANP32B	18.7396	0	17.908	17.7471	16.5185	17.928	4
Q56JW4	APT_BOVIN	Adenine phosphoribosyltransferase (APRT) (EC 2.4.2.7)	APRT	19.5296	16.9881	16.5135	16.7601	17.2176	17.9244	5
Q9TS87	TAGL_BOVIN	Transgelin (25 kDa F-actin-binding protein) (Smooth muscle protein 22-alpha) (SM22-alpha)	TAGLN SM22	18.2204	19.0501	17.05	16.4161	17.2718	17.9078	5
P52175	NDKA2_BOVIN	Nucleoside diphosphate kinase A 2 (NDK A 2) (NDP kinase A 2) (EC 2.7.4.6) (Nucleoside diphosphate kinase NBR-B) (NDK NBR-B)	NME1-2	18.0749	18.217	17.7714	17.7516	17.5283	17.8897	5
P01035	CYTC_BOVIN	Cystatin-C (Colostrum thiol proteinase inhibitor) (Cystatin-3)	CST3	19.0224	16.4205	0	17.5091	17.3005	17.8849	4
Q3SZ18	HPRT_BOVIN	Hypoxanthine-guanine phosphoribosyltransferase (HGPRT) (HGPRTase) (EC 2.4.2.8)	HPRT1	18.7361	18.3503	15.8863	16.7585	18.0079	17.8797	5
P01888	B2MG_BOVIN	Beta-2-microglobulin (Lactollin)	B2M	17.6758	18.1882	17.4938	18.215	17.5947	17.8665	5
P52556	BLVRB_BOVIN	Flavin reductase (NADPH) (FR) (EC 1.5.1.30) (Biliverdin reductase B) (BVR-B) (EC 1.3.1.24) (Biliverdin-IX beta-reductase) (Green heme-binding protein) (GHBP) (NADPH-dependent diaphorase) (NADPH-flavin reductase) (FLR)	BLVRB	18.2637	18.4266	18.7494	15.61	15.0659	17.8631	5
P48034	AOXA_BOVIN	Aldehyde oxidase 1 (EC 1.2.3.1) (Azaheterocycle hydroxylase 1) (EC 1.17.3.-)	AOX1 AO	19.3515	16.4361	16.2839	0	16.7882	17.8584	4
Q95122	CD14_BOVIN	Monocyte differentiation antigen CD14 (Myeloid cell-specific leucine-rich glycoprotein) (CD antigen CD14)	CD14	19.5927	0	14.8373	15.5752	16.2927	17.8561	4
A4FV08	GNPI1_BOVIN	Glucosamine-6-phosphate isomerase 1 (EC 3.5.99.6) (Glucosamine-6-phosphate deaminase 1) (GNPDA 1) (GlcN6P deaminase 1) (Oscillin)	GNPDA1	0	17.8936	18.1906	0	17.3497	17.8519	3
Q9XSG3	IDHC_BOVIN	Isocitrate dehydrogenase [NADP] cytoplasmic (IDH) (EC 1.1.1.42) (Cytosolic NADP-isocitrate dehydrogenase) (IDP) (NADP(+)-specific ICDH) (Oxalosuccinate decarboxylase)	IDH1 ICDH	0	18.2668	17.5321	0	17.5556	17.827	3
P40673	HMGB2_BOVIN	High mobility group protein B2 (High mobility group protein 2) (HMG-2)	HMGB2 HMG2	17.5598	17.989	17.349	18.6745	16.8725	17.8221	5
Q2HJ81	TBB6_BOVIN	Tubulin beta-6 chain	TUBB6	18.7384	17.7921	17.5478	16.841	17.4791	17.8188	5
Q3T0X5	PSA1_BOVIN	Proteasome subunit alpha type-1 (EC 3.4.25.1)	PSMA1	18.6917	18.1179	17.3574	16.859	17.1143	17.7943	5
Q762I5	RETN_BOVIN	Resistin	RETN RSTN	16.9464	17.4505	18.5475	18.1971	17.1408	17.7905	5
Q3T057	RL23_BOVIN	60S ribosomal protein L23	RPL23	18.8479	16.7354	17.5069	17.0321	0	17.7815	4
O02741	ISG15_BOVIN	Ubiquitin-like protein ISG15 (Interferon-stimulated gene product 17) (Ubiquitin cross-reactive protein) (BoUCRP)	ISG15 G1P2 ISG17 UCRP	19.1635	0	15.9773	16.8818	16.7518	17.7518	4
P30535	TSPO_BOVIN	Translocator protein (Isoquinoline-binding protein) (IBP) (PKBS) (Peripheral-type benzodiazepine receptor) (PBR)	TSPO BZRP	18.4144	0	15.8709	18.2566	17.2095	17.7373	4
P01252	PTMA_BOVIN	Prothymosin alpha [Cleaved into: Prothymosin alpha, N-terminally processed; Thymosin alpha-1]	PTMA	18.0568	18.1508	17.8237	16.789	17.4109	17.7249	5
P80189	LYSCN_BOVIN	Lysozyme C, non-stomach isozyme (EC 3.2.1.17) (1,4-beta-N-acetylmuramidase C)	LYS LZ	18.8895	0	17.6328	15.4906	16.9705	17.7195	4
P80724	BASP1_BOVIN	Brain acid soluble protein 1 (22 kDa neuronal tissue-enriched acidic protein) (Neuronal axonal membrane protein NAP-22)	BASP1 NAP22	17.1797	17.4643	17.5975	18.4211	17.5914	17.7155	5
Q0V8F1	CORO7_BOVIN	Coronin-7 (Crn7)	CORO7	18.8272	15.8168	16.3855	18.0679	17.5363	17.7117	5
Q2KJI3	FA49B_BOVIN	Protein FAM49B	FAM49B	18.149	17.9047	0	0	16.6847	17.7059	3
Q3SZ54	IF4A1_BOVIN	Eukaryotic initiation factor 4A-I (eIF-4A-I) (eIF4A-I) (EC 3.6.4.13) (ATP-dependent RNA helicase eIF4A-1)	EIF4A1	0	18.1334	0	17.4232	17.412	17.6975	3
P17690	APOH_BOVIN	Beta-2-glycoprotein 1 (Apolipoprotein H) (Apo-H) (Beta-2-glycoprotein I) (B2GPI) (Beta(2)GPI)	APOH	18.3017	16.6536	17.0073	17.8371	18.0042	17.6869	5
Q5E9A3	PCBP1_BOVIN	Poly(rC)-binding protein 1 (Alpha-CP1)	PCBP1	18.4705	17.7851	17.9486	16.7332	16.6566	17.6859	5
P12260	F13A_BOVIN	Coagulation factor XIII A chain (Coagulation factor XIIIa) (EC 2.3.2.13) (Protein-glutamine gamma-glutamyltransferase A chain) (Transglutaminase A chain) (Fragment)	F13A1 F13A	18.3012	17.8077	17.355	17.0925	17.4237	17.6602	5
Q5E946	PARK7_BOVIN	Protein deglycase DJ-1 (EC 3.1.2.-) (EC 3.5.1.-) (Parkinson disease protein 7 homolog)	PARK7	17.111	18.5781	17.6031	16.2161	17.7893	17.6588	5
Q0P5K3	UBE2N_BOVIN	Ubiquitin-conjugating enzyme E2 N (EC 6.3.2.19) (Ubiquitin carrier protein N) (Ubiquitin-protein ligase N)	UBE2N	18.3044	17.3982	0	17.1567	17.4503	17.6482	4
Q0VCA5	SAMH1_BOVIN	Deoxynucleoside triphosphate triphosphohydrolase SAMHD1 (dNTPase) (EC 3.1.5.-)	SAMHD1	18.2648	17.3802	17.4936	16.9733	17.7733	17.6421	5
Q56JX5	RS25_BOVIN	40S ribosomal protein S25	RPS25	18.0852	17.8641	18.1063	17.5513	14.9397	17.6415	5
Q27965	HS71B_BOVIN	Heat shock 70 kDa protein 1B (Heat shock 70 kDa protein 2) (HSP70.2)	HSPA1B HSP70-2	0	18.4767	17.812	16.4373	16.8028	17.606	4
P00829	ATPB_BOVIN	ATP synthase subunit beta, mitochondrial (EC 3.6.3.14)	ATP5B	18.2725	0	0	17.7115	16.0071	17.6027	3
P62998	RAC1_BOVIN	Ras-related C3 botulinum toxin substrate 1 (p21-Rac1)	RAC1	17.6834	18.2693	17.5995	16.727	17.2996	17.6022	5
O46563	VATH_BOVIN	V-type proton ATPase subunit H (V-ATPase subunit H) (V-ATPase 50/57 kDa subunits) (Vacuolar proton pump subunit H) (Vacuolar proton pump subunit SFD)	ATP6V1H	19.0042	17.4037	16.5787	16.5386	16.6165	17.5992	5
Q3MHR0	LYPA1_BOVIN	Acyl-protein thioesterase 1 (APT-1) (EC 3.1.2.-) (Lysophospholipase 1) (Lysophospholipase I) (LPL-I) (LysoPLA I)	LYPLA1	17.4708	17.4656	17.8351	17.5339	17.5914	17.586	5
Q28085	CFAH_BOVIN	Complement factor H (H factor 1)	CFH HF1	17.4284	18.1849	16.1486	17.6273	17.7785	17.5721	5
Q2TBQ5	RL7A_BOVIN	60S ribosomal protein L7a	RPL7A	18.8448	17.1419	16.781	15.3907	0	17.5564	4
Q17QV3	SUMO3_BOVIN	Small ubiquitin-related modifier 3 (SUMO-3)	SUMO3	0	18.1846	17.2372	0	16.9329	17.5546	3
Q3ZBG0	PSA7_BOVIN	Proteasome subunit alpha type-7 (EC 3.4.25.1)	PSMA7	18.7332	16.8151	17.1787	16.937	16.9469	17.5375	5
Q32LP0	URP2_BOVIN	Fermitin family homolog 3 (Kindlin-3) (Unc-112-related protein 2)	FERMT3 KIND3 URP2	18.385	16.8918	17.2351	17.439	17.2329	17.5355	5
Q2KIX7	HP251_BOVIN	Protein HP-25 homolog 1		18.0842	17.3942	16.3322	17.2839	17.9038	17.5165	5
Q2TBX6	PSB1_BOVIN	Proteasome subunit beta type-1 (EC 3.4.25.1)	PSMB1	18.9196	16.8255	16.0413	16.7036	17.1547	17.5082	5
Q5E988	RS5_BOVIN	40S ribosomal protein S5 [Cleaved into: 40S ribosomal protein S5, N-terminally processed]	RPS5	19.1145	16.0654	15.4282	17.0389	16.8058	17.5042	5
P02453	CO1A1_BOVIN	Collagen alpha-1(I) chain (Alpha-1 type I collagen)	COL1A1	0	18.303	17.1903	0	16.3268	17.4976	3
P33672	PSB3_BOVIN	Proteasome subunit beta type-3 (EC 3.4.25.1) (Proteasome chain 13) (Proteasome component C10-II) (Proteasome theta chain)	PSMB3	18.9687	16.9938	16.5474	15.6018	16.7999	17.4627	5
Q56JZ9	GMFG_BOVIN	Glia maturation factor gamma (GMF-gamma)	GMFG	0	0	17.2092	17.6591	17.4519	17.4517	3
Q32LG3	MDHM_BOVIN	Malate dehydrogenase, mitochondrial (EC 1.1.1.37)	MDH2	18.5805	17.0703	17.0951	16.9195	16.5009	17.4356	5
Q2KJ22	FA63A_BOVIN	Protein FAM63A	FAM63A	17.7001	15.8894	0	17.9666	0	17.4301	3
P00735	THRB_BOVIN	Prothrombin (EC 3.4.21.5) (Coagulation factor II) [Cleaved into: Activation peptide fragment 1; Activation peptide fragment 2; Thrombin light chain; Thrombin heavy chain]	F2	16.7016	17.6206	15.5295	17.8346	18.1481	17.4246	5
P00727	AMPL_BOVIN	Cytosol aminopeptidase (EC 3.4.11.1) (Leucine aminopeptidase 3) (LAP-3) (Leucyl aminopeptidase) (Peptidase S) (Proline aminopeptidase) (EC 3.4.11.5) (Prolyl aminopeptidase)	LAP3	18.3599	17.3646	17.308	15.6707	17.1678	17.4035	5
Q32KY0	APOD_BOVIN	Apolipoprotein D (Apo-D) (ApoD)	APOD	18.1712	16.0648	17.8109	16.8596	17.2089	17.3989	5
P26452	RSSA_BOVIN	40S ribosomal protein SA (37 kDa laminin receptor precursor) (37LRP) (37/67 kDa laminin receptor) (LRP/LR) (67 kDa laminin receptor) (67LR) (Laminin receptor 1) (LamR) (Laminin-binding protein precursor p40) (LBP/p40) (Protein C10)	RPSA LAMR1	17.8523	16.476	17.0805	17.4363	17.4845	17.3358	5
P28800	A2AP_BOVIN	Alpha-2-antiplasmin (Alpha-2-AP) (Alpha-2-plasmin inhibitor) (Alpha-2-PI) (Serpin F2)	SERPINF2 PLI	18.2535	16.987	15.888	17.1606	17.4204	17.332	5
Q8HXK9	ASC_BOVIN	Apoptosis-associated speck-like protein containing a CARD (PYD and CARD domain-containing protein)	PYCARD ASC	18.8987	16.2843	16.0192	16.757	16.011	17.3088	5
Q5E997	CAZA2_BOVIN	F-actin-capping protein subunit alpha-2 (CapZ alpha-2)	CAPZA2	18.4166	17.4098	16.9978	16.0367	16.4179	17.3051	5
A7MB78	GYS1_BOVIN	Glycogen [starch] synthase, muscle (EC 2.4.1.11)	GYS1	18.6755	16.488	16.8856	0	13.4158	17.2936	4
Q2TBQ8	6PGL_BOVIN	6-phosphogluconolactonase (6PGL) (EC 3.1.1.31)	PGLS	16.2324	16.499	15.8669	0	18.6479	17.288	4
P46168	DFB10_BOVIN	Beta-defensin 10 (BNBD-10) (BNDB-10) (Neutrophil beta-defensin 10)	DEFB10 BNBD10	17.5526	17.6896	16.2582	17.2477	0	17.2824	4
P10575	GLRX1_BOVIN	Glutaredoxin-1 (Thioltransferase) (TTase)	GLRX GRX	18.0333	17.6663	17.0262	16.8663	15.9264	17.2723	5
Q3T0F4	RS10_BOVIN	40S ribosomal protein S10	RPS10	18.5269	0	14.0491	16.2446	0	17.2644	3
P55942	MT1H_BOVIN	Metallothionein-I, hippocampal (MT-1)		17.514	18.2551	0	15.9975	15.955	17.2626	4
Q2NKZ1	TCPH_BOVIN	T-complex protein 1 subunit eta (TCP-1-eta) (CCT-eta)	CCT7	18.5412	16.2411	16.4925	16.8909	16.7191	17.2522	5
Q3SYU6	CNN2_BOVIN	Calponin-2 (Calponin H2, smooth muscle) (Neutral calponin)	CNN2	0	17.7035	17.662	0	15.1781	17.2197	3
Q3SYX0	NDRG1_BOVIN	Protein NDRG1 (N-myc downstream-regulated gene 1 protein)	NDRG1	18.8694	17.0066	16.2297	15.7192	14.3824	17.2189	5
P10103	HMGB1_BOVIN	High mobility group protein B1 (High mobility group protein 1) (HMG-1)	HMGB1 HMG1	17.9626	17.5489	16.7754	16.6039	16.6099	17.2118	5
Q9N0V4	GSTM1_BOVIN	Glutathione S-transferase Mu 1 (EC 2.5.1.18) (GST class-mu 1) (GSTM1-1)	GSTM1 GSTM	18.7255	15.1879	16.2611	16.0091	17.0555	17.1974	5
Q0VCM5	ITIH1_BOVIN	Inter-alpha-trypsin inhibitor heavy chain H1 (ITI heavy chain H1) (ITI-HC1) (Inter-alpha-inhibitor heavy chain 1)	ITIH1	0	17.0353	17.4049	16.8847	17.3408	17.1822	4
Q0VCX2	GRP78_BOVIN	78 kDa glucose-regulated protein (GRP-78) (Heat shock 70 kDa protein 5)	HSPA5 GRP78	16.6848	17.7129	17.9729	16.1714	16.4433	17.176	5
Q8HYI9	PFD5_BOVIN	Prefoldin subunit 5	PFDN5	18.5161	15.0727	0	14.9022	0	17.1621	3
Q0VCK5	AP2A2_BOVIN	AP-2 complex subunit alpha-2 (100 kDa coated vesicle protein C) (Adaptor protein complex AP-2 subunit alpha-2) (Adaptor-related protein complex 2 subunit alpha-2) (Alpha-adaptin C) (Alpha2-adaptin) (Clathrin assembly protein complex 2 alpha-C large chain) (Plasma membrane adaptor HA2/AP2 adaptin alpha C subunit)	AP2A2	17.9076	17.0741	0	15.7677	0	17.161	3
Q2HJ60	ROA2_BOVIN	Heterogeneous nuclear ribonucleoproteins A2/B1 (hnRNP A2/B1)	HNRNPA2B1 HNRPA2B1	18.1892	16.9715	17.2519	16.5007	15.5698	17.1454	5
Q08E20	ESTD_BOVIN	S-formylglutathione hydrolase (FGH) (EC 3.1.2.12) (Esterase D)	ESD	17.4788	17.1399	16.9014	15.8342	17.7078	17.1397	5
Q3ZBF7	TEBP_BOVIN	Prostaglandin E synthase 3 (EC 5.3.99.3) (Cytosolic prostaglandin E2 synthase) (cPGES)	PTGES3	17.8099	16.7446	17.2318	16.5212	16.9888	17.1309	5
A1A4J1	PFKAL_BOVIN	ATP-dependent 6-phosphofructokinase, liver type (ATP-PFK) (PFK-L) (EC 2.7.1.11) (6-phosphofructokinase type B) (Phosphofructo-1-kinase isozyme B) (PFK-B) (Phosphohexokinase)	PFKL	17.0535	17.6161	16.504	0	0	17.1286	3
Q5E9R3	EHD1_BOVIN	EH domain-containing protein 1	EHD1	18.7983	15.2423	15.2806	17.0563	15.2487	17.1148	5
Q6Q137	SEPT7_BOVIN	Septin-7 (CDC10 protein homolog)	SEPT7 CDC10	0	0	17.5998	14.4153	17.6146	17.0991	3
A6H768	GALK1_BOVIN	Galactokinase (EC 2.7.1.6) (Galactose kinase)	GALK1	18.4055	17.0484	16.1111	14.9337	16.8343	17.0986	5
P02702	FOLR1_BOVIN	Folate receptor alpha (FR-alpha) (Folate receptor 1) (Folate-binding protein 1) (FBP) (Milk folate-binding protein)	FOLR1	0	17.451	0	16.5805	17.1137	17.0916	3
Q3MHL7	TCPZ_BOVIN	T-complex protein 1 subunit zeta (TCP-1-zeta) (CCT-zeta) (CCT-zeta-1)	CCT6A	0	16.9614	16.7067	16.9038	17.5875	17.0799	4
P13135	CPNS1_BOVIN	Calpain small subunit 1 (CSS1) (Calcium-activated neutral proteinase small subunit) (CANP small subunit) (Calcium-dependent protease small subunit) (CDPS) (Calcium-dependent protease small subunit 1) (Calpain regulatory subunit)	CAPNS1 CAPN4	17.2721	17.4207	16.8303	16.7801	16.9521	17.0735	5
A5D989	EF1D_BOVIN	Elongation factor 1-delta (EF-1-delta)	EEF1D	18.0146	17.3424	16.3402	15.9816	16.7307	17.0689	5
Q2KJH6	SERPH_BOVIN	Serpin H1 (Collagen-binding protein) (Colligin)	SERPINH1	0	16.2596	15.8947	17.626	17.641	17.0587	4
Q3T0W4	PP1R7_BOVIN	Protein phosphatase 1 regulatory subunit 7 (Protein phosphatase 1 regulatory subunit 22)	PPP1R7 SDS22	18.1014	16.333	15.396	0	0	17.0494	3
Q2NKY7	SEPT2_BOVIN	Septin-2	37500	18.4229	16.4199	16.5653	15.5317	16.3915	17.0306	5
Q3MHF7	MTAP_BOVIN	S-methyl-5'-thioadenosine phosphorylase (EC 2.4.2.28) (5'-methylthioadenosine phosphorylase) (MTA phosphorylase) (MTAP) (MTAPase)	MTAP	15.9321	17.8918	17.1127	16.7858	16.7256	17.0293	5
P79251	VATG1_BOVIN	V-type proton ATPase subunit G 1 (V-ATPase subunit G 1) (V-ATPase 13 kDa subunit 1) (Vacuolar proton pump subunit G 1) (Vacuolar proton pump subunit M16)	ATP6V1G1 ATP6G ATP6G1	17.9835	16.9899	17.1924	16.2858	14.9641	16.9902	5
O77775	NCF2_BOVIN	Neutrophil cytosol factor 2 (NCF-2) (67 kDa neutrophil oxidase factor) (Neutrophil NADPH oxidase factor 2) (p67-phox)	NCF2	18.3222	16.1333	14.5276	16.6182	16.9265	16.9846	5
P60984	GMFB_BOVIN	Glia maturation factor beta (GMF-beta)	GMFB	0	16.7156	16.8055	16.6359	17.5372	16.972	4
P12624	MARCS_BOVIN	Myristoylated alanine-rich C-kinase substrate (MARCKS) (ACAMP-81)	MARCKS MACS	17.1938	16.7432	17.4143	16.4136	16.8652	16.968	5
Q71SP7	FAS_BOVIN	Fatty acid synthase (EC 2.3.1.85) [Includes: [Acyl-carrier-protein] S-acetyltransferase (EC 2.3.1.38); [Acyl-carrier-protein] S-malonyltransferase (EC 2.3.1.39); 3-oxoacyl-[acyl-carrier-protein] synthase (EC 2.3.1.41); 3-oxoacyl-[acyl-carrier-protein] reductase (EC 1.1.1.100); 3-hydroxyacyl-[acyl-carrier-protein] dehydratase (EC 4.2.1.59); Enoyl-[acyl-carrier-protein] reductase (EC 1.3.1.39); Ole…	FASN	18.3921	15.6468	13.6445	16.713	16.905	16.9619	5
Q2YDE4	PSA6_BOVIN	Proteasome subunit alpha type-6 (EC 3.4.25.1)	PSMA6	17.074	17.2218	16.8782	16.7665	16.8145	16.9613	5
Q32PJ2	APOA4_BOVIN	Apolipoprotein A-IV (Apo-AIV) (ApoA-IV) (Apolipoprotein A4)	APOA4	15.6409	17.1726	16.3313	18.0331	16.4007	16.9568	5
P00435	GPX1_BOVIN	Glutathione peroxidase 1 (GPx-1) (GSHPx-1) (EC 1.11.1.9) (Cellular glutathione peroxidase)	GPX1	17.4205	16.9127	17.088	16.4165	16.5399	16.922	5
Q5E987	PSA5_BOVIN	Proteasome subunit alpha type-5 (EC 3.4.25.1)	PSMA5	0	17.1075	16.5313	16.557	17.3097	16.9165	4
Q3T0T1	PSB10_BOVIN	Proteasome subunit beta type-10 (EC 3.4.25.1) (Proteasome subunit beta-2i)	PSMB10	17.8535	15.6292	15.7009	0	17.1366	16.8872	4
Q27971	CAN2_BOVIN	Calpain-2 catalytic subunit (EC 3.4.22.53) (Calcium-activated neutral proteinase 2) (CANP 2) (Calpain M-type) (Calpain-2 large subunit) (Millimolar-calpain) (M-calpain)	CAPN2	16.2333	17.5307	17.1671	15.8695	16.7969	16.8418	5
A6H767	NP1L1_BOVIN	Nucleosome assembly protein 1-like 1	NAP1L1	17.5932	0	16.7578	15.6786	16.7211	16.8393	4
Q3ZBH8	RS20_BOVIN	40S ribosomal protein S20	RPS20	17.522	17.4198	17.3106	14.7175	14.9835	16.8373	5
P68401	PA1B2_BOVIN	Platelet-activating factor acetylhydrolase IB subunit beta (EC 3.1.1.47) (PAF acetylhydrolase 30 kDa subunit) (PAF-AH 30 kDa subunit) (PAF-AH subunit beta) (PAFAH subunit beta)	PAFAH1B2 PAFAHB	18.0874	16.6285	16.0313	15.7187	16.1789	16.8111	5
A3KN12	PUR8_BOVIN	Adenylosuccinate lyase (ASL) (EC 4.3.2.2) (Adenylosuccinase) (ASase)	ADSL	17.8399	17.1499	15.5532	14.8327	16.8063	16.8035	5
Q2KJ25	PSD12_BOVIN	26S proteasome non-ATPase regulatory subunit 12 (26S proteasome regulatory subunit RPN5)	PSMD12	18.6429	15.312	14.3822	15.3651	15.788	16.799	5
O46522	CY24B_BOVIN	Cytochrome b-245 heavy chain (EC 1.-.-.-) (CGD91-phox) (Cytochrome b(558) subunit beta) (Cytochrome b558 subunit beta) (Heme-binding membrane glycoprotein gp91phox) (Neutrophil cytochrome b 91 kDa polypeptide) (gp91-1) (gp91-phox) (p22 phagocyte B-cytochrome)	CYBB	17.1714	0	15.521	17.1465	0	16.789	3
P00514	KAP0_BOVIN	cAMP-dependent protein kinase type I-alpha regulatory subunit [Cleaved into: cAMP-dependent protein kinase type I-alpha regulatory subunit, N-terminally processed]	PRKAR1A	18.0494	15.5946	0	0	14.1766	16.7872	3
Q58DU5	PSA3_BOVIN	Proteasome subunit alpha type-3 (EC 3.4.25.1)	PSMA3	18.4882	15.9874	16.1017	14.378	15.2792	16.7835	5
O77482	IL1RA_BOVIN	Interleukin-1 receptor antagonist protein (IL-1RN) (IL-1ra) (IRAP) (IL1 inhibitor)	IL1RN	0	17.348	17.2388	15.2515	16.4595	16.7816	4
P19035	APOC3_BOVIN	Apolipoprotein C-III (Apo-CIII) (ApoC-III) (Apolipoprotein C3)	APOC3	0	16.2895	17.1237	17.2868	16.0482	16.7814	4
Q5E9J1	HNRPF_BOVIN	Heterogeneous nuclear ribonucleoprotein F (hnRNP F) [Cleaved into: Heterogeneous nuclear ribonucleoprotein F, N-terminally processed]	HNRNPF HNRPF	17.2311	16.1749	16.8947	16.5742	0	16.7707	4
Q3Y5Z3	ADIPO_BOVIN	Adiponectin (30 kDa adipocyte complement-related protein) (Adipocyte complement-related 30 kDa protein) (ACRP30) (Adipocyte, C1q and collagen domain-containing protein) (Adipose most abundant gene transcript 1 protein) (apM-1)	ADIPOQ ACRP30 APM1	0	17.396	0	16.0406	16.5422	16.7702	3
Q9XSK7	HDGF_BOVIN	Hepatoma-derived growth factor (HDGF)	HDGF	16.3891	17.4499	17.3337	0	13.9217	16.7653	4
P25326	CATS_BOVIN	Cathepsin S (EC 3.4.22.27)	CTSS	17.5652	17.0356	16.6883	16.1717	15.4401	16.7528	5
Q8WN55	PTBP1_BOVIN	Polypyrimidine tract-binding protein 1 (PTB)	PTBP1	17.947	0	15.4278	16.2915	15.9072	16.742	4
P00978	AMBP_BOVIN	Protein AMBP [Cleaved into: Alpha-1-microglobulin; Inter-alpha-trypsin inhibitor light chain (ITI-LC) (BI-14) (Bikunin) (Cumulus extracellular matrix-stabilizing factor) (ESF) (HI-30); Trypstatin]	AMBP ITIL	17.2366	16.6265	16.1968	16.2226	17.1034	16.7419	5
Q2KIY3	WDFY1_BOVIN	WD repeat and FYVE domain-containing protein 1 (WD40- and FYVE domain-containing protein 1)	WDFY1	15.084	18.0833	16.7085	0	14.1409	16.7393	4
Q58DV7	HNMT_BOVIN	Histamine N-methyltransferase (HMT) (EC 2.1.1.8)	HNMT	0	17.4324	17.8108	13.6675	13.9477	16.7327	4
P56701	PSMD2_BOVIN	26S proteasome non-ATPase regulatory subunit 2 (26S proteasome regulatory subunit RPN1) (26S proteasome regulatory subunit S2) (26S proteasome subunit p97) (Tumor necrosis factor type 1 receptor-associated protein 2)	PSMD2 TRAP2	18.0978	16.142	0	14.7918	15.5702	16.7135	4
Q3ZC13	AP2M1_BOVIN	AP-2 complex subunit mu (AP-2 mu chain) (Adaptor protein complex AP-2 subunit mu) (Adaptor-related protein complex 2 subunit mu) (Clathrin assembly protein complex 2 mu medium chain) (Clathrin coat assembly protein AP50) (Clathrin coat-associated protein AP50) (HA2 50 kDa subunit) (Mu2-adaptin) (Plasma membrane adaptor AP-2 50 kDa protein)	AP2M1	17.9603	15.9888	16.5957	13.1162	0	16.7072	4
Q5KR48	TPM2_BOVIN	Tropomyosin beta chain (Beta-tropomyosin) (Tropomyosin-2)	TPM2	16.8719	17.4222	17.2246	15.8423	14.4735	16.6943	5
Q3T0X6	RS16_BOVIN	40S ribosomal protein S16	RPS16	17.9411	16.693	16.4371	16.0489	13.7081	16.6869	5
Q5EAC6	CDC37_BOVIN	Hsp90 co-chaperone Cdc37 (Hsp90 chaperone protein kinase-targeting subunit) (p50Cdc37) [Cleaved into: Hsp90 co-chaperone Cdc37, N-terminally processed]	CDC37	17.7253	16.3263	15.0775	17.0267	15.8186	16.6793	5
Q59A32	PUR2_BOVIN	Trifunctional purine biosynthetic protein adenosine-3 [Includes: Phosphoribosylamine--glycine ligase (EC 6.3.4.13) (Glycinamide ribonucleotide synthetase) (GARS) (Phosphoribosylglycinamide synthetase); Phosphoribosylformylglycinamidine cyclo-ligase (EC 6.3.3.1) (AIR synthase) (AIRS) (Phosphoribosyl-aminoimidazole synthetase); Phosphoribosylglycinamide formyltransferase (EC 2.1.2.2) (5'-phosphorib…	GART	18.3439	14.2584	16.9168	15.0033	13.3639	16.6646	5
O18789	RS2_BOVIN	40S ribosomal protein S2	RPS2	17.7342	15.6433	16.3299	15.9442	0	16.6615	4
Q3ZBZ8	STIP1_BOVIN	Stress-induced-phosphoprotein 1 (STI1) (Hsc70/Hsp90-organizing protein) (Hop)	STIP1	17.4596	17.2358	16.2535	15.1197	16.0334	16.6534	5
Q58DQ3	RL6_BOVIN	60S ribosomal protein L6	RPL6	17.8717	15.7663	16.3764	16.3054	15.5862	16.6406	5
P20000	ALDH2_BOVIN	Aldehyde dehydrogenase, mitochondrial (EC 1.2.1.3) (ALDH class 2) (ALDH-E2) (ALDHI)	ALDH2	17.3254	0	14.6502	17.1887	16.0764	16.6397	4
Q3MHN2	CO9_BOVIN	Complement component C9	C9	16.4742	17.3128	14.9563	16.8908	16.6195	16.6321	5
Q2KJH9	AL9A1_BOVIN	4-trimethylaminobutyraldehyde dehydrogenase (TMABADH) (EC 1.2.1.47) (Aldehyde dehydrogenase family 9 member A1) (EC 1.2.1.3)	ALDH9A1	17.315	16.1401	16.9035	15.6533	16.519	16.6192	5
Q3ZBH0	TCPB_BOVIN	T-complex protein 1 subunit beta (TCP-1-beta) (CCT-beta)	CCT2	17.734	16.1406	16.1826	0	15.1705	16.6151	4
P33097	AATC_BOVIN	Aspartate aminotransferase, cytoplasmic (cAspAT) (EC 2.6.1.1) (EC 2.6.1.3) (Cysteine aminotransferase, cytoplasmic) (Cysteine transaminase, cytoplasmic) (cCAT) (Glutamate oxaloacetate transaminase 1) (Transaminase A)	GOT1	17.1215	16.7588	16.464	15.9999	16.4731	16.6107	5
A6QLJ8	PTER_BOVIN	Phosphotriesterase-related protein (EC 3.1.-.-) (Parathion hydrolase-related protein)	PTER	17.6747	15.982	0	14.7506	16.5657	16.6042	4
Q3T0U2	RL14_BOVIN	60S ribosomal protein L14	RPL14	17.725	16.1998	16.3152	15.332	16.3428	16.6034	5
Q3T0K2	TCPG_BOVIN	T-complex protein 1 subunit gamma (TCP-1-gamma) (CCT-gamma)	CCT3	18.1418	15.7642	16.4935	15.0367	14.7049	16.6023	5
P11019	VATE1_BOVIN	V-type proton ATPase subunit E 1 (V-ATPase subunit E 1) (V-ATPase 31 kDa subunit) (P31) (Vacuolar proton pump subunit E 1)	ATP6V1E1 ATP6E	17.0411	16.2037	16.5811	16.9333	15.8903	16.593	5
Q2KJ44	PTPA_BOVIN	Serine/threonine-protein phosphatase 2A activator (EC 5.2.1.8) (PP2A, subunit B', PR53 isoform) (Phosphotyrosyl phosphatase activator) (PTPA) (Serine/threonine-protein phosphatase 2A regulatory subunit 4) (Serine/threonine-protein phosphatase 2A regulatory subunit B')	PPP2R4	0	15.9227	15.5764	17.8829	14.9639	16.5532	4
A7MBJ5	CAND1_BOVIN	Cullin-associated NEDD8-dissociated protein 1 (Cullin-associated and neddylation-dissociated protein 1)	CAND1	16.1388	0	0	16.0364	17.1826	16.5514	3
Q3T0M0	VPS29_BOVIN	Vacuolar protein sorting-associated protein 29 (Vesicle protein sorting 29)	VPS29	17.8001	0	0	14.9616	14.7271	16.547	3
P68509	1433F_BOVIN	14-3-3 protein eta (Protein kinase C inhibitor protein 1) (KCIP-1)	YWHAH	16.5446	16.4762	15.8717	16.3829	17.1602	16.5466	5
Q58DW0	RL4_BOVIN	60S ribosomal protein L4	RPL4	17.842	13.8746	0	15.1602	0	16.5437	3
A4IFE3	ACTY_BOVIN	Beta-centractin (Actin-related protein 1B) (ARP1B)	ACTR1B	17.605	16.3343	16.2632	15.7992	15.768	16.531	5
Q6QRN6	NNRE_BOVIN	NAD(P)H-hydrate epimerase (EC 5.1.99.6) (Apolipoprotein A-I-binding protein) (AI-BP) (NAD(P)HX epimerase)	APOA1BP AIBP	0	17.0384	16.3498	0	15.9498	16.5174	3
P61284	RL12_BOVIN	60S ribosomal protein L12	RPL12	16.8157	16.5336	16.9122	0	15.3396	16.5166	4
Q56K03	RL27A_BOVIN	60S ribosomal protein L27a	RPL27A	16.8844	16.3796	16.941	16.2083	15.8898	16.5157	5
P50448	F12AI_BOVIN	Factor XIIa inhibitor (XIIaINH)		17.4711	15.7527	0	16.232	15.8087	16.5021	4
Q0IID9	GLPK_BOVIN	Glycerol kinase (GK) (Glycerokinase) (EC 2.7.1.30) (ATP:glycerol 3-phosphotransferase)	GK	17.9113	16.1541	14.956	0	14.2269	16.4987	4
P19879	MIME_BOVIN	Mimecan (Osteoglycin) [Cleaved into: Corneal keratan sulfate proteoglycan 25 core protein (KSPG25 protein); Osteoinductive factor (OIF)]	OGN OIF	17.1857	0	0	15.3583	16.3948	16.4958	3
Q2TBG8	UCHL3_BOVIN	Ubiquitin carboxyl-terminal hydrolase isozyme L3 (UCH-L3) (EC 3.4.19.12) (Ubiquitin thioesterase L3)	UCHL3	17.5145	16.4499	15.9385	0	14.772	16.4875	4
Q95140	RLA0_BOVIN	60S acidic ribosomal protein P0 (60S ribosomal protein L10E)	RPLP0	17.284	16.6592	16.9896	14.8893	15.0507	16.4815	5
Q27970	CAN1_BOVIN	Calpain-1 catalytic subunit (EC 3.4.22.52) (Calcium-activated neutral proteinase 1) (CANP 1) (Calpain mu-type) (Calpain-1 large subunit) (Micromolar-calpain) (muCANP)	CAPN1	16.9091	16.2421	16.2425	16.2272	16.5426	16.4586	5
Q58D62	FETUB_BOVIN	Fetuin-B	FETUB	16.6844	17.6013	13.2909	16.8151	14.3034	16.4567	5
P23805	CONG_BOVIN	Conglutinin	CGN1	15.7255	0	0	16.492	16.9136	16.4566	3
Q3T0S6	RL8_BOVIN	60S ribosomal protein L8	RPL8	16.4467	0	17.5789	15.8472	13.9176	16.4557	4
Q3T199	RS23_BOVIN	40S ribosomal protein S23	RPS23	17.6343	0	15.1259	15.8254	15.9106	16.4531	4
Q2KIS7	TETN_BOVIN	Tetranectin (TN) (C-type lectin domain family 3 member B)	CLEC3B	0	17.2986	15.8535	0	15.5446	16.4481	3
Q58DT1	RL7_BOVIN	60S ribosomal protein L7	RPL7	17.7329	15.5936	15.7925	0	14.876	16.4338	4
Q3B7M5	LASP1_BOVIN	LIM and SH3 domain protein 1 (LASP-1)	LASP1	16.1482	16.8914	16.8494	15.9887	15.9091	16.4214	5
Q3T108	PSB4_BOVIN	Proteasome subunit beta type-4 (EC 3.4.25.1)	PSMB4	17.7202	15.8154	15.8729	15.2061	16.0081	16.4163	5
Q5EAD2	SERA_BOVIN	D-3-phosphoglycerate dehydrogenase (3-PGDH) (EC 1.1.1.95)	PHGDH	17.3497	15.9219	15.9529	15.6387	16.4075	16.3937	5
Q3ZBD9	MARE1_BOVIN	Microtubule-associated protein RP/EB family member 1 (APC-binding protein EB1) (End-binding protein 1) (EB1)	MAPRE1	17.3564	16.6712	15.4932	15.5825	15.914	16.389	5
Q5EA79	GALM_BOVIN	Aldose 1-epimerase (EC 5.1.3.3) (Galactose mutarotase)	GALM	17.5208	16.8179	15.8676	14.9348	15.0641	16.3885	5
Q2KIW9	KCY_BOVIN	UMP-CMP kinase (EC 2.7.4.14) (Deoxycytidylate kinase) (CK) (dCMP kinase) (Nucleoside-diphosphate kinase) (EC 2.7.4.6) (Uridine monophosphate/cytidine monophosphate kinase) (UMP/CMP kinase) (UMP/CMPK)	CMPK1 CMPK	17.2852	16.2744	0	15.3391	15.8033	16.365	4
Q32PI5	2AAA_BOVIN	Serine/threonine-protein phosphatase 2A 65 kDa regulatory subunit A alpha isoform (Medium tumor antigen-associated 61 kDa protein) (PP2A subunit A isoform PR65-alpha) (PP2A subunit A isoform R1-alpha)	PPP2R1A	16.5358	17.0191	15.5388	15.9058	0	16.3617	4
Q3T030	PRS6B_BOVIN	26S protease regulatory subunit 6B (26S proteasome AAA-ATPase subunit RPT3) (Proteasome 26S subunit ATPase 4)	PSMC4	16.4585	16.1993	0	16.3549	0	16.3415	3
P62866	RS30_BOVIN	40S ribosomal protein S30	FAU	17.2704	0	0	15.4211	15.5242	16.3414	3
Q56JV9	RS3A_BOVIN	40S ribosomal protein S3a	RPS3A	16.7919	16.0796	16.9505	15.9841	15.219	16.3315	5
Q2HJ33	OLA1_BOVIN	Obg-like ATPase 1	OLA1	17.8867	15.9305	15.2091	15.0705	14.678	16.2996	5
P54149	MSRA_BOVIN	Mitochondrial peptide methionine sulfoxide reductase (EC 1.8.4.11) (Peptide-methionine (S)-S-oxide reductase) (Peptide Met(O) reductase) (Protein-methionine-S-oxide reductase)	MSRA	16.7286	16.2271	0	16.6044	14.7949	16.2575	4
Q56JX6	RS28_BOVIN	40S ribosomal protein S28	RPS28	17.0213	15.9197	16.1905	15.9686	15.8092	16.2561	5
A5D785	XPO2_BOVIN	Exportin-2 (Exp2) (Chromosome segregation 1-like protein) (Importin-alpha re-exporter)	CSE1L XPO2	17.1006	15.1445	0	0	15.7788	16.2449	3
P20456	IMPA1_BOVIN	Inositol monophosphatase 1 (IMP 1) (IMPase 1) (EC 3.1.3.25) (D-galactose 1-phosphate phosphatase) (EC 3.1.3.94) (Inositol-1(or 4)-monophosphatase 1) (Lithium-sensitive myo-inositol monophosphatase A1)	IMPA1 IMPA	15.904	16.917	16.2065	0	15.5081	16.2292	4
Q5E973	RL18_BOVIN	60S ribosomal protein L18	RPL18	16.8965	16.0109	16.4207	0	14.9357	16.2283	4
P37980	IPYR_BOVIN	Inorganic pyrophosphatase (EC 3.6.1.1) (Pyrophosphate phospho-hydrolase) (PPase)	PPA1 PP	17.1499	15.2229	0	0	15.4714	16.2207	3
Q24JY1	RL23A_BOVIN	60S ribosomal protein L23a	RPL23A	16.7248	0	16.4521	14.872	0	16.2134	3
Q2T9X2	TCPD_BOVIN	T-complex protein 1 subunit delta (TCP-1-delta) (CCT-delta)	CCT4	17.1101	15.8339	15.5074	0	15.7929	16.21	4
A6H7G2	DBNL_BOVIN	Drebrin-like protein	DBNL	15.9752	16.6276	16.1354	16.5775	15.3682	16.2051	5
Q3ZBN0	ABRAL_BOVIN	Costars family protein ABRACL (ABRA C-terminal-like protein)	ABRACL	0	16.8061	15.0792	0	16.1853	16.1864	3
O97764	QOR_BOVIN	Zeta-crystallin	CRYZ	15.1338	16.9746	15.5101	0	16.4044	16.1856	4
Q0VD18	LHPP_BOVIN	Phospholysine phosphohistidine inorganic pyrophosphate phosphatase (EC 3.1.3.-) (EC 3.6.1.1)	LHPP	17.6694	14.9275	14.4968	15.6194	15.7559	16.169	5
P79103	RS4_BOVIN	40S ribosomal protein S4	RPS4	17.4998	16.0437	15.1041	15.636	14.8041	16.166	5
Q3T0Z7	DHPR_BOVIN	Dihydropteridine reductase (EC 1.5.1.34) (HDHPR) (Quinoid dihydropteridine reductase)	QDPR	17.19	16.2395	15.1232	0	14.6779	16.1396	4
P14568	ASSY_BOVIN	Argininosuccinate synthase (EC 6.3.4.5) (Citrulline--aspartate ligase)	ASS1 ASS	0	16.922	15.5374	16.4099	14.8362	16.136	4
O77774	NCF1_BOVIN	Neutrophil cytosol factor 1 (NCF-1) (47 kDa neutrophil oxidase factor) (NCF-47K) (Neutrophil NADPH oxidase factor 1) (p47-phox)	NCF1	0	15.1016	0	16.8678	15.8998	16.135	3
Q5E9K0	PSB2_BOVIN	Proteasome subunit beta type-2 (EC 3.4.25.1)	PSMB2	0	16.1942	16.0908	16.3692	15.8132	16.1307	4
Q3T114	UK114_BOVIN	Ribonuclease UK114 (EC 3.1.-.-)	HRSP12	0	16.1457	15.2666	17.0828	15.0385	16.1175	4
Q3T0F5	RAB7A_BOVIN	Ras-related protein Rab-7a	RAB7A RAB7	16.1259	0	0	16.6612	15.0646	16.0911	3
P19483	ATPA_BOVIN	ATP synthase subunit alpha, mitochondrial	ATP5A1 ATP5A2	16.1905	15.0928	16.8475	0	15.6506	16.0904	4
Q3T0D5	RL30_BOVIN	60S ribosomal protein L30	RPL30	0	15.686	16.6357	15.9843	15.8225	16.0812	4
A0JN39	COPB_BOVIN	Coatomer subunit beta (Beta-coat protein) (Beta-COP)	COPB1	17.0141	0	0	15.0055	15.3567	16.0758	3
Q2KHT7	RS27_BOVIN	40S ribosomal protein S27	RPS27	17.221	0	0	14.6851	14.7775	16.0757	3
Q2KI42	PSD11_BOVIN	26S proteasome non-ATPase regulatory subunit 11 (26S proteasome regulatory subunit RPN6)	PSMD11	17.308	16.2017	15.3644	15.83	12.7095	16.0734	5
Q9XSA7	CLIC4_BOVIN	Chloride intracellular channel protein 4 (Intracellular chloride ion channel protein p64H1)	CLIC4	16.2575	15.3461	16.4185	0	16.0294	16.0663	4
Q9BDK2	AIF1_BOVIN	Allograft inflammatory factor 1 (AIF-1)	AIF1	17.2917	15.6552	15.0957	15.8686	15.1216	16.064	5
Q5E958	RS8_BOVIN	40S ribosomal protein S8	RPS8	17.1426	0	16.1277	14.7123	14.8813	16.0602	4
Q32PD5	RS19_BOVIN	40S ribosomal protein S19	RPS19	16.5771	15.9755	16.3268	0	14.7823	16.0563	4
P13753	HA1B_BOVIN	BOLA class I histocompatibility antigen, alpha chain BL3-7		16.5401	15.9567	16.1732	0	15.276	16.0557	4
P52898	DDBX_BOVIN	Dihydrodiol dehydrogenase 3 (EC 1.-.-.-) (Prostaglandin F synthase)		16.4521	0	14.6895	0	16.3961	16.0414	3
Q1LZH9	GNS_BOVIN	N-acetylglucosamine-6-sulfatase (EC 3.1.6.14) (Glucosamine-6-sulfatase) (G6S)	GNS	17.016	15.2709	14.8095	0	0	16.0303	3
P15467	RNAS4_BOVIN	Ribonuclease 4 (RNase 4) (EC 3.1.27.-) (Ribonuclease BL4)	RNASE4 RNS4	16.4176	16.4883	0	14.6041	15.8781	16.0134	4
Q3MHY1	CSRP1_BOVIN	Cysteine and glycine-rich protein 1 (Cysteine-rich protein 1) (CRP1)	CSRP1	16.3578	16.4106	15.7116	15.3675	15.9177	16.0055	5
P63243	GBLP_BOVIN	Guanine nucleotide-binding protein subunit beta-2-like 1 (Receptor for activated C kinase) (Receptor of activated protein kinase C 1) (RACK1) [Cleaved into: Guanine nucleotide-binding protein subunit beta-2-like 1, N-terminally processed]	GNB2L1	16.3556	16.1299	15.4714	15.8558	0	15.9898	4
Q5E995	RS6_BOVIN	40S ribosomal protein S6	RPS6	17.0076	0	15.7642	15.3903	14.6477	15.966	4
Q3SZH7	LKHA4_BOVIN	Leukotriene A-4 hydrolase (LTA-4 hydrolase) (EC 3.3.2.6) (Leukotriene A(4) hydrolase)	LTA4H	16.0609	16.2229	15.4064	16.0572	15.9531	15.9653	5
Q2KJ46	PSMD3_BOVIN	26S proteasome non-ATPase regulatory subunit 3 (26S proteasome regulatory subunit RPN3)	PSMD3	17.2637	13.8982	14.4517	15.8561	15.9828	15.9618	5
Q5EAD6	RL15_BOVIN	60S ribosomal protein L15	RPL15	17.2568	15.9327	15.9534	14.0659	13.9396	15.9452	5
P02465	CO1A2_BOVIN	Collagen alpha-2(I) chain (Alpha-2 type I collagen)	COL1A2	0	17.22	15.6007	13.4275	15.2145	15.9396	4
P23196	APEX1_BOVIN	DNA-(apurinic or apyrimidinic site) lyase (EC 3.1.-.-) (EC 4.2.99.18) (APEX nuclease) (APEN) (Apurinic-apyrimidinic endonuclease 1) (AP endonuclease 1) (REF-1) (Redox factor-1) [Cleaved into: DNA-(apurinic or apyrimidinic site) lyase, mitochondrial]	APEX1 APE APEX BAP1 REF1	0	0	17.1087	14.1779	14.7867	15.9364	3
Q5E964	PSD13_BOVIN	26S proteasome non-ATPase regulatory subunit 13 (26S proteasome regulatory subunit RPN9) (26S proteasome regulatory subunit S11) (26S proteasome regulatory subunit p40.5)	PSMD13	16.26	14.7332	0	16.0401	16.2275	15.9305	4
Q3T169	RS3_BOVIN	40S ribosomal protein S3 (EC 4.2.99.18)	RPS3	0	16.1388	16.3461	0	14.9471	15.9281	3
P09867	ROA1_BOVIN	Heterogeneous nuclear ribonucleoprotein A1 (hnRNP A1) (Helix-destabilizing protein) (Single-strand RNA-binding protein) (Unwinding protein 1) (UP1) (hnRNP core protein A1) [Cleaved into: Heterogeneous nuclear ribonucleoprotein A1, N-terminally processed]	HNRNPA1 HNRPA1	16.7507	15.4175	15.9027	15.7596	15.0579	15.896	5
A6QPN6	GILT_BOVIN	Gamma-interferon-inducible lysosomal thiol reductase (EC 1.8.-.-) (IFI30 protein)	IFI30	14.8401	16.6067	15.8359	16.1479	15.3607	15.8837	5
Q2HJH1	DNPEP_BOVIN	Aspartyl aminopeptidase (EC 3.4.11.21)	DNPEP	0	16.7323	0	14.954	15.3116	15.8829	3
P17697	CLUS_BOVIN	Clusterin (Glycoprotein III) (GpIII) [Cleaved into: Clusterin beta chain; Clusterin alpha chain]	CLU	15.4488	16.6325	15.2826	16.2811	15.0851	15.8754	5
Q9XSK2	CD63_BOVIN	CD63 antigen (CD antigen CD63)	CD63	14.6269	16.9177	14.2795	16.119	0	15.8736	4
Q3ZCH5	ZA2G_BOVIN	Zinc-alpha-2-glycoprotein (Zn-alpha-2-GP) (Zn-alpha-2-glycoprotein)	AZGP1	0	16.4515	0	16.0643	14.408	15.8717	3
Q3ZCI9	TCPQ_BOVIN	T-complex protein 1 subunit theta (TCP-1-theta) (CCT-theta)	CCT8	16.8147	16.0466	15.9068	14.8996	14.3632	15.8535	5
Q56JX3	RL31_BOVIN	60S ribosomal protein L31	RPL31	0	12.5895	0	16.5924	16.148	15.8532	3
Q08DS7	AP1B1_BOVIN	AP-1 complex subunit beta-1 (Adaptor protein complex AP-1 subunit beta-1) (Adaptor-related protein complex 1 subunit beta-1) (Beta-1-adaptin) (Beta-adaptin 1) (Clathrin assembly protein complex 1 beta large chain) (Golgi adaptor HA1/AP1 adaptin beta subunit)	AP2B1	16.52	15.4389	16.6689	14.8956	14.2561	15.8368	5
P79134	ANXA6_BOVIN	Annexin A6 (Annexin VI) (Annexin-6)	ANXA6 ANX6	16.7268	16.0477	14.7187	0	14.8949	15.8338	4
Q76I81	RS12_BOVIN	40S ribosomal protein S12	RPS12	17.0644	15.2551	14.7671	0	14.7991	15.8272	4
A6QLG5	RS9_BOVIN	40S ribosomal protein S9	RPS9	15.8688	16.1551	0	15.299	0	15.8165	3
P36225	MAP4_BOVIN	Microtubule-associated protein 4 (MAP-4) (Microtubule-associated protein U) (MAP-U)	MAP4	16.4044	15.5352	16.3729	14.0071	15.6312	15.8053	5
P08814	PTMS_BOVIN	Parathymosin	PTMS	0	15.9992	15.4249	15.8633	15.7472	15.7738	4
O46414	FRIH_BOVIN	Ferritin heavy chain (Ferritin H subunit) (EC 1.16.3.1) [Cleaved into: Ferritin heavy chain, N-terminally processed]	FTH1 FTH	0	16.5669	15.4612	0	14.5269	15.7541	3
Q3T0R1	RS18_BOVIN	40S ribosomal protein S18	RPS18	0	15.8161	16.1585	15.5398	15.3069	15.7407	4
P61286	PABP1_BOVIN	Polyadenylate-binding protein 1 (PABP-1) (Poly(A)-binding protein 1)	PABPC1 PABP1	16.1196	16.0739	14.9096	15.3886	15.7593	15.7171	5
Q3MHM7	RL35_BOVIN	60S ribosomal protein L35	RPL35	0	16.2712	0	15.5419	14.9347	15.6857	3
Q5E9A1	NACA_BOVIN	Nascent polypeptide-associated complex subunit alpha (NAC-alpha) (Alpha-NAC)	NACA	16.3271	0	15.8343	15.2038	14.9331	15.6777	4
P30922	CH3L1_BOVIN	Chitinase-3-like protein 1 (39 kDa whey protein) (Cartilage glycoprotein 39) (CGP-39) (GP-39) (Chitinase-like protein 1) (CLP-1) (SPC-40) (Signal-processing protein)	CHI3L1	0	16.1614	0	15.7999	14.6404	15.6651	3
Q95M12	LGMN_BOVIN	Legumain (EC 3.4.22.34) (Asparaginyl endopeptidase) (Protease, cysteine 1)	LGMN PRSC1	16.4079	15.129	15.9295	15.2354	15.0701	15.656	5
P20811	ICAL_BOVIN	Calpastatin (Calpain inhibitor)	CAST	15.4515	0	0	12.774	16.6506	15.6541	3
P32592	ITB2_BOVIN	Integrin beta-2 (Cell surface adhesion glycoproteins LFA-1/CR3/p150,95 subunit beta) (Complement receptor C3 subunit beta) (CD antigen CD18)	ITGB2 CD18	16.2385	0	0	16.0532	12.7557	15.6309	3
Q3T087	RL11_BOVIN	60S ribosomal protein L11	RPL11	0	0	16.3624	14.8025	15.0803	15.5851	3
Q17QQ2	TPMT_BOVIN	Thiopurine S-methyltransferase (EC 2.1.1.67) (Thiopurine methyltransferase)	TPMT	14.9045	16.454	15.7041	0	14.3235	15.5681	4
Q29460	PA1B3_BOVIN	Platelet-activating factor acetylhydrolase IB subunit gamma (EC 3.1.1.47) (PAF acetylhydrolase 29 kDa subunit) (PAF-AH 29 kDa subunit) (PAF-AH subunit gamma) (PAFAH subunit gamma)	PAFAH1B3 PAFAHG	16.2098	15.9797	15.2568	14.7052	15.1435	15.5656	5
Q2KIW6	PRS10_BOVIN	26S protease regulatory subunit 10B (26S proteasome AAA-ATPase subunit RPT4) (Proteasome 26S subunit ATPase 6)	PSMC6	16.4776	0	15.128	14.8487	15.1848	15.5643	4
Q3MHN0	PSB6_BOVIN	Proteasome subunit beta type-6 (EC 3.4.25.1)	PSMB6	0	0	16.1782	15.2366	14.9718	15.5597	3
P80311	PPIB_BOVIN	Peptidyl-prolyl cis-trans isomerase B (PPIase B) (EC 5.2.1.8) (Cyclophilin B) (Rotamase B) (S-cyclophilin) (SCYLP)	PPIB	15.4136	16.0748	16.1303	14.7388	14.7758	15.5495	5
P51176	TGM2_BOVIN	Protein-glutamine gamma-glutamyltransferase 2 (EC 2.3.2.13) (Tissue transglutaminase) (Transglutaminase C) (TG(C)) (TGC) (TGase C) (Transglutaminase-2) (TGase-2)	TGM2	0	16.5595	14.4068	15.0055	15.088	15.5052	4
Q32L99	PTGR2_BOVIN	Prostaglandin reductase 2 (PRG-2) (EC 1.3.1.48) (15-oxoprostaglandin 13-reductase)	PTGR2	0	0	15.0928	15.6086	15.6051	15.455	3
P15246	PIMT_BOVIN	Protein-L-isoaspartate(D-aspartate) O-methyltransferase (PIMT) (EC 2.1.1.77) (L-isoaspartyl protein carboxyl methyltransferase) (Protein L-isoaspartyl/D-aspartyl methyltransferase) (Protein-beta-aspartate methyltransferase)	PCMT1	15.1478	16.4161	15.3787	15.2015	14.2696	15.4498	5
Q2TBW7	SNX2_BOVIN	Sorting nexin-2	SNX2	16.4596	15.6573	0	13.9896	14.1883	15.4313	4
Q2KJG3	SYNC_BOVIN	Asparagine--tRNA ligase, cytoplasmic (EC 6.1.1.22) (Asparaginyl-tRNA synthetase) (AsnRS)	NARS	0	15.9666	15.1081	14.9808	0	15.4218	3
Q0P5A6	PSMD5_BOVIN	26S proteasome non-ATPase regulatory subunit 5	PSMD5	15.2681	15.0536	15.3844	15.5232	15.494	15.3545	5
Q2TBX2	PFD3_BOVIN	Prefoldin subunit 3 (Von Hippel-Lindau-binding protein 1) (VBP-1) (VHL-binding protein 1)	VBP1 PFDN3	0	16.3277	15.0533	14.6886	14.5712	15.3495	4
Q3SZA5	SPSY_BOVIN	Spermine synthase (SPMSY) (EC 2.5.1.22) (Spermidine aminopropyltransferase)	SMS	13.2243	15.9717	15.4488	15.3658	0	15.2948	4
Q76I82	RS15A_BOVIN	40S ribosomal protein S15a	RPS15A	0	15.6928	15.4942	14.3512	0	15.2879	3
Q95L54	ANXA8_BOVIN	Annexin A8 (Annexin VIII) (Annexin-8)	ANXA8	0	16.5053	0	12.5867	13.9472	15.2259	3
P13214	ANXA4_BOVIN	Annexin A4 (35-beta calcimedin) (Annexin IV) (Annexin-4) (Carbohydrate-binding protein p33/p41) (Chromobindin-4) (Endonexin I) (Lipocortin IV) (P32.5) (PP4-X) (Placental anticoagulant protein II) (PAP-II) (Protein II)	ANXA4 ANX4	0	15.1923	0	15.2121	15.257	15.2207	3
P60902	S10AA_BOVIN	Protein S100-A10 (Calpactin I light chain) (Calpactin-1 light chain) (Cellular ligand of annexin II) (S100 calcium-binding protein A10) (p10 protein) (p11)	S100A10 CAL1L CLP11	0	14.8048	16.6913	13.1849	12.9505	15.2106	4
Q1JPJ2	XPP1_BOVIN	Xaa-Pro aminopeptidase 1 (EC 3.4.11.9) (Aminoacylproline aminopeptidase) (Cytosolic aminopeptidase P) (Soluble aminopeptidase P) (sAmp) (X-Pro aminopeptidase 1) (X-prolyl aminopeptidase 1, soluble)	XPNPEP1	0	15.8563	15.0155	15.1108	14.4657	15.1989	4
Q2KIS1	RENBP_BOVIN	N-acylglucosamine 2-epimerase (AGE) (EC 5.1.3.8) (GlcNAc 2-epimerase) (N-acetyl-D-glucosamine 2-epimerase) (Renin-binding protein) (RnBP)	RENBP	0	16.0579	15.8492	13.6522	13.3202	15.198	4
Q32PB8	RS21_BOVIN	40S ribosomal protein S21	RPS21	14.919	15.4058	15.2004	0	0	15.1887	3
P00570	KAD1_BOVIN	Adenylate kinase isoenzyme 1 (AK 1) (EC 2.7.4.3) (EC 2.7.4.6) (ATP-AMP transphosphorylase 1) (ATP:AMP phosphotransferase) (Adenylate monophosphate kinase) (Myokinase)	AK1	0	14.7163	0	14.4359	15.9353	15.1848	3
P85521	C163A_BOVIN	Scavenger receptor cysteine-rich type 1 protein M130 (CD antigen CD163) [Cleaved into: Soluble CD163 (sCD163)]	CD163 M130	0	15.487	14.6109	15.2744	0	15.1698	3
A5PJ93	MZB1_BOVIN	Marginal zone B- and B1-cell-specific protein (Plasma cell-induced resident endoplasmic reticulum protein) (Plasma cell-induced resident ER protein) (pERp1) (Proapoptotic caspase adapter protein)	MZB1 PACAP	0	15.0823	15.8072	0	14.1645	15.1674	3
Q58DU7	SH3L1_BOVIN	SH3 domain-binding glutamic acid-rich-like protein	SH3BGRL	0	15.8923	0	13.6455	15.1609	15.1657	3
A6H7I5	DYN2_BOVIN	Dynamin-2 (EC 3.6.5.5)	DNM2	0	14.6947	0	14.8752	15.6514	15.1362	3
P41541	USO1_BOVIN	General vesicular transport factor p115 (Protein USO1 homolog) (Transcytosis-associated protein) (TAP) (Vesicle-docking protein)	USO1 VDP	0	15.3207	15.2763	0	14.7268	15.132	3
P43033	LIS1_BOVIN	Platelet-activating factor acetylhydrolase IB subunit alpha (Lissencephaly-1 protein) (LIS-1) (PAF acetylhydrolase 45 kDa subunit) (PAF-AH 45 kDa subunit) (PAF-AH alpha) (PAFAH alpha)	PAFAH1B1 LIS1 PAFAHA	0	15.7666	0	14.4951	14.5789	15.0717	3
P52176	MMP9_BOVIN	Matrix metalloproteinase-9 (MMP-9) (EC 3.4.24.35) (92 kDa gelatinase) (92 kDa type IV collagenase) (Gelatinase B) (GELB)	MMP9	0	15.7294	14.4659	14.6863	15.037	15.0632	4
Q32PF2	ACLY_BOVIN	ATP-citrate synthase (EC 2.3.3.8) (ATP-citrate (pro-S-)-lyase) (Citrate cleavage enzyme)	ACLY	16.2696	0	13.239	0	13.5468	15.0339	3
Q9GKN8	PRELP_BOVIN	Prolargin (Proline-arginine-rich end leucine-rich repeat protein)	PRELP	0	14.7906	15.2044	14.522	15.4365	15.0315	4
Q56JZ1	RL13_BOVIN	60S ribosomal protein L13	RPL13	15.4252	0	14.8644	0	14.4613	14.9716	3
Q29RV1	PDIA4_BOVIN	Protein disulfide-isomerase A4 (EC 5.3.4.1)	PDIA4	0	15.6799	14.736	14.2631	14.7633	14.9574	4
P04258	CO3A1_BOVIN	Collagen alpha-1(III) chain	COL3A1	0	16.0373	14.433	13.097	14.7532	14.9402	4
Q2HJ58	PRPS1_BOVIN	Ribose-phosphate pyrophosphokinase 1 (EC 2.7.6.1) (Phosphoribosyl pyrophosphate synthase I) (PRS-I)	PRPS1	15.3093	0	15.0562	14.7905	14.4433	14.9349	4
Q0VCL3	ATG3_BOVIN	Ubiquitin-like-conjugating enzyme ATG3 (EC 6.3.2.-) (Autophagy-related protein 3) (APG3-like)	ATG3	0	15.2407	15.1006	15.1917	13.4978	14.9065	4
A6QNM8	SYTC2_BOVIN	Probable threonine--tRNA ligase 2, cytoplasmic (EC 6.1.1.3) (Threonyl-tRNA synthetase) (ThrRS) (Threonyl-tRNA synthetase-like protein 2)	TARSL2	0	0	13.8627	14.4971	15.6993	14.8922	3
Q3SYZ4	SYDC_BOVIN	Aspartate--tRNA ligase, cytoplasmic (EC 6.1.1.12) (Aspartyl-tRNA synthetase) (AspRS)	DARS	15.6811	15.0043	15.1287	13.7178	14.0621	14.89	5
Q0VBZ9	MRP_BOVIN	MARCKS-related protein (MARCKS-like protein 1)	MARCKSL1	14.9787	15.2055	14.8666	14.2767	0	14.8702	4
Q32L40	TCPA_BOVIN	T-complex protein 1 subunit alpha (TCP-1-alpha) (CCT-alpha)	TCP1 CCT1	0	14.4661	15.2336	14.5338	15.0914	14.8702	4
P00515	KAP2_BOVIN	cAMP-dependent protein kinase type II-alpha regulatory subunit	PRKAR2A	0	0	13.8116	15.4272	14.9377	14.8698	3
P68002	VDAC2_BOVIN	Voltage-dependent anion-selective channel protein 2 (VDAC-2) (Outer mitochondrial membrane protein porin 2)	VDAC2	14.9987	0	14.6874	14.8713	0	14.8581	3
P46446	ACY2_BOVIN	Aspartoacylase (EC 3.5.1.15) (Aminoacylase-2) (ACY-2)	ASPA ACY2	0	15.4959	0	13.7617	14.7811	14.8444	3
P62194	PRS8_BOVIN	26S protease regulatory subunit 8 (26S proteasome AAA-ATPase subunit RPT6) (Proteasome 26S subunit ATPase 5) (Proteasome subunit p45) (p45/SUG)	PSMC5 SUG1	15.4092	15.318	14.6048	14.3226	14.0142	14.8368	5
Q862I1	RL24_BOVIN	60S ribosomal protein L24 (Ribosomal protein L30)	RPL24	0	0	14.7246	14.9693	14.5496	14.7582	3
Q05204	LAMP1_BOVIN	Lysosome-associated membrane glycoprotein 1 (LAMP-1) (Lysosome-associated membrane protein 1) (CD107 antigen-like family member A) (Chromaffin granule-associated membrane glycoprotein IIA) (CD antigen CD107a)	LAMP1	0	15.4026	14.8684	14.5912	13.4337	14.7336	4
P61356	RL27_BOVIN	60S ribosomal protein L27	RPL27	15.2424	14.5053	13.8356	15.1638	14.4538	14.7291	5
P53619	COPD_BOVIN	Coatomer subunit delta (Archain) (Delta-coat protein) (Delta-COP)	ARCN1 COPD	15.708	14.6433	13.0892	14.1	14.847	14.7192	5
Q5E966	EIF3I_BOVIN	Eukaryotic translation initiation factor 3 subunit I (eIF3i) (Eukaryotic translation initiation factor 3 subunit 2) (eIF-3-beta) (eIF3 p36)	EIF3I EIF3S2	14.6165	15.9914	14.4077	12.5816	13.6697	14.679	5
Q863B3	SND1_BOVIN	Staphylococcal nuclease domain-containing protein 1 (100 kDa coactivator) (p100 co-activator)	SND1	15.5772	14.0202	13.6569	0	0	14.674	3
Q0II26	AIMP2_BOVIN	Aminoacyl tRNA synthase complex-interacting multifunctional protein 2 (Multisynthase complex auxiliary component p38) (Protein JTV-1)	AIMP2 JTV1	15.5552	14.3203	0	0	12.6939	14.6141	3
Q5E9E6	RL10A_BOVIN	60S ribosomal protein L10a	RPL10A	0	14.3242	15.1329	14.0558	14.6359	14.5942	4
Q3T168	CYBP_BOVIN	Calcyclin-binding protein (CacyBP)	CACYBP	0	15.3497	13.544	13.8134	0	14.4703	3
Q3SYT7	PSMD8_BOVIN	26S proteasome non-ATPase regulatory subunit 8 (26S proteasome regulatory subunit RPN12)	PSMD8	0	14.6934	13.7232	0	14.7569	14.462	3
P02694	RET1_BOVIN	Retinol-binding protein 1 (Cellular retinol-binding protein) (CRBP) (Cellular retinol-binding protein I) (CRBP-I)	RBP1	0	15.5611	13.3486	0	12.7272	14.4155	3
Q2HJG5	VPS35_BOVIN	Vacuolar protein sorting-associated protein 35 (Vesicle protein sorting 35)	VPS35	15.2069	14.17	13.9008	13.5229	0	14.3464	4
Q2KHY1	CPNE6_BOVIN	Copine-6	CPNE6	0	14.447	14.2442	14.8312	13.4731	14.3279	4
Q9TT36	THBG_BOVIN	Thyroxine-binding globulin (Serpin A7) (T4-binding globulin)	SERPINA7 TBG	0	13.9521	0	15.2086	12.4835	14.2742	3
Q3MHH4	SYQ_BOVIN	Glutamine--tRNA ligase (EC 6.1.1.18) (Glutaminyl-tRNA synthetase) (GlnRS)	QARS	0	14.1616	14.3827	0	14.0854	14.2155	3
Q3ZBT0	CPZIP_BOVIN	CapZ-interacting protein (Protein kinase substrate CapZIP)	RCSD1 CAPZIP	14.6316	14.1151	14.7406	13.3683	13.689	14.2028	5
Q3SYW6	EIF3C_BOVIN	Eukaryotic translation initiation factor 3 subunit C (eIF3c) (Eukaryotic translation initiation factor 3 subunit 8) (eIF3 p110)	EIF3C EIF3S8	0	14.5079	14.0195	13.1665	14.6749	14.1995	4
Q32KL2	PSB5_BOVIN	Proteasome subunit beta type-5 (EC 3.4.25.1)	PSMB5	13.2742	14.937	13.4788	0	0	14.1003	3
Q29S11	NUCKS_BOVIN	Nuclear ubiquitous casein and cyclin-dependent kinase substrate 1	NUCKS1	13.5365	13.5497	0	14.776	0	14.0793	3
O02751	CFDP2_BOVIN	Craniofacial development protein 2 (p97 bucentaur protein)	CFDP2 BCNT	0	14.0513	13.7291	14.2683	13.0689	13.8456	4
Q3ZBM5	SNX5_BOVIN	Sorting nexin-5	SNX5	13.415	14.3216	13.456	13.2822	14.2644	13.8193	5

## Sheet: Heatmap clusters
			Normalised abundance (log2)
Cluster	ID	Description	AF	AM	vL3	iuMf	NF
iuMf	nOo.2.0.1.t11840-RA	uridine phosphorylase	0	0	0	23.4	0
iuMf	nOo.2.0.1.t01179-RA	protein isoform a	0	0	0	20.2215	0
iuMf	nOo.2.0.1.t01890-RA	uncoordinated family member (unc-73)	0	0	0	17.5001	0
iuMf	nOo.2.0.1.t11321-RA	musashi homolog 2	0	0	0	20.1326	0
iuMf	nOo.2.0.1.t00444-RA	fumarylacetoacetate hydrolase domain containing 1	0	0	0	21.271	0
iuMf	nOo.2.0.1.t00554-RA	cre-nsy-4 protein	0	0	0	20.6108	0
iuMf	nOo.2.0.1.t11044-RA	large subunit ribosomal protein 26	0	0	0	17.8183	0
iuMf	nOo.2.0.1.t08850-RA	guanine nucleotide binding protein	0	0	0	19.5147	0
iuMf	nOo.2.0.1.t01989-RA	no description	0	0	0	19.3579	0
iuMf	nOo.2.0.1.t04821-RA	no description	0	0	0	17.8108	0
iuMf	nOo.2.0.1.t02058-RA	rna binding protein	0	0	0	19.3783	0
iuMf	nOo.2.0.1.t06962-RA	ef hand family protein	0	0	0	19.631	0
iuMf	nOo.2.0.1.t07605-RA	excitatory amino acid transporter	0	0	0	19.7223	0
iuMf	nOo.2.0.1.t06893-RA	glutamate carboxypeptidase 2	0	0	0	18.8157	0
iuMf	nOo.2.0.1.t03343-RA	pre-mrna-processing-splicing factor 8	0	0	0	18.9274	0
iuMf	nOo.2.0.1.t08232-RA	epoxide hydrolase 1	0	0	0	19.8832	0
iuMf	nOo.2.0.1.t09131-RA	rna-binding protein lin-28	0	0	0	18.0668	0
iuMf	nOo.2.0.1.t02540-RA	immunoglobulin i-set domain containing protein	0	0	0	20.5152	0
iuMf	nOo.2.0.1.t07694-RA	nadh dehydrogenase	0	0	0	20.3833	0
iuMf	OVOC12497_sub	type alpha 1	0	0	0	23.0383	0
iuMf	nOo.2.0.1.t06840-RA	nhp2-like protein 1	0	0	0	20.573	0
iuMf	nOo.2.0.1.t07366-RA	splicing factor 3a subunit 1	0	0	0	19.5289	0
iuMf	nOo.2.0.1.t01399-RA	60s ribosomal protein l7 l12	0	0	0	19.6066	0
iuMf	nOo.2.0.1.t00091-RA	dihydrolipoamide branched chain transacylase e2	0	0	0	19.3171	0
iuMf	nOo.2.0.1.t00401-RA	protein-tyrosine phosphatase	0	0	0	19.1948	0
iuMf	nOo.2.0.1.t03879-RA	innexin unc-9	0	0	0	18.5652	0
iuMf	nOo.2.0.1.t06576-RA	guanine nucleotide-binding protein subunit gamma-e	0	0	0	20.1273	0
iuMf	nOo.2.0.1.t03269-RA	o-methyltransferase family protein	0	0	0	20.7295	0
iuMf	nOo.2.0.1.t08790-RA	rna binding protein	0	0	0	19.3649	0
iuMf	OVOC2479_sub	histone deacetylase rpd3	0	0	0	20.2891	0
iuMf	nOo.2.0.1.t05040-RA	cleavage and polyadenylation specificity factor subunit partial	0	0	0	21.2394	0
iuMf	nOo.2.0.1.t00789-RA	no description	0	0	0	20.2562	0
iuMf	OVOC5570_sub	no description	0	0	0	20.8696	0
iuMf	nOo.2.0.1.t07500-RA	protein attf-2	0	0	0	20.0427	0
iuMf	nOo.2.0.1.t13523-RA	pyridine nucleotide-disulphide oxidoreductase family protein	0	0	0	22.5677	0
iuMf	nOo.2.0.1.t02972-RA	tubulin beta-1 chain	0	0	0	20.9352	0
iuMf	nOo.2.0.1.t06869-RA	no description	0	0	0	22.0129	0
iuMf	nOo.2.0.1.t04150-RA	chd4 protein	0	0	0	18.9392	0
iuMf	nOo.2.0.1.t12076-RA	no description	0	0	0	21.8332	0
iuMf	nOo.2.0.1.t06836-RA	116 kda u5 small nuclear ribonucleoprotein component	0	0	0	20.7601	0
iuMf	nOo.2.0.1.t07882-RA	hypothetical protein LOAG_07426 [Loa loa]	0	0	0	19.1434	0
iuMf	nOo.2.0.1.t09366-RA	tensin-like c1 domain-containing phosphatase	0	0	0	20.6466	0
iuMf	nOo.2.0.1.t06890-RA	maternal protein pumilio	0	0	0	19.5492	0
iuMf	nOo.2.0.1.t07878-RA	carboxylesterase family protein	0	0	0	19.7607	0
iuMf	OVOC3176_sub	oxidoreductase	0	0	0	18.5944	0
iuMf	OVOC10398_sub	malate dehydrogenase	0	0	0	22.6847	0
iuMf	nOo.2.0.1.t04976-RA	splicing factor u2af large subunit	0	0	0	19.0488	0
iuMf	nOo.2.0.1.t05031-RA	viral a-type inclusion protein repeat containing protein	0	0	0	18.4262	0
iuMf	nOo.2.0.1.t04172-RA	mitogen-activated protein kinase kinase kinase 7	0	0	0	18.0961	0
iuMf	OVOC4430_sub	ao13 ankyrin	0	0	0	21.0975	0
iuMf	nOo.2.0.1.t03697-RA	plasma membrane calcium-transporting atpase 3	0	0	0	19.9894	0
iuMf	nOo.2.0.1.t04622-RA	no description	0	0	0	18.7818	0
iuMf	nOo.2.0.1.t04474-RA	l-2-hydroxyglutarate mitochondrial-like	0	0	0	21.0214	0
iuMf	nOo.2.0.1.t00240-RA	adp-ribose mitochondrial precursor	0	0	0	19.7509	0
iuMf	nOo.2.0.1.t01312-RA	mkiaa0610 protein	0	0	0	18.6716	0
iuMf	nOo.2.0.1.t04342-RA	transmembrane amino acid transporter protein	0	0	0	20.9516	0
iuMf	nOo.2.0.1.t05309-RA	calcium-binding protein p22	0	0	0	19.5508	0
iuMf	nOo.2.0.1.t11931-RA	hexokinase type ii	0	0	0	21.1467	0
iuMf	OVOC10548_sub	ras-related protein rab-39a	0	0	0	19.7557	0
iuMf	nOo.2.0.1.t03198-RA	probable 3-hydroxyacyl- dehydrogenase	0	0	0	18.9085	0
iuMf	nOo.2.0.1.t02844-RA	ryanodine receptor 44f	0	0	0	18.3209	0
iuMf	nOo.2.0.1.t06121-RA	rna and export factor binding protein 2	0	0	0	17.8269	0
iuMf	nOo.2.0.1.t01672-RA	no description	0	0	0	19.7453	0
iuMf	nOo.2.0.1.t04454-RA	u2 small nuclear ribonucleoprotein a	0	0	0	19.2751	0
iuMf	OVOC631_sub	hnrpc-prov protein	0	0	0	20.3502	0
iuMf	nOo.2.0.1.t06663-RA	small nuclear ribonucleoprotein f-like	0	0	0	21.4425	0
iuMf	nOo.2.0.1.t03003-RA	splicing arginine serine-rich 4	0	0	0	19.7237	0
iuMf	nOo.2.0.1.t09828-RA	rna recognition motif containing protein	0	0	0	18.4177	0
iuMf	OVOC11610_sub	lbp bpi cetp n-terminal domain containing protein	0	0	0	20.4053	0
iuMf	nOo.2.0.1.t12391-RA	flavin containing monooxygenase 5	0	0	0	18.2997	0
iuMf	OVOC7926_sub	ribosomal protein l36	0	0	0	19.3136	0
iuMf	nOo.2.0.1.t01059-RA	growth hormone-inducible transmembrane protein	0	0	0	19.7763	0
iuMf	nOo.2.0.1.t01367-RA	fatty acid retinoid binding protein precursor	0	0	0	21.4678	0
iuMf	nOo.2.0.1.t11247-RA	no description	0	0	0	18.95	0
iuMf	nOo.2.0.1.t07612-RA	no description	0	0	0	21.9032	0
iuMf	nOo.2.0.1.t09615-RA	apical junction molecule family member (ajm-1)	0	0	0	20.0448	0
iuMf	nOo.2.0.1.t08610-RA	no description	0	0	0	19.7694	0
iuMf	OVOC5726_sub	no description	0	0	0	18.272	0
iuMf	nOo.2.0.1.t06045-RA	Peroxidasin [Ascaris suum]	0	0	0	18.9239	0
iuMf	nOo.2.0.1.t04374-RA	mitochondrial-processing peptidase subunit beta	0	0	0	19.0026	0
iuMf	nOo.2.0.1.t06376-RA	nsp1-like c-terminal region family protein	0	0	0	18.8517	0
iuMf	nOo.2.0.1.t01277-RA	3-hydroxyacyl- dehydrogenase type ii	0	0	0	19.6331	0
iuMf	nOo.2.0.1.t05736-RA	rna-binding protein ews	0	0	0	18.0154	0
iuMf	nOo.2.0.1.t09935-RA	multiple pdz domain protein family member (mpz-1)	0	0	0	20.3933	0
iuMf	OVOC1682_sub	translocator protein	0	0	0	20.4066	0
iuMf	nOo.2.0.1.t00780-RA	uba ts-n domain containing protein	0	0	0	17.6117	0
iuMf	nOo.2.0.1.t08583-RA	uncoordinated family member (unc-43)	0	0	0	20.3404	0
iuMf	nOo.2.0.1.t05117-RA	linker histone h1 and h5 family protein	0	0	0	19.4048	0
iuMf	OVOC10480_sub	u5 small nuclear ribonucleoprotein 2no descriptionno description kda helicase	0	0	0	19.2955	0
iuMf	nOo.2.0.1.t04533-RA	apoptotic chromatin condensation inducer in the nucleus	0	0	0	20.6397	0
iuMf	nOo.2.0.1.t08979-RA	heterogeneous nuclear ribonucleoprotein f	0	0	0	19.1165	0
iuMf	nOo.2.0.1.t10025-RA	mrg family protein	0	0	0	20.2151	0
iuMf	nOo.2.0.1.t09482-RA	defective mitochondrial respiration family member protein 1	0	0	0	22.8149	0
iuMf	nOo.2.0.1.t11328-RA	splicing factor u2af 35 kda subunit	0	0	0	17.4065	0
iuMf	nOo.2.0.1.t01396-RA	no description	0	0	0	18.7267	0
iuMf	nOo.2.0.1.t05461-RA	serologically defined colon cancer antigen 1	0	0	0	19.8278	0
iuMf	nOo.2.0.1.t08842-RA	no description	0	0	0	20.7666	0
iuMf	OVOC518_sub	mov34 mpn pad-1 family protein	0	0	0	18.2556	0
iuMf	nOo.2.0.1.t03747-RA	no description	0	0	0	19.6474	0
iuMf	nOo.2.0.1.t07899-RA	coiled-coil domain-containing protein	0	0	0	19.5894	0
iuMf	nOo.2.0.1.t10797-RA	k+ channel tetramerisation domain containing protein	0	0	0	20.4066	0
iuMf	nOo.2.0.1.t00461-RA	rrna 2 -o-methyltransferase fibrillarin-like	0	0	0	19.9428	0
iuMf	nOo.2.0.1.t03519-RA	signal peptidase complex subunit 1	0	0	0	19.0348	0
iuMf	nOo.2.0.1.t07575-RA	i lweq domain containing protein	0	0	0	20.4746	0
iuMf	nOo.2.0.1.t02818-RA	choline mitochondrial-like	0	0	0	20.0784	0
iuMf	nOo.2.0.1.t01527-RA	metastasis-associated protein mta3	0	0	0	18.0895	0
iuMf	nOo.2.0.1.t05930-RA	alpha- ulin (catenin vinculin related) family member (ctn-1)	0	0	0	19.2672	0
iuMf	nOo.2.0.1.t02220-RA	transcription elongation factor spt5	0	0	0	18.3548	0
iuMf	nOo.2.0.1.t09788-RA	40s ribosomal protein s23	0	0	0	19.709	0
iuMf	nOo.2.0.1.t03064-RA	splicing factor 3a subunit 3	0	0	0	19.5105	0
iuMf	OVOC3117_sub	no description	0	0	0	19.5937	0
iuMf	nOo.2.0.1.t04210-RA	argonaute 2	0	0	0	19.388	0
iuMf	nOo.2.0.1.t13407-RA	no description	0	0	0	19.3024	0
iuMf	OVOC9470_sub	lin-24 like family member	0	0	0	18.5737	0
iuMf	nOo.2.0.1.t02681-RA	phosphopantothenoylcysteine decarboxylase	0	0	0	18.7131	0
iuMf	nOo.2.0.1.t01473-RA	groucho tle n-terminal q-rich domain containing protein	0	0	0	20.5238	0
iuMf	nOo.2.0.1.t04944-RA	histone h2a	0	0	0	19.9929	0
iuMf	nOo.2.0.1.t11900-RA	nadh-ubiquinone oxidoreductase subunit b	0	0	0	19.5346	0
iuMf	OVOC11863_sub	zgc:136346 protein	0	0	0	20.4605	0
iuMf	nOo.2.0.1.t00616-RA	3 -phosphoadenosine 5 -phosphosulfate synthase 2	0	0	0	20.2505	0
iuMf	nOo.2.0.1.t03089-RA	splicing factor 3b subunit 3	0	0	0	18.8391	0
iuMf	nOo.2.0.1.t04244-RA	small nuclear ribonucleoprotein sm d1	0	0	0	20.544	0
iuMf	nOo.2.0.1.t07858-RA	rna recognition motif domain containing protein	0	0	0	20.1247	0
iuMf	OVOC5514_sub	dynein light chain cytoplasmic	0	0	0	19.1852	0
vL3	OVOC5064_sub	glucose-regulated protein 94	0	0	21.1049	0	0
vL3	nOo.2.0.1.t13074-RA	chitinase i	0	0	23.4309	0	0
vL3	OVOC12569_sub	chitinase i	0	0	23.4144	0	0
vL3	nOo.2.0.1.t01047-RA	cathepsin l-like precursor	0	0	20.4695	0	0
vL3	nOo.2.0.1.t01497-RA	medium-chain specific acyl- dehydrogenase 1	0	0	20.2091	0	0
vL3	OVOC3332_sub	cathepsin l-like precursor	0	0	22.5574	0	0
vL3	OVOC9575_sub	activation-associated secreted protein-1	0	0	22.6107	0	0
vL3	nOo.2.0.1.t07511-RA	von willebrand factor type a domain containing protein	0	0	21.09	0	0
vL3	nOo.2.0.1.t12308-RA	cuticlin 1	0	0	22.9484	0	0
vL3	nOo.2.0.1.t01496-RA	2-methyl branched-chain enoyl reductase isoform i	0	0	20.0859	0	0
vL3	nOo.2.0.1.t12385-RA	chitinase i	0	0	21.3689	0	0
vL3	OVOC9570_sub	no description	0	0	19.6708	0	0
vL3	OVOC12769_sub	Abundant larval transcript 1	0	0	24.609	0	0
vL3	OVOC12814_sub	microfilarial chitinase	0	0	21.5785	0	0
vL3	OVOC1890_sub	adenylate kinase 1	0	0	21.3536	0	0
NF	nOo.2.0.1.t00285-RA	no description	0	0	0	0	25.0309
NF	nOo.2.0.1.t00742-RA	plasma alpha-l-fucosidase	0	0	0	0	18.837
NF	nOo.2.0.1.t01214-RA	ab-hydrolase associated lipase region family protein	0	0	0	0	17.128
NF	nOo.2.0.1.t06906-RA	inhibin beta a chain-like	0	0	0	0	17.4867
AM	nOo.2.0.1.t08302-RA	pdz domain containing protein	0	20.6258	0	0	0
AM	nOo.2.0.1.t09451-RA	pdz domain containing protein	0	19.871	0	0	0
AM	nOo.2.0.1.t09943-RA	tubulin alpha-2 chain	0	20.5325	0	0	0
AM	OVOC10436_sub	no description	0	21.8462	0	0	0
AM	OVOC3257_sub	zinc c2h2 type family protein	0	19.9281	0	0	0
AM	OVOC7617_sub	trehalase	0	20.2458	0	0	0
AM	OVOC12163_sub	no description	0	18.4971	0	0	0
AM	nOo.2.0.1.t06547-RA	tyrosine-protein phosphatase lar-like protein	0	18.2271	0	0	0
AM	nOo.2.0.1.t07697-RA	annexin family protein	0	18.9459	0	0	0
AM	nOo.2.0.1.t01462-RA	no description	0	20.0006	0	0	0
AM	OVOC10438_sub	no description	0	22.1076	0	0	0
AM	OVOC12770_sub	no description	0	22.549	0	0	0
AM	nOo.2.0.1.t03379-RA	no description	0	18.7126	0	0	0
AM	nOo.2.0.1.t11687-RA	no description	0	17.7834	0	0	0
AM	nOo.2.0.1.t02814-RA	msp domain containing protein	0	21.6906	0	0	0
AM	nOo.2.0.1.t03603-RA	serine threonine protein phosphatase pp1-alpha catalytic subunit	0	19.0858	0	0	0
AM	nOo.2.0.1.t02423-RA	tyrosine-protein kinase kin-31	0	19.4823	0	0	0
AM	OVOC6359_sub	no description	0	18.042	0	0	0
AM	nOo.2.0.1.t01271-RA	no description	0	17.8334	0	0	0
AM	OVOC3234_sub	msp domain-containing protein	0	19.3978	0	0	0
AM	nOo.2.0.1.t04547-RA	hsp20 alpha crystallin family protein	0	21.0977	0	0	0
AM	nOo.2.0.1.t03386-RA	nadp-dependent malic enzyme	0	20.174	0	0	0
AM	nOo.2.0.1.t02543-RA	msp domain glu- and lys-rich central domain	0	19.6258	0	0	0
AM	nOo.2.0.1.t08484-RA	trypsin family protein	0	20.3242	0	0	0
AM	OVOC7429_sub	no description	0	18.7302	0	0	0
AM	nOo.2.0.1.t06680-RA	no description	0	19.5256	0	0	0
AM	nOo.2.0.1.t06508-RA	haloacid dehalogenase-like hydrolase domain-containing protein 2	0	18.015	0	0	0
AM	OVOC7316_sub	no description	0	18.7894	0	0	0
AM	OVOC9677_sub	serine threonine-protein phosphatase	0	18.2346	0	0	0
AM	nOo.2.0.1.t04682-RA	macroglobulin complement-related	0	19.3465	0	0	0
AM	nOo.2.0.1.t11470-RA	no description	0	16.8908	0	0	0
AM	OVOC11583_sub	no description	0	20.2648	0	0	0
AM	OVOC6403_sub	no description	0	19.5345	0	0	0
AM	OVOC9155_sub	protein phosphatase 1 regulatory subunit 7	0	20.216	0	0	0
AM	OVOC9412_sub	major sperm protein 3	0	23.4005	0	0	0
AM	nOo.2.0.1.t10995-RA	platelet-activating factor acetylhydrolase cytoplasmic	0	19.3243	0	0	0
AM	nOo.2.0.1.t09938-RA	msp-domain protein 4	0	20.9518	0	0	0
AM	OVOC10312_sub	no description	0	19.7754	0	0	0
AM	nOo.2.0.1.t05364-RA	cold-shock dna-binding domain containing protein	0	17.9182	0	0	0
AM	OVOC12242_sub	no description	0	18.4978	0	0	0
AM	OVOC3649_sub	hypothetical protein Bm1_2797no description [Brugia malayi]	0	20.3635	0	0	0
AM	nOo.2.0.1.t06364-RA	msp domain with glu- and lys-rich c-term domain	0	16.4249	0	0	0
AM	nOo.2.0.1.t12205-RA	adenylate kinase isoenzyme 1	0	19.8177	0	0	0
AM	nOo.2.0.1.t05719-RA	malate oxidoreductase	0	19.4947	0	0	0
AM	nOo.2.0.1.t12764-RA	enolase	0	20.1648	0	0	0
AM	nOo.2.0.1.t06933-RA	no description	0	21.075	0	0	0
AM	OVOC3139_sub	no description	0	19.6728	0	0	0
AM	nOo.2.0.1.t01486-RA	msp domain-containing protein	0	19.0334	0	0	0
AF	nOo.2.0.1.t00881-RA	lbp bpi cetp n-terminal domain containing protein	19.175	0	0	0	0
AF	nOo.2.0.1.t03105-RA	no description	20.7217	0	0	0	0
AF	OVOC9818_sub	yr51_caeel ame: full	20.8932	0	0	0	0
AF	nOo.2.0.1.t02273-RA	cystathionine beta-synthase	19.903	0	0	0	0
AF	nOo.2.0.1.t12642-RA	cuticle collagen	21.1217	0	0	0	0
AF	OVOC10500_sub	membrane import protein	18.88	0	0	0	0
